# Supplementary material for: Muscle synergies during the walk-run and run-walk transitions
Source: PeerJ. 2024 Oct 22;12:e18162. doi: 10.7717/peerj.18162 (PMC11505887; doi:10.7717/peerj.18162)
Supplement: Supplemental Information 1 — Files must be processed using the R script. [file peerj-12-18162-s001.zip]

Archive with 52 entries (40 files):
- WRT (A, B)/
- __MACOSX/._WRT (A, B)
- WRT (A, B)/.DS_Store
- __MACOSX/WRT (A, B)/._.DS_Store
- WRT (A, B)/WRT/
- WRT (A, B)/A/
- WRT (A, B)/B/
- __MACOSX/WRT (A, B)/._B
- WRT (A, B)/WRT/cycles/
- __MACOSX/WRT (A, B)/WRT/._cycles
- WRT (A, B)/WRT/.Rhistory
- __MACOSX/WRT (A, B)/WRT/._.Rhistory
- WRT (A, B)/WRT/emg/
- __MACOSX/WRT (A, B)/WRT/._emg
- WRT (A, B)/WRT/.DS_Store
- __MACOSX/WRT (A, B)/WRT/._.DS_Store
- WRT (A, B)/A/cycles/
- __MACOSX/WRT (A, B)/A/._cycles
- WRT (A, B)/A/.Rhistory
- __MACOSX/WRT (A, B)/A/._.Rhistory
- WRT (A, B)/A/emg/
- __MACOSX/WRT (A, B)/A/._emg
- WRT (A, B)/A/.DS_Store
- __MACOSX/WRT (A, B)/A/._.DS_Store
- WRT (A, B)/B/cycles/
- __MACOSX/WRT (A, B)/B/._cycles
- WRT (A, B)/B/.Rhistory
- __MACOSX/WRT (A, B)/B/._.Rhistory
- WRT (A, B)/B/emg/
- __MACOSX/WRT (A, B)/B/._emg
- WRT (A, B)/B/.DS_Store
- __MACOSX/WRT (A, B)/B/._.DS_Store
- WRT (A, B)/B/excel/
- __MACOSX/WRT (A, B)/B/._excel
- WRT (A, B)/B/emg redondeadp/
- __MACOSX/WRT (A, B)/B/._emg redondeadp
- WRT (A, B)/B/.RData
- __MACOSX/WRT (A, B)/B/._.RData
- WRT (A, B)/B/WRT-PASO I.xlsx
- __MACOSX/WRT (A, B)/B/._WRT-PASO I.xlsx
- WRT (A, B)/WRT/cycles/WRT.txt
- __MACOSX/WRT (A, B)/WRT/cycles/._WRT.txt
- WRT (A, B)/WRT/emg/WRT.txt
- __MACOSX/WRT (A, B)/WRT/emg/._WRT.txt
- WRT (A, B)/A/cycles/A-WRT.txt
- __MACOSX/WRT (A, B)/A/cycles/._A-WRT.txt
- WRT (A, B)/A/emg/A-WRT.txt
- __MACOSX/WRT (A, B)/A/emg/._A-WRT.txt
- WRT (A, B)/B/cycles/B-WRT.txt
- __MACOSX/WRT (A, B)/B/cycles/._B-WRT.txt
- WRT (A, B)/B/emg/B-WRT.txt
- __MACOSX/WRT (A, B)/B/emg/._B-WRT.txt
