# Supplementary material for: Muscle synergies during the walk-run and run-walk transitions
Source: PeerJ. 2024 Oct 22;12:e18162. doi: 10.7717/peerj.18162 (PMC11505887; doi:10.7717/peerj.18162)
Supplement: Supplemental Information 1 — Files must be processed using the R script. [file peerj-12-18162-s001.zip › WRT (A, B)/B/WRT-PASO I.xlsx]

## Sheet: Hoja1
time		SOL	GASM	TIBA	PERL	VASL	VASM	RECF	BICF	SEMT	GLUM	GLUMAY	TFL	LONG	ILIO
0.001	31900	-4.14917e-05	-0.000120194	-9.2911e-05	0.00027158	-3.36444e-05	-3.25685e-05	-1.4605e-05	-1.11611e-05	-3.58658e-05	-7.764e-07	7.32779e-08	-1.15357e-05	-4.89771e-06	-8.56178e-06
0.002	31901	-3.91417e-05	-0.00011888	-9.49645e-05	0.000321571	-3.40001e-05	-3.24885e-05	-1.5694e-05	-1.12793e-05	-3.4057e-05	-8.66505e-07	6.99481e-07	-1.14673e-05	5.1707e-07	-9.00585e-06
0.003	31902	-3.07836e-05	-0.000115631	-9.65209e-05	0.000284061	-3.33783e-05	-3.19984e-05	-1.62915e-05	-1.14922e-05	-2.74505e-05	1.57152e-06	8.5066e-07	-1.07762e-05	5.93915e-06	-8.70604e-06
0.004	31903	-2.32086e-05	-0.000111355	-9.7105e-05	0.000207214	-3.2105e-05	-3.08112e-05	-1.6161e-05	-1.09324e-05	-2.0537e-05	7.28313e-06	-7.22574e-08	-9.6657e-06	1.11065e-05	-7.80215e-06
0.005	31904	-2.01937e-05	-0.000106945	-9.66318e-05	0.000128914	-3.10561e-05	-2.99362e-05	-1.70481e-05	-8.99371e-06	-1.7479e-05	1.4289e-05	-1.20678e-06	-9.10773e-06	1.38735e-05	-6.65915e-06
0.006	31905	-2.00879e-05	-0.000101945	-9.53834e-05	7.13478e-05	-3.08159e-05	-3.02679e-05	-1.75745e-05	-2.6503e-06	-1.71229e-05	1.98938e-05	-1.47826e-06	-9.6082e-06	1.27699e-05	-5.33463e-06
0.007	31906	-2.34935e-05	-9.66778e-05	-9.46239e-05	1.7246e-05	-3.19069e-05	-3.1138e-05	-1.73765e-05	7.11016e-06	-1.78532e-05	2.28553e-05	-9.93945e-07	-9.38624e-06	1.03205e-05	-3.10289e-06
0.008	31907	-3.00357e-05	-9.21938e-05	-9.40097e-05	-7.66646e-05	-3.42172e-05	-3.09778e-05	-1.75312e-05	1.43102e-05	-1.91007e-05	2.29604e-05	7.33264e-08	-7.46503e-06	9.08051e-06	8.97785e-07
0.009	31908	-3.71115e-05	-8.80113e-05	-9.28943e-05	-0.000207699	-3.60042e-05	-2.99452e-05	-1.77115e-05	1.66539e-05	-2.01866e-05	1.92194e-05	1.47623e-06	-4.78338e-06	8.21063e-06	5.16233e-06
0.01	31909	-3.9453e-05	-8.23154e-05	-9.16395e-05	-0.000324264	-3.66427e-05	-3.01079e-05	-1.90748e-05	1.64263e-05	-2.13021e-05	1.18001e-05	2.05817e-06	-3.82707e-06	6.34227e-06	6.14597e-06
0.011	31910	-3.3144e-05	-7.45127e-05	-9.03432e-05	-0.000402768	-3.63918e-05	-3.12119e-05	-2.09195e-05	1.36565e-05	-2.34588e-05	4.49099e-06	1.43067e-06	-4.47973e-06	3.74688e-06	3.709e-06
0.012	31911	-2.34849e-05	-6.58259e-05	-8.87648e-05	-0.000450177	-3.49332e-05	-3.19592e-05	-2.22043e-05	8.12016e-06	-2.58356e-05	3.81554e-07	-4.40972e-07	-4.90856e-06	1.07073e-06	6.47964e-07
0.013	31912	-1.77077e-05	-5.86872e-05	-8.63733e-05	-0.000463553	-3.43358e-05	-3.2306e-05	-2.29488e-05	2.75715e-06	-2.47981e-05	-1.74539e-06	-1.95749e-06	-3.80791e-06	7.71828e-07	-1.80066e-06
0.014	31913	-1.61484e-05	-5.50658e-05	-8.37692e-05	-0.000446495	-3.51423e-05	-3.17113e-05	-2.1545e-05	-3.04616e-06	-1.79525e-05	-5.51827e-06	-2.58731e-06	-3.84903e-07	4.07096e-06	-2.37906e-06
0.015	31914	-1.71778e-05	-5.354e-05	-8.32637e-05	-0.000408839	-3.54317e-05	-3.04219e-05	-2.00076e-05	-9.47413e-06	-1.03898e-05	-1.06523e-05	-2.9517e-06	3.33454e-06	1.03673e-05	-1.11329e-06
0.016	31915	-2.1411e-05	-5.24487e-05	-8.6133e-05	-0.000370838	-3.63761e-05	-3.06662e-05	-2.03677e-05	-1.68156e-05	-9.10735e-06	-1.52129e-05	-2.57876e-06	5.52209e-06	1.8581e-05	-1.4464e-06
0.017	31916	-2.71561e-05	-5.28336e-05	-9.24566e-05	-0.000329022	-3.72891e-05	-3.22252e-05	-2.20923e-05	-2.67663e-05	-1.58647e-05	-1.88494e-05	-1.55742e-06	6.2671e-06	2.47083e-05	-4.33838e-06
0.018	31917	-3.26204e-05	-6.4271e-05	-0.000101708	-0.000263545	-3.82776e-05	-3.37867e-05	-2.31457e-05	-3.83347e-05	-2.6537e-05	-2.1373e-05	-1.19654e-06	7.16386e-06	2.61656e-05	-7.78774e-06
0.019	31918	-3.6446e-05	-9.20241e-05	-0.0001117	-0.000177654	-3.91198e-05	-3.53349e-05	-2.41313e-05	-4.83524e-05	-3.30172e-05	-2.27809e-05	-2.26685e-06	8.27771e-06	2.41882e-05	-1.10656e-05
0.02	31919	-3.65631e-05	-0.000125264	-0.000117541	-9.87819e-05	-3.92588e-05	-3.6016e-05	-2.50569e-05	-5.69803e-05	-2.95559e-05	-2.38509e-05	-3.16413e-06	7.73448e-06	2.1061e-05	-1.43432e-05
0.021	31920	-3.39782e-05	-0.000147805	-0.000117664	-4.951e-05	-3.79675e-05	-3.5113e-05	-2.56215e-05	-6.71891e-05	-1.84903e-05	-2.54658e-05	-3.17114e-06	5.22115e-06	1.88565e-05	-1.64379e-05
0.022	31921	-3.17847e-05	-0.000151828	-0.000113978	-2.65175e-05	-3.4642e-05	-3.49157e-05	-2.63645e-05	-7.79553e-05	-6.0346e-06	-2.6526e-05	-2.36426e-06	3.08275e-06	1.81586e-05	-1.6551e-05
0.023	31922	-3.0946e-05	-0.000143175	-0.000110121	-1.67627e-05	-3.19958e-05	-3.63231e-05	-2.68375e-05	-8.16805e-05	5.95877e-06	-2.51138e-05	-1.73717e-06	3.8969e-06	1.84756e-05	-1.60543e-05
0.024	31923	-2.92248e-05	-0.000136286	-0.000107977	-7.4073e-06	-3.1943e-05	-3.70413e-05	-2.72402e-05	-7.17499e-05	1.86749e-05	-2.1499e-05	-1.86688e-06	6.67521e-06	1.93837e-05	-1.64038e-05
0.025	31924	-2.52583e-05	-0.000140104	-0.000107386	3.9672e-06	-3.27581e-05	-3.67709e-05	-2.72014e-05	-5.19743e-05	3.15969e-05	-1.7589e-05	-2.11083e-06	8.46741e-06	2.06074e-05	-1.7181e-05
0.026	31925	-2.09648e-05	-0.000140072	-0.000106613	1.62717e-05	-3.32088e-05	-3.65884e-05	-2.76115e-05	-3.17974e-05	4.46117e-05	-1.54449e-05	-1.80814e-06	7.95299e-06	2.08934e-05	-1.65006e-05
0.027	31926	-1.83731e-05	-9.94255e-05	-0.000104247	2.5511e-05	-3.41501e-05	-3.66153e-05	-2.81086e-05	-1.83226e-05	5.964e-05	-1.54916e-05	-1.15658e-06	6.43298e-06	1.92617e-05	-1.36221e-05
0.028	31927	-1.72435e-05	-2.59228e-05	-0.000100916	3.08757e-05	-3.50974e-05	-3.66557e-05	-2.85626e-05	-1.26418e-05	7.46061e-05	-1.58458e-05	-7.73244e-07	6.13385e-06	1.58865e-05	-9.67156e-06
0.029	31928	-1.80584e-05	1.70359e-06	-9.63671e-05	3.41167e-05	-3.47785e-05	-3.62971e-05	-2.85794e-05	-9.38243e-06	7.67779e-05	-1.43538e-05	-4.22293e-07	8.33379e-06	1.23545e-05	-6.43777e-06
0.03	31929	-2.04321e-05	-5.25092e-05	-9.23242e-05	3.67255e-05	-3.41508e-05	-3.50784e-05	-2.91372e-05	-3.13152e-06	5.13759e-05	-1.12685e-05	5.61668e-07	1.16401e-05	1.01607e-05	-5.19609e-06
0.031	31930	-2.13992e-05	-0.000131261	-9.09902e-05	3.71702e-05	-3.51147e-05	-3.36522e-05	-3.04454e-05	4.86715e-06	-1.82952e-06	-7.84807e-06	1.28928e-06	1.35876e-05	9.57478e-06	-5.82849e-06
0.032	31931	-2.04947e-05	-0.000200097	-9.17813e-05	3.66049e-05	-3.71944e-05	-3.27428e-05	-3.21298e-05	1.00482e-05	-6.66998e-05	-4.09955e-06	1.10248e-06	1.35121e-05	9.8112e-06	-7.39114e-06
0.033	31932	-1.89838e-05	-0.000285844	-9.15922e-05	3.67607e-05	-3.9227e-05	-3.35488e-05	-3.37585e-05	1.34153e-05	-0.000123183	-5.60032e-08	1.9552e-06	1.23925e-05	1.0315e-05	-8.89313e-06
0.034	31933	-1.73148e-05	-0.000340096	-8.89538e-05	3.95751e-05	-4.12621e-05	-3.63013e-05	-3.49743e-05	1.94784e-05	-0.000158558	3.25783e-06	3.60902e-06	1.19086e-05	1.10664e-05	-1.00683e-05
0.035	31934	-1.75845e-05	-0.000258148	-8.3523e-05	4.61839e-05	-4.3028e-05	-3.85464e-05	-3.51694e-05	2.78731e-05	-0.000168821	6.12442e-06	4.46081e-06	1.2548e-05	1.25307e-05	-1.15497e-05
0.036	31935	-2.02791e-05	-6.0502e-05	-7.72327e-05	5.29707e-05	-4.19024e-05	-4.10507e-05	-3.67462e-05	3.42489e-05	-0.000161215	8.67222e-06	5.38423e-06	1.40781e-05	1.44598e-05	-1.39047e-05
0.037	31936	-2.21418e-05	0.000130472	-7.43748e-05	5.50646e-05	-3.83683e-05	-4.36979e-05	-3.84669e-05	3.29164e-05	-0.00015125	9.16573e-06	6.91307e-06	1.56887e-05	1.57377e-05	-1.65776e-05
0.038	31937	-2.12504e-05	0.000225966	-7.53643e-05	4.98668e-05	-3.59955e-05	-4.40748e-05	-3.75596e-05	2.47123e-05	-0.000136375	8.65022e-06	8.56902e-06	1.65357e-05	1.5374e-05	-1.87354e-05
0.039	31938	-1.85675e-05	0.000247249	-7.72407e-05	4.18352e-05	-3.50642e-05	-4.1983e-05	-3.58628e-05	1.7584e-05	-9.68323e-05	9.51458e-06	9.71971e-06	1.64663e-05	1.29091e-05	-2.01327e-05
0.04	31939	-1.92459e-05	0.000234048	-7.82224e-05	3.68469e-05	-3.41527e-05	-3.87919e-05	-3.4431e-05	1.61169e-05	-3.79643e-05	1.25021e-05	9.56204e-06	1.57055e-05	9.06839e-06	-2.03261e-05
0.041	31940	-2.61176e-05	0.000160392	-7.87555e-05	3.44175e-05	-3.38465e-05	-3.70765e-05	-3.49459e-05	1.47674e-05	1.21652e-05	1.6269e-05	8.77692e-06	1.44961e-05	3.49865e-06	-1.99174e-05
0.042	31941	-3.42651e-05	6.47272e-05	-8.1262e-05	2.85474e-05	-3.41824e-05	-3.7189e-05	-3.49166e-05	6.23049e-06	3.44595e-05	1.73706e-05	6.5263e-06	1.28027e-05	-1.10839e-06	-2.06463e-05
0.043	31942	-3.57439e-05	5.816e-05	-8.40826e-05	2.08885e-05	-3.55062e-05	-3.76329e-05	-3.35232e-05	-1.49669e-05	3.22755e-05	1.55079e-05	4.0376e-06	1.08667e-05	-2.78691e-06	-2.28621e-05
0.044	31943	-3.18696e-05	0.000139357	-8.68746e-05	1.40878e-05	-3.83765e-05	-3.69549e-05	-3.32643e-05	-5.05304e-05	1.85182e-05	1.23065e-05	3.86398e-06	9.44622e-06	-2.88253e-06	-2.4057e-05
0.045	31944	-3.1023e-05	0.000220356	-9.03362e-05	9.65552e-06	-4.00454e-05	-3.54651e-05	-3.38529e-05	-8.25432e-05	6.30896e-07	9.20255e-06	4.57771e-06	8.98792e-06	-2.16383e-06	-2.17221e-05
0.046	31945	-3.52105e-05	0.000264286	-9.16879e-05	1.01007e-05	-3.97229e-05	-3.39604e-05	-3.37513e-05	-8.67347e-05	-1.65378e-05	8.35618e-06	3.69431e-06	8.98265e-06	-9.936e-07	-1.85326e-05
0.047	31946	-3.8866e-05	0.00026114	-9.0025e-05	1.83287e-05	-3.95301e-05	-3.34671e-05	-3.33067e-05	-5.84991e-05	-2.98458e-05	1.03296e-05	7.03443e-07	8.36079e-06	7.6226e-07	-1.87493e-05
0.048	31947	-3.74818e-05	0.000240571	-8.71868e-05	4.08707e-05	-4.05824e-05	-3.39574e-05	-3.31956e-05	-1.5219e-05	-3.7229e-05	1.30688e-05	-2.67498e-06	7.2136e-06	1.71177e-06	-2.13831e-05
0.049	31948	-3.47769e-05	0.000253807	-8.53181e-05	8.13249e-05	-4.14596e-05	-3.45927e-05	-3.36384e-05	2.22396e-05	-4.06303e-05	1.43022e-05	-4.51259e-06	7.17735e-06	9.47654e-07	-2.21979e-05
0.05	31949	-3.39607e-05	0.000290129	-8.54866e-05	0.000118335	-4.06278e-05	-3.47467e-05	-3.39475e-05	4.11061e-05	-4.0958e-05	1.36761e-05	-4.89049e-06	8.36677e-06	-9.35957e-07	-1.92961e-05
0.051	31950	-3.32628e-05	0.000290981	-8.77983e-05	0.000122166	-3.87792e-05	-3.39251e-05	-3.3219e-05	4.89567e-05	-3.57215e-05	1.2187e-05	-5.54828e-06	8.96468e-06	-2.479e-06	-1.54883e-05
0.052	31951	-2.77341e-05	0.000231424	-9.05536e-05	9.0445e-05	-3.73783e-05	-3.37704e-05	-3.18867e-05	7.22548e-05	-2.35176e-05	1.10349e-05	-6.66415e-06	8.46945e-06	-2.6235e-06	-1.4528e-05
0.053	31952	-1.59783e-05	0.000143982	-9.32467e-05	4.24716e-05	-3.73657e-05	-3.46862e-05	-3.01769e-05	0.000120644	-7.63064e-06	1.10467e-05	-7.60743e-06	7.92086e-06	-1.05945e-06	-1.67235e-05
0.054	31953	-6.38695e-06	6.65086e-05	-9.48691e-05	-8.80155e-07	-3.84175e-05	-3.46915e-05	-2.85809e-05	0.000157797	5.9543e-06	1.19417e-05	-8.00659e-06	7.39879e-06	1.69593e-06	-1.96033e-05
0.055	31954	-6.85234e-06	1.07252e-05	-9.46244e-05	-2.69902e-05	-3.87032e-05	-3.21467e-05	-2.73926e-05	0.000120884	1.11983e-05	1.18207e-05	-8.77107e-06	6.41088e-06	4.28826e-06	-2.04516e-05
0.056	31955	-1.37508e-05	-2.9083e-05	-9.3037e-05	-3.8343e-05	-3.72175e-05	-2.92133e-05	-2.55621e-05	-9.96837e-06	7.10922e-06	9.23519e-06	-1.07299e-05	5.45587e-06	5.31228e-06	-1.8318e-05
0.057	31956	-1.97329e-05	-5.91119e-05	-9.04596e-05	-4.8506e-05	-3.49173e-05	-2.84312e-05	-2.18239e-05	-0.000164627	3.26787e-06	4.74627e-06	-1.32664e-05	5.33235e-06	4.54499e-06	-1.52236e-05
0.058	31957	-2.44283e-05	-8.34188e-05	-8.78027e-05	-4.93666e-05	-3.29057e-05	-2.93256e-05	-1.76044e-05	-0.000237204	1.06547e-05	1.29367e-06	-1.54115e-05	5.65116e-06	2.81158e-06	-1.3772e-05
0.059	31958	-2.97559e-05	-0.000105573	-8.6236e-05	1.08569e-05	-3.25731e-05	-2.97107e-05	-1.50668e-05	-0.000205431	2.73262e-05	-9.89418e-07	-1.65738e-05	5.82632e-06	8.60765e-07	-1.40323e-05
0.06	31959	-3.44583e-05	-0.000127465	-8.42032e-05	0.000186381	-3.37367e-05	-2.94707e-05	-1.30083e-05	-0.00013747	3.97974e-05	-4.46434e-06	-1.67214e-05	5.43161e-06	2.34599e-07	-1.4839e-05
0.061	31960	-3.63142e-05	-0.00014693	-8.19644e-05	0.000417711	-3.3646e-05	-3.05721e-05	-1.04268e-05	-9.57108e-05	3.80679e-05	-9.16928e-06	-1.61019e-05	3.9128e-06	1.4799e-06	-1.47221e-05
0.062	31961	-3.54321e-05	-0.000162392	-8.13997e-05	0.000516195	-3.21104e-05	-3.271e-05	-7.58877e-06	-7.99309e-05	2.1622e-05	-1.51221e-05	-1.55029e-05	1.79188e-06	3.67548e-06	-1.34544e-05
0.063	31962	-3.47465e-05	-0.000174043	-8.37462e-05	0.000377645	-3.11653e-05	-3.37664e-05	-4.18298e-06	-4.90055e-05	3.88684e-06	-2.1703e-05	-1.5984e-05	9.13267e-08	6.39536e-06	-1.14411e-05
0.064	31963	-3.54448e-05	-0.000177745	-8.78917e-05	9.27854e-05	-3.25526e-05	-3.28764e-05	-1.93825e-06	7.01443e-06	2.37381e-06	-2.72541e-05	-1.77376e-05	-1.59133e-06	7.98839e-06	-9.68091e-06
0.065	31964	-3.57639e-05	-0.000175978	-9.08661e-05	-0.000207888	-3.44484e-05	-3.18754e-05	-1.07335e-07	5.41623e-05	1.48698e-05	-3.09709e-05	-1.9497e-05	-2.9825e-06	8.16757e-06	-1.00795e-05
0.066	31965	-3.21277e-05	-0.000174157	-9.26467e-05	-0.0004433	-3.50013e-05	-3.36004e-05	2.71223e-06	5.15868e-05	2.53135e-05	-3.25861e-05	-1.97122e-05	-3.91703e-06	1.0329e-05	-1.24322e-05
0.067	31966	-2.46904e-05	-0.000173278	-9.30753e-05	-0.000567808	-3.54831e-05	-3.67968e-05	5.4737e-06	-1.20246e-05	2.42449e-05	-3.13612e-05	-1.84808e-05	-4.83741e-06	1.73172e-05	-1.50348e-05
0.068	31967	-1.85205e-05	-0.000172809	-9.29834e-05	-0.000589534	-3.56994e-05	-3.73657e-05	7.90057e-06	-9.296e-05	1.21849e-05	-2.72422e-05	-1.67121e-05	-5.06819e-06	2.94009e-05	-1.62217e-05
0.069	31968	-1.57171e-05	-0.00017495	-9.3691e-05	-0.000549809	-3.63389e-05	-3.57609e-05	1.02008e-05	-0.000135247	-1.00693e-05	-2.29946e-05	-1.51167e-05	-5.85528e-06	4.08167e-05	-1.62088e-05
0.07	31969	-1.51691e-05	-0.000183535	-9.50276e-05	-0.000481798	-3.74594e-05	-3.43522e-05	1.2697e-05	-0.000130439	-4.22927e-05	-1.9531e-05	-1.39663e-05	-7.32928e-06	4.42222e-05	-1.56763e-05
0.071	31970	-1.46501e-05	-0.000194409	-9.58586e-05	-0.000405301	-3.84926e-05	-3.329e-05	1.3845e-05	-0.00010452	-7.0577e-05	-1.56982e-05	-1.27039e-05	-7.61538e-06	3.85089e-05	-1.49594e-05
0.072	31971	-1.39351e-05	-0.00020345	-9.60267e-05	-0.000335986	-3.86694e-05	-3.33384e-05	1.37313e-05	-7.18148e-05	-7.58458e-05	-1.10725e-05	-1.1474e-05	-6.7743e-06	3.04218e-05	-1.41072e-05
0.073	31972	-1.37809e-05	-0.000210226	-9.61281e-05	-0.000278671	-3.8965e-05	-3.49713e-05	1.40821e-05	-3.67105e-05	-5.41931e-05	-6.17897e-06	-1.13188e-05	-6.14857e-06	2.68034e-05	-1.33836e-05
0.074	31973	-1.42691e-05	-0.000214454	-9.57637e-05	-0.000231668	-3.85251e-05	-3.50577e-05	1.51468e-05	-1.20405e-05	-1.94744e-05	-2.53715e-06	-1.23709e-05	-6.53222e-06	2.76364e-05	-1.38698e-05
0.075	31974	-1.68177e-05	-0.000211999	-9.60497e-05	-0.000198282	-3.68607e-05	-3.29623e-05	1.57984e-05	-3.45447e-06	1.10648e-05	-3.1997e-07	-1.35055e-05	-7.01716e-06	3.04857e-05	-1.55784e-05
0.076	31975	-2.106e-05	-0.000193551	-9.79165e-05	-0.000173339	-3.55305e-05	-3.08783e-05	1.64074e-05	-4.53799e-06	3.06088e-05	1.74674e-06	-1.40195e-05	-5.95767e-06	3.41554e-05	-1.74163e-05
0.077	31976	-2.4757e-05	-0.000149151	-0.000101376	-0.000140024	-3.47793e-05	-3.06883e-05	1.62051e-05	-5.90231e-06	4.37229e-05	5.14115e-06	-1.35295e-05	-4.06055e-06	3.78072e-05	-1.81879e-05
0.078	31977	-2.73948e-05	-8.80424e-05	-0.000104216	-8.90064e-05	-3.37109e-05	-3.1699e-05	1.47309e-05	-3.48238e-06	5.31988e-05	9.72682e-06	-1.21136e-05	-3.00809e-06	3.86513e-05	-1.74083e-05
0.079	31978	-2.91739e-05	-4.458e-05	-0.000104	-3.01632e-05	-3.26705e-05	-3.26156e-05	1.31099e-05	5.70846e-07	5.21277e-05	1.42762e-05	-9.93846e-06	-2.64685e-06	3.4851e-05	-1.60546e-05
0.08	31979	-2.96736e-05	-4.17447e-05	-0.000100862	1.69614e-05	-3.32737e-05	-3.34902e-05	1.13533e-05	4.10594e-06	3.64364e-05	1.70399e-05	-7.38627e-06	-1.95919e-06	2.88878e-05	-1.66416e-05
0.081	31980	-2.85561e-05	-6.29192e-05	-9.67291e-05	3.88054e-05	-3.42022e-05	-3.34499e-05	9.76201e-06	5.63161e-06	1.6638e-05	1.69644e-05	-5.07896e-06	-7.44617e-07	2.52132e-05	-1.92595e-05
0.082	31981	-2.66311e-05	-7.86769e-05	-9.31228e-05	4.08072e-05	-3.48925e-05	-3.24823e-05	8.31809e-06	5.03398e-06	6.78224e-06	1.54167e-05	-3.26677e-06	4.53579e-07	2.48952e-05	-2.09609e-05
0.083	31982	-2.52784e-05	-8.68294e-05	-9.00941e-05	4.08883e-05	-3.51963e-05	-3.18864e-05	6.556e-06	4.56975e-06	4.63655e-06	1.44544e-05	-2.0174e-06	1.56079e-06	2.42435e-05	-2.03085e-05
0.084	31983	-2.46182e-05	-0.000105934	-8.71558e-05	4.92708e-05	-3.52922e-05	-3.29126e-05	3.9712e-06	7.74388e-06	-5.46794e-07	1.36338e-05	-1.13247e-06	2.22239e-06	1.97843e-05	-1.86471e-05
0.085	31984	-2.47478e-05	-0.00013775	-8.49029e-05	5.97559e-05	-3.51897e-05	-3.34486e-05	1.38757e-06	1.31711e-05	-1.1005e-05	1.13076e-05	-6.20365e-07	1.8119e-06	1.22704e-05	-1.7984e-05
0.086	31985	-2.58721e-05	-0.000162944	-8.60826e-05	6.11859e-05	-3.50708e-05	-3.27759e-05	-1.15159e-06	1.71617e-05	-2.00676e-05	7.42086e-06	-9.12292e-08	-1.472e-07	6.59479e-06	-1.86528e-05
0.087	31986	-2.72926e-05	-0.000172815	-9.07598e-05	5.33946e-05	-3.48301e-05	-3.31429e-05	-3.16754e-06	1.91757e-05	-1.99457e-05	3.3559e-06	1.71443e-06	-3.17295e-06	6.84761e-06	-1.97157e-05
0.088	31987	-2.8489e-05	-0.000174288	-9.58047e-05	4.42076e-05	-3.55536e-05	-3.42813e-05	-4.4845e-06	2.10371e-05	-1.05612e-05	3.85996e-07	4.62315e-06	-6.01854e-06	1.01623e-05	-2.07906e-05
0.089	31988	-2.93655e-05	-0.000171068	-9.85262e-05	3.84797e-05	-3.71667e-05	-3.57636e-05	-7.22204e-06	2.04725e-05	-6.28512e-07	-1.4614e-06	7.02235e-06	-7.34383e-06	1.23995e-05	-2.08726e-05
0.09	31989	-2.82177e-05	-0.000154358	-9.93926e-05	3.69501e-05	-3.90648e-05	-3.7475e-05	-1.17367e-05	1.74906e-05	3.80853e-06	-1.84312e-06	7.84894e-06	-7.53522e-06	1.39573e-05	-2.05549e-05
0.091	31990	-2.52274e-05	-0.000100324	-9.79593e-05	3.85785e-05	-3.88783e-05	-3.60193e-05	-1.51919e-05	1.50412e-05	6.81319e-07	-9.21031e-07	8.92248e-06	-8.60147e-06	1.42471e-05	-2.12911e-05
0.092	31991	-2.28104e-05	-1.41796e-05	-9.58047e-05	3.83111e-05	-3.63471e-05	-3.25222e-05	-1.6797e-05	1.38782e-05	-1.19709e-05	1.56758e-06	1.09047e-05	-9.4626e-06	1.35224e-05	-2.18286e-05
0.093	31992	-2.17527e-05	2.88973e-05	-9.54406e-05	3.3473e-05	-3.4647e-05	-3.12543e-05	-1.75597e-05	1.55307e-05	-2.97931e-05	4.86613e-06	1.09951e-05	-9.06627e-06	1.32172e-05	-2.16912e-05
0.094	31993	-2.24178e-05	-2.2326e-05	-9.70215e-05	2.49908e-05	-3.4298e-05	-3.29791e-05	-1.89201e-05	1.82219e-05	-4.66705e-05	6.27105e-06	9.23483e-06	-8.41706e-06	1.26155e-05	-2.16868e-05
0.095	31994	-2.38652e-05	-0.000124914	-9.90521e-05	1.64371e-05	-3.38963e-05	-3.55289e-05	-2.19749e-05	1.88613e-05	-6.03235e-05	5.98926e-06	7.42698e-06	-8.47755e-06	1.24676e-05	-2.25713e-05
0.096	31995	-2.46524e-05	-0.0002095	-0.000100562	1.06879e-05	-3.23908e-05	-3.64477e-05	-2.61811e-05	1.84176e-05	-6.89943e-05	4.5784e-06	6.49574e-06	-1.01648e-05	1.28597e-05	-2.36475e-05
0.097	31996	-2.40803e-05	-0.00022792	-0.000100686	8.59564e-06	-3.059e-05	-3.64884e-05	-2.9947e-05	1.72331e-05	-6.87765e-05	2.37398e-06	6.09871e-06	-1.34353e-05	1.29128e-05	-2.31163e-05
0.098	31997	-2.30359e-05	-0.000178706	-9.89245e-05	1.03672e-05	-2.89389e-05	-3.60625e-05	-3.23102e-05	1.60335e-05	-5.57208e-05	-9.78463e-07	5.91595e-06	-1.73065e-05	1.2575e-05	-2.11867e-05
0.099	31998	-2.1664e-05	-0.000110803	-9.76105e-05	1.40501e-05	-2.88474e-05	-3.5867e-05	-3.31542e-05	1.54232e-05	-3.56088e-05	-5.63243e-06	6.04967e-06	-1.90061e-05	1.25311e-05	-1.85363e-05
0.1	31999	-2.02473e-05	-5.65228e-05	-9.73039e-05	1.70229e-05	-3.01246e-05	-3.67997e-05	-3.35362e-05	1.53341e-05	-1.9603e-05	-1.05711e-05	6.77966e-06	-1.77874e-05	1.26017e-05	-1.62235e-05
0.101	32000	-1.8162e-05	-5.07683e-06	-9.79163e-05	1.95781e-05	-3.18496e-05	-3.8333e-05	-3.52133e-05	1.47143e-05	-1.33451e-05	-1.38007e-05	7.68644e-06	-1.51725e-05	1.26585e-05	-1.47578e-05
0.102	32001	-1.63068e-05	7.347e-05	-9.88462e-05	3.07941e-05	-3.24819e-05	-3.86415e-05	-3.80248e-05	1.30774e-05	-1.36401e-05	-1.32034e-05	8.00368e-06	-1.17401e-05	1.29344e-05	-1.39336e-05
0.103	32002	-1.66644e-05	0.000185335	-0.000100289	7.7115e-05	-3.2091e-05	-3.72708e-05	-4.03002e-05	1.19299e-05	-1.43183e-05	-9.36456e-06	8.24839e-06	-7.39345e-06	1.27758e-05	-1.35573e-05
0.104	32003	-2.12416e-05	0.000270108	-0.000102083	0.000202446	-3.17387e-05	-3.58988e-05	-4.1331e-05	1.06831e-05	-1.29901e-05	-4.15908e-06	8.59209e-06	-2.44928e-06	1.22892e-05	-1.28278e-05
0.105	32004	-2.93028e-05	0.00026885	-0.000102284	0.000396376	-3.23448e-05	-3.52665e-05	-4.25017e-05	8.77952e-06	-1.04335e-05	3.92491e-08	8.40155e-06	2.08476e-06	1.21393e-05	-1.14803e-05
0.106	32005	-3.5469e-05	0.000203006	-0.000100106	0.000532583	-3.33798e-05	-3.4614e-05	-4.40533e-05	6.30182e-06	-8.42458e-06	2.57973e-06	7.337e-06	5.85774e-06	1.21266e-05	-1.03033e-05
0.107	32006	-3.39133e-05	0.000130953	-9.77853e-05	0.000478649	-3.28818e-05	-3.33283e-05	-4.53032e-05	4.9062e-06	-7.54595e-06	4.00945e-06	6.01586e-06	9.14315e-06	1.11009e-05	-9.85646e-06
0.108	32007	-2.36885e-05	8.11042e-05	-9.78675e-05	0.000245184	-3.17417e-05	-3.27424e-05	-4.58516e-05	5.07417e-06	-7.04457e-06	6.54807e-06	5.29272e-06	1.1695e-05	8.84416e-06	-9.87817e-06
0.109	32008	-1.22674e-05	5.3547e-05	-9.85504e-05	-4.23467e-05	-3.18676e-05	-3.30691e-05	-4.53693e-05	5.64267e-06	-6.12987e-06	1.1027e-05	5.60101e-06	1.2715e-05	5.80972e-06	-1.04472e-05
0.11	32009	-7.30661e-06	3.83017e-05	-9.65868e-05	-0.000270101	-3.33037e-05	-3.35044e-05	-4.39897e-05	4.19724e-06	-5.49796e-06	1.499e-05	6.00238e-06	1.34983e-05	4.01192e-06	-1.121e-05
0.111	32010	-8.43102e-06	1.7191e-05	-9.29846e-05	-0.000393597	-3.49079e-05	-3.38761e-05	-4.23228e-05	1.7131e-06	-4.9604e-06	1.62543e-05	5.50058e-06	1.51917e-05	4.34801e-06	-1.14963e-05
0.112	32011	-6.57339e-06	-1.60233e-05	-9.04906e-05	-0.000428947	-3.65738e-05	-3.386e-05	-4.06979e-05	4.47763e-07	-3.90599e-06	1.57556e-05	4.24856e-06	1.62061e-05	4.84144e-06	-1.13811e-05
0.113	32012	1.21572e-06	-4.91742e-05	-8.77301e-05	-0.000418421	-3.7588e-05	-3.32373e-05	-4.01491e-05	-4.59997e-07	-2.96662e-06	1.47204e-05	2.75075e-06	1.55636e-05	5.16739e-06	-1.12414e-05
0.114	32013	1.04639e-05	-7.43284e-05	-8.3766e-05	-0.000394827	-3.69572e-05	-3.22444e-05	-3.92419e-05	-1.38371e-06	-2.75391e-06	1.24734e-05	2.12457e-06	1.42847e-05	7.14717e-06	-1.01929e-05
0.115	32014	1.85358e-05	-8.83929e-05	-8.05403e-05	-0.000369215	-3.57341e-05	-3.23961e-05	-3.794e-05	-2.18975e-06	-3.41593e-06	1.05367e-05	2.12726e-06	1.30429e-05	9.69758e-06	-9.69295e-06
0.116	32015	2.41493e-05	-7.73508e-05	-7.84229e-05	-0.000337275	-3.56063e-05	-3.27718e-05	-3.8547e-05	-3.64175e-06	-4.51072e-06	1.02933e-05	1.95994e-06	1.26306e-05	1.05787e-05	-1.10964e-05
0.117	32016	2.34859e-05	-5.42427e-05	-7.79469e-05	-0.000287585	-3.65819e-05	-3.32891e-05	-4.0681e-05	-5.76934e-06	-3.9323e-06	1.0789e-05	2.34008e-06	1.2922e-05	1.02789e-05	-1.22313e-05
0.118	32017	1.21641e-05	-6.46424e-05	-8.15907e-05	-0.000223904	-3.7309e-05	-3.55047e-05	-4.19958e-05	-7.14699e-06	-2.47799e-06	1.16492e-05	2.3962e-06	1.29274e-05	1.09027e-05	-1.18415e-05
0.119	32018	-8.94419e-06	-9.29709e-05	-8.8254e-05	-0.000174232	-3.68686e-05	-3.69274e-05	-4.19049e-05	-7.56924e-06	-1.97238e-06	1.1886e-05	1.74433e-06	1.29555e-05	1.49912e-05	-9.85289e-06
0.12	32019	-3.41157e-05	-9.16381e-05	-9.61563e-05	-0.000147126	-3.58308e-05	-3.65511e-05	-4.17389e-05	-8.35042e-06	-2.14589e-06	9.23863e-06	9.62671e-07	1.29029e-05	2.09481e-05	-7.17393e-06
0.121	32020	-6.02016e-05	-6.67057e-05	-0.000105692	-0.00011687	-3.54526e-05	-3.56471e-05	-4.1166e-05	-7.71339e-06	-2.44392e-06	3.91262e-06	1.68917e-07	1.19775e-05	2.4636e-05	-5.76902e-06
0.122	32021	-8.35085e-05	-4.49112e-05	-0.000114736	-7.27912e-05	-3.66063e-05	-3.50755e-05	-4.17022e-05	-6.6866e-06	-2.84616e-06	-9.44466e-07	-2.20086e-07	9.88503e-06	2.56531e-05	-5.55011e-06
0.123	32022	-9.68546e-05	-3.62329e-05	-0.000120483	-4.03589e-05	-3.73954e-05	-3.41127e-05	-4.12516e-05	-7.49604e-06	-3.51537e-06	-3.08894e-06	3.1312e-07	7.13997e-06	2.34045e-05	-4.88785e-06
0.124	32023	-9.67729e-05	-3.66043e-05	-0.000119886	-3.54292e-05	-3.64315e-05	-3.34669e-05	-3.91595e-05	-1.00446e-05	-3.98357e-06	-2.39524e-06	1.1915e-06	4.09614e-06	1.87978e-05	-3.2993e-06
0.125	32024	-8.72428e-05	-4.446e-05	-0.000115766	-4.63298e-05	-3.38508e-05	-3.37399e-05	-3.7686e-05	-1.30079e-05	-4.18102e-06	8.25838e-07	1.16637e-06	2.30683e-06	1.42988e-05	-1.55596e-06
0.126	32025	-7.31035e-05	-5.64235e-05	-0.00011236	-5.26066e-05	-3.18071e-05	-3.37945e-05	-3.68307e-05	-1.43988e-05	-4.61588e-06	4.06362e-06	5.88989e-07	2.33369e-06	1.13837e-05	-8.27203e-07
0.127	32026	-6.04351e-05	-7.02012e-05	-0.000110439	-4.46787e-05	-3.11406e-05	-3.36177e-05	-3.71669e-05	-1.56262e-05	-5.84388e-06	5.19129e-06	-1.11947e-08	2.16384e-06	9.81879e-06	-1.24323e-06
0.128	32027	-5.29652e-05	-8.45624e-05	-0.000107898	-2.60307e-05	-3.09484e-05	-3.38025e-05	-3.74065e-05	-1.72555e-05	-6.52673e-06	4.64697e-06	-6.24959e-08	5.43368e-07	8.44511e-06	-2.25812e-06
0.129	32028	-4.88868e-05	-0.000100478	-0.000104839	-5.07022e-06	-3.14641e-05	-3.3907e-05	-3.64076e-05	-1.88782e-05	-5.9058e-06	4.2636e-06	2.10477e-07	-2.01679e-06	8.13141e-06	-2.94488e-06
0.13	32029	-4.31719e-05	-0.000117142	-0.000102554	1.83108e-05	-3.21105e-05	-3.30223e-05	-3.44178e-05	-1.94209e-05	-4.58887e-06	5.5733e-06	-7.40673e-09	-3.69845e-06	9.58158e-06	-3.21734e-06
0.131	32030	-3.32946e-05	-0.000131883	-9.98846e-05	5.04568e-05	-3.16985e-05	-3.24246e-05	-3.34209e-05	-1.85618e-05	-3.13551e-06	7.89213e-06	-3.01192e-07	-3.72435e-06	1.21217e-05	-4.71458e-06
0.132	32031	-2.62604e-05	-0.000141955	-9.76099e-05	8.14018e-05	-3.06232e-05	-3.30737e-05	-3.26561e-05	-1.69615e-05	-1.30176e-06	9.19227e-06	3.22745e-07	-2.61165e-06	1.39285e-05	-7.51087e-06
0.133	32032	-2.93064e-05	-0.000143178	-9.77372e-05	9.27234e-05	-3.05935e-05	-3.4362e-05	-3.10014e-05	-1.59539e-05	8.63643e-07	8.70099e-06	1.81874e-06	-1.77976e-06	1.50707e-05	-9.6345e-06
0.134	32033	-3.83845e-05	-0.00014197	-0.000100049	7.44812e-05	-3.11033e-05	-3.38978e-05	-2.96286e-05	-1.62813e-05	2.80152e-06	7.44001e-06	3.03541e-06	-2.15978e-06	1.64067e-05	-9.82301e-06
0.135	32034	-4.32309e-05	-0.000151038	-0.000100777	3.50105e-05	-3.10154e-05	-3.18176e-05	-2.85681e-05	-1.81821e-05	4.58715e-06	5.79114e-06	2.92301e-06	-3.54396e-06	1.73139e-05	-8.40056e-06
0.136	32035	-4.02145e-05	-0.000173872	-9.89748e-05	-5.67512e-06	-3.09758e-05	-3.08441e-05	-2.76476e-05	-1.99302e-05	6.62966e-06	3.48598e-06	2.22063e-06	-4.91835e-06	1.50586e-05	-6.60068e-06
0.137	32036	-2.74638e-05	-0.000200879	-9.65027e-05	-3.2094e-05	-3.23731e-05	-3.22555e-05	-2.7461e-05	-2.06157e-05	7.87158e-06	6.48292e-07	2.16773e-06	-4.86227e-06	1.00983e-05	-5.86923e-06
0.138	32037	-4.53558e-06	-0.000214179	-9.5712e-05	-4.79953e-05	-3.42526e-05	-3.38381e-05	-2.7722e-05	-2.02893e-05	7.23068e-06	-1.79213e-06	2.29238e-06	-3.59939e-06	7.87565e-06	-6.50896e-06
0.139	32038	2.26131e-05	-0.000186501	-9.55985e-05	-6.26863e-05	-3.49036e-05	-3.31743e-05	-2.68198e-05	-1.84587e-05	5.79895e-06	-2.56103e-06	2.04004e-06	-2.88911e-06	1.10174e-05	-7.24159e-06
0.14	32039	3.82971e-05	-0.000138325	-9.51813e-05	-7.60054e-05	-3.4224e-05	-3.11727e-05	-2.43003e-05	-1.64517e-05	4.4186e-06	-1.73615e-06	7.70379e-07	-3.68356e-06	1.52186e-05	-7.75481e-06
0.141	32040	3.1692e-05	-0.000152842	-9.35264e-05	-8.36995e-05	-3.45192e-05	-3.06675e-05	-2.19463e-05	-1.47409e-05	2.45964e-06	-9.26113e-07	-1.3952e-06	-5.23475e-06	1.67175e-05	-8.18216e-06
0.142	32041	5.14878e-06	-0.000271853	-9.083e-05	-8.28876e-05	-3.59776e-05	-3.12427e-05	-2.15394e-05	-1.28356e-05	-6.57778e-07	-1.65177e-06	-3.15608e-06	-6.05922e-06	1.57609e-05	-8.01179e-06
0.143	32042	-2.63591e-05	-0.000424815	-8.81426e-05	-7.18966e-05	-3.67191e-05	-3.13566e-05	-2.28397e-05	-1.01879e-05	-4.1493e-06	-3.10254e-06	-4.38254e-06	-6.41728e-06	1.34919e-05	-7.16101e-06
0.144	32043	-4.70651e-05	-0.00048347	-8.66307e-05	-5.27917e-05	-3.70839e-05	-3.19939e-05	-2.44187e-05	-8.67836e-06	-6.07817e-06	-3.33585e-06	-5.33794e-06	-8.21161e-06	1.17749e-05	-6.50266e-06
0.145	32044	-5.45537e-05	-0.000339705	-8.49172e-05	-3.02032e-05	-3.75783e-05	-3.22361e-05	-2.45771e-05	-1.01555e-05	-3.85134e-06	-3.71344e-06	-6.20008e-06	-1.07178e-05	1.08861e-05	-7.40328e-06
0.146	32045	-5.24267e-05	-0.000106404	-8.17591e-05	-4.63506e-06	-3.64035e-05	-3.12867e-05	-2.41736e-05	-1.26182e-05	1.39317e-06	-4.81682e-06	-7.24374e-06	-1.22872e-05	1.01494e-05	-8.90837e-06
0.147	32046	-4.15491e-05	-3.26827e-05	-8.05634e-05	3.39277e-05	-3.49272e-05	-3.04345e-05	-2.31678e-05	-1.43964e-05	5.63601e-06	-4.77888e-06	-8.54512e-06	-1.30093e-05	1.02995e-05	-9.24031e-06
0.148	32047	-3.1433e-05	-4.37744e-05	-8.14893e-05	0.000108272	-3.5485e-05	-3.0421e-05	-2.1969e-05	-1.52e-05	8.82813e-06	-3.25528e-06	-9.58721e-06	-1.31915e-05	1.0491e-05	-8.48185e-06
0.149	32048	-2.64165e-05	0.000101916	-8.21364e-05	0.00020551	-3.66248e-05	-3.16359e-05	-2.16577e-05	-1.7228e-05	1.26412e-05	-1.8097e-06	-1.02287e-05	-1.29248e-05	9.75534e-06	-7.63246e-06
0.15	32049	-1.35158e-05	0.000397182	-8.25847e-05	0.000248352	-3.65335e-05	-3.31554e-05	-2.13327e-05	-1.87909e-05	1.59003e-05	-1.69657e-06	-1.01255e-05	-1.27212e-05	8.49583e-06	-7.5298e-06
0.151	32050	4.94017e-06	0.000580456	-8.4278e-05	0.000191614	-3.71304e-05	-3.34588e-05	-2.19028e-05	-1.80321e-05	1.60795e-05	-1.90496e-06	-8.83415e-06	-1.29648e-05	6.15215e-06	-8.01112e-06
0.152	32051	1.98803e-05	0.000505905	-8.75119e-05	7.33692e-05	-3.86055e-05	-3.3215e-05	-2.189e-05	-1.83588e-05	1.08569e-05	-1.89733e-06	-7.77153e-06	-1.36617e-05	3.32032e-06	-9.33314e-06
0.153	32052	2.60371e-05	0.000354595	-9.21163e-05	-4.82091e-05	-3.7922e-05	-3.38017e-05	-2.04317e-05	-2.06822e-05	1.31021e-06	-1.98928e-06	-7.87316e-06	-1.44456e-05	2.0951e-06	-1.05539e-05
0.154	32053	2.07552e-05	0.000252621	-9.72195e-05	-0.000137745	-3.61784e-05	-3.59718e-05	-1.89337e-05	-2.44278e-05	-9.02328e-06	-2.57796e-06	-8.44829e-06	-1.50268e-05	3.72837e-06	-1.08402e-05
0.155	32054	9.21781e-06	0.000153535	-0.000101622	-0.000187293	-3.55521e-05	-3.74267e-05	-1.86212e-05	-2.69932e-05	-1.53939e-05	-3.20831e-06	-8.11016e-06	-1.51956e-05	6.02934e-06	-1.11901e-05
0.156	32055	2.21431e-07	8.75216e-05	-0.000103803	-0.000199847	-3.67878e-05	-3.69382e-05	-1.9193e-05	-2.8038e-05	-1.58735e-05	-3.32835e-06	-6.58412e-06	-1.52415e-05	6.33782e-06	-1.21454e-05
0.157	32056	-5.27448e-06	0.00015062	-0.000101539	-0.000182951	-3.68455e-05	-3.49548e-05	-1.83805e-05	-2.87163e-05	-1.70644e-05	-2.79866e-06	-4.63144e-06	-1.53273e-05	3.76707e-06	-1.25697e-05
0.158	32057	-1.1846e-05	0.000280928	-9.42455e-05	-0.000150889	-3.42691e-05	-3.34639e-05	-1.75196e-05	-2.94291e-05	-2.61964e-05	-1.7662e-06	-2.78509e-06	-1.47502e-05	2.14157e-07	-1.20976e-05
0.159	32058	-2.02116e-05	0.000305537	-8.56889e-05	-0.000120571	-3.13855e-05	-3.28929e-05	-1.75921e-05	-2.86687e-05	-4.4447e-05	-1.2724e-06	-1.70243e-06	-1.38647e-05	-2.12536e-06	-1.18203e-05
0.16	32059	-2.92783e-05	0.000200034	-7.9733e-05	-9.49466e-05	-3.03853e-05	-3.26675e-05	-1.84637e-05	-2.53003e-05	-6.90331e-05	-1.6566e-06	-1.57143e-06	-1.39689e-05	-2.65401e-06	-1.23328e-05
0.161	32060	-3.77879e-05	8.87141e-05	-7.65512e-05	-6.39505e-05	-3.0491e-05	-3.32261e-05	-1.91176e-05	-1.97344e-05	-9.51612e-05	-2.36009e-06	-1.62773e-06	-1.50044e-05	-2.66358e-06	-1.29415e-05
0.162	32061	-4.35567e-05	4.20408e-05	-7.48199e-05	-2.57219e-05	-3.02429e-05	-3.37533e-05	-1.89586e-05	-1.29626e-05	-0.000116142	-2.36658e-06	-1.71146e-06	-1.53719e-05	-3.81645e-06	-1.23298e-05
0.163	32062	-3.69007e-05	2.56491e-05	-7.37447e-05	6.16907e-06	-2.99444e-05	-3.34012e-05	-1.8136e-05	-6.51667e-06	-0.000129153	-1.1267e-06	-2.10286e-06	-1.45988e-05	-5.67739e-06	-1.14305e-05
0.164	32063	-7.00633e-06	5.05375e-06	-7.36799e-05	2.21505e-05	-3.00041e-05	-3.2775e-05	-1.76834e-05	-3.04989e-06	-0.000134731	6.64192e-07	-2.27751e-06	-1.36666e-05	-7.35859e-06	-1.13984e-05
0.165	32064	3.49971e-05	-1.39456e-05	-7.64517e-05	2.88963e-05	-2.96573e-05	-3.33493e-05	-1.91361e-05	-3.05758e-06	-0.000128747	1.65829e-06	-1.53629e-06	-1.32718e-05	-8.05036e-06	-1.1115e-05
0.166	32065	5.68648e-05	-1.84634e-05	-8.1816e-05	3.64522e-05	-2.85429e-05	-3.37985e-05	-1.96573e-05	-3.56121e-06	-0.000106894	2.14364e-06	-3.04976e-07	-1.36287e-05	-7.77896e-06	-8.98204e-06
0.167	32066	4.26882e-05	-2.45549e-05	-8.69542e-05	5.40961e-05	-2.93332e-05	-3.31586e-05	-1.96797e-05	-4.82089e-06	-7.70551e-05	3.17139e-06	-5.94796e-08	-1.49654e-05	-7.67602e-06	-6.39326e-06
0.168	32067	7.46936e-07	-5.56455e-05	-8.90365e-05	0.000107619	-3.15969e-05	-3.29094e-05	-2.29685e-05	-6.98192e-06	-5.44568e-05	4.62853e-06	-1.42379e-06	-1.61618e-05	-8.40255e-06	-5.93815e-06
0.169	32068	-4.86344e-05	-0.000112662	-8.87966e-05	0.00023201	-3.32907e-05	-3.35622e-05	-3.13487e-05	-1.04026e-05	-4.28779e-05	5.24368e-06	-3.81485e-06	-1.60327e-05	-9.2651e-06	-7.48645e-06
0.17	32069	-8.35766e-05	-0.000170373	-8.62214e-05	0.000384197	-3.50554e-05	-3.26408e-05	-5.18845e-05	-1.30502e-05	-3.52692e-05	5.3264e-06	-5.61329e-06	-1.53295e-05	-1.04128e-05	-8.93926e-06
0.171	32070	-9.96758e-05	-0.000209429	-7.97471e-05	0.00045223	-3.58559e-05	-3.12658e-05	-8.72573e-05	-1.28329e-05	-2.66981e-05	6.06218e-06	-4.82977e-06	-1.44734e-05	-1.131e-05	-8.39537e-06
0.172	32071	-0.000108736	-0.000220351	-7.3696e-05	0.000408061	-3.72572e-05	-3.14702e-05	-0.000119449	-1.17263e-05	-1.90158e-05	6.9392e-06	-2.64752e-06	-1.40127e-05	-1.13579e-05	-6.98301e-06
0.173	32072	-0.000122867	-0.000209937	-7.32805e-05	0.000346444	-3.88743e-05	-3.24015e-05	-0.00013006	-1.08387e-05	-1.3474e-05	7.39705e-06	-1.27978e-06	-1.4071e-05	-1.19325e-05	-6.61823e-06
0.174	32073	-0.000143402	-0.000197648	-7.85055e-05	0.000264961	-3.79169e-05	-3.26242e-05	-0.000119875	-9.82894e-06	-1.02511e-05	6.97739e-06	-1.00918e-06	-1.4299e-05	-1.17293e-05	-6.42122e-06
0.175	32074	-0.000159384	-0.000182812	-8.65657e-05	7.85573e-05	-3.5933e-05	-3.25121e-05	-9.80185e-05	-9.49883e-06	-9.83267e-06	5.98729e-06	-1.75957e-06	-1.46704e-05	-9.29957e-06	-5.86944e-06
0.176	32075	-0.000158358	-0.00014483	-9.38824e-05	-0.000156215	-3.54197e-05	-3.26642e-05	-7.00584e-05	-1.06627e-05	-8.49274e-06	4.54192e-06	-2.62557e-06	-1.39669e-05	-7.35518e-06	-4.6482e-06
0.177	32076	-0.000136672	-8.91082e-05	-9.94465e-05	-0.000328558	-3.70318e-05	-3.27269e-05	-3.71515e-05	-1.09228e-05	-5.57281e-06	3.51641e-06	-2.88104e-06	-1.3092e-05	-7.28557e-06	-3.95018e-06
0.178	32077	-9.97926e-05	-5.88173e-05	-0.000103525	-0.000386096	-3.77301e-05	-3.24725e-05	-4.53533e-06	-9.92197e-06	-3.0472e-06	4.40415e-06	-2.72429e-06	-1.27788e-05	-8.03969e-06	-5.00727e-06
0.179	32078	-6.32904e-05	-7.18966e-05	-0.000103689	-0.000367201	-3.796e-05	-3.1572e-05	2.20492e-05	-9.37317e-06	-1.90973e-06	7.60722e-06	-2.33996e-06	-1.26246e-05	-8.36894e-06	-7.399e-06
0.18	32079	-4.47561e-05	-0.000100979	-0.000100854	-0.000335864	-3.79279e-05	-3.13145e-05	4.19056e-05	-9.74084e-06	-1.3289e-06	1.14096e-05	-1.9767e-06	-1.28428e-05	-7.66065e-06	-9.69715e-06
0.181	32080	-4.42986e-05	-0.000116426	-9.79905e-05	-0.000328379	-3.7832e-05	-3.16656e-05	5.71036e-05	-1.08268e-05	-6.51709e-07	1.33249e-05	-2.14654e-06	-1.39573e-05	-5.13408e-06	-1.11483e-05
0.182	32081	-4.51699e-05	-0.000122894	-9.63374e-05	-0.000348707	-3.77898e-05	-3.17231e-05	6.89225e-05	-1.09383e-05	1.98387e-07	1.31774e-05	-2.60751e-06	-1.56395e-05	-6.6145e-07	-1.29316e-05
0.183	32082	-3.50554e-05	-0.00013769	-9.72378e-05	-0.00038451	-3.86922e-05	-3.11139e-05	7.74778e-05	-9.7745e-06	1.35057e-06	1.10111e-05	-3.21663e-06	-1.63916e-05	4.08333e-06	-1.58514e-05
0.184	32083	-1.86577e-05	-0.000166238	-9.98102e-05	-0.000416743	-4.07902e-05	-3.09301e-05	8.36378e-05	-8.89586e-06	2.34373e-06	7.31125e-06	-3.66278e-06	-1.56575e-05	6.78576e-06	-1.92245e-05
0.185	32084	-5.84148e-06	-0.000203092	-0.000101045	-0.000414925	-4.30102e-05	-3.2095e-05	8.55986e-05	-9.79353e-06	3.65512e-06	3.93169e-06	-3.78796e-06	-1.41328e-05	6.06805e-06	-2.14068e-05
0.186	32085	-1.89206e-06	-0.000244585	-9.95852e-05	-0.000374363	-4.56796e-05	-3.40363e-05	8.20292e-05	-1.18759e-05	4.70656e-06	2.59047e-06	-3.42653e-06	-1.42593e-05	2.65376e-06	-2.17828e-05
0.187	32086	-7.42148e-06	-0.00028885	-9.7631e-05	-0.00030564	-4.81269e-05	-3.53854e-05	7.34204e-05	-1.32309e-05	4.76805e-06	1.26783e-06	-2.23346e-06	-1.69338e-05	-9.33915e-07	-2.01201e-05
0.188	32087	-1.3734e-05	-0.000315805	-9.48108e-05	-0.000219079	-5.00067e-05	-3.48806e-05	6.1948e-05	-1.26994e-05	3.78017e-06	-3.22952e-06	-8.44087e-07	-1.98925e-05	-1.89051e-06	-1.60432e-05
0.189	32088	-1.00585e-05	-0.000284525	-8.90664e-05	-0.000123429	-4.92289e-05	-3.3521e-05	4.97357e-05	-1.11398e-05	2.59285e-06	-9.85189e-06	1.38545e-07	-2.09894e-05	-3.86757e-07	-8.98572e-06
0.19	32089	1.81904e-06	-0.000192218	-8.28811e-05	-5.82593e-05	-4.60412e-05	-3.31166e-05	3.69298e-05	-1.00852e-05	1.63687e-06	-1.42517e-05	5.00471e-07	-2.08089e-05	1.23384e-07	-1.43356e-06
0.191	32090	1.02918e-05	-0.000122463	-8.05878e-05	-5.86602e-05	-4.37164e-05	-3.3824e-05	2.26108e-05	-9.51566e-06	9.12035e-07	-1.39214e-05	1.55654e-07	-2.0541e-05	-2.63377e-06	2.97707e-06
0.192	32091	1.08135e-05	-0.000138493	-8.43224e-05	-0.000112729	-4.35806e-05	-3.50043e-05	8.32349e-06	-9.33887e-06	-5.64673e-08	-1.11787e-05	-1.14008e-06	-2.10417e-05	-6.7385e-06	4.02555e-06
0.193	32092	4.85635e-06	-0.000177951	-9.2677e-05	-0.000159418	-4.36757e-05	-3.64144e-05	-4.01639e-06	-9.70459e-06	-2.19944e-08	-9.70667e-06	-2.51929e-06	-2.16939e-05	-9.62757e-06	4.25529e-06
0.194	32093	-3.81281e-06	-0.000184577	-0.000101598	-0.000141043	-4.35124e-05	-3.77474e-05	-1.37554e-05	-9.98594e-06	1.577e-06	-9.97939e-06	-2.52461e-06	-2.129e-05	-1.14472e-05	4.30338e-06
0.195	32094	-1.0609e-05	-0.000218872	-0.000106656	-3.78369e-05	-4.35514e-05	-3.73962e-05	-2.14325e-05	-1.00725e-05	2.25769e-06	-1.00714e-05	-1.35444e-06	-2.04881e-05	-1.33769e-05	3.67222e-06
0.196	32095	-1.62907e-05	-0.000328465	-0.000107408	0.000128113	-4.38058e-05	-3.55081e-05	-2.83548e-05	-9.09501e-06	1.94394e-06	-8.88951e-06	-1.7092e-07	-2.04195e-05	-1.59533e-05	2.92687e-06
0.197	32096	-1.98556e-05	-0.000467134	-0.000106034	0.000319357	-4.39009e-05	-3.45532e-05	-3.5385e-05	-6.9355e-06	3.39804e-06	-5.00532e-06	-1.34341e-08	-2.06447e-05	-1.9479e-05	2.01018e-06
0.198	32097	-1.66855e-05	-0.000551618	-0.000103473	0.000532924	-4.42527e-05	-3.49463e-05	-4.28118e-05	-6.409e-06	5.87646e-06	1.33682e-06	-1.30971e-06	-2.01392e-05	-2.43003e-05	9.94091e-07
0.199	32098	-7.74654e-06	-0.000479536	-9.87172e-05	0.000724251	-4.47627e-05	-3.45589e-05	-4.79226e-05	-7.38924e-06	6.44311e-06	7.83872e-06	-3.39247e-06	-1.94641e-05	-3.0587e-05	2.84079e-07
0.2	32099	2.08437e-06	-0.000266509	-9.30058e-05	0.000766445	-4.45029e-05	-3.36452e-05	-5.0019e-05	-6.42392e-06	6.19748e-06	1.32937e-05	-5.10735e-06	-1.81527e-05	-3.39673e-05	1.36915e-07
0.201	32100	1.25851e-05	-0.000174701	-9.11591e-05	0.000624135	-4.29239e-05	-3.41538e-05	-4.98833e-05	-2.90601e-06	7.18645e-06	1.67387e-05	-5.51469e-06	-1.63163e-05	-2.78374e-05	-6.81104e-07
0.202	32101	2.61376e-05	-0.000329489	-9.65311e-05	0.000366725	-4.11075e-05	-3.51128e-05	-4.91116e-05	1.99539e-07	7.7664e-06	1.72203e-05	-5.30716e-06	-1.46642e-05	-1.13135e-05	-2.87968e-06
0.203	32102	3.98147e-05	-0.000484978	-0.000106206	4.12508e-05	-4.05209e-05	-3.58359e-05	-4.97187e-05	2.57707e-06	6.63891e-06	1.52886e-05	-4.4194e-06	-1.28143e-05	8.07534e-06	-5.19127e-06
0.204	32103	5.02973e-05	-0.000463371	-0.00011531	-0.000317276	-4.03401e-05	-3.59085e-05	-4.96281e-05	5.62793e-06	6.55292e-06	1.16903e-05	-3.23698e-06	-1.19234e-05	2.17511e-05	-7.88683e-06
0.205	32104	5.84925e-05	-0.00034215	-0.000120676	-0.000628791	-3.85586e-05	-3.62471e-05	-4.77742e-05	8.80243e-06	1.1142e-05	7.6239e-06	-2.35112e-06	-1.23085e-05	2.79395e-05	-1.19318e-05
0.206	32105	6.75531e-05	-0.000217751	-0.000119214	-0.000788357	-3.62848e-05	-3.75622e-05	-4.63462e-05	9.20465e-06	2.30513e-05	4.74988e-06	-1.53652e-06	-1.30983e-05	3.02362e-05	-1.58179e-05
0.207	32106	7.93954e-05	-6.16569e-05	-0.00011108	-0.000776513	-3.58698e-05	-3.90808e-05	-4.5936e-05	5.13805e-06	3.98291e-05	2.79789e-06	-6.85444e-07	-1.39227e-05	3.18017e-05	-1.81831e-05
0.208	32107	9.0124e-05	0.000219583	-9.78851e-05	-0.00069042	-3.6828e-05	-4.05352e-05	-4.59135e-05	-2.17453e-06	5.14803e-05	1.02954e-06	6.65224e-07	-1.43936e-05	3.31444e-05	-1.8563e-05
0.209	32108	9.03108e-05	0.00061553	-8.32248e-05	-0.000641768	-3.71013e-05	-4.23224e-05	-4.61966e-05	-1.11672e-05	5.20366e-05	-1.12504e-08	1.40568e-06	-1.4536e-05	3.47854e-05	-1.64305e-05
0.21	32109	7.06911e-05	0.000931583	-7.33831e-05	-0.000648545	-3.63846e-05	-4.33284e-05	-4.6188e-05	-2.06872e-05	4.66311e-05	2.48641e-07	5.70678e-07	-1.50073e-05	3.4743e-05	-1.30011e-05
0.211	32110	3.32474e-05	0.000946988	-7.10818e-05	-0.000655178	-3.58643e-05	-4.33552e-05	-4.54388e-05	-2.78222e-05	4.23377e-05	1.35656e-06	-1.78412e-06	-1.54768e-05	2.94107e-05	-9.55254e-06
0.212	32111	-8.09271e-06	0.000700534	-7.39958e-05	-0.000596554	-3.61141e-05	-4.36352e-05	-4.45816e-05	-3.11651e-05	4.17598e-05	2.92976e-06	-4.54853e-06	-1.51641e-05	1.9148e-05	-6.74194e-06
0.213	32112	-3.84473e-05	0.000490089	-7.82193e-05	-0.000459244	-3.63607e-05	-4.35872e-05	-4.39532e-05	-3.40317e-05	4.35535e-05	5.87359e-06	-6.35746e-06	-1.40526e-05	9.12341e-06	-5.30418e-06
0.214	32113	-5.42776e-05	0.000533386	-7.98206e-05	-0.000271401	-3.50881e-05	-4.33748e-05	-4.35381e-05	-3.84236e-05	4.62048e-05	1.03846e-05	-6.68447e-06	-1.24069e-05	3.19546e-06	-5.50838e-06
0.215	32114	-6.38122e-05	0.00070237	-7.79556e-05	-5.67832e-05	-3.34515e-05	-4.3302e-05	-4.1839e-05	-4.40313e-05	4.67227e-05	1.42725e-05	-6.40256e-06	-1.05775e-05	1.09944e-06	-6.77775e-06
0.216	32115	-7.80638e-05	0.000749712	-7.75594e-05	0.000165662	-3.29547e-05	-4.23412e-05	-3.8406e-05	-5.04252e-05	3.64846e-05	1.50937e-05	-6.20184e-06	-9.15144e-06	1.26106e-07	-8.30759e-06
0.217	32116	-9.96859e-05	0.000674026	-8.12172e-05	0.000342027	-3.25284e-05	-3.73966e-05	-3.51603e-05	-5.71918e-05	6.96926e-06	1.28843e-05	-5.55362e-06	-8.78538e-06	-1.8066e-06	-1.02672e-05
0.218	32117	-0.000120251	0.000599467	-8.31684e-05	0.000405233	-2.99609e-05	-2.57098e-05	-3.38452e-05	-6.15978e-05	-3.89404e-05	8.75109e-06	-3.29902e-06	-9.30082e-06	-4.96695e-06	-1.31696e-05
0.219	32118	-0.000137003	0.000535612	-7.99716e-05	0.000348692	-2.78669e-05	-9.52597e-06	-3.35148e-05	-5.92229e-05	-8.68981e-05	2.78804e-06	5.05773e-07	-1.00295e-05	-8.21905e-06	-1.67516e-05
0.22	32119	-0.000152563	0.00044903	-7.87439e-05	0.000229962	-2.82213e-05	1.48178e-07	-3.27908e-05	-4.83301e-05	-0.000121138	-3.8167e-06	3.92121e-06	-9.9752e-06	-9.76791e-06	-2.0384e-05
0.221	32120	-0.000155294	0.000341977	-8.35555e-05	0.000129272	-3.04586e-05	-4.37297e-06	-3.2212e-05	-3.30104e-05	-0.000136654	-7.52482e-06	5.65352e-06	-8.83316e-06	-1.03014e-05	-2.4793e-05
0.222	32121	-0.000132186	0.000211587	-9.04601e-05	0.000113295	-3.40383e-05	-1.7778e-05	-3.16518e-05	-1.80032e-05	-0.000139843	-6.052e-06	6.41579e-06	-7.36662e-06	-1.05216e-05	-2.97564e-05
0.223	32122	-9.6311e-05	6.43191e-05	-9.54445e-05	0.000165648	-3.81995e-05	-3.02687e-05	-3.17771e-05	-6.14554e-06	-0.00013263	-1.45854e-06	6.00663e-06	-6.76575e-06	-9.34783e-06	-3.09224e-05
0.224	32123	-6.9754e-05	-7.15538e-05	-9.68113e-05	0.000190409	-4.29303e-05	-3.748e-05	-3.2842e-05	5.83383e-07	-0.000110605	2.68794e-06	3.89393e-06	-7.13728e-06	-6.7578e-06	-2.48557e-05
0.225	32124	-4.74389e-05	-0.000182467	-9.6741e-05	0.00015027	-4.79603e-05	-4.20735e-05	-3.41105e-05	5.41832e-06	-7.95995e-05	5.20139e-06	1.60903e-06	-8.22355e-06	-3.66591e-06	-1.45768e-05
0.226	32125	-2.13e-05	-0.000253156	-9.70286e-05	9.83603e-05	-5.16912e-05	-4.56543e-05	-3.50217e-05	1.05123e-05	-6.24062e-05	6.36507e-06	-1.04855e-07	-9.10074e-06	-2.68058e-06	-6.19348e-06
0.227	32126	8.78862e-07	-0.000288256	-9.61017e-05	0.0001073	-5.48597e-05	-4.61445e-05	-3.48451e-05	1.25228e-05	-6.7373e-05	6.56322e-06	-1.74955e-06	-8.51264e-06	-4.70821e-06	-2.27869e-06
0.228	32127	1.20322e-05	-0.000307708	-9.55759e-05	0.000209659	-5.88864e-05	-4.58633e-05	-3.47997e-05	1.04728e-05	-7.62477e-05	6.92038e-06	-3.44072e-06	-7.07572e-06	-7.70567e-06	-1.55645e-06
0.229	32128	8.42441e-06	-0.000313985	-9.62636e-05	0.000361459	-5.75615e-05	-4.55891e-05	-3.40073e-05	6.16887e-06	-7.30329e-05	7.6727e-06	-3.63695e-06	-7.07189e-06	-1.06293e-05	-2.10925e-06
0.23	32129	-5.86541e-06	-0.000303968	-9.62711e-05	0.000508447	-4.20827e-05	-4.28389e-05	-3.25888e-05	1.53434e-06	-5.43334e-05	7.45528e-06	-3.00628e-06	-8.40017e-06	-1.15874e-05	-2.08352e-06
0.231	32130	-1.87875e-05	-0.000268851	-9.87399e-05	0.000602106	-1.60503e-05	-3.89511e-05	-3.19938e-05	-1.36813e-06	-2.77521e-05	5.38505e-06	-3.85948e-06	-9.02002e-06	-1.05235e-05	-2.24453e-06
0.232	32131	-2.02311e-05	-0.000227664	-0.000102001	0.000588736	7.28909e-06	-3.63565e-05	-3.11702e-05	-2.89432e-06	-5.94117e-06	2.90197e-06	-5.34739e-06	-8.89282e-06	-9.01146e-06	-2.13658e-06
0.233	32132	-1.58665e-05	-0.000209038	-0.000103406	0.000488602	1.90522e-05	-3.46135e-05	-3.03779e-05	-4.51968e-06	1.25629e-06	8.23343e-07	-5.23704e-06	-8.06331e-06	-8.3939e-06	-1.57339e-06
0.234	32133	-1.34379e-05	-0.00022049	-0.000105056	0.000336633	1.78979e-05	-3.30448e-05	-2.96313e-05	-7.1555e-06	-1.9396e-06	-2.93806e-07	-3.58514e-06	-6.60973e-06	-8.76947e-06	-1.09232e-06
0.235	32134	-1.40463e-05	-0.00024416	-0.000108577	0.000143664	7.87228e-06	-3.26573e-05	-2.9829e-05	-1.05352e-05	-4.20012e-06	2.3993e-07	-2.49602e-06	-5.52302e-06	-9.37073e-06	-9.85302e-07
0.236	32135	-1.30074e-05	-0.000266781	-0.000112501	-7.82757e-05	-6.14637e-06	-3.21725e-05	-2.9842e-05	-1.38018e-05	-9.2194e-07	8.44305e-07	-2.61801e-06	-5.64437e-06	-1.03169e-05	-1.33984e-06
0.237	32136	-8.14325e-06	-0.000289032	-0.000115008	-0.000298119	-2.01903e-05	-3.24862e-05	-2.89213e-05	-1.49803e-05	3.65638e-06	4.21401e-07	-2.32883e-06	-6.2323e-06	-1.17609e-05	-1.4783e-06
0.238	32137	-1.93508e-06	-0.000312049	-0.000115433	-0.000452772	-3.08534e-05	-3.34852e-05	-2.80049e-05	-1.00224e-05	6.27989e-06	4.50103e-08	-1.13187e-06	-6.42045e-06	-1.2457e-05	-1.88001e-06
0.239	32138	3.71022e-06	-0.000332188	-0.000113759	-0.000504743	-3.71711e-05	-3.4402e-05	-2.79055e-05	8.53023e-07	1.14398e-05	1.0917e-06	1.5882e-07	-5.52443e-06	-1.1258e-05	-2.29496e-06
0.24	32139	7.64303e-06	-0.000340563	-0.000112697	-0.000490949	-4.08869e-05	-3.43807e-05	-2.90117e-05	9.41325e-06	2.01802e-05	2.92131e-06	7.23182e-07	-4.42365e-06	-8.59169e-06	-2.67711e-06
0.241	32140	1.09532e-05	-0.000328763	-0.000114083	-0.000484143	-4.2499e-05	-3.62072e-05	-3.01103e-05	5.95909e-06	2.65831e-05	3.93358e-06	2.17405e-07	-4.44037e-06	-5.73075e-06	-2.9329e-06
0.242	32141	1.47338e-05	-0.00029978	-0.000115678	-0.00050768	-4.30221e-05	-4.46299e-05	-3.0279e-05	-1.04178e-05	2.56834e-05	3.73752e-06	-5.3535e-07	-5.13804e-06	-3.38637e-06	-2.96341e-06
0.243	32142	1.90277e-05	-0.00027694	-0.000115121	-0.000530487	-4.3537e-05	-5.58941e-05	-3.00022e-05	-3.13943e-05	1.84656e-05	3.46396e-06	-1.1029e-06	-5.88415e-06	-1.60078e-06	-3.08488e-06
0.244	32143	1.88836e-05	-0.000281517	-0.000114794	-0.000514409	-4.35835e-05	-6.06305e-05	-3.0102e-05	-4.60724e-05	6.52055e-06	4.08892e-06	-1.6359e-06	-6.5311e-06	-6.79561e-07	-4.12788e-06
0.245	32144	1.22955e-05	-0.000334112	-0.00011604	-0.000445077	-4.26198e-05	-5.58472e-05	-3.0151e-05	-4.68598e-05	-7.27095e-06	4.9769e-06	-1.67758e-06	-7.26471e-06	3.74189e-07	-4.9023e-06
0.246	32145	4.4944e-06	-0.000448788	-0.000116635	-0.000328825	-4.15232e-05	-4.76369e-05	-3.02737e-05	-3.42164e-05	-1.84538e-05	5.28933e-06	-1.12607e-06	-8.05081e-06	2.23339e-06	-4.62166e-06
0.247	32146	5.62833e-06	-0.000581057	-0.000112786	-0.000196826	-4.18239e-05	-4.03809e-05	-2.93602e-05	-1.76051e-05	-2.22014e-05	5.87319e-06	-8.89121e-07	-8.52206e-06	5.03851e-06	-4.05725e-06
0.248	32147	1.89881e-05	-0.000627157	-0.000106968	-9.5173e-05	-4.35241e-05	-3.36483e-05	-2.72416e-05	-7.76624e-06	-1.77875e-05	7.0287e-06	-9.18983e-07	-8.31474e-06	6.44509e-06	-4.00696e-06
0.249	32148	3.26067e-05	-0.000536516	-0.000106724	-4.7699e-05	-4.47284e-05	-2.51808e-05	-2.52491e-05	-5.62073e-06	-1.14717e-05	6.56699e-06	-1.6892e-06	-8.64693e-06	4.72159e-06	-4.67477e-06
0.25	32149	3.0576e-05	-0.000380916	-0.000112029	-2.70902e-05	-4.61503e-05	-1.67052e-05	-2.33713e-05	-4.98377e-06	-1.14267e-05	3.56278e-06	-3.07795e-06	-9.65755e-06	3.22437e-06	-5.30232e-06
0.251	32150	1.75114e-05	-0.000257718	-0.000115874	6.06439e-06	-4.88151e-05	-1.1012e-05	-2.15061e-05	-1.96386e-06	-1.68232e-05	9.59399e-07	-3.39966e-06	-9.45036e-06	3.43364e-06	-5.27957e-06
0.252	32151	9.96715e-06	-0.000107132	-0.000115257	4.76253e-05	-4.97388e-05	-7.48208e-06	-2.0159e-05	3.0574e-06	-1.97353e-05	1.04069e-06	-2.85319e-06	-8.01069e-06	2.53498e-06	-5.05222e-06
0.253	32152	2.03577e-05	0.000138182	-0.000111986	7.74244e-05	-4.85305e-05	-6.05697e-06	-1.98431e-05	7.20987e-06	-1.74183e-05	2.46246e-06	-2.31511e-06	-6.86076e-06	6.80773e-07	-6.65416e-06
0.254	32153	4.50257e-05	0.00030827	-0.000108904	0.000101975	-4.71675e-05	-7.96455e-06	-1.9923e-05	8.60176e-06	-1.31258e-05	3.86144e-06	-1.05111e-06	-6.51775e-06	-6.42219e-07	-9.25118e-06
0.255	32154	6.58122e-05	0.000267185	-0.000105573	0.000127473	-4.60632e-05	-1.27344e-05	-1.87679e-05	7.65662e-06	-8.56268e-06	4.51149e-06	-1.52271e-07	-6.86127e-06	-1.82805e-06	-1.07576e-05
0.256	32155	7.61471e-05	0.000107473	-0.000100314	0.000136989	-4.56418e-05	-1.84658e-05	-1.69727e-05	5.56217e-06	-6.52784e-06	3.17923e-06	-7.58113e-07	-6.80443e-06	-2.69435e-06	-1.18452e-05
0.257	32156	7.29134e-05	-4.16426e-05	-9.54138e-05	0.000122938	-4.63845e-05	-2.41918e-05	-1.64442e-05	2.18226e-06	-9.50902e-06	5.0561e-07	-2.05908e-06	-4.99761e-06	-3.12787e-06	-1.29985e-05
0.258	32157	4.05489e-05	-0.000118744	-9.36652e-05	9.67823e-05	-4.65959e-05	-2.93447e-05	-1.57571e-05	-2.1648e-06	-1.36345e-05	-1.51072e-06	-3.50123e-06	-1.81731e-06	-2.4236e-06	-1.38474e-05
0.259	32158	-2.86996e-05	-0.000139131	-9.03146e-05	8.07434e-05	-4.64576e-05	-3.2774e-05	-1.40942e-05	-4.27971e-06	-1.64217e-05	-1.27077e-06	-4.5604e-06	1.94318e-06	3.00494e-07	-1.37131e-05
0.26	32159	-0.000110815	-0.000163055	-8.28346e-05	7.55186e-05	-4.76354e-05	-3.53161e-05	-1.34009e-05	-4.2359e-06	-1.77181e-05	1.11967e-07	-5.09467e-06	6.79436e-06	3.48384e-06	-1.28259e-05
0.261	32160	-0.00016279	-0.000201254	-7.7426e-05	6.55112e-05	-4.85233e-05	-3.74548e-05	-1.37289e-05	-3.45868e-06	-1.75982e-05	2.92987e-07	-4.95372e-06	1.46235e-05	4.2877e-06	-1.12234e-05
0.262	32161	-0.000164659	-0.000201918	-7.74742e-05	5.09751e-05	-4.71229e-05	-3.9381e-05	-1.5219e-05	-2.98206e-06	-1.52152e-05	-7.16737e-07	-4.96509e-06	3.24581e-05	2.01799e-06	-9.78215e-06
0.263	32162	-0.000137883	-0.000176046	-8.08328e-05	3.9703e-05	-4.5058e-05	-4.11121e-05	-1.74923e-05	-2.88345e-06	-1.08887e-05	-1.36367e-06	-5.3789e-06	6.61214e-05	-1.17228e-06	-9.19581e-06
0.264	32163	-0.000106783	-0.000207033	-8.3697e-05	3.10507e-05	-4.35243e-05	-4.18001e-05	-1.82106e-05	-2.09431e-06	-6.13197e-06	-1.22492e-06	-5.88677e-06	0.000102499	-2.84547e-06	-8.81091e-06
0.265	32164	-8.04739e-05	-0.000306037	-8.56015e-05	2.2319e-05	-4.14666e-05	-4.10763e-05	-1.70911e-05	-1.38732e-06	-2.26724e-06	-9.04902e-07	-5.79091e-06	0.000121857	-2.18721e-06	-7.67718e-06
0.266	32165	-6.90104e-05	-0.000408281	-8.74089e-05	1.7859e-05	-3.87452e-05	-4.01547e-05	-1.61519e-05	-1.36316e-06	2.49296e-07	-7.19378e-07	-4.92602e-06	0.000122689	-1.87552e-07	-5.75356e-06
0.267	32166	-7.60991e-05	-0.000438495	-8.97733e-05	2.13195e-05	-3.48598e-05	-4.06782e-05	-1.53476e-05	-1.87594e-06	1.90774e-06	-9.06755e-07	-3.86371e-06	0.000115921	1.95124e-06	-4.18252e-06
0.268	32167	-8.30298e-05	-0.000359234	-9.09885e-05	3.3203e-05	-3.04958e-05	-4.38781e-05	-1.45521e-05	-2.7523e-06	3.47928e-06	-6.17985e-07	-2.98815e-06	0.000109139	4.24903e-06	-3.29092e-06
0.269	32168	-8.53791e-05	-0.000251463	-8.78545e-05	4.98398e-05	-2.79586e-05	-4.92448e-05	-1.40322e-05	-3.76551e-06	4.4797e-06	-4.27864e-07	-2.50258e-06	0.000102393	5.48026e-06	-2.58712e-06
0.27	32169	-0.000112188	-0.000207442	-8.13454e-05	6.36885e-05	-2.76588e-05	-5.29105e-05	-1.42002e-05	-3.24511e-06	3.52815e-06	-1.35226e-06	-2.03245e-06	9.37659e-05	2.88114e-06	-1.52019e-06
0.271	32170	-0.000160522	-0.000155249	-7.70579e-05	6.35341e-05	-2.86924e-05	-5.19674e-05	-1.5518e-05	-2.46179e-06	5.01843e-08	-2.13584e-06	-1.26291e-06	8.37467e-05	-9.94845e-07	-1.21762e-06
0.272	32171	-0.000177059	-1.74954e-05	-7.80558e-05	4.82752e-05	-2.98936e-05	-4.73317e-05	-1.70516e-05	-3.77006e-06	-5.30618e-06	-1.08909e-06	2.7404e-08	7.43582e-05	2.97741e-06	-1.44435e-06
0.273	32172	-0.000138487	0.000124077	-8.00409e-05	2.98404e-05	-3.04924e-05	-4.30228e-05	-1.75792e-05	-5.52267e-06	-1.08117e-05	1.22157e-06	1.23998e-06	6.68525e-05	1.73348e-05	-2.13946e-06
0.274	32173	-7.55944e-05	0.000179851	-7.61721e-05	1.62533e-05	-3.1635e-05	-4.17994e-05	-1.71889e-05	-6.94352e-06	-1.45889e-05	3.467e-06	1.55231e-06	5.98746e-05	3.22087e-05	-4.4465e-06
0.275	32174	-8.30853e-06	0.000210545	-6.80445e-05	4.8421e-06	-3.30175e-05	-4.15758e-05	-1.78595e-05	-9.49109e-06	-1.51229e-05	4.34504e-06	6.55957e-07	5.18018e-05	3.72881e-05	-8.09228e-06
0.276	32175	6.57682e-05	0.000401559	-6.23345e-05	-7.17618e-06	-3.37639e-05	-4.01892e-05	-1.98353e-05	-1.27118e-05	-1.13057e-05	4.11126e-06	-4.23294e-07	4.2725e-05	3.39306e-05	-1.17318e-05
0.277	32176	0.000133209	0.0007882	-6.07596e-05	-1.16028e-05	-3.32254e-05	-3.87891e-05	-2.19239e-05	-1.61062e-05	-3.6921e-06	3.8685e-06	-5.68509e-07	3.34482e-05	2.94561e-05	-1.46873e-05
0.278	32177	0.000166975	0.00103179	-6.04545e-05	-3.4732e-06	-3.12162e-05	-3.65837e-05	-2.25885e-05	-1.97086e-05	3.98507e-06	2.95973e-06	-6.07602e-07	2.506e-05	2.64265e-05	-1.67182e-05
0.279	32178	0.000153622	0.000872048	-5.7965e-05	5.75596e-06	-3.10068e-05	-3.34526e-05	-2.27052e-05	-2.24986e-05	8.25124e-06	9.79768e-07	-1.1159e-06	1.82377e-05	2.25596e-05	-1.88524e-05
0.28	32179	9.93343e-05	0.0005921	-5.2376e-05	4.78402e-06	-3.28956e-05	-3.08458e-05	-2.22114e-05	-2.21988e-05	8.22332e-06	-2.06469e-06	-1.01106e-06	1.18081e-05	1.8747e-05	-2.18018e-05
0.281	32180	1.61124e-05	0.00050491	-5.03925e-05	-3.80911e-06	-3.40157e-05	-2.99482e-05	-2.06488e-05	-1.83819e-05	7.03754e-06	-4.86606e-06	-9.01461e-07	5.01154e-06	2.34879e-05	-2.35135e-05
0.282	32181	-8.53162e-05	0.000497831	-5.57712e-05	-1.00832e-05	-3.43051e-05	-3.02098e-05	-1.93568e-05	-1.52235e-05	6.79283e-06	-4.75584e-06	-1.1357e-06	-1.60349e-06	3.71153e-05	-2.18763e-05
0.283	32182	-0.000184819	0.000409138	-6.09552e-05	-1.35765e-05	-3.38376e-05	-3.15433e-05	-1.93395e-05	-1.48659e-05	7.48285e-06	-8.80547e-07	-1.30472e-06	-8.01966e-06	4.92432e-05	-1.89509e-05
0.284	32183	-0.000265163	0.000320751	-6.13341e-05	-1.7684e-05	-3.25368e-05	-3.29656e-05	-2.0227e-05	-1.70236e-05	8.87392e-06	3.70878e-06	-2.06298e-06	-1.37655e-05	4.98585e-05	-1.72946e-05
0.285	32184	-0.000310841	0.000327791	-6.09343e-05	-2.32148e-05	-3.15416e-05	-3.31109e-05	-2.03302e-05	-2.05767e-05	9.52674e-06	6.01929e-06	-3.68916e-06	-1.92972e-05	3.43103e-05	-1.64356e-05
0.286	32185	-0.000312099	0.000358001	-6.61654e-05	-3.2154e-05	-3.1396e-05	-3.25884e-05	-1.95558e-05	-2.40642e-05	7.34981e-06	5.69075e-06	-4.95521e-06	-2.46756e-05	1.16815e-05	-1.43042e-05
0.287	32186	-0.000274934	0.00030294	-7.58859e-05	-4.42631e-05	-3.21997e-05	-3.17647e-05	-1.86364e-05	-2.69405e-05	5.10657e-07	4.28445e-06	-4.3765e-06	-2.89133e-05	-4.57684e-06	-1.13479e-05
0.288	32187	-0.000208125	0.000163016	-8.65592e-05	-5.77226e-05	-3.26769e-05	-3.11349e-05	-1.76032e-05	-2.84403e-05	-1.10099e-05	3.93398e-06	-2.69382e-06	-3.1849e-05	-1.20345e-05	-9.99649e-06
0.289	32188	-0.000133794	3.91063e-05	-9.73931e-05	-7.54176e-05	-3.32627e-05	-3.01395e-05	-1.61106e-05	-2.76171e-05	-2.52521e-05	5.40504e-06	-1.45614e-06	-3.40082e-05	-1.59073e-05	-1.00212e-05
0.29	32189	-7.50681e-05	-2.88546e-05	-0.000107589	-9.84363e-05	-3.47097e-05	-2.9195e-05	-1.56332e-05	-2.15474e-05	-3.79118e-05	6.63608e-06	-9.4305e-07	-3.68198e-05	-1.85897e-05	-1.00815e-05
0.291	32190	-3.67992e-05	-8.42831e-05	-0.00011558	-0.000118405	-3.58908e-05	-2.95044e-05	-1.6575e-05	-1.24262e-05	-4.66364e-05	6.70284e-06	-6.91379e-07	-3.98937e-05	-1.8638e-05	-9.96912e-06
0.292	32191	-2.87479e-06	-0.000159752	-0.000118896	-0.000126816	-3.54493e-05	-3.07428e-05	-1.75529e-05	-5.75235e-06	-5.13674e-05	6.09975e-06	-5.74776e-07	-4.26018e-05	-1.54508e-05	-9.63266e-06
0.293	32192	3.97641e-05	-0.000239551	-0.000116761	-0.000123027	-3.31611e-05	-3.16493e-05	-1.81286e-05	-3.16808e-06	-5.21894e-05	4.14974e-06	-1.02483e-06	-4.57554e-05	-1.04826e-05	-9.29116e-06
0.294	32193	8.06546e-05	-0.000283567	-0.000111214	-0.00011469	-3.06117e-05	-3.20316e-05	-1.82264e-05	-2.45831e-06	-4.86853e-05	1.12114e-06	-2.36268e-06	-4.92835e-05	-5.15543e-06	-1.04115e-05
0.295	32194	9.95076e-05	-0.000301823	-0.000104417	-0.000107507	-2.87393e-05	-3.11819e-05	-1.86318e-05	-2.35571e-06	-4.05622e-05	-1.66426e-06	-3.50817e-06	-5.19352e-05	-1.31491e-06	-1.21924e-05
0.296	32195	9.0267e-05	-0.000348361	-9.73263e-05	-0.000100696	-2.85565e-05	-2.91795e-05	-1.91982e-05	-2.99852e-06	-2.88673e-05	-3.20257e-06	-3.83278e-06	-5.33885e-05	7.57561e-08	-1.31764e-05
0.297	32196	6.27449e-05	-0.000430146	-9.3135e-05	-9.13929e-05	-2.9693e-05	-2.73893e-05	-1.95581e-05	-3.12762e-06	-1.69049e-05	-3.60385e-06	-3.87341e-06	-5.42329e-05	1.34287e-06	-1.41656e-05
0.298	32197	3.27134e-05	-0.000479613	-9.51972e-05	-8.41809e-05	-2.96196e-05	-2.62852e-05	-1.98113e-05	-3.51362e-06	-8.58629e-06	-3.4169e-06	-2.90782e-06	-5.49288e-05	5.5139e-06	-1.70409e-05
0.299	32198	1.78824e-05	-0.000447031	-0.000103291	-8.66794e-05	-2.85613e-05	-2.59023e-05	-1.96498e-05	-3.76347e-06	-3.96225e-06	-3.51365e-06	-1.10596e-07	-5.55214e-05	1.22984e-05	-2.04567e-05
0.3	32199	2.11734e-05	-0.000352474	-0.000113538	-9.93284e-05	-2.78059e-05	-2.64591e-05	-2.03529e-05	-3.24776e-06	6.43285e-07	-4.02136e-06	2.11696e-06	-5.54012e-05	1.72485e-05	-2.19877e-05
0.301	32200	2.70131e-05	-0.00024597	-0.000120906	-0.000103277	-2.78821e-05	-2.78549e-05	-2.20118e-05	-4.08425e-06	9.07993e-06	-4.03718e-06	1.44902e-06	-5.40912e-05	1.62864e-05	-2.19796e-05
0.302	32201	2.69654e-05	-0.000161452	-0.00012248	-5.74593e-05	-2.93615e-05	-2.93863e-05	-2.30208e-05	-7.64414e-06	2.24907e-05	-2.6184e-06	-1.65583e-06	-5.25085e-05	9.69408e-06	-2.18028e-05
0.303	32202	2.73042e-05	-0.000130785	-0.000119929	6.63613e-05	-3.01246e-05	-3.01022e-05	-2.42091e-05	-1.26826e-05	3.83524e-05	-1.94346e-07	-5.8069e-06	-5.25652e-05	1.49445e-06	-2.07994e-05
0.304	32203	2.63462e-05	-0.000158233	-0.00011548	0.000220804	-3.06603e-05	-3.06805e-05	-2.5209e-05	-1.68041e-05	4.95522e-05	2.57452e-06	-9.03718e-06	-5.38723e-05	-3.93389e-06	-1.8189e-05
0.305	32204	2.60438e-05	-0.000221725	-0.000109089	0.00030602	-3.15453e-05	-3.13717e-05	-2.42911e-05	-1.91079e-05	5.18608e-05	4.02637e-06	-9.47525e-06	-5.37679e-05	-5.23998e-06	-1.48846e-05
0.306	32205	3.0392e-05	-0.000306901	-0.000102394	0.000276166	-3.25753e-05	-3.19811e-05	-2.32069e-05	-2.29373e-05	4.68339e-05	3.3738e-06	-6.99444e-06	-5.17735e-05	-4.45467e-06	-1.16201e-05
0.307	32206	3.36615e-05	-0.000352423	-9.72307e-05	0.000154559	-3.32697e-05	-3.23192e-05	-2.31274e-05	-2.66398e-05	3.55758e-05	2.39567e-06	-2.28233e-06	-5.02785e-05	-3.75427e-06	-9.22946e-06
0.308	32207	2.58819e-05	-0.000325495	-9.16379e-05	-3.54545e-06	-3.33249e-05	-3.1426e-05	-2.32608e-05	-2.89734e-05	2.11701e-05	1.53467e-06	3.57132e-06	-5.01945e-05	-1.71898e-06	-7.64562e-06
0.309	32208	1.24471e-05	-0.00028084	-8.71565e-05	-0.000136621	-3.3832e-05	-3.0438e-05	-2.33548e-05	-3.15233e-05	6.9756e-06	8.29997e-07	8.38955e-06	-4.99198e-05	3.56878e-06	-6.88354e-06
0.31	32209	8.00969e-06	-0.000257027	-8.80632e-05	-0.000208116	-3.39127e-05	-3.03337e-05	-2.31358e-05	-3.43398e-05	-6.51266e-06	1.6182e-06	9.2565e-06	-4.80114e-05	9.57453e-06	-8.07627e-06
0.311	32210	1.18256e-05	-0.0002884	-9.16164e-05	-0.000227391	-3.37783e-05	-2.9637e-05	-2.23532e-05	-3.81623e-05	-1.84261e-05	3.78059e-06	5.22653e-06	-4.51025e-05	1.1613e-05	-1.15362e-05
0.312	32211	1.56668e-05	-0.000393827	-9.47748e-05	-0.000238947	-3.30572e-05	-2.7518e-05	-2.09579e-05	-3.90166e-05	-2.44698e-05	5.59518e-06	-6.81607e-07	-4.19777e-05	5.89013e-06	-1.54494e-05
0.313	32212	9.09109e-06	-0.000540009	-9.51141e-05	-0.000231655	-3.15081e-05	-2.55995e-05	-1.86119e-05	-3.54044e-05	-1.99244e-05	6.45141e-06	-4.97068e-06	-3.86506e-05	-3.88451e-06	-1.68431e-05
0.314	32213	-8.88964e-06	-0.000703407	-9.17567e-05	-0.000121863	-3.02831e-05	-2.63372e-05	-1.70872e-05	-2.91331e-05	-1.03629e-05	7.61677e-06	-6.82489e-06	-3.55477e-05	-8.52505e-06	-1.65924e-05
0.315	32214	-2.84216e-05	-0.000852127	-8.62283e-05	9.97315e-05	-3.0102e-05	-2.9024e-05	-1.76681e-05	-2.07167e-05	-8.341e-06	9.45677e-06	-7.27714e-06	-3.36069e-05	-5.7696e-06	-1.65425e-05
0.316	32215	-3.82351e-05	-0.000920877	-7.97956e-05	0.000322353	-3.01777e-05	-3.13464e-05	-1.90412e-05	-1.17401e-05	-2.12268e-05	1.05414e-05	-6.86042e-06	-3.28663e-05	-2.34474e-06	-1.71909e-05
0.317	32216	-3.39695e-05	-0.000819982	-7.49779e-05	0.000473594	-2.9991e-05	-3.32067e-05	-1.90524e-05	-4.80678e-06	-4.62782e-05	1.1151e-05	-5.79361e-06	-3.184e-05	-3.66069e-06	-1.78329e-05
0.318	32217	-2.16263e-05	-0.000460218	-7.50854e-05	0.000623725	-2.98831e-05	-3.3811e-05	-1.75629e-05	-4.81153e-07	-7.3706e-05	1.12208e-05	-3.98757e-06	-3.00123e-05	-8.9763e-06	-1.76413e-05
0.319	32218	-8.49537e-06	0.000128177	-8.30495e-05	0.000893562	-3.02457e-05	-3.36707e-05	-1.69317e-05	1.09677e-06	-9.41921e-05	1.08905e-05	-1.34054e-06	-2.75198e-05	-1.24841e-05	-1.69269e-05
0.32	32219	3.22592e-06	0.000690793	-9.61457e-05	0.00123358	-3.2307e-05	-3.42621e-05	-1.72681e-05	-3.06293e-07	-0.000102861	1.13177e-05	1.37879e-06	-2.41314e-05	-1.1091e-05	-1.4847e-05
0.321	32220	1.6845e-05	0.000956916	-0.000107277	0.00139996	-3.60194e-05	-3.6111e-05	-1.66668e-05	-4.04377e-06	-9.99186e-05	1.27405e-05	2.70554e-06	-2.01187e-05	-7.71125e-06	-1.18203e-05
0.322	32221	3.30981e-05	0.000938875	-0.000111377	0.00117725	-3.82621e-05	-3.78627e-05	-1.55198e-05	-9.01063e-06	-8.99116e-05	1.50691e-05	2.18908e-06	-1.71856e-05	-5.87282e-06	-9.55356e-06
0.323	32222	4.29153e-05	0.00084609	-0.000109275	0.000523954	-3.76517e-05	-3.80838e-05	-1.53748e-05	-1.32658e-05	-7.86684e-05	1.80198e-05	6.68628e-07	-1.59881e-05	-7.16107e-06	-9.33327e-06
0.324	32223	3.5879e-05	0.000793175	-0.0001036	-0.00038149	-3.66759e-05	-3.68275e-05	-1.52684e-05	-1.49318e-05	-6.91111e-05	2.06994e-05	-5.83004e-07	-1.53489e-05	-1.04801e-05	-1.02463e-05
0.325	32224	1.72185e-05	0.000734559	-9.61205e-05	-0.00120916	-3.59456e-05	-3.51991e-05	-1.40661e-05	-1.39196e-05	-6.14091e-05	2.19897e-05	-9.18657e-07	-1.4599e-05	-1.48206e-05	-1.14838e-05
0.326	32225	4.39723e-06	0.000625865	-8.95648e-05	-0.00169926	-3.47464e-05	-3.45463e-05	-1.31856e-05	-1.13756e-05	-5.6135e-05	2.11904e-05	-6.2286e-07	-1.36524e-05	-1.8926e-05	-1.2236e-05
0.327	32226	4.30292e-06	0.000479187	-8.60876e-05	-0.00183754	-3.3875e-05	-3.43142e-05	-1.46744e-05	-7.80842e-06	-5.48364e-05	1.85077e-05	-2.59602e-07	-1.24545e-05	-2.17618e-05	-1.14981e-05
0.328	32227	2.46173e-06	0.000309287	-8.60282e-05	-0.00178194	-3.34507e-05	-3.39267e-05	-1.65859e-05	-3.47383e-06	-5.70098e-05	1.57999e-05	1.22282e-07	-1.14038e-05	-2.26355e-05	-8.60261e-06
0.329	32228	-1.46665e-05	0.000128538	-8.91349e-05	-0.00166966	-3.3158e-05	-3.36618e-05	-1.73744e-05	2.77846e-07	-5.85705e-05	1.38984e-05	4.63383e-07	-1.08477e-05	-2.1016e-05	-4.96649e-06
0.33	32229	-4.20814e-05	-2.56985e-05	-9.59041e-05	-0.00152322	-3.43447e-05	-3.34942e-05	-1.85674e-05	1.37055e-06	-5.48859e-05	1.2224e-05	3.99046e-07	-9.58836e-06	-1.61489e-05	-3.51951e-06
0.331	32230	-6.32851e-05	-0.000105416	-0.000106739	-0.00132104	-3.5718e-05	-3.34154e-05	-1.9567e-05	-7.2984e-07	-4.68053e-05	9.79194e-06	6.29304e-07	-6.4298e-06	-9.17211e-06	-4.30106e-06
0.332	32231	-6.67088e-05	-0.000109445	-0.000123214	-0.00107401	-3.50823e-05	-3.29137e-05	-2.06401e-05	-4.82733e-06	-4.04643e-05	7.31431e-06	7.87683e-07	-2.5939e-06	-3.67731e-06	-4.42015e-06
0.333	32232	-5.67687e-05	-7.49601e-05	-0.000144481	-0.000824968	-3.39752e-05	-3.3765e-05	-2.16675e-05	-8.32067e-06	-3.84314e-05	6.53229e-06	-1.10791e-07	-7.02158e-07	-1.39261e-07	-3.01887e-06
0.334	32233	-3.95273e-05	-4.77236e-05	-0.000157011	-0.000616836	-3.32461e-05	-3.69477e-05	-2.15206e-05	-9.01992e-06	-3.81923e-05	7.56269e-06	-1.42737e-06	2.31438e-07	5.9316e-06	-2.93753e-06
0.335	32234	-1.51359e-05	-6.84579e-05	-0.000156929	-0.000426773	-3.40344e-05	-3.89942e-05	-2.2387e-05	-7.84056e-06	-3.71262e-05	8.80204e-06	-1.74434e-06	2.4004e-06	1.76234e-05	-4.16583e-06
0.336	32235	1.19017e-05	-0.000128159	-0.000153286	-0.000221762	-3.54948e-05	-3.96217e-05	-2.33119e-05	-5.65293e-06	-3.22912e-05	8.0905e-06	-1.65007e-06	5.17338e-06	3.51427e-05	-5.31146e-06
0.337	32236	3.44824e-05	-0.00019151	-0.000146205	-8.08219e-06	-3.60389e-05	-4.03059e-05	-2.38296e-05	-3.36926e-06	-2.2559e-05	6.38276e-06	-1.08977e-06	6.95883e-06	5.69074e-05	-5.71916e-06
0.338	32237	4.79602e-05	-0.000240943	-0.000134371	0.000179064	-3.71531e-05	-4.08431e-05	-2.51326e-05	-2.77229e-06	-1.14132e-05	5.24115e-06	-5.71418e-08	7.22022e-06	7.59166e-05	-4.84893e-06
0.339	32238	4.40119e-05	-0.000267821	-0.000123214	0.000283054	-3.8967e-05	-4.1172e-05	-2.66584e-05	-2.13208e-06	-2.19653e-06	4.52113e-06	1.73417e-07	6.85388e-06	7.66954e-05	-4.09647e-06
0.34	32239	1.66976e-05	-0.000262868	-0.000120354	0.000311917	-4.07631e-05	-4.14714e-05	-2.75954e-05	-2.75812e-06	4.38533e-06	3.49951e-06	2.9972e-07	7.42488e-06	5.27721e-05	-3.83713e-06
0.341	32240	-2.24648e-05	-0.000232965	-0.000125119	0.000304542	-4.2825e-05	-3.99117e-05	-2.77494e-05	-5.70061e-06	8.51307e-06	2.18697e-06	7.92486e-07	9.3262e-06	2.29839e-05	-3.76743e-06
0.342	32241	-4.60687e-05	-0.000205892	-0.000132501	0.000286428	-4.44583e-05	-3.79054e-05	-2.80021e-05	-8.04648e-06	1.0263e-05	9.81546e-07	1.041e-06	1.10519e-05	1.00191e-05	-3.15681e-06
0.343	32242	-4.87346e-05	-0.000194954	-0.000134401	0.000273295	-4.36104e-05	-3.72811e-05	-2.74115e-05	-8.02857e-06	1.02844e-05	-3.0271e-07	6.54218e-07	1.16797e-05	1.82968e-05	-1.69567e-06
0.344	32243	-4.63348e-05	-0.0001838	-0.000125231	0.000275657	-4.12419e-05	-3.82257e-05	-2.66858e-05	-6.99648e-06	1.02315e-05	-1.26008e-06	2.04653e-07	1.13778e-05	3.70561e-05	3.60507e-07
0.345	32244	-4.71361e-05	-0.000158174	-0.000104818	0.000287875	-3.89051e-05	-3.97084e-05	-2.61099e-05	-7.38722e-06	1.10358e-05	-1.44426e-06	6.2812e-11	9.79622e-06	5.37739e-05	1.85639e-06
0.346	32245	-4.17713e-05	-0.000125657	-8.17384e-05	0.000291458	-3.74631e-05	-3.97229e-05	-2.58429e-05	-8.55229e-06	1.2568e-05	-1.51906e-06	-6.39565e-07	5.64492e-06	6.04842e-05	1.76586e-06
0.347	32246	-1.39914e-05	-0.000100858	-6.53121e-05	0.00028381	-3.68976e-05	-3.87418e-05	-2.57908e-05	-9.45405e-06	1.35572e-05	-1.58751e-06	-2.36106e-06	-3.25008e-06	5.41055e-05	1.48847e-06
0.348	32247	3.17698e-05	-9.83578e-05	-5.73889e-05	0.000271625	-3.65255e-05	-3.73996e-05	-2.55395e-05	-9.84119e-06	1.35693e-05	-1.57044e-06	-3.84425e-06	-1.92281e-05	3.57833e-05	1.49912e-06
0.349	32248	6.88546e-05	-0.000121095	-5.76317e-05	0.000265793	-3.62538e-05	-3.63532e-05	-2.55477e-05	-1.05491e-05	1.32792e-05	-1.64127e-06	-3.38378e-06	-3.89852e-05	1.28892e-05	7.43479e-07
0.35	32249	7.75287e-05	-0.000154496	-6.18366e-05	0.000265284	-3.59314e-05	-3.67825e-05	-2.57002e-05	-1.15772e-05	1.31633e-05	-5.93747e-07	-1.84719e-06	-5.46415e-05	-2.98338e-06	-1.27116e-06
0.351	32250	6.09524e-05	-0.000180834	-6.46867e-05	0.000263344	-3.59574e-05	-3.84206e-05	-2.53444e-05	-1.16642e-05	1.28177e-05	2.42795e-06	-1.06751e-06	-6.34892e-05	-7.77518e-06	-4.14318e-06
0.352	32251	2.26861e-05	-0.00019377	-6.46987e-05	0.000253062	-3.62361e-05	-3.85948e-05	-2.49937e-05	-1.03814e-05	1.2292e-05	5.46069e-06	-9.58243e-07	-6.83913e-05	-8.82846e-06	-7.16104e-06
0.353	32252	-2.94722e-05	-0.00019457	-6.73368e-05	0.000239834	-3.67477e-05	-3.73921e-05	-2.57885e-05	-9.99277e-06	1.23761e-05	6.08843e-06	-4.94836e-07	-7.12249e-05	-1.34287e-05	-7.86339e-06
0.354	32253	-6.83986e-05	-0.000188785	-7.51479e-05	0.000228375	-3.73785e-05	-3.60816e-05	-2.66338e-05	-1.14927e-05	1.25819e-05	4.85906e-06	-2.55624e-07	-7.15723e-05	-2.03305e-05	-5.59797e-06
0.355	32254	-6.08558e-05	-0.000179867	-8.14081e-05	0.000223352	-3.83989e-05	-3.53169e-05	-2.76362e-05	-1.27589e-05	1.25382e-05	3.1041e-06	-1.25745e-06	-6.92583e-05	-2.40571e-05	-2.40196e-06
0.356	32255	-9.85702e-06	-0.000165183	-7.79108e-05	0.000223778	-3.96556e-05	-3.51596e-05	-2.87046e-05	-1.36748e-05	1.19895e-05	1.98174e-06	-2.89465e-06	-6.60138e-05	-2.20976e-05	5.80631e-07
0.357	32256	3.0509e-05	-0.000145519	-6.73204e-05	0.000221418	-4.01001e-05	-3.48541e-05	-2.89743e-05	-1.46799e-05	1.06131e-05	1.67517e-06	-4.31325e-06	-6.32359e-05	-1.66093e-05	3.24705e-06
0.358	32257	1.06913e-05	-0.000129153	-5.6686e-05	0.00021052	-3.8665e-05	-3.35945e-05	-2.84036e-05	-1.37753e-05	9.52091e-06	2.26907e-06	-5.17969e-06	-6.06729e-05	-9.38861e-06	4.32324e-06
0.359	32258	-6.86412e-05	-0.000116167	-5.17841e-05	0.000189046	-3.66859e-05	-3.24533e-05	-2.77137e-05	-1.21171e-05	9.6833e-06	3.47251e-06	-4.99015e-06	-5.80678e-05	1.07698e-06	5.17788e-06
0.36	32259	-0.00017489	-9.07318e-05	-5.36927e-05	0.000154748	-3.68103e-05	-3.23679e-05	-2.70961e-05	-1.11953e-05	1.03475e-05	3.49022e-06	-4.04594e-06	-5.60339e-05	1.57693e-05	7.92307e-06
0.361	32260	-0.000271926	-5.81645e-05	-5.87706e-05	0.000118076	-3.82771e-05	-3.33576e-05	-2.66993e-05	-1.17738e-05	9.82458e-06	2.39029e-06	-3.10241e-06	-5.44877e-05	2.96291e-05	1.03278e-05
0.362	32261	-0.000328803	-4.88219e-05	-6.43065e-05	8.85653e-05	-3.98379e-05	-3.24985e-05	-2.74991e-05	-1.4673e-05	8.17324e-06	1.26518e-06	-2.45289e-06	-5.17343e-05	3.49318e-05	1.12089e-05
0.363	32262	-0.000316463	-7.20904e-05	-7.02422e-05	6.2877e-05	-4.0339e-05	-3.04046e-05	-2.87912e-05	-1.59384e-05	7.15226e-06	-8.17947e-08	-1.86887e-06	-4.82801e-05	3.14536e-05	1.19526e-05
0.364	32263	-0.000262309	-0.000106774	-7.5278e-05	4.15172e-05	-3.91135e-05	-2.97748e-05	-2.8858e-05	-1.49071e-05	6.12569e-06	-9.81969e-07	-2.0614e-06	-4.41874e-05	2.61598e-05	1.39698e-05
0.365	32264	-0.000220586	-0.000124298	-7.79275e-05	3.36152e-05	-3.7663e-05	-3.0269e-05	-2.90947e-05	-1.48929e-05	4.94142e-06	-1.40456e-06	-3.88881e-06	-3.82997e-05	2.2489e-05	1.75143e-05
0.366	32265	-0.000188555	-0.000112698	-7.83932e-05	5.25518e-05	-3.75506e-05	-3.13143e-05	-2.95808e-05	-1.51905e-05	3.93438e-06	-2.23778e-06	-5.28272e-06	-3.14755e-05	2.02055e-05	2.0988e-05
0.367	32266	-0.000151783	-8.86663e-05	-7.45117e-05	8.96748e-05	-3.90033e-05	-3.16316e-05	-2.86248e-05	-1.48214e-05	2.97692e-06	-3.50466e-06	-4.63516e-06	-2.46882e-05	1.93194e-05	2.39677e-05
0.368	32267	-0.000105436	-7.71724e-05	-6.88638e-05	0.000116416	-3.99463e-05	-3.19161e-05	-2.75757e-05	-1.41017e-05	1.73926e-06	-4.9856e-06	-3.3825e-06	-1.84257e-05	1.89788e-05	2.72246e-05
0.369	32268	-5.25846e-05	-6.85804e-05	-6.6475e-05	0.000111728	-3.91526e-05	-3.1562e-05	-2.71685e-05	-1.35288e-05	3.34386e-07	-5.3425e-06	-2.96538e-06	-1.22975e-05	2.18988e-05	2.96724e-05
0.37	32269	2.93794e-06	-3.3616e-05	-7.04161e-05	8.03225e-05	-3.83067e-05	-3.11735e-05	-2.72053e-05	-1.46408e-05	-7.95033e-07	-4.29473e-06	-3.67842e-06	-5.88144e-06	2.88672e-05	2.94775e-05
0.371	32270	5.56674e-05	1.86732e-05	-7.92597e-05	4.19402e-05	-3.88046e-05	-3.00125e-05	-2.7272e-05	-1.61303e-05	-1.20071e-06	-2.85363e-06	-4.43188e-06	7.31268e-07	3.5328e-05	2.76414e-05
0.372	32271	8.98152e-05	4.43615e-05	-8.56381e-05	1.46088e-05	-3.92733e-05	-2.82325e-05	-2.7721e-05	-1.73095e-05	-9.43434e-07	-1.91179e-06	-4.58514e-06	7.15536e-06	3.65514e-05	2.70813e-05
0.373	32272	9.26355e-05	1.96351e-05	-8.52365e-05	2.86164e-06	-3.92761e-05	-2.73224e-05	-2.83427e-05	-1.78415e-05	-1.50091e-06	-2.02028e-06	-4.51978e-06	1.30413e-05	3.22287e-05	2.89111e-05
0.374	32273	6.55699e-05	-1.66054e-05	-8.24056e-05	3.41373e-07	-3.92114e-05	-2.79001e-05	-2.82254e-05	-1.72652e-05	-3.27032e-06	-2.83953e-06	-4.77122e-06	1.82635e-05	2.56793e-05	3.14675e-05
0.375	32274	2.87412e-05	7.69532e-06	-8.25202e-05	-2.12871e-06	-3.8976e-05	-2.92401e-05	-2.75319e-05	-1.62128e-05	-5.41287e-06	-3.80012e-06	-4.9086e-06	2.31807e-05	2.07992e-05	3.11184e-05
0.376	32275	2.04097e-06	9.09796e-05	-8.47433e-05	-7.43152e-06	-3.91968e-05	-3.05041e-05	-2.72066e-05	-1.54848e-05	-6.71801e-06	-4.5659e-06	-5.01162e-06	2.79531e-05	2.17848e-05	2.66268e-05
0.377	32276	-1.48882e-05	0.00014176	-8.69754e-05	-1.70054e-05	-4.06419e-05	-3.12931e-05	-2.73419e-05	-1.54322e-05	-7.71584e-06	-4.69236e-06	-5.49408e-06	3.18332e-05	3.0349e-05	2.0579e-05
0.378	32277	-3.87608e-05	0.000109606	-9.05833e-05	-3.0356e-05	-4.24585e-05	-3.16649e-05	-2.73957e-05	-1.55551e-05	-8.8786e-06	-3.98259e-06	-5.64658e-06	3.45224e-05	4.39121e-05	1.54196e-05
0.379	32278	-7.2912e-05	4.10521e-05	-9.67209e-05	-4.54894e-05	-4.28397e-05	-3.28885e-05	-2.74753e-05	-1.52687e-05	-9.95772e-06	-3.18239e-06	-5.21454e-06	3.70843e-05	5.53711e-05	1.05234e-05
0.38	32279	-8.69392e-05	-1.20605e-05	-0.000103711	-6.05282e-05	-4.21439e-05	-3.39315e-05	-2.74631e-05	-1.44938e-05	-1.03485e-05	-2.95798e-06	-4.76076e-06	4.06225e-05	5.82838e-05	5.18989e-06
0.381	32280	-4.07094e-05	-4.93575e-05	-0.000108649	-7.56721e-05	-4.13056e-05	-3.3381e-05	-2.67719e-05	-1.36409e-05	-9.75616e-06	-2.92123e-06	-4.72456e-06	4.43451e-05	5.56545e-05	8.03008e-07
0.382	32281	5.18534e-05	-8.21885e-05	-0.000110637	-9.13099e-05	-3.96865e-05	-3.15197e-05	-2.60117e-05	-1.34027e-05	-8.9915e-06	-2.68115e-06	-4.52619e-06	4.68422e-05	6.10592e-05	-8.98196e-07
0.383	32282	0.000114285	-0.000111943	-0.000111764	-0.000104692	-3.73308e-05	-2.93463e-05	-2.64908e-05	-1.39051e-05	-9.30866e-06	-3.16163e-06	-4.16195e-06	4.77438e-05	7.87779e-05	-6.29453e-07
0.384	32283	0.000105838	-0.000138611	-0.00011446	-0.00011263	-3.57896e-05	-2.74673e-05	-2.71494e-05	-1.31878e-05	-1.0283e-05	-4.42968e-06	-3.46241e-06	4.81876e-05	9.22193e-05	-1.67266e-08
0.385	32284	5.89175e-05	-0.000154345	-0.000117602	-0.000116636	-3.54343e-05	-2.69979e-05	-2.72245e-05	-1.17596e-05	-1.04976e-05	-4.89514e-06	-3.1333e-06	4.95329e-05	7.63479e-05	-9.53926e-08
0.386	32285	9.56722e-06	-0.000135588	-0.000120207	-0.000122618	-3.61799e-05	-2.84597e-05	-2.73226e-05	-1.07334e-05	-1.02913e-05	-3.36017e-06	-3.15734e-06	5.19977e-05	2.69082e-05	-2.61319e-06
0.387	32286	-3.02275e-05	-8.64561e-05	-0.000124389	-0.000132081	-3.73331e-05	-3.18049e-05	-2.8418e-05	-9.24076e-06	-1.06031e-05	5.17414e-07	-1.6065e-06	5.43969e-05	-2.27462e-05	-8.82449e-06
0.388	32287	-5.7408e-05	-7.4904e-05	-0.000127455	-0.000136244	-3.79911e-05	-3.47593e-05	-3.07789e-05	-9.3891e-06	-1.1645e-05	4.57205e-06	7.69065e-07	5.56425e-05	-4.13369e-05	-1.6736e-05
0.389	32288	-6.81375e-05	-0.000123909	-0.000126498	-0.000129352	-3.81495e-05	-3.71049e-05	-3.2922e-05	-1.02572e-05	-1.3311e-05	7.24323e-06	2.40577e-06	5.64244e-05	-4.16455e-05	-2.0705e-05
0.39	32289	-6.90078e-05	-0.000161597	-0.000125728	-0.000118427	-3.77464e-05	-4.03621e-05	-3.32382e-05	-1.06684e-05	-1.5816e-05	8.91487e-06	2.67518e-06	5.71144e-05	-4.50981e-05	-2.06781e-05
0.391	32290	-7.64322e-05	-0.000144481	-0.000125847	-0.000110319	-3.65613e-05	-4.38911e-05	-3.13808e-05	-1.15411e-05	-1.82187e-05	9.59835e-06	9.7223e-07	5.61887e-05	-5.10705e-05	-2.05795e-05
0.392	32291	-9.35801e-05	-0.000108815	-0.000121048	-0.000106488	-3.54966e-05	-4.42902e-05	-2.93716e-05	-1.18589e-05	-1.87213e-05	9.11095e-06	-1.93546e-06	5.44642e-05	-5.41092e-05	-1.92873e-05
0.393	32292	-9.6214e-05	-9.13305e-05	-0.000110718	-0.00010532	-3.55723e-05	-4.25021e-05	-2.84919e-05	-1.17242e-05	-1.80791e-05	7.6146e-06	-4.27919e-06	5.33238e-05	-5.00569e-05	-1.64877e-05
0.394	32293	-6.3806e-05	-6.10195e-05	-9.88143e-05	-0.000103518	-3.70685e-05	-4.19556e-05	-2.72926e-05	-9.92453e-06	-1.85116e-05	6.30181e-06	-5.19305e-06	5.226e-05	-4.22196e-05	-1.42254e-05
0.395	32294	-1.37216e-05	3.25859e-05	-8.7434e-05	-9.97801e-05	-3.85356e-05	-4.13403e-05	-2.61175e-05	-8.59269e-06	-1.93097e-05	5.94545e-06	-5.99171e-06	5.13349e-05	-3.79431e-05	-1.55752e-05
0.396	32295	2.2605e-05	0.000182453	-7.99923e-05	-9.80152e-05	-3.82665e-05	-3.8872e-05	-2.53306e-05	-7.35544e-06	-1.92375e-05	6.52783e-06	-7.26863e-06	5.01386e-05	-4.04971e-05	-2.06119e-05
0.397	32296	2.82977e-05	0.000285283	-7.69316e-05	-0.000100224	-3.73727e-05	-3.62569e-05	-2.49445e-05	-6.75956e-06	-1.89785e-05	7.59394e-06	-7.56501e-06	4.82231e-05	-4.7725e-05	-2.69578e-05
0.398	32297	7.38477e-06	0.000270261	-7.78801e-05	-0.000105799	-3.68476e-05	-3.54109e-05	-2.50268e-05	-7.31209e-06	-1.91183e-05	9.29012e-06	-5.71873e-06	4.54454e-05	-5.67273e-05	-3.50809e-05
0.399	32298	-1.93198e-05	0.000186177	-8.21862e-05	-0.000111029	-3.65815e-05	-3.52534e-05	-2.56821e-05	-7.92043e-06	-1.9224e-05	1.12707e-05	-1.9633e-06	4.22451e-05	-6.4316e-05	-4.39273e-05
0.4	32299	-2.89863e-05	0.000100298	-8.73493e-05	-0.000112683	-3.64457e-05	-3.56225e-05	-2.64748e-05	-8.15933e-06	-1.87611e-05	1.30382e-05	3.03804e-06	3.90151e-05	-6.37437e-05	-4.87362e-05
0.401	32300	-1.61148e-05	3.7379e-05	-9.28945e-05	-0.000110538	-3.58417e-05	-3.64817e-05	-2.69074e-05	-7.47432e-06	-1.77121e-05	1.44493e-05	7.53896e-06	3.66027e-05	-4.89992e-05	-4.78178e-05
0.402	32301	8.29104e-06	-9.27556e-06	-9.82934e-05	-0.000106977	-3.53879e-05	-3.81408e-05	-2.73522e-05	-6.56518e-06	-1.64873e-05	1.54564e-05	1.00649e-05	3.54518e-05	-1.96871e-05	-4.66887e-05
0.403	32302	2.84494e-05	-4.04139e-05	-0.000103504	-0.000103551	-3.59796e-05	-4.06261e-05	-2.73664e-05	-5.98157e-06	-1.62838e-05	1.5874e-05	1.06794e-05	3.48128e-05	1.63127e-05	-5.04742e-05
0.404	32303	3.53515e-05	-5.73302e-05	-0.000108255	-0.000100455	-3.67322e-05	-4.38745e-05	-2.7405e-05	-6.90424e-06	-1.78802e-05	1.54345e-05	9.56884e-06	3.35852e-05	4.6694e-05	-5.82021e-05
0.405	32304	3.3551e-05	-6.41618e-05	-0.000111696	-9.71619e-05	-3.61611e-05	-4.60748e-05	-2.77181e-05	-8.5644e-06	-2.01035e-05	1.43248e-05	7.14129e-06	3.14396e-05	6.12204e-05	-6.54409e-05
0.406	32305	3.27185e-05	-7.08439e-05	-0.00011232	-9.22749e-05	-3.40328e-05	-4.6268e-05	-2.82122e-05	-1.01005e-05	-2.14175e-05	1.24417e-05	4.05524e-06	2.93749e-05	5.73502e-05	-7.15893e-05
0.407	32306	3.48856e-05	-8.4765e-05	-0.000110393	-8.61865e-05	-3.18533e-05	-4.54727e-05	-2.7994e-05	-1.06216e-05	-2.16068e-05	1.02946e-05	1.7675e-06	2.78497e-05	3.49458e-05	-7.98222e-05
0.408	32307	3.75135e-05	-0.000104538	-0.000107617	-7.94631e-05	-3.10813e-05	-4.35508e-05	-2.63174e-05	-1.10076e-05	-2.1517e-05	9.33237e-06	2.31194e-07	2.59998e-05	-7.07776e-06	-9.1362e-05
0.409	32308	3.75454e-05	-0.000116722	-0.000105068	-7.14238e-05	-3.2315e-05	-4.05658e-05	-2.47462e-05	-1.03005e-05	-2.13941e-05	9.68557e-06	-1.00888e-06	2.30276e-05	-6.1575e-05	-0.000103479
0.41	32309	3.43481e-05	-0.000110842	-0.000101528	-6.08311e-05	-3.39056e-05	-3.78863e-05	-2.45458e-05	-8.78077e-06	-2.09075e-05	9.15772e-06	-1.19672e-06	1.98159e-05	-0.000112511	-0.000112925
0.411	32310	2.86249e-05	-9.58165e-05	-9.77021e-05	-4.97538e-05	-3.37205e-05	-3.69954e-05	-2.27441e-05	-8.1392e-06	-2.05152e-05	6.7803e-06	-3.89004e-07	1.76323e-05	-0.000149401	-0.000117367
0.412	32311	1.87954e-05	-8.52129e-05	-9.65088e-05	-4.29054e-05	-3.19919e-05	-3.59847e-05	-1.9778e-05	-9.25424e-06	-2.01569e-05	3.5995e-06	1.3311e-07	1.65842e-05	-0.000172686	-0.000116613
0.413	32312	5.78214e-06	-7.97198e-05	-9.68273e-05	-4.10092e-05	-3.00898e-05	-3.25171e-05	-1.90572e-05	-1.01522e-05	-1.92341e-05	2.02055e-06	-7.40344e-07	1.45368e-05	-0.000185448	-0.000112876
0.414	32313	-6.76508e-06	-7.12395e-05	-9.62867e-05	-4.12717e-05	-2.92063e-05	-2.90877e-05	-1.90455e-05	-1.08168e-05	-1.76021e-05	2.36617e-06	-1.20037e-06	1.0813e-05	-0.000186773	-0.000106073
0.415	32314	-1.34283e-05	-6.18551e-05	-9.51721e-05	-4.03064e-05	-2.94932e-05	-2.83094e-05	-1.77758e-05	-1.23693e-05	-1.60505e-05	2.03126e-06	2.59404e-08	7.57068e-06	-0.000175593	-9.69046e-05
0.416	32315	-1.32785e-05	-5.58623e-05	-9.31883e-05	-3.65357e-05	-3.07749e-05	-2.96095e-05	-1.55667e-05	-1.32349e-05	-1.49456e-05	8.5855e-07	7.37637e-07	5.54867e-06	-0.000153952	-8.66287e-05
0.417	32316	-1.14613e-05	-5.407e-05	-9.10741e-05	-3.3532e-05	-3.2442e-05	-2.94647e-05	-1.51806e-05	-1.34886e-05	-1.40675e-05	-3.85973e-07	3.42856e-07	3.22148e-06	-0.000124092	-7.48746e-05
0.418	32317	-1.17478e-05	-5.41167e-05	-9.05535e-05	-3.32476e-05	-3.31533e-05	-2.72246e-05	-1.63391e-05	-1.28938e-05	-1.34778e-05	-2.2594e-06	-6.00965e-07	2.61125e-07	-9.07016e-05	-6.28246e-05
0.419	32318	-1.53895e-05	-5.40102e-05	-9.0923e-05	-3.26893e-05	-3.33487e-05	-2.59278e-05	-1.61649e-05	-1.12049e-05	-1.26783e-05	-4.01377e-06	-1.76323e-06	-2.30051e-06	-6.05335e-05	-5.05215e-05
0.42	32319	-2.03972e-05	-5.45203e-05	-9.14164e-05	-3.05286e-05	-3.40956e-05	-2.68847e-05	-1.52813e-05	-1.03615e-05	-1.26877e-05	-4.57541e-06	-2.14205e-06	-4.97032e-06	-3.57751e-05	-3.91453e-05
0.421	32320	-2.32859e-05	-5.59161e-05	-9.08144e-05	-2.81759e-05	-3.57304e-05	-2.85135e-05	-1.43096e-05	-1.15364e-05	-1.35832e-05	-4.17379e-06	-2.12339e-06	-7.3945e-06	-1.56778e-05	-3.03608e-05
0.422	32321	-2.26252e-05	-5.63175e-05	-8.95828e-05	-2.72148e-05	-3.73955e-05	-2.93293e-05	-1.40515e-05	-1.3233e-05	-1.46496e-05	-3.72873e-06	-2.58736e-06	-8.5518e-06	-4.17809e-07	-2.42771e-05
0.423	32322	-2.29047e-05	-5.61114e-05	-8.91071e-05	-2.7978e-05	-3.78464e-05	-2.93942e-05	-1.36817e-05	-1.35829e-05	-1.52877e-05	-4.20851e-06	-3.5881e-06	-8.94031e-06	8.50469e-06	-2.00338e-05
0.424	32323	-2.92321e-05	-5.62492e-05	-8.92878e-05	-2.89251e-05	-3.75767e-05	-2.87416e-05	-1.28564e-05	-1.27655e-05	-1.49048e-05	-5.73221e-06	-4.59012e-06	-9.13909e-06	8.50062e-06	-1.72119e-05
0.425	32324	-4.00458e-05	-5.55502e-05	-8.97885e-05	-2.87672e-05	-3.75543e-05	-2.89175e-05	-1.23457e-05	-1.22644e-05	-1.44791e-05	-7.22094e-06	-5.0127e-06	-9.93717e-06	1.42356e-06	-1.58343e-05
0.426	32325	-4.71863e-05	-5.52566e-05	-9.02429e-05	-2.86111e-05	-3.69662e-05	-2.92968e-05	-1.19938e-05	-1.30347e-05	-1.43671e-05	-8.36779e-06	-4.88053e-06	-1.11296e-05	-7.63112e-06	-1.4601e-05
0.427	32326	-4.23657e-05	-5.63601e-05	-8.98265e-05	-2.89008e-05	-3.50079e-05	-2.88076e-05	-1.17729e-05	-1.42549e-05	-1.45816e-05	-9.27831e-06	-4.63718e-06	-1.14324e-05	-1.54243e-05	-1.34338e-05
0.428	32327	-2.73788e-05	-5.77136e-05	-8.96769e-05	-2.9031e-05	-3.31091e-05	-2.70748e-05	-1.20684e-05	-1.45735e-05	-1.51914e-05	-9.8897e-06	-4.65143e-06	-1.09649e-05	-2.17403e-05	-1.24332e-05
0.429	32328	-1.21661e-05	-5.94721e-05	-9.13076e-05	-2.90149e-05	-3.20747e-05	-2.60151e-05	-1.38213e-05	-1.38621e-05	-1.58323e-05	-1.03921e-05	-4.47429e-06	-1.10899e-05	-2.62474e-05	-1.12574e-05
0.43	32329	-5.79581e-06	-6.01725e-05	-9.37812e-05	-2.88284e-05	-3.11662e-05	-2.59417e-05	-1.63816e-05	-1.2e-05	-1.61987e-05	-1.08009e-05	-4.06849e-06	-1.21742e-05	-2.73175e-05	-8.11686e-06
0.431	32330	-7.82382e-06	-5.88866e-05	-9.4092e-05	-2.86112e-05	-3.01405e-05	-2.55377e-05	-1.77025e-05	-1.06006e-05	-1.64397e-05	-1.10508e-05	-4.02007e-06	-1.30392e-05	-2.47844e-05	-2.71889e-06
0.432	32331	-1.41342e-05	-5.60633e-05	-9.24384e-05	-2.86193e-05	-2.92196e-05	-2.51472e-05	-1.70703e-05	-9.84877e-06	-1.64455e-05	-1.13122e-05	-4.15262e-06	-1.34902e-05	-1.96735e-05	2.84609e-06
0.433	32332	-2.15046e-05	-5.32408e-05	-9.07002e-05	-2.87526e-05	-2.84108e-05	-2.48674e-05	-1.60115e-05	-9.29064e-06	-1.636e-05	-1.21172e-05	-3.97667e-06	-1.42904e-05	-1.24659e-05	7.23711e-06
0.434	32333	-2.98677e-05	-5.21731e-05	-8.8922e-05	-2.8663e-05	-2.87091e-05	-2.4504e-05	-1.56924e-05	-8.64235e-06	-1.62515e-05	-1.2604e-05	-3.6896e-06	-1.52313e-05	-3.13862e-06	1.13392e-05
0.435	32334	-3.94294e-05	-5.3297e-05	-8.82539e-05	-2.95989e-05	-3.00879e-05	-2.40604e-05	-1.66671e-05	-8.55155e-06	-1.6311e-05	-1.14789e-05	-3.91515e-06	-1.54996e-05	8.20956e-06	1.63996e-05
0.436	32335	-4.55378e-05	-5.42294e-05	-8.93576e-05	-3.13082e-05	-3.1003e-05	-2.35211e-05	-1.74031e-05	-9.15075e-06	-1.66576e-05	-9.30009e-06	-4.53259e-06	-1.47607e-05	2.08875e-05	2.32903e-05
0.437	32336	-4.43253e-05	-5.43835e-05	-9.07746e-05	-3.19559e-05	-3.20239e-05	-2.36178e-05	-1.79156e-05	-1.03654e-05	-1.68683e-05	-8.13485e-06	-4.66517e-06	-1.36609e-05	3.60209e-05	2.94866e-05
0.438	32337	-3.95187e-05	-5.52966e-05	-9.15479e-05	-3.16219e-05	-3.31829e-05	-2.53049e-05	-1.79895e-05	-1.18355e-05	-1.71345e-05	-8.23484e-06	-4.3548e-06	-1.3327e-05	5.67606e-05	3.27123e-05
0.439	32338	-3.61743e-05	-5.74086e-05	-9.19228e-05	-3.13149e-05	-3.30791e-05	-2.72172e-05	-1.75684e-05	-1.18718e-05	-1.74954e-05	-8.99318e-06	-3.98303e-06	-1.32035e-05	8.16083e-05	3.49417e-05
0.44	32339	-3.46103e-05	-5.97508e-05	-9.26632e-05	-3.11488e-05	-3.27414e-05	-2.84107e-05	-1.97877e-05	-1.04737e-05	-1.74212e-05	-9.19939e-06	-3.64082e-06	-1.19017e-05	0.000103935	3.7306e-05
0.441	32340	-3.52978e-05	-6.18005e-05	-9.43922e-05	-3.17942e-05	-3.34553e-05	-3.02297e-05	-2.33227e-05	-1.02055e-05	-1.76983e-05	-7.50212e-06	-3.39944e-06	-1.01036e-05	0.000115449	4.04779e-05
0.442	32341	-3.84308e-05	-6.35767e-05	-9.52901e-05	-3.31931e-05	-3.47708e-05	-3.30228e-05	-2.47573e-05	-1.08914e-05	-1.83866e-05	-5.51862e-06	-2.76932e-06	-9.23851e-06	0.00011025	4.28269e-05
0.443	32342	-4.25697e-05	-6.48052e-05	-9.66179e-05	-3.3595e-05	-3.61881e-05	-3.5314e-05	-2.56495e-05	-1.07856e-05	-1.88289e-05	-5.0621e-06	-2.27865e-06	-8.97638e-06	9.30277e-05	4.32671e-05
0.444	32343	-4.84801e-05	-6.52551e-05	-9.8608e-05	-3.33791e-05	-3.80423e-05	-3.71942e-05	-2.60094e-05	-1.14794e-05	-1.95159e-05	-6.35839e-06	-2.20932e-06	-8.34106e-06	7.3966e-05	4.30965e-05
0.445	32344	-6.13516e-05	-6.46628e-05	-9.95528e-05	-3.25196e-05	-3.97665e-05	-3.79445e-05	-2.63582e-05	-1.16068e-05	-2.06458e-05	-8.04931e-06	-1.89761e-06	-7.31517e-06	6.01365e-05	4.36524e-05
0.446	32345	-7.91355e-05	-6.31095e-05	-0.000100205	-3.08586e-05	-4.06311e-05	-3.88371e-05	-2.77022e-05	-1.03692e-05	-2.18801e-05	-8.96463e-06	-1.69692e-06	-7.44695e-06	5.19741e-05	4.40961e-05
0.447	32346	-8.84855e-05	-5.98161e-05	-0.000102068	-3.22473e-05	-4.10154e-05	-4.016e-05	-2.83791e-05	-9.85546e-06	-2.25087e-05	-9.46132e-06	-2.27567e-06	-9.37925e-06	4.72545e-05	4.13627e-05
0.448	32347	-8.16546e-05	-5.432e-05	-0.000103325	-3.53278e-05	-4.08202e-05	-4.07732e-05	-2.87728e-05	-1.10931e-05	-2.26184e-05	-8.63836e-06	-2.7835e-06	-1.13351e-05	5.01103e-05	3.56942e-05
0.449	32348	-6.40825e-05	-4.76683e-05	-0.000100584	-3.69257e-05	-4.05833e-05	-4.1173e-05	-2.99887e-05	-1.24461e-05	-2.231e-05	-6.60627e-06	-2.66439e-06	-1.22724e-05	6.0768e-05	2.94686e-05
0.45	32349	-4.62839e-05	-4.24123e-05	-9.47989e-05	-3.67985e-05	-4.045e-05	-4.19731e-05	-3.23143e-05	-1.30063e-05	-2.18606e-05	-5.43506e-06	-2.50769e-06	-1.2609e-05	7.33586e-05	2.42368e-05
0.451	32350	-3.61372e-05	-3.92101e-05	-8.67974e-05	-3.65652e-05	-3.97174e-05	-4.28933e-05	-3.35201e-05	-1.42194e-05	-2.16923e-05	-5.5885e-06	-2.56936e-06	-1.32226e-05	8.18778e-05	2.06163e-05
0.452	32351	-3.24168e-05	-3.68544e-05	-7.83864e-05	-3.68008e-05	-3.89686e-05	-4.35672e-05	-3.2868e-05	-1.50927e-05	-2.19539e-05	-6.42179e-06	-2.72843e-06	-1.49755e-05	8.10269e-05	1.77464e-05
0.453	32352	-2.63528e-05	-3.38431e-05	-7.33184e-05	-3.71217e-05	-3.78142e-05	-4.3812e-05	-3.15071e-05	-1.47338e-05	-2.24803e-05	-7.56299e-06	-2.73363e-06	-1.7935e-05	6.86282e-05	1.36003e-05
0.454	32353	-4.97018e-06	-3.0079e-05	-7.32049e-05	-3.68081e-05	-3.66476e-05	-4.34284e-05	-2.99667e-05	-1.32965e-05	-2.3084e-05	-8.9431e-06	-2.19292e-06	-2.0785e-05	5.05313e-05	7.59011e-06
0.455	32354	3.77315e-05	-2.61631e-05	-7.65404e-05	-3.6228e-05	-3.60872e-05	-4.17014e-05	-2.89149e-05	-1.27132e-05	-2.34345e-05	-9.96863e-06	-1.59472e-06	-2.27182e-05	3.76228e-05	1.07104e-06
0.456	32355	8.66872e-05	-2.30601e-05	-8.07047e-05	-3.81259e-05	-3.50779e-05	-3.91969e-05	-2.89503e-05	-1.31708e-05	-2.31323e-05	-1.0574e-05	-1.91987e-06	-2.41303e-05	3.48736e-05	-5.32226e-06
0.457	32356	0.000111307	-2.20032e-05	-8.45124e-05	-4.14012e-05	-3.38026e-05	-3.80954e-05	-2.95397e-05	-1.29653e-05	-2.24246e-05	-1.14528e-05	-2.85987e-06	-2.53294e-05	4.18991e-05	-1.23086e-05
0.458	32357	9.53805e-05	-2.51165e-05	-8.78521e-05	-4.43661e-05	-3.25995e-05	-3.85645e-05	-2.98147e-05	-1.21289e-05	-2.19096e-05	-1.23505e-05	-3.06857e-06	-2.66772e-05	5.66008e-05	-2.05103e-05
0.459	32358	5.00493e-05	-3.38371e-05	-9.02627e-05	-4.58621e-05	-3.19656e-05	-3.94071e-05	-2.95331e-05	-1.21983e-05	-2.13908e-05	-1.26308e-05	-1.99106e-06	-2.815e-05	7.3429e-05	-2.93346e-05
0.46	32359	-1.30608e-07	-4.48522e-05	-9.10983e-05	-4.62664e-05	-3.21191e-05	-3.92303e-05	-2.89314e-05	-1.32713e-05	-2.00226e-05	-1.36073e-05	-5.33058e-07	-2.88861e-05	8.3176e-05	-3.59151e-05
0.461	32360	-3.85892e-05	-5.18519e-05	-9.02254e-05	-4.4534e-05	-3.22435e-05	-3.76448e-05	-2.85498e-05	-1.31053e-05	-1.81088e-05	-1.66476e-05	1.44168e-07	-2.88419e-05	8.16296e-05	-3.70216e-05
0.462	32361	-6.85286e-05	-5.3498e-05	-8.89273e-05	-4.1087e-05	-3.16197e-05	-3.45239e-05	-2.84924e-05	-1.17682e-05	-1.62883e-05	-2.01359e-05	-4.93237e-07	-2.92032e-05	7.16065e-05	-3.22643e-05
0.463	32362	-9.94407e-05	-5.20216e-05	-8.75825e-05	-3.80518e-05	-3.07173e-05	-3.21688e-05	-2.82824e-05	-1.08121e-05	-1.50607e-05	-2.17988e-05	-1.16861e-06	-3.00142e-05	5.70501e-05	-2.44354e-05
0.464	32363	-0.000130817	-4.99778e-05	-8.57731e-05	-3.58179e-05	-2.98221e-05	-3.17129e-05	-2.7602e-05	-1.12743e-05	-1.44269e-05	-2.13625e-05	-1.23298e-06	-3.0282e-05	4.0456e-05	-1.63876e-05
0.465	32364	-0.000155255	-5.0207e-05	-8.34492e-05	-3.42698e-05	-3.02492e-05	-3.24135e-05	-2.63395e-05	-1.09862e-05	-1.33726e-05	-1.94585e-05	-1.80244e-06	-2.91466e-05	2.10784e-05	-7.78024e-06
0.466	32365	-0.000164488	-5.32006e-05	-8.27216e-05	-3.53878e-05	-3.29061e-05	-3.22851e-05	-2.39267e-05	-9.98623e-06	-1.19963e-05	-1.69978e-05	-3.28533e-06	-2.76982e-05	1.2861e-06	3.41557e-06
0.467	32366	-0.0001514	-5.72739e-05	-8.50279e-05	-3.84091e-05	-3.46015e-05	-3.07785e-05	-2.18868e-05	-1.06129e-05	-1.03602e-05	-1.56293e-05	-3.88141e-06	-2.78117e-05	-7.68887e-06	1.73438e-05
0.468	32367	-0.000114467	-5.96777e-05	-8.83709e-05	-4.06415e-05	-3.45595e-05	-2.95144e-05	-2.1914e-05	-1.21634e-05	-8.9844e-06	-1.52738e-05	-3.04152e-06	-2.83518e-05	-2.01166e-06	2.92259e-05
0.469	32368	-6.49383e-05	-5.68368e-05	-9.05379e-05	-4.06019e-05	-3.45882e-05	-2.99617e-05	-2.26051e-05	-1.32715e-05	-9.21278e-06	-1.56513e-05	-2.23242e-06	-2.95626e-05	7.16097e-06	3.49504e-05
0.47	32369	-2.72412e-05	-4.77131e-05	-8.95929e-05	-3.73227e-05	-3.4709e-05	-3.08966e-05	-2.32133e-05	-1.25831e-05	-9.13976e-06	-1.65323e-05	-1.74059e-06	-3.18653e-05	1.33608e-05	3.79473e-05
0.471	32370	-1.18454e-05	-3.81769e-05	-8.86476e-05	-3.35038e-05	-3.54703e-05	-3.00735e-05	-2.36273e-05	-1.18243e-05	-8.08733e-06	-1.71567e-05	-2.3699e-06	-3.32935e-05	1.99613e-05	4.07255e-05
0.472	32371	-1.19156e-05	-3.37567e-05	-8.97904e-05	-3.22224e-05	-3.68346e-05	-3.00718e-05	-2.35523e-05	-1.26397e-05	-7.55102e-06	-1.60267e-05	-3.73102e-06	-3.3039e-05	2.63069e-05	4.08484e-05
0.473	32372	-1.48102e-05	-3.49009e-05	-9.14857e-05	-3.11343e-05	-3.77654e-05	-3.11033e-05	-2.44195e-05	-1.29545e-05	-8.28343e-06	-1.26373e-05	-4.26553e-06	-3.12733e-05	2.44223e-05	3.81578e-05
0.474	32373	-1.63312e-05	-3.91017e-05	-9.24982e-05	-2.86328e-05	-3.80559e-05	-3.18562e-05	-2.59582e-05	-1.15723e-05	-8.94494e-06	-9.62572e-06	-3.52594e-06	-3.02242e-05	1.17525e-05	3.27421e-05
0.475	32374	-1.73021e-05	-4.37702e-05	-9.16148e-05	-2.68818e-05	-3.84184e-05	-3.24581e-05	-2.71988e-05	-1.03802e-05	-8.48631e-06	-8.64608e-06	-1.80938e-06	-3.11813e-05	-4.03979e-06	2.60351e-05
0.476	32375	-1.66932e-05	-4.95939e-05	-9.01536e-05	-2.65459e-05	-3.86349e-05	-3.26469e-05	-2.73574e-05	-1.15493e-05	-7.88369e-06	-9.31379e-06	-2.97878e-07	-3.26487e-05	-1.95773e-05	1.99646e-05
0.477	32376	-1.5908e-05	-5.69839e-05	-9.03271e-05	-2.76568e-05	-3.86779e-05	-3.23178e-05	-2.66612e-05	-1.15142e-05	-7.54371e-06	-9.67982e-06	3.68058e-07	-3.22743e-05	-3.35613e-05	1.48142e-05
0.478	32377	-1.54819e-05	-6.61861e-05	-9.17244e-05	-2.83606e-05	-3.90688e-05	-3.25812e-05	-2.67437e-05	-1.01635e-05	-7.57272e-06	-9.41606e-06	1.4366e-07	-2.97689e-05	-4.0525e-05	8.49829e-06
0.479	32378	-1.62503e-05	-7.8858e-05	-9.38354e-05	-2.878e-05	-3.94837e-05	-3.39579e-05	-2.75186e-05	-9.60177e-06	-8.52621e-06	-9.48871e-06	-4.16885e-07	-2.67295e-05	-3.26364e-05	-8.4771e-07
0.48	32379	-1.77264e-05	-9.62655e-05	-9.73072e-05	-3.13402e-05	-4.03057e-05	-3.51334e-05	-2.86212e-05	-1.06114e-05	-1.03664e-05	-9.85526e-06	-4.42836e-07	-2.44366e-05	-8.26357e-06	-1.2381e-05
0.481	32380	-1.84386e-05	-0.000113192	-0.000100756	-3.78936e-05	-4.08368e-05	-3.61931e-05	-2.88046e-05	-1.29956e-05	-1.20634e-05	-8.96149e-06	-1.35444e-08	-2.31166e-05	2.22844e-05	-2.54669e-05
0.482	32381	-1.69875e-05	-0.000122432	-0.000102969	-4.56217e-05	-4.0399e-05	-3.74623e-05	-2.86776e-05	-1.44648e-05	-1.31596e-05	-6.53135e-06	-5.4677e-08	-2.17177e-05	4.462e-05	-3.90453e-05
0.483	32382	-1.5905e-05	-0.000124982	-0.000104385	-5.17327e-05	-3.98909e-05	-3.84574e-05	-2.92841e-05	-1.42425e-05	-1.31311e-05	-4.34499e-06	-6.10791e-07	-2.07668e-05	4.8925e-05	-5.18345e-05
0.484	32383	-1.62368e-05	-0.000121974	-0.000106515	-5.57216e-05	-3.9429e-05	-3.82611e-05	-2.99874e-05	-1.26965e-05	-1.23899e-05	-3.12596e-06	-2.62201e-07	-2.15465e-05	3.65861e-05	-6.3098e-05
0.485	32384	-1.5832e-05	-0.000109089	-0.00010838	-5.90788e-05	-3.81943e-05	-3.74116e-05	-2.99703e-05	-1.16764e-05	-1.16567e-05	-2.40105e-06	6.95678e-07	-2.36774e-05	1.5204e-05	-7.2797e-05
0.486	32385	-1.45389e-05	-8.63778e-05	-0.000108989	-6.3456e-05	-3.64685e-05	-3.71668e-05	-2.91794e-05	-1.15235e-05	-1.1301e-05	-1.70364e-06	6.50359e-07	-2.55656e-05	-9.21907e-06	-7.9842e-05
0.487	32386	-1.29491e-05	-6.42305e-05	-0.00010826	-6.71578e-05	-3.52129e-05	-3.742e-05	-2.81822e-05	-1.17339e-05	-1.12843e-05	-1.32791e-06	1.02873e-07	-2.67709e-05	-3.3739e-05	-8.38161e-05
0.488	32387	-1.07037e-05	-5.33652e-05	-0.000105636	-6.72843e-05	-3.49593e-05	-3.90078e-05	-2.76686e-05	-1.14557e-05	-1.13716e-05	-1.85029e-06	4.3441e-07	-2.84112e-05	-5.20005e-05	-8.54636e-05
0.489	32388	-1.03125e-05	-5.41353e-05	-0.000101346	-6.30717e-05	-3.59126e-05	-4.13888e-05	-2.7959e-05	-1.10968e-05	-1.09453e-05	-3.07254e-06	1.00558e-06	-3.14841e-05	-5.78789e-05	-8.63109e-05
0.49	32389	-1.18159e-05	-5.70156e-05	-9.74408e-05	-5.60788e-05	-3.74994e-05	-4.27475e-05	-2.79303e-05	-1.0824e-05	-1.02249e-05	-3.57997e-06	8.42027e-07	-3.51964e-05	-4.96977e-05	-8.77508e-05
0.491	32390	-1.368e-05	-5.51879e-05	-9.53538e-05	-4.80832e-05	-3.87525e-05	-4.27754e-05	-2.74536e-05	-1.06805e-05	-9.82764e-06	-3.59972e-06	8.21096e-07	-3.76355e-05	-3.1041e-05	-8.91012e-05
0.492	32391	-1.50546e-05	-5.19338e-05	-9.47684e-05	-4.271e-05	-3.90384e-05	-4.07548e-05	-2.69735e-05	-1.07639e-05	-9.69878e-06	-3.21291e-06	1.27964e-06	-3.81293e-05	-9.46442e-06	-8.59127e-05
0.493	32392	-1.53445e-05	-5.0059e-05	-9.57567e-05	-4.05199e-05	-3.80843e-05	-3.73996e-05	-2.67767e-05	-1.03391e-05	-9.60653e-06	-2.19402e-06	1.73502e-06	-3.65124e-05	7.60713e-06	-7.65799e-05
0.494	32393	-1.61573e-05	-4.83599e-05	-9.63789e-05	-3.8912e-05	-3.67091e-05	-3.53592e-05	-2.70858e-05	-9.69504e-06	-8.16349e-06	-1.00214e-06	2.41015e-06	-3.29161e-05	1.3698e-05	-6.49606e-05
0.495	32394	-1.86505e-05	-4.71489e-05	-9.64701e-05	-3.69095e-05	-3.64963e-05	-3.54455e-05	-2.66754e-05	-9.76018e-06	-5.96676e-06	-5.45696e-07	2.77976e-06	-2.8823e-05	7.96362e-06	-5.32681e-05
0.496	32395	-2.16788e-05	-4.53422e-05	-9.67414e-05	-3.55482e-05	-3.65213e-05	-3.47677e-05	-2.44646e-05	-9.57909e-06	-4.83208e-06	-1.76005e-06	2.48318e-06	-2.53464e-05	-4.42144e-07	-4.09595e-05
0.497	32396	-2.16604e-05	-4.29334e-05	-9.63914e-05	-3.6166e-05	-3.54732e-05	-3.24523e-05	-2.29417e-05	-9.2981e-06	-4.87671e-06	-3.1311e-06	2.03502e-06	-2.22185e-05	-3.3213e-06	-2.76048e-05
0.498	32397	-1.996e-05	-4.21725e-05	-9.70262e-05	-3.82316e-05	-3.38936e-05	-3.09137e-05	-2.20718e-05	-9.85554e-06	-5.25158e-06	-3.53958e-06	1.14651e-06	-1.91041e-05	-2.36803e-06	-1.56569e-05
0.499	32398	-2.02104e-05	-4.31326e-05	-9.85472e-05	-4.03282e-05	-3.33e-05	-3.11216e-05	-2.21017e-05	-1.13844e-05	-5.40227e-06	-2.6973e-06	-1.53026e-07	-1.64657e-05	-9.34815e-07	-8.1881e-06
0.5	32399	-2.14382e-05	-4.31965e-05	-9.95813e-05	-4.14532e-05	-3.39595e-05	-3.16074e-05	-2.36014e-05	-1.34567e-05	-5.29697e-06	-5.52353e-07	-8.39871e-07	-1.51849e-05	1.27293e-06	-4.93605e-06
0.501	32400	-2.23295e-05	-4.25411e-05	-9.96482e-05	-4.09884e-05	-3.45042e-05	-3.20596e-05	-2.42506e-05	-1.47486e-05	-5.34802e-06	1.86714e-07	-1.01852e-06	-1.65013e-05	5.60724e-06	-4.49457e-06
0.502	32401	-2.29644e-05	-4.15459e-05	-9.8414e-05	-3.93874e-05	-3.53267e-05	-3.30588e-05	-2.37463e-05	-1.4608e-05	-6.09876e-06	-7.77103e-07	-7.90593e-07	-1.94765e-05	1.12344e-05	-4.00343e-06
0.503	32402	-2.36894e-05	-4.07558e-05	-9.78426e-05	-3.72021e-05	-3.57833e-05	-3.2953e-05	-2.26189e-05	-1.43054e-05	-7.00597e-06	-8.82317e-07	3.50687e-08	-2.17833e-05	1.76357e-05	-9.71279e-07
0.504	32403	-2.36282e-05	-4.04646e-05	-9.88115e-05	-3.60153e-05	-3.43887e-05	-3.22803e-05	-2.21839e-05	-1.39075e-05	-8.00258e-06	-2.31957e-08	8.41315e-07	-2.21819e-05	2.28206e-05	3.2272e-06
0.505	32404	-2.27606e-05	-3.97852e-05	-9.96849e-05	-3.52087e-05	-3.2075e-05	-3.23359e-05	-2.25789e-05	-1.32313e-05	-9.00309e-06	-6.17404e-07	1.50856e-06	-2.13717e-05	2.56074e-05	6.19644e-06
0.506	32405	-2.15543e-05	-3.96403e-05	-9.91412e-05	-3.36488e-05	-3.13985e-05	-3.26564e-05	-2.32467e-05	-1.2956e-05	-9.7791e-06	-2.98392e-06	1.56614e-06	-2.15264e-05	2.77932e-05	6.92263e-06
0.507	32406	-2.0881e-05	-3.94765e-05	-9.86463e-05	-3.16917e-05	-3.22034e-05	-3.29657e-05	-2.32802e-05	-1.28458e-05	-1.05488e-05	-5.62223e-06	9.95332e-08	-2.32733e-05	3.06356e-05	6.2516e-06
0.508	32407	-2.12133e-05	-3.88802e-05	-9.82767e-05	-3.04333e-05	-3.33716e-05	-3.31634e-05	-2.25185e-05	-1.26197e-05	-1.09781e-05	-7.42558e-06	-2.4954e-06	-2.49317e-05	3.36983e-05	6.57062e-06
0.509	32408	-2.14059e-05	-3.78278e-05	-9.80487e-05	-3.12014e-05	-3.40692e-05	-3.27532e-05	-2.26541e-05	-1.17996e-05	-1.09941e-05	-7.4323e-06	-4.35113e-06	-2.52826e-05	3.58775e-05	8.83306e-06
0.51	32409	-2.11348e-05	-3.73431e-05	-9.82603e-05	-3.43652e-05	-3.39789e-05	-3.1907e-05	-2.34313e-05	-1.11403e-05	-1.09984e-05	-6.04923e-06	-5.01762e-06	-2.50381e-05	3.75602e-05	1.05102e-05
0.511	32410	-2.08753e-05	-3.86133e-05	-9.93412e-05	-3.83503e-05	-3.37084e-05	-3.10301e-05	-2.35021e-05	-1.03746e-05	-1.14139e-05	-4.51312e-06	-5.43585e-06	-2.45298e-05	3.98454e-05	9.66839e-06
0.512	32411	-2.13955e-05	-4.14566e-05	-0.000100162	-4.06185e-05	-3.3922e-05	-3.10957e-05	-2.30955e-05	-9.83598e-06	-1.17546e-05	-3.74215e-06	-6.09016e-06	-2.40238e-05	4.24798e-05	6.96701e-06
0.513	32412	-2.3094e-05	-4.39759e-05	-9.88156e-05	-4.15854e-05	-3.48589e-05	-3.20412e-05	-2.26689e-05	-1.005e-05	-1.146e-05	-3.08172e-06	-6.85988e-06	-2.36446e-05	4.28715e-05	2.88201e-06
0.514	32413	-2.54027e-05	-4.47562e-05	-9.55997e-05	-4.17857e-05	-3.51611e-05	-3.19285e-05	-2.2016e-05	-1.06627e-05	-1.10257e-05	-1.42967e-06	-7.36402e-06	-2.33061e-05	3.95488e-05	-1.53376e-06
0.515	32414	-2.67213e-05	-4.49716e-05	-9.20652e-05	-4.08112e-05	-3.4674e-05	-3.07081e-05	-2.15049e-05	-1.067e-05	-1.10794e-05	1.15643e-06	-6.70854e-06	-2.22006e-05	3.34121e-05	-2.91543e-06
0.516	32415	-2.71035e-05	-4.60996e-05	-9.08376e-05	-3.8851e-05	-3.35889e-05	-2.99967e-05	-2.11742e-05	-9.73292e-06	-1.14254e-05	2.61193e-06	-4.61651e-06	-2.03029e-05	2.5782e-05	-1.67418e-06
0.517	32416	-2.62096e-05	-4.72321e-05	-9.12876e-05	-3.76484e-05	-3.2208e-05	-3.06191e-05	-2.17215e-05	-8.8791e-06	-1.1798e-05	2.09473e-06	-3.06823e-06	-1.92542e-05	1.60062e-05	-1.83614e-06
0.518	32417	-2.47175e-05	-4.75936e-05	-9.11314e-05	-3.70961e-05	-3.02517e-05	-3.22173e-05	-2.39521e-05	-9.80257e-06	-1.19525e-05	1.15382e-06	-3.30239e-06	-2.0494e-05	2.27932e-06	-4.96906e-06
0.519	32418	-2.47668e-05	-4.83041e-05	-9.10718e-05	-3.65794e-05	-3.00181e-05	-3.30021e-05	-2.59715e-05	-1.06323e-05	-1.23374e-05	1.04626e-06	-3.51689e-06	-2.35639e-05	-1.3587e-05	-8.6109e-06
0.52	32419	-2.56706e-05	-4.99136e-05	-9.17841e-05	-3.63995e-05	-3.28803e-05	-3.22328e-05	-2.64406e-05	-9.45866e-06	-1.33078e-05	1.22423e-06	-2.70708e-06	-2.56371e-05	-2.66239e-05	-1.23903e-05
0.521	32420	-2.48384e-05	-5.04245e-05	-9.23126e-05	-3.64436e-05	-3.43137e-05	-3.15981e-05	-2.58871e-05	-8.26068e-06	-1.36826e-05	1.52162e-06	-2.62994e-06	-2.45079e-05	-3.35284e-05	-1.70938e-05
0.522	32421	-2.38268e-05	-5.14581e-05	-9.40016e-05	-3.90552e-05	-3.29422e-05	-3.23859e-05	-2.42754e-05	-7.60868e-06	-1.30165e-05	2.42071e-06	-3.23906e-06	-2.07748e-05	-3.59385e-05	-1.84344e-05
0.523	32422	-2.40253e-05	-5.27194e-05	-9.47403e-05	-4.53394e-05	-3.17528e-05	-3.29948e-05	-2.15773e-05	-7.10003e-06	-1.19142e-05	3.59823e-06	-3.72297e-06	-1.75704e-05	-3.62251e-05	-1.35009e-05
0.524	32423	-2.31949e-05	-5.32092e-05	-9.03408e-05	-5.40896e-05	-3.19269e-05	-3.38798e-05	-2.00132e-05	-7.02309e-06	-1.07658e-05	4.40317e-06	-4.46563e-06	-1.65122e-05	-3.62925e-05	-5.51781e-06
0.525	32424	-2.17426e-05	-5.57831e-05	-8.00325e-05	-6.53403e-05	-3.26474e-05	-3.52619e-05	-2.07693e-05	-7.07413e-06	-1.03529e-05	4.95703e-06	-4.76876e-06	-1.59633e-05	-3.90538e-05	2.51445e-06
0.526	32425	-2.13248e-05	-5.87633e-05	-6.6414e-05	-7.80546e-05	-3.28415e-05	-3.54003e-05	-2.09337e-05	-7.28147e-06	-1.0578e-05	5.44323e-06	-4.24386e-06	-1.46044e-05	-4.07096e-05	1.06012e-05
0.527	32426	-2.09709e-05	-5.92842e-05	-5.19747e-05	-8.90163e-05	-3.19156e-05	-3.53746e-05	-2.00762e-05	-8.18302e-06	-1.07875e-05	4.95901e-06	-3.62962e-06	-1.30878e-05	-3.57686e-05	1.91758e-05
0.528	32427	-2.067e-05	-5.84278e-05	-4.47632e-05	-9.69626e-05	-3.05922e-05	-3.54305e-05	-1.83256e-05	-8.62948e-06	-1.06931e-05	4.00092e-06	-3.69006e-06	-1.22567e-05	-2.79432e-05	2.83877e-05
0.529	32428	-2.02243e-05	-5.84781e-05	-5.10562e-05	-0.000103153	-3.05676e-05	-3.61537e-05	-1.50537e-05	-8.4642e-06	-1.0758e-05	4.23873e-06	-4.30765e-06	-1.14903e-05	-2.42735e-05	3.70098e-05
0.53	32429	-1.95373e-05	-5.82782e-05	-7.06076e-05	-0.000107606	-3.11459e-05	-3.57789e-05	-1.3079e-05	-8.39398e-06	-1.1176e-05	6.04374e-06	-4.63466e-06	-1.07708e-05	-2.52991e-05	4.23692e-05
0.531	32430	-1.9206e-05	-5.76103e-05	-0.000105931	-0.000108391	-3.17741e-05	-3.44125e-05	-1.50229e-05	-8.19696e-06	-1.15648e-05	7.64476e-06	-4.17122e-06	-1.05583e-05	-2.61335e-05	4.19918e-05
0.532	32431	-1.92134e-05	-5.5459e-05	-0.000154785	-0.000103338	-3.23543e-05	-3.46978e-05	-2.8154e-05	-7.6902e-06	-1.21307e-05	7.68457e-06	-2.43273e-06	-1.09576e-05	-2.28677e-05	3.64756e-05
0.533	32432	-1.75168e-05	-5.11121e-05	-0.000211846	-8.99341e-05	-3.24196e-05	-3.67062e-05	-5.64445e-05	-8.06075e-06	-1.29128e-05	7.14316e-06	-6.34409e-07	-1.16051e-05	-1.27857e-05	2.84606e-05
0.534	32433	-1.34866e-05	-4.52276e-05	-0.000270398	-6.48491e-05	-3.19653e-05	-3.78816e-05	-8.54914e-05	-9.14547e-06	-1.42179e-05	7.08746e-06	1.76307e-07	-1.16431e-05	3.12535e-06	2.0687e-05
0.535	32434	-8.26472e-06	-3.83144e-05	-0.00031822	-2.83602e-05	-3.17263e-05	-3.75134e-05	-9.7704e-05	-9.33394e-06	-1.55671e-05	7.76089e-06	6.05732e-07	-1.09764e-05	1.82346e-05	1.34527e-05
0.536	32435	-2.92034e-06	-3.16095e-05	-0.000345352	1.24743e-05	-3.27178e-05	-3.72942e-05	-9.65754e-05	-9.07294e-06	-1.61881e-05	9.34313e-06	1.04795e-06	-1.03866e-05	2.34477e-05	4.31913e-06
0.537	32436	-3.20202e-07	-2.63944e-05	-0.000355742	4.64824e-05	-3.43998e-05	-3.73916e-05	-9.84164e-05	-9.12197e-06	-1.61437e-05	1.16905e-05	1.31604e-06	-1.01451e-05	1.64405e-05	-6.68804e-06
0.538	32437	-1.36602e-06	-2.36663e-05	-0.000362354	6.96866e-05	-3.58113e-05	-3.81718e-05	-0.000106888	-9.52331e-06	-1.59187e-05	1.35393e-05	1.16644e-06	-9.243e-06	3.08956e-06	-1.67334e-05
0.539	32438	-4.92943e-06	-2.25601e-05	-0.000370359	8.60293e-05	-3.57045e-05	-3.88569e-05	-0.000110621	-1.04716e-05	-1.59178e-05	1.34234e-05	6.80555e-07	-8.08562e-06	-9.98306e-06	-2.49242e-05
0.54	32439	-9.03283e-06	-2.26778e-05	-0.000366035	9.76217e-05	-3.39216e-05	-3.80825e-05	-0.00010051	-1.16654e-05	-1.60069e-05	1.1673e-05	4.99974e-07	-7.53984e-06	-1.85016e-05	-3.26042e-05
0.541	32440	-1.33205e-05	-2.35064e-05	-0.000319688	0.000103143	-3.15671e-05	-3.57548e-05	-7.35262e-05	-1.23159e-05	-1.53592e-05	9.56025e-06	1.01084e-06	-7.25623e-06	-2.11012e-05	-3.95561e-05
0.542	32441	-1.90599e-05	-2.56801e-05	-0.000191418	0.000101155	-3.0174e-05	-3.30924e-05	-3.23198e-05	-1.17704e-05	-1.43734e-05	8.26026e-06	1.46185e-06	-6.51015e-06	-1.89229e-05	-4.31083e-05
0.543	32442	-2.79664e-05	-3.06456e-05	4.27829e-05	9.15455e-05	-3.01279e-05	-2.99905e-05	1.27887e-05	-1.02136e-05	-1.41206e-05	8.13816e-06	1.41932e-06	-4.79723e-06	-1.52694e-05	-4.20435e-05
0.544	32443	-3.81145e-05	-3.75458e-05	0.00032013	7.44644e-05	-3.07568e-05	-2.74926e-05	5.29082e-05	-8.75135e-06	-1.47363e-05	8.53621e-06	1.19897e-07	-2.637e-06	-1.42291e-05	-3.99229e-05
0.545	32444	-4.90236e-05	-4.40169e-05	0.000516824	5.15144e-05	-3.09653e-05	-2.67888e-05	8.37112e-05	-8.93657e-06	-1.61975e-05	8.63199e-06	-1.20338e-06	-1.67851e-06	-1.51811e-05	-4.08898e-05
0.546	32445	-6.09383e-05	-5.01507e-05	0.000576011	2.10116e-05	-3.06222e-05	-2.75849e-05	0.000103965	-1.04122e-05	-1.84698e-05	8.57949e-06	-6.92228e-07	-1.66243e-06	-1.16862e-05	-4.36642e-05
0.547	32446	-7.07919e-05	-5.75487e-05	0.000514247	-1.64619e-05	-3.05909e-05	-2.9053e-05	0.000112315	-1.13767e-05	-2.08447e-05	8.20418e-06	-2.18344e-07	-1.39142e-06	-5.13048e-06	-4.23868e-05
0.548	32447	-7.64988e-05	-6.54062e-05	0.000373056	-5.17323e-05	-3.12872e-05	-3.03526e-05	0.000109292	-1.13654e-05	-2.1954e-05	7.46283e-06	-9.44526e-07	-1.68367e-07	-5.4702e-06	-3.60518e-05
0.549	32448	-7.52255e-05	-7.25314e-05	0.000189054	-7.85285e-05	-3.28543e-05	-3.02659e-05	9.9277e-05	-1.09351e-05	-2.24159e-05	7.11001e-06	-1.94162e-06	2.39845e-06	-1.90478e-05	-2.99349e-05
0.55	32449	-6.60391e-05	-7.79789e-05	2.0825e-05	-9.61659e-05	-3.49003e-05	-2.98119e-05	8.59233e-05	-1.09103e-05	-2.29995e-05	7.46883e-06	-3.73964e-06	5.553e-06	-3.94824e-05	-2.69495e-05
0.551	32450	-5.37053e-05	-8.16122e-05	-7.67205e-05	-0.000107033	-3.63493e-05	-2.97992e-05	6.94784e-05	-1.26523e-05	-2.29766e-05	8.94974e-06	-5.51746e-06	8.86847e-06	-5.5093e-05	-2.56092e-05
0.552	32451	-4.3095e-05	-8.3353e-05	-0.00012435	-0.000112793	-3.7272e-05	-2.91376e-05	4.97125e-05	-1.45486e-05	-2.21317e-05	1.13285e-05	-5.8585e-06	1.20822e-05	-6.33267e-05	-2.35171e-05
0.553	32452	-3.78695e-05	-8.32368e-05	-0.000153405	-0.000113726	-3.99272e-05	-2.84702e-05	3.0615e-05	-1.37309e-05	-2.06674e-05	1.34022e-05	-4.88606e-06	1.54641e-05	-6.82029e-05	-2.20813e-05
0.554	32453	-3.80506e-05	-8.06572e-05	-0.000168966	-0.000111566	-4.387e-05	-2.76555e-05	1.5328e-05	-1.19926e-05	-1.94229e-05	1.43839e-05	-3.64664e-06	2.03779e-05	-7.09454e-05	-2.32025e-05
0.555	32454	-4.37883e-05	-7.47413e-05	-0.000167333	-0.000106805	-4.48864e-05	-2.74802e-05	3.86364e-06	-1.07328e-05	-1.85454e-05	1.47341e-05	-3.00058e-06	2.63019e-05	-6.83726e-05	-2.66628e-05
0.556	32455	-5.07353e-05	-6.8285e-05	-0.00016157	-9.98483e-05	-4.3577e-05	-2.85147e-05	-1.70113e-06	-1.08965e-05	-1.74683e-05	1.43391e-05	-2.11333e-06	3.1715e-05	-6.08425e-05	-3.09094e-05
0.557	32456	-4.8869e-05	-6.40997e-05	-0.000160224	-8.98442e-05	-4.27513e-05	-3.02016e-05	-1.13816e-07	-1.1833e-05	-1.63896e-05	1.32829e-05	-9.52352e-07	3.60679e-05	-5.25062e-05	-3.43567e-05
0.558	32457	-3.64827e-05	-6.27001e-05	-0.000173164	-7.70844e-05	-4.41634e-05	-3.17882e-05	5.08916e-06	-1.18082e-05	-1.55892e-05	1.26076e-05	-5.57118e-07	3.85442e-05	-4.62388e-05	-3.65908e-05
0.559	32458	-2.16586e-05	-6.2552e-05	-0.000202892	-6.20601e-05	-4.68655e-05	-3.36348e-05	4.59755e-06	-1.17782e-05	-1.53065e-05	1.20996e-05	-1.30559e-06	3.88584e-05	-4.19715e-05	-3.72328e-05
0.56	32459	-1.34523e-05	-6.11181e-05	-0.000226283	-4.85723e-05	-4.90871e-05	-3.63226e-05	-6.50006e-06	-1.16434e-05	-1.55391e-05	1.12016e-05	-1.87462e-06	3.71736e-05	-3.85931e-05	-3.67815e-05
0.561	32460	-1.20255e-05	-5.88107e-05	-0.000224592	-3.99367e-05	-4.99114e-05	-3.92519e-05	-2.17925e-05	-1.14737e-05	-1.57107e-05	1.02358e-05	-1.42309e-06	3.43872e-05	-3.51735e-05	-3.64619e-05
0.562	32461	-1.31532e-05	-5.62094e-05	-0.000202268	-3.40202e-05	-4.7457e-05	-4.13175e-05	-3.28134e-05	-1.16979e-05	-1.53246e-05	9.36579e-06	-4.76488e-07	3.17635e-05	-3.13026e-05	-3.70593e-05
0.563	32462	-1.37118e-05	-5.37584e-05	-0.000170028	-2.85957e-05	-4.37328e-05	-4.32671e-05	-3.70176e-05	-1.2197e-05	-1.43016e-05	7.94056e-06	-9.60044e-08	3.02825e-05	-2.7039e-05	-3.75372e-05
0.564	32463	-1.52871e-05	-5.18308e-05	-0.00011289	-2.4949e-05	-4.13457e-05	-4.68072e-05	-3.63411e-05	-1.21329e-05	-1.30678e-05	5.94112e-06	-9.00584e-07	2.96235e-05	-2.01559e-05	-3.73153e-05
0.565	32464	-1.86522e-05	-5.02994e-05	-3.13084e-05	-2.66158e-05	-3.99118e-05	-5.04336e-05	-3.44152e-05	-1.22079e-05	-1.20894e-05	4.67558e-06	-2.05245e-06	2.89567e-05	-9.69117e-06	-3.6408e-05
0.566	32465	-2.18416e-05	-4.92213e-05	2.16807e-05	-3.23755e-05	-3.85745e-05	-5.16173e-05	-3.44532e-05	-1.28485e-05	-1.16364e-05	4.66759e-06	-2.38491e-06	2.81975e-05	1.30319e-06	-3.48488e-05
0.567	32466	-2.39185e-05	-4.86275e-05	-9.38568e-06	-3.67952e-05	-3.86025e-05	-4.91197e-05	-3.65679e-05	-1.23155e-05	-1.14276e-05	5.22895e-06	-1.85451e-06	2.75871e-05	9.42881e-06	-3.26729e-05
0.568	32467	-2.57338e-05	-4.76478e-05	-9.5658e-05	-3.59859e-05	-3.85693e-05	-4.45621e-05	-3.90818e-05	-1.02045e-05	-1.12254e-05	5.53307e-06	-9.23543e-07	2.75192e-05	1.36201e-05	-3.05144e-05
0.569	32468	-2.76444e-05	-4.68473e-05	-0.00015772	-3.35541e-05	-3.71362e-05	-4.05744e-05	-4.03961e-05	-9.42384e-06	-1.14443e-05	4.95399e-06	-2.72962e-07	2.77697e-05	1.48078e-05	-2.91021e-05
0.57	32469	-2.84851e-05	-4.92181e-05	-0.000176683	-3.6341e-05	-3.56558e-05	-3.77938e-05	-3.96744e-05	-1.04322e-05	-1.20139e-05	3.76333e-06	-6.95087e-07	2.76241e-05	1.56106e-05	-2.82157e-05
0.571	32470	-2.796e-05	-5.37157e-05	-0.000212951	-4.72202e-05	-3.47832e-05	-3.55124e-05	-3.72473e-05	-9.9717e-06	-1.23816e-05	2.73735e-06	-1.05991e-06	2.69454e-05	1.86058e-05	-2.69494e-05
0.572	32471	-2.63572e-05	-5.82169e-05	-0.000275578	-6.11451e-05	-3.42183e-05	-3.34192e-05	-3.5346e-05	-1.01597e-05	-1.24321e-05	1.61696e-06	-8.81972e-07	2.64198e-05	2.35081e-05	-2.48007e-05
0.573	32472	-2.44203e-05	-6.20861e-05	-0.000289119	-7.25448e-05	-3.44463e-05	-3.29282e-05	-3.46946e-05	-1.15289e-05	-1.2195e-05	-5.57245e-07	-1.14649e-06	2.53199e-05	2.71813e-05	-2.25004e-05
0.574	32473	-2.37791e-05	-6.43651e-05	-0.000217056	-7.79413e-05	-3.44848e-05	-3.39435e-05	-3.35158e-05	-1.19205e-05	-1.18065e-05	-3.19231e-06	-1.97506e-06	2.28313e-05	2.61974e-05	-2.10249e-05
0.575	32474	-2.34156e-05	-6.46884e-05	-0.000122998	-7.65815e-05	-3.35675e-05	-3.40309e-05	-3.20647e-05	-1.26899e-05	-1.15409e-05	-4.16066e-06	-2.28059e-06	2.11078e-05	1.9569e-05	-2.07887e-05
0.576	32475	-2.15095e-05	-6.30358e-05	-7.59575e-05	-7.174e-05	-3.24034e-05	-3.3153e-05	-3.27807e-05	-1.37573e-05	-1.13608e-05	-2.837e-06	-1.79263e-06	2.14724e-05	1.069e-05	-2.01004e-05
0.577	32476	-1.97843e-05	-6.0199e-05	-4.76398e-05	-6.49279e-05	-3.11191e-05	-3.27315e-05	-3.39684e-05	-1.43383e-05	-1.15784e-05	-1.16428e-06	-2.14006e-06	2.24075e-05	4.98312e-06	-1.87599e-05
0.578	32477	-1.89024e-05	-5.6844e-05	-6.13045e-08	-5.5879e-05	-3.07779e-05	-3.3065e-05	-3.48533e-05	-1.4943e-05	-1.08718e-05	5.64124e-07	-2.18444e-06	2.32022e-05	4.53604e-06	-1.7539e-05
0.579	32478	-1.80165e-05	-5.20713e-05	2.65391e-05	-4.59756e-05	-3.10745e-05	-3.32017e-05	-3.60715e-05	-1.49146e-05	-8.62284e-06	2.83598e-06	-1.3871e-06	2.42689e-05	9.40832e-06	-1.63554e-05
0.58	32479	-1.8159e-05	-4.65745e-05	6.99759e-06	-3.95859e-05	-3.1407e-05	-3.39079e-05	-3.63366e-05	-1.42207e-05	-6.24833e-06	4.65561e-06	-8.49204e-07	2.49717e-05	1.8841e-05	-1.5351e-05
0.581	32480	-2.01224e-05	-4.2712e-05	-3.02616e-05	-3.90544e-05	-3.14003e-05	-3.45714e-05	-3.47828e-05	-1.47871e-05	-5.56277e-06	5.68381e-06	-1.21013e-07	2.47325e-05	3.0349e-05	-1.41619e-05
0.582	32481	-2.19757e-05	-4.26158e-05	-5.69149e-05	-4.48912e-05	-3.04435e-05	-3.29583e-05	-3.18014e-05	-1.50201e-05	-6.63593e-06	6.19052e-06	-1.21569e-07	2.33088e-05	3.92084e-05	-1.1532e-05
0.583	32482	-2.17698e-05	-4.52866e-05	-6.49102e-05	-5.69738e-05	-2.91267e-05	-3.17132e-05	-3.00185e-05	-1.42388e-05	-7.40197e-06	6.75636e-06	-6.31518e-07	2.19426e-05	4.33023e-05	-7.73235e-06
0.584	32483	-1.87081e-05	-4.77654e-05	-6.25938e-05	-7.29146e-05	-2.90567e-05	-3.21972e-05	-3.16671e-05	-1.38917e-05	-7.39624e-06	7.00528e-06	-1.48735e-06	2.18037e-05	4.58527e-05	-5.00367e-06
0.585	32484	-1.62597e-05	-4.91898e-05	-6.13678e-05	-8.67241e-05	-2.95432e-05	-3.25759e-05	-3.57401e-05	-1.35332e-05	-6.61961e-06	7.11967e-06	-2.49472e-06	2.15317e-05	4.88412e-05	-3.35056e-06
0.586	32485	-1.74507e-05	-4.98452e-05	-6.90306e-05	-9.13144e-05	-3.02689e-05	-3.26449e-05	-4.03784e-05	-1.28142e-05	-5.49072e-06	7.4808e-06	-3.21889e-06	2.01535e-05	5.23466e-05	-2.0931e-06
0.587	32486	-2.04053e-05	-4.91899e-05	-7.74598e-05	-8.43919e-05	-3.17444e-05	-3.29959e-05	-4.43878e-05	-1.18703e-05	-5.37517e-06	8.01895e-06	-3.89826e-06	1.74713e-05	5.60036e-05	-2.02028e-06
0.588	32487	-2.16745e-05	-4.74665e-05	-7.80983e-05	-7.07407e-05	-3.34345e-05	-3.30713e-05	-4.66411e-05	-1.12033e-05	-6.33937e-06	8.25744e-06	-4.45821e-06	1.46959e-05	5.74685e-05	-4.11003e-06
0.589	32488	-1.97818e-05	-4.64392e-05	-7.82427e-05	-5.80771e-05	-3.42145e-05	-3.23007e-05	-4.81467e-05	-1.02773e-05	-7.03471e-06	7.38574e-06	-4.51334e-06	1.16634e-05	5.37332e-05	-7.29332e-06
0.59	32489	-1.58824e-05	-4.78232e-05	-9.6789e-05	-4.99852e-05	-3.47917e-05	-3.09413e-05	-5.01509e-05	-9.89172e-06	-6.99804e-06	5.2652e-06	-4.35319e-06	5.16236e-06	4.43636e-05	-8.93576e-06
0.591	32490	-1.23728e-05	-5.02646e-05	-0.000135425	-4.47674e-05	-3.50012e-05	-2.93549e-05	-5.11673e-05	-1.0345e-05	-6.6411e-06	2.1486e-06	-4.25007e-06	-7.68699e-06	3.0609e-05	-7.74702e-06
0.592	32491	-1.1032e-05	-5.06641e-05	-0.000169068	-3.85132e-05	-3.37828e-05	-2.78818e-05	-5.02787e-05	-1.02877e-05	-6.19433e-06	-1.20302e-06	-3.50813e-06	-2.18784e-05	1.40159e-05	-5.13202e-06
0.593	32492	-1.05881e-05	-4.86016e-05	-0.000165656	-2.85652e-05	-3.2132e-05	-2.73535e-05	-4.89724e-05	-8.44593e-06	-5.80665e-06	-3.50383e-06	-2.14972e-06	-2.64343e-05	-2.6281e-06	-2.52512e-06
0.594	32493	-9.41871e-06	-4.73354e-05	-0.000128058	-1.60493e-05	-3.13119e-05	-2.82492e-05	-4.77792e-05	-5.91602e-06	-5.75848e-06	-3.47131e-06	-1.09312e-06	-1.81074e-05	-1.54379e-05	1.51057e-07
0.595	32494	-8.02277e-06	-4.81199e-05	-9.72281e-05	-1.41034e-06	-3.10221e-05	-3.00893e-05	-4.5706e-05	-4.83437e-06	-6.17703e-06	-1.09139e-06	-1.29568e-06	-4.18781e-06	-2.21537e-05	1.81678e-06
0.596	32495	-8.438e-06	-4.77637e-05	-0.000102913	1.70015e-05	-3.08737e-05	-3.18456e-05	-4.29277e-05	-5.84747e-06	-7.2605e-06	2.14665e-06	-2.29174e-06	7.9581e-06	-2.31493e-05	1.69086e-06
0.597	32496	-1.19406e-05	-4.58636e-05	-0.000146438	3.75189e-05	-3.18493e-05	-3.33201e-05	-4.09946e-05	-7.59281e-06	-8.74909e-06	4.41673e-06	-3.42001e-06	1.71054e-05	-1.82626e-05	1.0852e-06
0.598	32497	-1.74731e-05	-4.36282e-05	-0.000218539	5.34854e-05	-3.37099e-05	-3.47438e-05	-3.90413e-05	-8.89175e-06	-1.00145e-05	6.07249e-06	-3.98334e-06	2.33599e-05	-7.01935e-06	1.14749e-06
0.599	32498	-2.29023e-05	-4.12374e-05	-0.000292773	5.92842e-05	-3.66916e-05	-3.53113e-05	-3.69203e-05	-1.03684e-05	-1.08572e-05	7.90911e-06	-4.22169e-06	2.53799e-05	8.20053e-06	2.08159e-06
0.6	32499	-2.57354e-05	-3.97693e-05	-0.000343239	5.59683e-05	-3.92594e-05	-3.57904e-05	-3.39183e-05	-1.16165e-05	-1.09706e-05	8.75448e-06	-4.19484e-06	2.21475e-05	2.27448e-05	3.86676e-06
0.601	32500	-2.49472e-05	-4.06563e-05	-0.000379464	4.57443e-05	-3.99857e-05	-3.74816e-05	-2.9798e-05	-1.13606e-05	-1.11607e-05	8.18087e-06	-3.60942e-06	1.59148e-05	3.43687e-05	5.85571e-06
0.602	32501	-2.22458e-05	-4.12071e-05	-0.000414381	2.97914e-05	-4.04703e-05	-3.94949e-05	-2.70562e-05	-9.82073e-06	-1.19431e-05	8.30326e-06	-2.7492e-06	1.11324e-05	4.36554e-05	6.90386e-06
0.603	32502	-2.04811e-05	-4.10726e-05	-0.000433968	1.14082e-05	-4.05876e-05	-4.02746e-05	-2.74708e-05	-8.7232e-06	-1.21915e-05	8.67418e-06	-2.19988e-06	1.1062e-05	5.20109e-05	6.46656e-06
0.604	32503	-2.03265e-05	-4.28297e-05	-0.000412717	-5.03312e-06	-3.95026e-05	-3.88919e-05	-3.41066e-05	-8.37539e-06	-1.17279e-05	7.49759e-06	-2.09592e-06	1.61285e-05	5.89466e-05	5.67785e-06
0.605	32504	-2.00485e-05	-4.50578e-05	-0.000350179	-1.78312e-05	-3.75459e-05	-3.66414e-05	-4.76993e-05	-8.4133e-06	-1.11088e-05	6.35873e-06	-2.11182e-06	2.26248e-05	6.3866e-05	4.80374e-06
0.606	32505	-2.00488e-05	-4.74313e-05	-0.000241188	-2.73688e-05	-3.46692e-05	-3.5881e-05	-6.50953e-05	-8.44426e-06	-1.14698e-05	9.81088e-06	-2.85774e-06	2.81689e-05	6.76895e-05	3.93088e-06
0.607	32506	-1.90916e-05	-4.99602e-05	-8.31034e-05	-3.46788e-05	-3.30679e-05	-3.61462e-05	-8.14423e-05	-8.48277e-06	-1.29502e-05	2.01223e-05	-3.74438e-06	3.24454e-05	7.02766e-05	3.97366e-06
0.608	32507	-1.74234e-05	-5.14214e-05	6.72422e-05	-4.15875e-05	-3.245e-05	-3.5222e-05	-9.03336e-05	-7.64736e-06	-1.41131e-05	3.42034e-05	-3.79098e-06	3.30067e-05	7.18501e-05	4.49958e-06
0.609	32508	-1.72547e-05	-5.25771e-05	0.000163409	-5.02006e-05	-3.16052e-05	-3.32796e-05	-8.70724e-05	-6.33412e-06	-1.38822e-05	4.7302e-05	-3.34994e-06	3.02015e-05	7.11813e-05	3.38314e-06
0.61	32509	-1.74904e-05	-5.51341e-05	0.000228375	-6.1259e-05	-3.08035e-05	-3.15342e-05	-7.15032e-05	-5.99995e-06	-1.18783e-05	5.61171e-05	-2.51366e-06	2.69897e-05	6.79134e-05	-9.94073e-08
0.611	32510	-1.80729e-05	-5.91917e-05	0.000304177	-7.24409e-05	-3.08318e-05	-3.04193e-05	-4.73487e-05	-6.86662e-06	-1.01187e-05	5.97416e-05	-2.52793e-06	2.63559e-05	6.39956e-05	-3.54698e-06
0.612	32511	-2.10821e-05	-6.35481e-05	0.000381118	-8.21105e-05	-3.23484e-05	-3.0803e-05	-1.94114e-05	-8.00286e-06	-1.06377e-05	5.90413e-05	-3.13015e-06	2.8053e-05	6.11758e-05	-4.48597e-06
0.613	32512	-2.58412e-05	-6.70918e-05	0.00042019	-9.04593e-05	-3.42463e-05	-3.13354e-05	3.77927e-06	-8.29586e-06	-1.205e-05	5.67796e-05	-3.42349e-06	2.97577e-05	5.94586e-05	-3.38772e-06
0.614	32513	-2.87039e-05	-6.83377e-05	0.000408551	-9.55095e-05	-3.4598e-05	-3.14502e-05	1.0251e-05	-7.97186e-06	-1.19809e-05	5.33525e-05	-3.76891e-06	2.98394e-05	5.83944e-05	-2.3353e-06
0.615	32514	-2.90847e-05	-6.64879e-05	0.000366885	-9.54194e-05	-3.33143e-05	-3.08968e-05	-7.11668e-06	-7.71162e-06	-1.06293e-05	4.739e-05	-3.61528e-06	2.67949e-05	5.79178e-05	-5.21097e-07
0.616	32515	-2.85215e-05	-6.23018e-05	0.000314541	-9.25916e-05	-3.27449e-05	-2.94344e-05	-3.75792e-05	-7.80437e-06	-9.4217e-06	3.74506e-05	-2.65102e-06	2.05193e-05	5.72449e-05	2.66466e-06
0.617	32516	-2.87094e-05	-5.87171e-05	0.000241815	-9.07472e-05	-3.32834e-05	-2.81968e-05	-5.93353e-05	-8.22759e-06	-9.66438e-06	2.19684e-05	-1.26138e-06	1.20566e-05	5.55987e-05	6.74282e-06
0.618	32517	-2.92778e-05	-5.71385e-05	0.000151921	-9.07642e-05	-3.38522e-05	-2.71354e-05	-6.77975e-05	-9.04301e-06	-1.12572e-05	1.25984e-07	-6.07616e-07	3.52481e-06	5.25964e-05	1.12191e-05
0.619	32518	-2.89983e-05	-5.7169e-05	4.55253e-05	-8.97958e-05	-3.3382e-05	-2.67841e-05	-8.12779e-05	-9.31443e-06	-1.20809e-05	-2.99358e-05	-3.17918e-08	-3.43488e-06	5.00174e-05	1.64697e-05
0.62	32519	-2.6652e-05	-5.73033e-05	-9.46329e-05	-8.59272e-05	-3.22844e-05	-2.78432e-05	-0.000110147	-8.87738e-06	-1.12352e-05	-6.94183e-05	1.38054e-06	-1.07182e-05	4.88537e-05	2.21835e-05
0.621	32520	-2.38919e-05	-5.71499e-05	-0.000262498	-7.98204e-05	-3.11919e-05	-2.95466e-05	-0.000139872	-8.95377e-06	-1.05267e-05	-0.000110151	3.07095e-06	-2.16765e-05	4.81165e-05	2.56762e-05
0.622	32521	-2.31754e-05	-5.69274e-05	-0.000407855	-7.09629e-05	-3.06477e-05	-3.06463e-05	-0.000157606	-9.30071e-06	-1.12517e-05	-0.000132686	3.59137e-06	-3.25104e-05	4.67742e-05	2.42309e-05
0.623	32522	-2.39965e-05	-5.50785e-05	-0.000478706	-5.7028e-05	-2.94959e-05	-3.23066e-05	-0.000165347	-8.39101e-06	-1.28559e-05	-0.000122973	2.2962e-06	-3.50329e-05	4.46169e-05	1.8412e-05
0.624	32523	-2.4627e-05	-5.11895e-05	-0.000459014	-3.81574e-05	-2.78275e-05	-3.42976e-05	-0.000161326	-7.07107e-06	-1.41729e-05	-8.75242e-05	-1.6303e-07	-2.80557e-05	4.19232e-05	1.32793e-05
0.625	32524	-2.4979e-05	-4.65935e-05	-0.000354882	-1.79702e-05	-2.71114e-05	-3.47246e-05	-0.000137206	-6.75851e-06	-1.43765e-05	-4.68969e-05	-1.87883e-06	-1.75145e-05	3.96264e-05	1.17918e-05
0.626	32525	-2.62683e-05	-4.48307e-05	-0.00017443	-9.15031e-07	-2.88705e-05	-3.38145e-05	-9.19141e-05	-7.17013e-06	-1.46102e-05	-1.78453e-05	-2.35548e-06	-8.46649e-06	3.76421e-05	1.20269e-05
0.627	32526	-2.72064e-05	-4.70814e-05	2.67917e-05	9.1423e-06	-3.31158e-05	-3.36525e-05	-3.55864e-05	-6.92339e-06	-1.60358e-05	-4.38194e-06	-1.97987e-06	-4.0321e-06	3.60113e-05	1.20226e-05
0.628	32527	-2.70768e-05	-5.07462e-05	0.000107173	1.26996e-05	-3.77111e-05	-3.51721e-05	1.98548e-05	-6.16381e-06	-1.78282e-05	-1.28375e-06	-6.22031e-07	-5.11625e-06	3.52563e-05	1.18488e-05
0.629	32528	-2.58058e-05	-5.29085e-05	3.72896e-07	1.23218e-05	-4.06971e-05	-3.70341e-05	7.41131e-05	-5.77699e-06	-1.89313e-05	-2.80001e-06	3.43218e-07	-1.03967e-05	3.3558e-05	1.26453e-05
0.63	32529	-2.6496e-05	-5.33716e-05	-0.000168429	1.05829e-05	-4.14467e-05	-3.79453e-05	0.000124635	-5.50267e-06	-2.06877e-05	-4.90177e-06	-2.99605e-07	-1.84245e-05	3.08714e-05	1.41413e-05
0.631	32530	-3.22089e-05	-5.44257e-05	-0.000185632	7.23051e-06	-4.17341e-05	-3.82153e-05	0.000156789	-5.00884e-06	-2.41974e-05	-5.08522e-06	-2.24187e-06	-2.77933e-05	2.89583e-05	1.35291e-05
0.632	32531	-3.83072e-05	-5.70396e-05	-2.83738e-05	-2.56878e-06	-4.15754e-05	-3.92305e-05	0.000174745	-4.73175e-06	-2.77192e-05	-2.73511e-06	-2.58303e-06	-3.11132e-05	2.812e-05	1.22135e-05
0.633	32532	-3.83274e-05	-5.8774e-05	0.000130564	-1.62842e-05	-4.21667e-05	-3.99174e-05	0.000185918	-5.97657e-06	-2.95154e-05	9.61826e-07	-1.56459e-06	-2.16508e-05	2.81431e-05	1.15734e-05
0.634	32533	-3.40457e-05	-5.77847e-05	0.000195639	-2.74888e-05	-4.40761e-05	-3.99195e-05	0.00018108	-7.19883e-06	-2.96154e-05	3.4001e-06	-1.70044e-06	-5.43002e-06	2.86871e-05	1.19756e-05
0.635	32534	-3.08277e-05	-5.50117e-05	0.000159397	-3.1735e-05	-4.55746e-05	-3.97285e-05	0.000163925	-8.32055e-06	-2.87226e-05	4.04589e-06	-2.65705e-06	8.22335e-06	2.866e-05	1.37381e-05
0.636	32535	-3.08485e-05	-5.33364e-05	6.59583e-05	-2.82966e-05	-4.60593e-05	-3.82175e-05	0.000139184	-9.83885e-06	-2.82468e-05	6.02318e-06	-3.08348e-06	1.67056e-05	2.68117e-05	1.43693e-05
0.637	32536	-3.12023e-05	-5.26723e-05	-3.69661e-05	-2.40584e-05	-4.59395e-05	-3.48445e-05	0.000110376	-1.1581e-05	-2.88055e-05	9.68947e-06	-2.79014e-06	2.1629e-05	2.40823e-05	1.30939e-05
0.638	32537	-3.11875e-05	-5.25824e-05	-0.000115766	-2.46284e-05	-4.59229e-05	-3.12542e-05	8.83811e-05	-1.36998e-05	-2.963e-05	1.26806e-05	-2.23543e-06	2.39191e-05	2.19367e-05	1.13937e-05
0.639	32538	-3.31849e-05	-5.3592e-05	-0.000160498	-2.80862e-05	-4.54099e-05	-3.04907e-05	8.17333e-05	-1.47693e-05	-3.04851e-05	1.41566e-05	-1.87553e-06	2.46513e-05	2.0853e-05	1.20287e-05
0.64	32539	-3.52112e-05	-5.39183e-05	-0.000180533	-3.06508e-05	-4.49237e-05	-3.14798e-05	8.82229e-05	-1.42707e-05	-3.08024e-05	1.31002e-05	-1.90872e-06	2.48207e-05	2.08253e-05	1.4868e-05
0.641	32540	-3.53241e-05	-5.24902e-05	-0.000185577	-3.19161e-05	-4.49875e-05	-3.19581e-05	9.87258e-05	-1.32105e-05	-2.99193e-05	1.03662e-05	-2.13303e-06	2.58791e-05	2.07551e-05	1.82293e-05
0.642	32541	-3.31699e-05	-5.06385e-05	-0.000189402	-3.33109e-05	-4.55145e-05	-3.28012e-05	0.000106986	-1.28707e-05	-2.879e-05	8.42725e-06	-2.56209e-06	2.84082e-05	2.14191e-05	2.09663e-05
0.643	32542	-2.92252e-05	-4.89487e-05	-0.000194803	-3.50849e-05	-4.56813e-05	-3.53529e-05	0.000112759	-1.34128e-05	-2.85694e-05	8.63143e-06	-2.49899e-06	3.1603e-05	2.41803e-05	2.25556e-05
0.644	32543	-2.4605e-05	-4.72326e-05	-0.000202789	-3.72979e-05	-4.5514e-05	-3.91046e-05	0.000118417	-1.49597e-05	-2.85917e-05	1.07301e-05	-1.81023e-06	3.41168e-05	2.93197e-05	2.39366e-05
0.645	32544	-2.09146e-05	-4.64623e-05	-0.000205714	-4.26216e-05	-4.50015e-05	-4.24011e-05	0.00012284	-1.61801e-05	-2.8058e-05	1.3815e-05	-1.3324e-06	3.52225e-05	3.40326e-05	2.59927e-05
0.646	32545	-1.87325e-05	-4.71161e-05	-0.000202869	-5.25421e-05	-4.39413e-05	-4.56202e-05	0.000121081	-1.67901e-05	-2.69831e-05	1.60146e-05	-1.35305e-06	3.57422e-05	3.36895e-05	2.70668e-05
0.647	32546	-1.7561e-05	-4.86078e-05	-0.000186609	-6.43458e-05	-4.39593e-05	-4.93486e-05	0.000108239	-1.72138e-05	-2.57259e-05	1.60115e-05	-1.39871e-06	3.6238e-05	2.76715e-05	2.51519e-05
0.648	32547	-1.75063e-05	-5.10652e-05	-0.000155068	-7.38858e-05	-4.46014e-05	-5.37905e-05	8.31096e-05	-1.77405e-05	-2.4571e-05	1.56598e-05	-1.72315e-06	3.40152e-05	2.10081e-05	2.17859e-05
0.649	32548	-1.83613e-05	-5.43329e-05	-0.000122777	-7.96682e-05	-4.4688e-05	-5.89985e-05	4.64743e-05	-1.84562e-05	-2.39769e-05	1.8196e-05	-2.07409e-06	2.64337e-05	1.90977e-05	2.01391e-05
0.65	32549	-1.91238e-05	-5.59046e-05	-0.000118085	-8.22906e-05	-4.4614e-05	-6.27797e-05	5.14225e-06	-1.87725e-05	-2.41021e-05	2.45989e-05	-1.97918e-06	1.7863e-05	2.13754e-05	2.14256e-05
0.651	32550	-1.95446e-05	-5.44565e-05	-0.000138565	-8.24435e-05	-4.4647e-05	-6.3429e-05	-3.23885e-05	-1.8977e-05	-2.43347e-05	3.28383e-05	-1.50294e-06	1.55201e-05	2.30119e-05	2.35561e-05
0.652	32551	-2.07023e-05	-5.19232e-05	-0.000159537	-7.71435e-05	-4.4223e-05	-6.15994e-05	-6.09608e-05	-1.837e-05	-2.37172e-05	3.96255e-05	-1.00811e-06	2.09182e-05	2.01347e-05	2.45681e-05
0.653	32552	-2.23474e-05	-5.01909e-05	-0.000173027	-6.43742e-05	-4.23914e-05	-5.88229e-05	-8.13242e-05	-1.72842e-05	-2.2136e-05	4.32903e-05	-1.29694e-06	2.85046e-05	1.31498e-05	2.43321e-05
0.654	32553	-2.21813e-05	-4.8294e-05	-0.000182206	-5.13613e-05	-3.85943e-05	-5.67531e-05	-9.42704e-05	-1.82731e-05	-2.06099e-05	4.48601e-05	-1.67905e-06	3.41416e-05	5.18621e-06	2.34952e-05
0.655	32554	-2.13608e-05	-4.66224e-05	-0.000171257	-4.51167e-05	-3.59714e-05	-5.45663e-05	-0.000102677	-2.01752e-05	-1.95013e-05	4.56037e-05	-1.62905e-06	3.89159e-05	2.5067e-07	2.17874e-05
0.656	32555	-2.175e-05	-4.5927e-05	-0.000128426	-4.47204e-05	-3.50912e-05	-5.15676e-05	-0.000109092	-2.07397e-05	-1.91325e-05	4.44449e-05	-1.29029e-06	4.42741e-05	6.47629e-07	1.93884e-05
0.657	32556	-2.21779e-05	-4.61849e-05	-9.60193e-05	-4.81079e-05	-3.42707e-05	-4.94618e-05	-0.000113709	-2.01569e-05	-1.95698e-05	3.96177e-05	-5.84106e-07	4.83636e-05	3.89671e-06	1.81465e-05
0.658	32557	-2.28187e-05	-4.61241e-05	-0.000118499	-5.1719e-05	-3.38545e-05	-4.85309e-05	-0.00011549	-2.05282e-05	-1.93327e-05	3.20922e-05	-4.73714e-07	4.99874e-05	5.51505e-06	1.83796e-05
0.659	32558	-2.22943e-05	-4.49885e-05	-0.000165049	-5.14695e-05	-3.24041e-05	-4.57065e-05	-0.000114905	-2.19413e-05	-1.77355e-05	2.54606e-05	-5.27368e-07	5.05323e-05	6.65371e-06	1.78109e-05
0.66	32559	-2.06739e-05	-4.4223e-05	-0.000193349	-4.67369e-05	-3.03629e-05	-4.16332e-05	-0.000115276	-2.23316e-05	-1.59118e-05	2.24293e-05	1.26638e-07	4.94731e-05	9.00948e-06	1.63382e-05
0.661	32560	-2.07259e-05	-4.31676e-05	-0.000204906	-3.64363e-05	-2.91578e-05	-3.92785e-05	-0.000114269	-2.3196e-05	-1.4509e-05	2.14376e-05	3.0313e-07	4.30578e-05	1.03102e-05	1.47496e-05
0.662	32561	-2.16023e-05	-4.06911e-05	-0.00020297	-2.5802e-05	-2.95633e-05	-3.90577e-05	-0.000110861	-2.53217e-05	-1.37157e-05	2.10099e-05	-3.70305e-07	2.90109e-05	9.61544e-06	1.19118e-05
0.663	32562	-2.22917e-05	-3.94788e-05	-0.000193991	-2.31254e-05	-3.02547e-05	-3.84405e-05	-0.000105633	-2.65756e-05	-1.33135e-05	2.11753e-05	-1.37526e-06	9.91062e-06	8.13463e-06	8.94442e-06
0.664	32563	-2.32093e-05	-4.08901e-05	-0.00018071	-2.78963e-05	-3.01868e-05	-3.68664e-05	-9.9045e-05	-2.48166e-05	-1.25656e-05	2.16494e-05	-2.02301e-06	-6.73543e-06	7.79097e-06	7.31302e-06
0.665	32564	-2.51487e-05	-4.40808e-05	-0.000168835	-3.19149e-05	-3.01969e-05	-3.66309e-05	-9.34871e-05	-2.30404e-05	-1.12058e-05	2.12468e-05	-2.0293e-06	-1.69927e-05	8.26704e-06	6.29845e-06
0.666	32565	-2.76973e-05	-4.67178e-05	-0.000161473	-2.77977e-05	-2.89435e-05	-3.60892e-05	-8.93463e-05	-2.22887e-05	-9.64932e-06	1.87582e-05	-1.46759e-06	-2.43558e-05	8.89002e-06	5.19324e-06
0.667	32566	-2.95461e-05	-4.85929e-05	-0.000163873	-1.92684e-05	-2.77213e-05	-3.47755e-05	-8.59286e-05	-2.15061e-05	-8.34129e-06	1.61019e-05	-1.11423e-06	-3.40723e-05	8.65678e-06	4.27353e-06
0.668	32567	-3.02995e-05	-5.08423e-05	-0.000175665	-1.31758e-05	-2.75806e-05	-3.13587e-05	-8.26752e-05	-2.05528e-05	-7.00723e-06	1.5206e-05	-1.55766e-06	-4.58446e-05	7.94443e-06	3.10917e-06
0.669	32568	-3.03462e-05	-5.36272e-05	-0.000185458	-1.16386e-05	-2.77716e-05	-2.74416e-05	-7.89802e-05	-1.96403e-05	-5.37783e-06	1.56222e-05	-2.58421e-06	-5.21979e-05	7.97677e-06	1.97163e-06
0.67	32569	-2.92371e-05	-5.5928e-05	-0.000171064	-1.11911e-05	-2.843e-05	-2.4543e-05	-7.34839e-05	-1.90117e-05	-4.08208e-06	1.57e-05	-3.39767e-06	-4.93946e-05	8.83031e-06	1.00847e-06
0.671	32570	-2.73187e-05	-5.71003e-05	-0.000123308	-1.07126e-05	-3.03232e-05	-2.30226e-05	-6.69064e-05	-1.83509e-05	-3.15476e-06	1.44829e-05	-3.07586e-06	-4.12907e-05	9.29467e-06	-8.78524e-07
0.672	32571	-2.67982e-05	-5.94423e-05	-6.93262e-05	-1.4551e-05	-3.30497e-05	-2.24012e-05	-6.15657e-05	-1.79089e-05	-2.37919e-06	1.25535e-05	-2.08991e-06	-3.40585e-05	8.3711e-06	-3.77742e-06
0.673	32572	-2.80076e-05	-6.36034e-05	-4.99444e-05	-2.38928e-05	-3.53244e-05	-2.22399e-05	-5.86831e-05	-1.80228e-05	-1.81172e-06	1.15444e-05	-1.29554e-06	-2.98434e-05	7.42742e-06	-6.72551e-06
0.674	32573	-2.83773e-05	-6.75142e-05	-7.52765e-05	-3.59221e-05	-3.63121e-05	-2.24102e-05	-5.79682e-05	-1.79131e-05	-1.06511e-06	1.17799e-05	-1.67695e-06	-2.86926e-05	7.18593e-06	-8.51374e-06
0.675	32574	-2.7413e-05	-6.93672e-05	-0.00011756	-4.65014e-05	-3.62726e-05	-2.2332e-05	-5.85364e-05	-1.60075e-05	-6.14945e-07	1.22617e-05	-3.28444e-06	-3.04093e-05	7.33763e-06	-9.38501e-06
0.676	32575	-2.7072e-05	-7.00489e-05	-0.000147922	-5.43311e-05	-3.66771e-05	-2.29047e-05	-6.00627e-05	-1.31975e-05	-1.28446e-06	1.26307e-05	-4.79807e-06	-3.31946e-05	7.80651e-06	-1.12013e-05
0.677	32576	-2.63802e-05	-6.91906e-05	-0.000156764	-5.93867e-05	-3.67878e-05	-2.30414e-05	-6.04809e-05	-1.17217e-05	-2.50533e-06	1.17839e-05	-4.68091e-06	-3.45648e-05	8.7027e-06	-1.867e-05
0.678	32577	-2.44833e-05	-6.69612e-05	-0.000152218	-6.2135e-05	-3.64541e-05	-2.29858e-05	-6.07428e-05	-1.2793e-05	-3.39482e-06	8.55323e-06	-3.40752e-06	-3.37751e-05	8.84149e-06	-3.47702e-05
0.679	32578	-2.22881e-05	-6.31839e-05	-0.000150444	-6.28037e-05	-3.61461e-05	-2.3963e-05	-6.21252e-05	-1.32785e-05	-3.69962e-06	4.68115e-06	-3.21306e-06	-2.9964e-05	8.21136e-06	-5.12585e-05
0.68	32579	-2.09226e-05	-5.79475e-05	-0.000164873	-6.05282e-05	-3.59154e-05	-2.55439e-05	-6.12842e-05	-1.2523e-05	-3.19306e-06	3.26021e-06	-4.21914e-06	-2.27542e-05	7.02752e-06	-5.49945e-05
0.681	32580	-2.00813e-05	-5.32194e-05	-0.000186907	-5.5331e-05	-3.57008e-05	-2.48353e-05	-5.55312e-05	-1.25703e-05	-2.31907e-06	3.40032e-06	-4.9229e-06	-1.42052e-05	5.12155e-06	-4.84569e-05
0.682	32581	-1.92177e-05	-5.04759e-05	-0.00019875	-5.11404e-05	-3.53075e-05	-2.36724e-05	-4.76638e-05	-1.32883e-05	-1.93991e-06	2.83366e-06	-4.77761e-06	-5.55783e-06	3.31356e-06	-4.19983e-05
0.683	32582	-1.90674e-05	-5.00327e-05	-0.000195907	-5.01534e-05	-3.51999e-05	-2.28819e-05	-4.06475e-05	-1.35528e-05	-2.51007e-06	1.42164e-06	-4.01183e-06	2.09772e-06	2.92483e-06	-3.6703e-05
0.684	32583	-1.94135e-05	-5.10364e-05	-0.00017661	-5.04934e-05	-3.54371e-05	-2.17639e-05	-3.45981e-05	-1.33441e-05	-2.89315e-06	-1.29141e-07	-2.91243e-06	6.77111e-06	4.37068e-06	-3.11433e-05
0.685	32584	-2.00569e-05	-5.20694e-05	-0.000117036	-4.90556e-05	-3.57403e-05	-2.15869e-05	-3.00479e-05	-1.28861e-05	-2.93021e-06	3.31752e-08	-2.59562e-06	6.68242e-06	5.77076e-06	-2.83001e-05
0.686	32585	-2.1013e-05	-5.32053e-05	-7.27481e-06	-4.42916e-05	-3.56286e-05	-2.3444e-05	-2.74613e-05	-1.08419e-05	-3.27595e-06	7.97179e-07	-3.11795e-06	3.51319e-06	6.07073e-06	-2.88497e-05
0.687	32586	-2.23851e-05	-5.36768e-05	0.000106025	-3.82946e-05	-3.52333e-05	-2.56571e-05	-2.60869e-05	-9.83336e-06	-3.32901e-06	5.2977e-07	-2.74983e-06	-1.12984e-06	5.72385e-06	-2.87745e-05
0.688	32587	-2.25483e-05	-5.32141e-05	0.00014106	-3.29957e-05	-3.53455e-05	-2.6439e-05	-2.44523e-05	-1.15691e-05	-3.57628e-06	1.1429e-07	-1.78441e-06	-6.9465e-06	4.44423e-06	-2.67533e-05
0.689	32588	-2.06176e-05	-5.28272e-05	5.84388e-05	-2.95765e-05	-3.54295e-05	-2.66414e-05	-2.18315e-05	-1.3327e-05	-3.91646e-06	-2.06618e-07	-1.81751e-06	-1.35484e-05	2.54927e-06	-2.31799e-05
0.69	32589	-1.99091e-05	-5.34732e-05	-7.99576e-05	-3.02268e-05	-3.52392e-05	-2.7025e-05	-2.14682e-05	-1.40049e-05	-4.7415e-06	-3.8562e-07	-3.0798e-06	-2.02593e-05	1.3085e-06	-2.00493e-05
0.691	32590	-2.1516e-05	-5.44344e-05	-0.000176995	-3.47894e-05	-3.46194e-05	-2.7335e-05	-2.7271e-05	-1.37519e-05	-6.28308e-06	-9.60818e-07	-3.35321e-06	-2.52107e-05	1.5993e-06	-1.70863e-05
0.692	32591	-2.40793e-05	-5.56455e-05	-0.000213497	-4.25344e-05	-3.43025e-05	-2.75842e-05	-3.54814e-05	-1.41075e-05	-7.26787e-06	-1.67213e-06	-2.45128e-06	-2.82746e-05	1.98092e-06	-1.4711e-05
0.693	32592	-2.60012e-05	-5.84451e-05	-0.000229454	-5.12386e-05	-3.52124e-05	-2.78264e-05	-3.69036e-05	-1.32983e-05	-7.61946e-06	-2.48885e-06	-2.04002e-06	-3.1102e-05	1.96419e-06	-1.36716e-05
0.694	32593	-2.81189e-05	-6.15226e-05	-0.000240232	-5.74735e-05	-3.7132e-05	-2.85151e-05	-3.16429e-05	-1.21778e-05	-7.92461e-06	-2.87418e-06	-2.75336e-06	-3.49698e-05	2.38527e-06	-1.3941e-05
0.695	32594	-3.02655e-05	-6.31674e-05	-0.00021781	-5.85455e-05	-3.83831e-05	-3.01139e-05	-2.44561e-05	-1.16904e-05	-8.70984e-06	-2.85499e-06	-4.14307e-06	-3.87675e-05	2.864e-06	-1.57516e-05
0.696	32595	-3.07175e-05	-6.24053e-05	-0.000130701	-5.09512e-05	-3.85041e-05	-3.01359e-05	-1.64421e-05	-1.12986e-05	-9.20969e-06	-3.09619e-06	-5.02446e-06	-4.14894e-05	3.32542e-06	-1.71217e-05
0.697	32596	-2.8593e-05	-5.81101e-05	2.09045e-06	-3.36777e-05	-3.82351e-05	-2.89469e-05	-7.09609e-06	-1.11299e-05	-8.89376e-06	-3.62883e-06	-4.78495e-06	-4.3752e-05	3.78857e-06	-1.71111e-05
0.698	32597	-2.60309e-05	-5.11555e-05	0.000121493	-8.02967e-06	-3.77075e-05	-2.88779e-05	7.42606e-08	-1.10197e-05	-8.92053e-06	-4.1746e-06	-3.21418e-06	-4.59239e-05	4.45933e-06	-1.61435e-05
0.699	32598	-2.685e-05	-4.50926e-05	0.000191571	1.75271e-05	-3.67501e-05	-2.91619e-05	3.21326e-07	-1.11713e-05	-9.85015e-06	-4.12959e-06	-1.98778e-06	-4.7858e-05	5.3288e-06	-1.55331e-05
0.7	32599	-3.05783e-05	-4.28238e-05	0.000209848	3.31137e-05	-3.5082e-05	-2.80805e-05	-3.98421e-06	-1.1216e-05	-1.05807e-05	-4.23847e-06	-2.34878e-06	-4.85784e-05	6.41857e-06	-1.56742e-05
0.701	32600	-3.33711e-05	-4.39171e-05	0.000175753	3.34961e-05	-3.36732e-05	-2.73374e-05	-5.3414e-06	-1.15755e-05	-1.1262e-05	-4.7855e-06	-3.80903e-06	-4.78797e-05	7.1507e-06	-1.63367e-05
0.702	32601	-3.23232e-05	-4.5709e-05	0.000100948	2.24573e-05	-3.30536e-05	-2.73566e-05	3.82292e-07	-1.1406e-05	-1.28715e-05	-4.66229e-06	-4.75454e-06	-4.80988e-05	7.58839e-06	-1.61614e-05
0.703	32602	-3.01486e-05	-4.71333e-05	2.41966e-05	1.03891e-05	-3.40874e-05	-2.72162e-05	7.99643e-06	-1.12802e-05	-1.46863e-05	-3.02137e-06	-4.41511e-06	-5.14135e-05	7.62905e-06	-1.4775e-05
0.704	32603	-3.08914e-05	-4.86618e-05	-2.10447e-05	2.93508e-06	-3.54865e-05	-2.71035e-05	9.89727e-06	-1.10928e-05	-1.53826e-05	-1.76137e-06	-3.42979e-06	-5.61871e-05	6.74418e-06	-1.33434e-05
0.705	32604	-3.47755e-05	-5.22761e-05	-5.69461e-05	-2.20184e-06	-3.59032e-05	-2.66616e-05	-6.62684e-07	-1.04027e-05	-1.52103e-05	-2.25167e-06	-2.22373e-06	-5.88706e-05	4.75004e-06	-1.29147e-05
0.706	32605	-3.81416e-05	-5.77399e-05	-0.00011547	-8.76757e-06	-3.57895e-05	-2.56952e-05	-2.04263e-05	-9.23893e-06	-1.51931e-05	-3.17772e-06	-6.71418e-07	-6.03079e-05	2.34125e-06	-1.27368e-05
0.707	32606	-3.83609e-05	-6.35119e-05	-0.000150103	-1.7583e-05	-3.55084e-05	-2.54307e-05	-3.54463e-05	-9.40081e-06	-1.53856e-05	-3.94109e-06	2.33938e-07	-6.96831e-05	9.32429e-07	-1.25061e-05
0.708	32607	-3.56563e-05	-6.75194e-05	-0.000102574	-2.87621e-05	-3.5497e-05	-2.6386e-05	-3.9205e-05	-9.10886e-06	-1.58553e-05	-5.87446e-06	3.52743e-07	-9.27035e-05	1.30761e-06	-1.30522e-05
0.709	32608	-3.2893e-05	-6.95849e-05	-2.8924e-05	-3.98814e-05	-3.64346e-05	-2.82855e-05	-4.32934e-05	-7.26992e-06	-1.62506e-05	-9.20186e-06	2.21876e-07	-0.0001141	2.33814e-06	-1.48751e-05
0.71	32609	-3.16601e-05	-7.01882e-05	-2.37543e-05	-4.70356e-05	-3.7978e-05	-3.11733e-05	-5.71647e-05	-5.77178e-06	-1.59127e-05	-1.28505e-05	-5.84759e-07	-0.00011591	1.84598e-06	-1.65182e-05
0.711	32610	-3.16841e-05	-7.02119e-05	-8.79738e-05	-4.97585e-05	-3.86352e-05	-3.43297e-05	-7.14368e-05	-5.94935e-06	-1.54962e-05	-1.59087e-05	-1.24918e-06	-0.00010109	3.16334e-07	-1.70941e-05
0.712	32611	-3.04813e-05	-7.02629e-05	-0.000143394	-5.17437e-05	-3.78603e-05	-3.63542e-05	-7.09302e-05	-7.01901e-06	-1.55727e-05	-1.737e-05	-1.47454e-06	-8.3692e-05	2.4506e-07	-1.77738e-05
0.713	32612	-2.71119e-05	-6.92175e-05	-0.000144657	-5.5022e-05	-3.46949e-05	-3.64345e-05	-5.54412e-05	-7.10391e-06	-1.48622e-05	-1.66685e-05	-1.52918e-06	-7.11729e-05	2.08106e-06	-1.87316e-05
0.714	32613	-2.45154e-05	-6.74819e-05	-0.000115331	-6.0238e-05	-3.06327e-05	-3.64656e-05	-3.08895e-05	-6.32253e-06	-1.39999e-05	-1.46674e-05	-1.49774e-06	-6.48337e-05	4.43446e-06	-1.94428e-05
0.715	32614	-2.31479e-05	-6.60691e-05	-7.69772e-05	-6.49527e-05	-2.99242e-05	-3.66638e-05	-4.36676e-06	-6.49638e-06	-1.35719e-05	-1.2268e-05	-1.32801e-06	-6.43289e-05	6.61577e-06	-1.90707e-05
0.716	32615	-2.20637e-05	-6.48261e-05	-3.98739e-05	-6.69369e-05	-3.21251e-05	-3.64144e-05	1.83964e-05	-7.44999e-06	-1.27117e-05	-1.05017e-05	-7.16409e-07	-5.98351e-05	7.81706e-06	-1.77122e-05
0.717	32616	-2.24881e-05	-6.39497e-05	-1.90091e-05	-7.04213e-05	-3.39183e-05	-3.57746e-05	4.08533e-05	-7.22508e-06	-1.20375e-05	-1.12178e-05	-6.06453e-07	-4.50728e-05	7.94868e-06	-1.64966e-05
0.718	32617	-2.51345e-05	-6.46473e-05	-4.78548e-05	-8.05119e-05	-3.5082e-05	-3.42789e-05	6.11935e-05	-6.34339e-06	-1.20336e-05	-1.40389e-05	-1.34677e-06	-2.29751e-05	7.18153e-06	-1.61383e-05
0.719	32618	-2.68531e-05	-6.60974e-05	-0.000125229	-9.48838e-05	-3.63631e-05	-3.37163e-05	7.58282e-05	-5.96939e-06	-1.26248e-05	-1.67074e-05	-2.38147e-06	1.55111e-06	5.81971e-06	-1.66485e-05
0.72	32619	-2.41692e-05	-6.75122e-05	-0.000200739	-0.000105868	-3.70437e-05	-3.5014e-05	8.3157e-05	-6.85072e-06	-1.37123e-05	-1.56697e-05	-3.41864e-06	2.543e-05	5.82661e-06	-1.76504e-05
0.721	32620	-1.76113e-05	-6.77631e-05	-0.00024009	-0.000109778	-3.7181e-05	-3.72289e-05	8.42833e-05	-7.84235e-06	-1.45411e-05	-9.29669e-06	-3.36168e-06	4.59632e-05	7.01411e-06	-1.80935e-05
0.722	32621	-1.1536e-05	-6.58189e-05	-0.000246465	-0.000109614	-3.70522e-05	-3.88037e-05	8.05706e-05	-8.07193e-06	-1.51493e-05	-1.30872e-06	-2.00498e-06	5.91997e-05	7.16212e-06	-1.83383e-05
0.723	32622	-7.7272e-06	-6.32798e-05	-0.000249141	-0.000111616	-3.78058e-05	-3.94287e-05	7.15434e-05	-8.27224e-06	-1.59414e-05	4.55503e-06	-3.97329e-07	6.48425e-05	5.60937e-06	-1.88977e-05
0.724	32623	-5.04475e-06	-6.18848e-05	-0.000272511	-0.000117235	-3.91887e-05	-3.99601e-05	5.69232e-05	-9.22966e-06	-1.63156e-05	9.08537e-06	4.42147e-08	6.4554e-05	4.02714e-06	-1.97403e-05
0.725	32624	-3.62114e-06	-6.06222e-05	-0.000325381	-0.000122172	-3.96171e-05	-3.9862e-05	3.78716e-05	-9.79973e-06	-1.57884e-05	1.23898e-05	-9.03938e-07	6.13112e-05	3.49243e-06	-2.09589e-05
0.726	32625	-2.78451e-06	-5.76332e-05	-0.000396148	-0.000119554	-3.96043e-05	-3.86223e-05	1.72412e-05	-9.48031e-06	-1.48984e-05	1.08439e-05	-2.2748e-06	5.5793e-05	2.94593e-06	-2.18918e-05
0.727	32626	-1.1695e-06	-5.21352e-05	-0.000458303	-0.000102351	-3.94771e-05	-3.70765e-05	-3.15484e-06	-8.7912e-06	-1.48277e-05	4.34104e-06	-3.30144e-06	4.82781e-05	2.21467e-06	-2.21444e-05
0.728	32627	2.38013e-06	-4.40088e-05	-0.000476083	-6.8284e-05	-3.86616e-05	-3.5652e-05	-2.10493e-05	-8.774e-06	-1.52365e-05	-1.40525e-06	-4.12592e-06	4.06793e-05	1.53701e-06	-2.2437e-05
0.729	32628	6.0711e-06	-3.55661e-05	-0.000414996	-2.54937e-05	-3.71756e-05	-3.46989e-05	-3.26662e-05	-9.2571e-06	-1.49471e-05	-2.30822e-06	-4.52415e-06	3.54573e-05	4.24195e-07	-2.31104e-05
0.73	32629	6.69499e-06	-3.02073e-05	-0.000259485	8.78419e-06	-3.60592e-05	-3.52576e-05	-3.61387e-05	-9.14513e-06	-1.36343e-05	-4.85591e-09	-3.87775e-06	3.1734e-05	-6.44941e-07	-2.38366e-05
0.731	32630	3.80819e-06	-2.85901e-05	-4.89165e-05	2.56734e-05	-3.62513e-05	-3.66689e-05	-3.51241e-05	-8.38822e-06	-1.23931e-05	1.90981e-06	-3.1191e-06	2.74165e-05	-5.27715e-07	-2.42873e-05
0.732	32631	-2.9262e-06	-2.92923e-05	0.000135153	3.46944e-05	-3.7712e-05	-3.76706e-05	-3.3897e-05	-7.85117e-06	-1.21713e-05	1.77722e-06	-3.24911e-06	2.23071e-05	4.25728e-07	-2.37119e-05
0.733	32632	-1.40955e-05	-3.1928e-05	0.000230642	4.76317e-05	-3.9495e-05	-3.79589e-05	-3.50317e-05	-7.45576e-06	-1.25427e-05	2.68344e-07	-3.85986e-06	1.7042e-05	1.44116e-06	-2.28538e-05
0.734	32633	-2.74298e-05	-3.71794e-05	0.000233499	6.56854e-05	-3.97449e-05	-3.97454e-05	-3.86857e-05	-8.01304e-06	-1.24796e-05	-1.01859e-06	-3.98846e-06	1.20415e-05	2.26756e-06	-2.372e-05
0.735	32634	-3.90402e-05	-4.32862e-05	0.000209028	8.51585e-05	-3.77042e-05	-4.29456e-05	-4.01456e-05	-8.85081e-06	-1.19351e-05	-4.90722e-07	-3.64531e-06	7.34733e-06	3.04472e-06	-2.52908e-05
0.736	32635	-4.68742e-05	-4.95767e-05	0.000248867	9.79871e-05	-3.73308e-05	-4.53418e-05	-3.62752e-05	-7.9495e-06	-1.12251e-05	1.68495e-06	-3.34179e-06	2.66926e-06	2.7613e-06	-2.56169e-05
0.737	32636	-5.08563e-05	-5.61819e-05	0.000366306	9.23142e-05	-3.94004e-05	-4.77232e-05	-3.15442e-05	-6.73824e-06	-1.08761e-05	3.51058e-06	-3.53242e-06	-2.81514e-06	1.72197e-06	-2.40503e-05
0.738	32637	-5.56434e-05	-6.31527e-05	0.000464498	6.74126e-05	-4.06475e-05	-4.98266e-05	-3.17107e-05	-6.77908e-06	-1.13131e-05	4.07457e-06	-3.95965e-06	-9.51924e-06	9.46444e-07	-2.22085e-05
0.739	32638	-6.31524e-05	-6.91359e-05	0.000439665	4.22377e-05	-4.04585e-05	-5.06409e-05	-3.48296e-05	-8.5592e-06	-1.2881e-05	3.13076e-06	-3.99727e-06	-1.62451e-05	-1.46217e-07	-2.13378e-05
0.74	32639	-6.88608e-05	-7.17216e-05	0.000293096	2.77799e-05	-3.97713e-05	-5.01494e-05	-3.66531e-05	-9.80485e-06	-1.50136e-05	2.15528e-06	-3.44191e-06	-2.06162e-05	-1.41263e-06	-1.94272e-05
0.741	32640	-6.96577e-05	-7.10245e-05	0.000106041	2.05732e-05	-3.86548e-05	-4.71061e-05	-3.85713e-05	-9.58972e-06	-1.59035e-05	1.98666e-06	-2.62274e-06	-2.31777e-05	-2.53688e-06	-1.61379e-05
0.742	32641	-6.59552e-05	-6.75468e-05	-4.32975e-05	1.90361e-05	-3.73127e-05	-4.1287e-05	-4.23737e-05	-9.88139e-06	-1.54378e-05	2.14915e-06	-2.50704e-06	-2.46015e-05	-2.65075e-06	-1.34338e-05
0.743	32642	-5.90525e-05	-6.19157e-05	-0.000121727	1.69586e-05	-3.47462e-05	-3.56028e-05	-4.7715e-05	-1.08378e-05	-1.48762e-05	2.45652e-06	-2.44001e-06	-2.43964e-05	-2.81225e-06	-1.31669e-05
0.744	32643	-5.22415e-05	-5.56567e-05	-0.000149252	7.77797e-06	-3.27931e-05	-3.17585e-05	-5.24064e-05	-1.0868e-05	-1.44926e-05	2.28617e-06	-2.12015e-06	-2.34806e-05	-4.30322e-06	-1.43365e-05
0.745	32644	-4.68553e-05	-5.28422e-05	-0.000148035	-1.04072e-05	-3.26428e-05	-2.97706e-05	-5.57164e-05	-9.74166e-06	-1.36325e-05	1.9858e-06	-2.03943e-06	-2.18517e-05	-5.4569e-06	-1.50205e-05
0.746	32645	-4.19151e-05	-5.41348e-05	-0.000140612	-3.46922e-05	-3.26541e-05	-2.97869e-05	-5.67175e-05	-8.18058e-06	-1.34046e-05	2.037e-06	-2.05303e-06	-1.89878e-05	-6.11763e-06	-1.54339e-05
0.747	32646	-3.69106e-05	-5.68614e-05	-0.000139299	-5.97988e-05	-3.32047e-05	-3.03049e-05	-5.61967e-05	-7.22668e-06	-1.31787e-05	2.89973e-06	-1.82227e-06	-1.68309e-05	-7.41181e-06	-1.62701e-05
0.748	32647	-3.04651e-05	-5.81358e-05	-0.000140765	-8.0667e-05	-3.29678e-05	-3.03706e-05	-5.60223e-05	-7.06722e-06	-1.26846e-05	3.73736e-06	-1.57109e-06	-1.6146e-05	-9.19816e-06	-1.69951e-05
0.749	32648	-2.39221e-05	-5.72953e-05	-0.000141727	-9.38635e-05	-3.2179e-05	-3.03386e-05	-5.50691e-05	-6.99051e-06	-1.27631e-05	3.72045e-06	-1.67671e-06	-1.64579e-05	-1.06793e-05	-1.72151e-05
0.75	32649	-1.97204e-05	-5.68438e-05	-0.000146403	-0.000100947	-3.17168e-05	-3.03024e-05	-5.26062e-05	-6.94013e-06	-1.28452e-05	2.64243e-06	-1.88944e-06	-1.70117e-05	-1.13735e-05	-1.73192e-05
0.751	32650	-1.82411e-05	-5.69517e-05	-0.000155809	-0.000106043	-3.25128e-05	-3.06625e-05	-4.9455e-05	-7.20697e-06	-1.27422e-05	7.97107e-07	-2.10596e-06	-1.70907e-05	-1.13032e-05	-1.73787e-05
0.752	32651	-1.78611e-05	-5.64583e-05	-0.000164197	-0.000110298	-3.38898e-05	-3.11047e-05	-4.78159e-05	-7.95416e-06	-1.2963e-05	-3.83132e-07	-2.07649e-06	-1.66412e-05	-1.15074e-05	-1.76868e-05
0.753	32652	-1.73194e-05	-5.47396e-05	-0.000175638	-0.000111199	-3.45834e-05	-3.079e-05	-4.75392e-05	-8.37653e-06	-1.37905e-05	-8.58864e-08	-2.04189e-06	-1.64174e-05	-1.21675e-05	-1.87459e-05
0.754	32653	-1.63214e-05	-5.23011e-05	-0.000199854	-0.000106212	-3.39801e-05	-3.06725e-05	-4.86267e-05	-8.34712e-06	-1.45812e-05	4.13187e-07	-2.03213e-06	-1.76005e-05	-1.28093e-05	-2.03272e-05
0.755	32654	-1.5161e-05	-4.89779e-05	-0.000234384	-9.65347e-05	-3.20427e-05	-3.08691e-05	-5.00574e-05	-8.05815e-06	-1.52872e-05	-1.23969e-06	-1.75634e-06	-2.00418e-05	-1.38188e-05	-2.13169e-05
0.756	32655	-1.43317e-05	-4.58372e-05	-0.000254743	-8.70876e-05	-3.09855e-05	-3.05882e-05	-5.03063e-05	-7.7479e-06	-1.53682e-05	-5.00388e-06	-8.54908e-07	-2.16497e-05	-1.45662e-05	-2.20994e-05
0.757	32656	-1.35144e-05	-4.44793e-05	-0.000246281	-8.19644e-05	-3.17862e-05	-3.04976e-05	-4.97357e-05	-7.82187e-06	-1.46275e-05	-7.6791e-06	1.53652e-07	-2.06239e-05	-1.42025e-05	-2.31944e-05
0.758	32657	-1.15316e-05	-4.35176e-05	-0.000218069	-8.20829e-05	-3.28293e-05	-3.04171e-05	-5.14007e-05	-8.50741e-06	-1.39055e-05	-6.88579e-06	5.75775e-07	-1.80511e-05	-1.3051e-05	-2.3761e-05
0.759	32658	-9.35831e-06	-4.18066e-05	-0.000187788	-8.44336e-05	-3.32503e-05	-3.00836e-05	-5.957e-05	-9.16908e-06	-1.39428e-05	-4.18228e-06	3.1966e-07	-1.58645e-05	-1.20931e-05	-2.31249e-05
0.76	32659	-8.97324e-06	-4.10693e-05	-0.000165089	-8.51604e-05	-3.36536e-05	-2.99398e-05	-7.41998e-05	-8.28973e-06	-1.41575e-05	-2.20031e-06	-4.31083e-07	-1.44382e-05	-1.17292e-05	-2.17802e-05
0.761	32660	-1.05875e-05	-4.16862e-05	-0.000153388	-8.20491e-05	-3.44963e-05	-3.03138e-05	-8.69342e-05	-7.2547e-06	-1.3819e-05	-2.49061e-06	-1.37192e-06	-1.30756e-05	-1.2075e-05	-2.09721e-05
0.762	32661	-1.28553e-05	-4.38727e-05	-0.000131659	-7.62696e-05	-3.5248e-05	-3.11267e-05	-8.82326e-05	-7.57675e-06	-1.29857e-05	-5.65963e-06	-1.11532e-06	-1.18857e-05	-1.31772e-05	-2.15554e-05
0.763	32662	-1.44453e-05	-4.60076e-05	-8.20908e-05	-7.02879e-05	-3.5249e-05	-3.1098e-05	-7.97091e-05	-7.44734e-06	-1.22943e-05	-1.07274e-05	1.47928e-07	-1.15467e-05	-1.39532e-05	-2.21576e-05
0.764	32663	-1.49752e-05	-4.45733e-05	-4.2719e-05	-6.43496e-05	-3.55601e-05	-3.04666e-05	-6.77685e-05	-7.56573e-06	-1.22209e-05	-1.45062e-05	4.9784e-07	-1.11403e-05	-1.27796e-05	-2.07077e-05
0.765	32664	-1.33745e-05	-3.94446e-05	-6.11123e-05	-5.52717e-05	-3.67721e-05	-3.03211e-05	-5.5542e-05	-8.19823e-06	-1.2277e-05	-1.36979e-05	-3.01848e-07	-8.90038e-06	-9.29661e-06	-1.82642e-05
0.766	32665	-1.12183e-05	-3.46291e-05	-0.000116959	-4.17455e-05	-3.78751e-05	-3.04836e-05	-4.61819e-05	-7.75945e-06	-1.24529e-05	-7.2986e-06	-1.21859e-06	-5.23072e-06	-5.59631e-06	-1.74293e-05
0.767	32666	-1.17247e-05	-3.25987e-05	-0.000168827	-2.86441e-05	-3.73933e-05	-3.04524e-05	-3.81136e-05	-7.57168e-06	-1.3442e-05	2.00898e-06	-2.98438e-08	-1.35611e-06	-4.04891e-06	-1.85162e-05
0.768	32667	-1.48528e-05	-3.28504e-05	-0.000204937	-2.30595e-05	-3.50138e-05	-3.02219e-05	-2.90844e-05	-7.79169e-06	-1.46756e-05	1.00064e-05	1.52574e-06	1.76099e-06	-4.84009e-06	-2.02254e-05
0.769	32668	-1.8704e-05	-3.49775e-05	-0.000226657	-2.7945e-05	-3.20154e-05	-3.10145e-05	-2.54837e-05	-6.96969e-06	-1.51512e-05	1.59889e-05	1.23412e-06	4.66865e-06	-5.69828e-06	-2.15034e-05
0.77	32669	-2.08717e-05	-3.67361e-05	-0.000241123	-3.64906e-05	-3.02514e-05	-3.12579e-05	-3.46502e-05	-7.98366e-06	-1.47048e-05	2.19606e-05	9.41821e-07	7.80266e-06	-3.87365e-06	-2.1638e-05
0.771	32670	-2.20622e-05	-3.77482e-05	-0.000248862	-4.20307e-05	-3.00741e-05	-3.00001e-05	-4.55466e-05	-9.57146e-06	-1.35916e-05	2.82894e-05	1.10581e-06	9.83476e-06	-8.34801e-07	-2.16004e-05
0.772	32671	-2.2247e-05	-3.70671e-05	-0.00025281	-4.37185e-05	-3.08869e-05	-2.88149e-05	-4.42987e-05	-9.20234e-06	-1.31307e-05	3.2674e-05	1.14915e-06	1.0486e-05	2.97278e-07	-2.1435e-05
0.773	32672	-2.09941e-05	-3.74216e-05	-0.000248241	-4.55995e-05	-3.10379e-05	-2.83757e-05	-3.57932e-05	-8.55835e-06	-1.37939e-05	3.29071e-05	1.00377e-06	1.04708e-05	-2.08661e-06	-2.14447e-05
0.774	32673	-2.06803e-05	-4.05066e-05	-0.000216407	-5.01525e-05	-2.99817e-05	-2.89156e-05	-2.70373e-05	-7.39152e-06	-1.44888e-05	2.94398e-05	6.73749e-07	1.05242e-05	-5.33323e-06	-2.18195e-05
0.775	32674	-2.19133e-05	-4.49065e-05	-0.000148904	-5.42725e-05	-2.84549e-05	-2.98866e-05	-2.17458e-05	-7.08136e-06	-1.45742e-05	2.37461e-05	8.91482e-08	1.05771e-05	-6.50664e-06	-2.25405e-05
0.776	32675	-2.48288e-05	-4.86782e-05	-7.27204e-05	-5.71384e-05	-2.74107e-05	-3.00549e-05	-1.882e-05	-6.68661e-06	-1.40425e-05	1.64157e-05	-7.3408e-07	1.04841e-05	-6.87422e-06	-2.27915e-05
0.777	32676	-2.81467e-05	-5.25003e-05	-2.20169e-05	-6.12544e-05	-2.72104e-05	-2.95309e-05	-1.69466e-05	-5.2956e-06	-1.34159e-05	7.07176e-06	-1.47548e-06	9.88632e-06	-7.63317e-06	-2.13146e-05
0.778	32677	-3.03755e-05	-5.71756e-05	1.21318e-05	-6.88097e-05	-2.72501e-05	-2.9686e-05	-1.31869e-05	-4.04623e-06	-1.37203e-05	-3.06587e-06	-1.99362e-06	8.22524e-06	-7.75348e-06	-1.97341e-05
0.779	32678	-3.10758e-05	-6.02488e-05	5.81967e-05	-7.80716e-05	-2.77897e-05	-3.02395e-05	-4.96014e-06	-4.79778e-06	-1.53397e-05	-1.0196e-05	-2.28795e-06	5.93148e-06	-6.59894e-06	-1.97928e-05
0.78	32679	-3.02529e-05	-6.01034e-05	9.96241e-05	-8.55864e-05	-2.91088e-05	-3.06135e-05	6.79375e-06	-6.31977e-06	-1.68142e-05	-1.26275e-05	-2.29918e-06	4.11827e-06	-5.17843e-06	-2.16156e-05
0.781	32680	-2.82998e-05	-5.76529e-05	9.86119e-05	-8.97945e-05	-3.11725e-05	-3.08908e-05	1.87679e-05	-6.599e-06	-1.68743e-05	-1.21309e-05	-1.62765e-06	3.25134e-06	-4.42225e-06	-2.36487e-05
0.782	32681	-2.59395e-05	-5.61166e-05	6.73534e-05	-9.34944e-05	-3.37435e-05	-3.13059e-05	2.74703e-05	-6.79084e-06	-1.62288e-05	-1.09333e-05	-4.3793e-07	2.92589e-06	-4.63847e-06	-2.39292e-05
0.783	32682	-2.48025e-05	-5.6251e-05	2.40814e-05	-9.72504e-05	-3.67136e-05	-3.19451e-05	3.16178e-05	-8.33949e-06	-1.57986e-05	-1.01723e-05	4.11275e-08	3.10244e-06	-4.64663e-06	-2.06034e-05
0.784	32683	-2.62542e-05	-5.68568e-05	-6.39537e-05	-9.49525e-05	-3.84251e-05	-3.32437e-05	2.99771e-05	-1.07059e-05	-1.58945e-05	-1.05391e-05	-5.08712e-07	3.57191e-06	-4.07483e-06	-1.44492e-05
0.785	32684	-2.94111e-05	-5.50477e-05	-0.000204987	-8.23448e-05	-3.77957e-05	-3.49993e-05	2.34468e-05	-1.25378e-05	-1.63471e-05	-1.23638e-05	-9.38771e-07	3.43132e-06	-3.7985e-06	-9.10752e-06
0.786	32685	-3.19791e-05	-5.04372e-05	-0.000331216	-6.21822e-05	-3.6421e-05	-3.65225e-05	1.24841e-05	-1.39705e-05	-1.72989e-05	-1.50677e-05	-6.12508e-07	2.65259e-06	-4.51271e-06	-6.47576e-06
0.787	32686	-3.33322e-05	-4.43283e-05	-0.000357129	-3.68751e-05	-3.61939e-05	-3.72337e-05	-1.09855e-06	-1.42936e-05	-1.87806e-05	-1.67907e-05	9.61015e-08	2.35815e-06	-5.21761e-06	-4.55457e-06
0.788	32687	-3.32091e-05	-3.94381e-05	-0.000261984	-6.43876e-06	-3.69748e-05	-3.83559e-05	-1.31234e-05	-1.40439e-05	-2.02864e-05	-1.67833e-05	6.99839e-08	2.5335e-06	-4.81632e-06	-2.9026e-06
0.789	32688	-3.14418e-05	-3.64089e-05	-0.000130534	2.32345e-05	-3.7489e-05	-3.99017e-05	-2.12873e-05	-1.40639e-05	-2.0448e-05	-1.56213e-05	-1.18204e-06	2.36353e-06	-3.49592e-06	-2.42999e-06
0.79	32689	-2.93791e-05	-3.57465e-05	-4.65389e-05	4.55874e-05	-3.73126e-05	-3.98702e-05	-2.84847e-05	-1.46076e-05	-1.96688e-05	-1.43284e-05	-2.68158e-06	2.39138e-06	-2.28296e-06	-2.7711e-06
0.791	32690	-2.67846e-05	-3.66213e-05	1.61403e-05	6.04721e-05	-3.87946e-05	-3.82818e-05	-3.73345e-05	-1.42032e-05	-1.94139e-05	-1.28426e-05	-3.00016e-06	3.32906e-06	-2.72801e-06	-2.64665e-06
0.792	32691	-2.45707e-05	-3.83998e-05	0.000105453	7.0466e-05	-4.03618e-05	-3.74603e-05	-5.05557e-05	-1.28478e-05	-1.92823e-05	-9.43296e-06	-1.76103e-06	4.43322e-06	-5.17527e-06	-1.24211e-06
0.793	32692	-2.56091e-05	-4.15829e-05	0.000203585	7.04093e-05	-3.88231e-05	-3.90315e-05	-6.48649e-05	-1.22913e-05	-1.82395e-05	-5.74797e-06	-9.86681e-07	4.6827e-06	-6.47885e-06	1.12813e-06
0.794	32693	-3.11134e-05	-4.74028e-05	0.000237854	5.34014e-05	-3.66187e-05	-4.08732e-05	-7.50921e-05	-1.39852e-05	-1.70602e-05	-3.29645e-06	-1.29976e-06	4.96821e-06	-4.36219e-06	4.03563e-06
0.795	32694	-3.94756e-05	-5.58597e-05	0.000129932	2.45766e-05	-3.55026e-05	-4.21639e-05	-8.11986e-05	-1.59016e-05	-1.65222e-05	-1.0212e-06	-9.08877e-07	6.04013e-06	-9.5859e-07	4.20127e-06
0.796	32695	-4.60516e-05	-6.14799e-05	-2.88728e-05	-4.02263e-06	-3.64941e-05	-4.32877e-05	-8.30538e-05	-1.49356e-05	-1.57618e-05	1.04986e-06	-7.31559e-07	6.96856e-06	1.0889e-06	1.40357e-06
0.797	32696	-4.81675e-05	-6.26217e-05	-4.43021e-05	-2.50885e-05	-3.90361e-05	-4.45479e-05	-8.21822e-05	-1.31188e-05	-1.57092e-05	2.65323e-06	-1.3962e-06	6.90816e-06	2.24773e-06	-5.1174e-07
0.798	32697	-4.50292e-05	-6.15003e-05	4.10521e-05	-4.06252e-05	-4.03257e-05	-4.52879e-05	-7.97272e-05	-1.27011e-05	-1.61716e-05	4.2307e-06	-1.3321e-06	5.44622e-06	3.28114e-06	-1.10048e-06
0.799	32698	-3.85243e-05	-5.92852e-05	2.26103e-05	-5.22003e-05	-3.95512e-05	-4.58144e-05	-7.44449e-05	-1.34189e-05	-1.63516e-05	5.17175e-06	-8.46191e-07	4.26474e-06	3.26213e-06	-2.30527e-06
0.8	32699	-3.14521e-05	-5.67286e-05	-0.00012272	-6.32345e-05	-3.80092e-05	-4.60202e-05	-6.32685e-05	-1.37964e-05	-1.63232e-05	4.62274e-06	-7.93576e-07	3.91688e-06	2.61964e-06	-4.28341e-06
0.801	32700	-2.46517e-05	-5.54281e-05	-0.000249615	-7.3894e-05	-3.5469e-05	-4.57606e-05	-4.30416e-05	-1.38355e-05	-1.67023e-05	3.76606e-06	-9.40485e-07	3.84573e-06	1.4961e-06	-6.26303e-06
0.802	32701	-1.92805e-05	-5.54757e-05	-0.000272034	-7.89957e-05	-3.24251e-05	-4.46309e-05	-1.4635e-05	-1.43198e-05	-1.75485e-05	3.68309e-06	-1.41754e-06	3.78384e-06	-5.16241e-07	-7.7367e-06
0.803	32702	-1.55043e-05	-5.5625e-05	-0.000234158	-7.79573e-05	-3.05614e-05	-4.16897e-05	1.53493e-05	-1.48532e-05	-1.81409e-05	4.45268e-06	-2.22626e-06	3.33151e-06	-2.08284e-06	-8.09276e-06
0.804	32703	-1.30385e-05	-5.60211e-05	-0.000232067	-7.50074e-05	-3.0173e-05	-3.81583e-05	3.99203e-05	-1.49537e-05	-1.84151e-05	5.75649e-06	-2.69938e-06	2.91382e-06	-1.88833e-06	-7.4091e-06
0.805	32704	-1.11136e-05	-5.61547e-05	-0.000286405	-7.41456e-05	-3.00243e-05	-3.57807e-05	5.40968e-05	-1.4241e-05	-1.78821e-05	7.45299e-06	-2.32387e-06	3.48846e-06	-1.13252e-06	-5.78524e-06
0.806	32705	-8.10782e-06	-5.45916e-05	-0.000327065	-7.00395e-05	-3.00047e-05	-3.51401e-05	5.6502e-05	-1.33989e-05	-1.63463e-05	9.16225e-06	-1.41903e-06	5.79694e-06	-2.09515e-06	-2.98302e-06
0.807	32706	-4.44577e-06	-5.01726e-05	-0.000277889	-5.37115e-05	-3.07372e-05	-3.47597e-05	4.86521e-05	-1.30927e-05	-1.43661e-05	9.84315e-06	-9.48695e-07	8.66906e-06	-4.30624e-06	-1.7955e-08
0.808	32707	-2.12861e-06	-4.36654e-05	-0.000157418	-2.22192e-05	-3.20927e-05	-3.5492e-05	3.61559e-05	-1.29743e-05	-1.33214e-05	8.98043e-06	-1.38348e-06	1.05315e-05	-5.31629e-06	8.91707e-07
0.809	32708	-1.89965e-06	-3.66344e-05	-9.57418e-05	1.4865e-05	-3.3974e-05	-3.74116e-05	2.72871e-05	-1.24199e-05	-1.3435e-05	8.51133e-06	-2.46901e-06	1.03812e-05	-5.14761e-06	-3.60048e-07
0.81	32709	-3.65217e-06	-2.97552e-05	-0.00020368	4.37004e-05	-3.57742e-05	-3.81349e-05	2.50576e-05	-1.1608e-05	-1.38149e-05	9.98166e-06	-3.14864e-06	8.05321e-06	-5.40784e-06	-1.91875e-06
0.811	32710	-6.15328e-06	-2.40919e-05	-0.000433081	5.90389e-05	-3.66201e-05	-3.67768e-05	2.63366e-05	-1.12522e-05	-1.38767e-05	1.20911e-05	-3.05756e-06	4.43448e-06	-6.49418e-06	-2.99085e-06
0.812	32711	-9.33606e-06	-2.07704e-05	-0.000599718	6.46201e-05	-3.64963e-05	-3.53866e-05	2.51673e-05	-1.10514e-05	-1.34203e-05	1.34054e-05	-2.83035e-06	1.3151e-06	-7.57471e-06	-3.92364e-06
0.813	32712	-1.48591e-05	-2.07938e-05	-0.000570648	6.61436e-05	-3.60685e-05	-3.54534e-05	1.98045e-05	-1.06582e-05	-1.26951e-05	1.35009e-05	-2.62105e-06	-1.14158e-08	-8.03445e-06	-5.00821e-06
0.814	32713	-2.13459e-05	-2.35938e-05	-0.000390795	6.37216e-05	-3.50858e-05	-3.61629e-05	1.30893e-05	-9.99536e-06	-1.2437e-05	1.26265e-05	-2.03281e-06	-1.28408e-07	-7.58422e-06	-6.06626e-06
0.815	32714	-2.59045e-05	-2.85432e-05	-0.000156655	5.22945e-05	-3.48653e-05	-3.62594e-05	6.3542e-06	-9.51305e-06	-1.29565e-05	1.10827e-05	-1.08817e-06	-9.15251e-07	-7.17785e-06	-6.26376e-06
0.816	32715	-2.96572e-05	-3.4812e-05	0.000132413	3.18792e-05	-3.60831e-05	-3.5359e-05	7.81119e-07	-9.55804e-06	-1.38693e-05	9.72075e-06	-2.50555e-07	-3.11902e-06	-7.94813e-06	-5.97002e-06
0.817	32716	-3.4165e-05	-4.32333e-05	0.000435293	4.47337e-06	-3.85332e-05	-3.36088e-05	-2.7482e-06	-1.04477e-05	-1.42738e-05	8.85926e-06	-3.49895e-07	-5.77414e-06	-9.01198e-06	-6.09187e-06
0.818	32717	-4.13577e-05	-5.58924e-05	0.000614601	-3.03148e-05	-4.05423e-05	-3.30618e-05	-7.32977e-06	-1.09863e-05	-1.42208e-05	7.98789e-06	-9.86343e-07	-6.58545e-06	-8.83362e-06	-5.88206e-06
0.819	32718	-5.41384e-05	-7.1125e-05	0.0006389	-7.05724e-05	-4.06824e-05	-3.49049e-05	-1.56542e-05	-1.05707e-05	-1.42351e-05	7.35628e-06	-1.0627e-06	-5.72007e-06	-8.41027e-06	-5.72103e-06
0.82	32719	-6.52332e-05	-8.07783e-05	0.000535831	-0.000100167	-4.03522e-05	-3.71001e-05	-2.54282e-05	-1.13459e-05	-1.45972e-05	5.19371e-06	-1.21266e-06	-5.86083e-06	-9.97749e-06	-5.72995e-06
0.821	32720	-6.66841e-05	-8.293e-05	0.000298242	-0.00010872	-3.94447e-05	-3.80529e-05	-3.49423e-05	-1.25851e-05	-1.48034e-05	1.34206e-06	-1.62681e-06	-6.29048e-06	-1.12806e-05	-5.22344e-06
0.822	32721	-6.08614e-05	-8.28074e-05	4.63491e-05	-0.000106964	-3.81218e-05	-3.82963e-05	-4.8287e-05	-1.25361e-05	-1.42906e-05	-3.76805e-07	-2.00507e-06	-6.52236e-06	-9.73113e-06	-4.91938e-06
0.823	32722	-5.3843e-05	-8.00194e-05	-7.90968e-05	-0.000105383	-3.79101e-05	-3.9616e-05	-6.28567e-05	-1.18283e-05	-1.39436e-05	9.62065e-07	-1.81916e-06	-9.78281e-06	-6.49164e-06	-5.10995e-06
0.824	32723	-4.94543e-05	-7.56798e-05	-0.000106087	-0.000106228	-3.75919e-05	-4.21836e-05	-7.50433e-05	-1.20377e-05	-1.40428e-05	5.26172e-06	-1.457e-06	-1.65687e-05	-3.67188e-06	-5.18745e-06
0.825	32724	-4.52436e-05	-7.21589e-05	-0.000111911	-0.000102237	-3.60923e-05	-4.33051e-05	-8.46543e-05	-1.21095e-05	-1.48346e-05	1.23222e-05	-2.00419e-06	-2.35763e-05	-1.7078e-06	-4.07592e-06
0.826	32725	-3.76767e-05	-6.87004e-05	-8.27138e-05	-9.12529e-05	-3.535e-05	-4.20945e-05	-8.76452e-05	-1.23696e-05	-1.53249e-05	2.13721e-05	-2.43406e-06	-2.73032e-05	3.87372e-07	-2.15964e-06
0.827	32726	-2.79033e-05	-6.48591e-05	-5.0439e-06	-7.69245e-05	-3.78976e-05	-3.87311e-05	-8.50814e-05	-1.36775e-05	-1.50005e-05	2.96077e-05	-2.38185e-06	-2.68925e-05	2.14094e-06	-1.84277e-06
0.828	32727	-1.95335e-05	-6.20731e-05	4.62872e-05	-6.64e-05	-4.12043e-05	-3.50346e-05	-7.94454e-05	-1.46409e-05	-1.46961e-05	3.53477e-05	-2.33497e-06	-2.41541e-05	3.64979e-06	-3.61468e-06
0.829	32728	-1.39138e-05	-6.15559e-05	1.1997e-06	-6.11815e-05	-4.21403e-05	-3.31701e-05	-7.49908e-05	-1.49765e-05	-1.43158e-05	3.99206e-05	-2.0921e-06	-2.07043e-05	4.56758e-06	-6.33107e-06
0.83	32729	-1.12063e-05	-6.18416e-05	-0.000121573	-5.80496e-05	-4.25821e-05	-3.2728e-05	-7.52363e-05	-1.40408e-05	-1.3458e-05	4.09592e-05	-1.5042e-06	-1.6944e-05	4.5679e-06	-8.84588e-06
0.831	32730	-1.10671e-05	-6.18306e-05	-0.000239421	-5.3643e-05	-4.33583e-05	-3.37493e-05	-7.95449e-05	-1.29638e-05	-1.21646e-05	3.45003e-05	-9.60496e-07	-1.18797e-05	3.92063e-06	-1.04623e-05
0.832	32731	-1.26229e-05	-6.0392e-05	-0.000292355	-4.62321e-05	-4.31429e-05	-3.46461e-05	-8.48945e-05	-1.24109e-05	-1.16344e-05	1.97578e-05	-9.21697e-07	-5.50453e-06	4.00476e-06	-1.12322e-05
0.833	32732	-1.52455e-05	-5.7932e-05	-0.000285221	-4.06793e-05	-4.08053e-05	-3.41695e-05	-8.91103e-05	-1.24225e-05	-1.1734e-05	-8.29159e-08	-1.14004e-06	6.20265e-07	5.07085e-06	-1.11284e-05
0.834	32733	-1.79722e-05	-5.60523e-05	-0.000254025	-4.15151e-05	-3.79751e-05	-3.16684e-05	-8.97521e-05	-1.24579e-05	-1.13165e-05	-2.03709e-05	-9.56042e-07	4.87059e-06	5.82607e-06	-1.05667e-05
0.835	32734	-1.98049e-05	-5.52614e-05	-0.000219106	-4.79408e-05	-3.64156e-05	-2.79786e-05	-8.27846e-05	-1.25523e-05	-1.07175e-05	-3.59446e-05	1.97885e-07	6.87251e-06	6.24754e-06	-1.02234e-05
0.836	32735	-2.05602e-05	-5.4652e-05	-0.000189593	-5.44789e-05	-3.64111e-05	-2.45148e-05	-6.41807e-05	-1.26006e-05	-1.10213e-05	-4.24251e-05	1.2005e-06	8.64503e-06	6.47375e-06	-1.01584e-05
0.837	32736	-2.11129e-05	-5.34536e-05	-0.000166904	-5.79091e-05	-3.92328e-05	-2.25649e-05	-3.14537e-05	-1.24201e-05	-1.20257e-05	-3.86101e-05	8.29245e-07	1.23544e-05	6.41071e-06	-1.00406e-05
0.838	32737	-2.15935e-05	-5.28194e-05	-0.000144686	-5.6566e-05	-4.54563e-05	-2.20199e-05	1.28309e-05	-1.2467e-05	-1.25351e-05	-2.86325e-05	-3.15979e-07	1.53531e-05	6.01952e-06	-9.80815e-06
0.839	32738	-2.0654e-05	-5.31182e-05	-0.000116824	-5.29894e-05	-5.12756e-05	-2.29884e-05	6.16081e-05	-1.2634e-05	-1.27534e-05	-2.03339e-05	-1.0747e-06	1.38981e-05	5.70395e-06	-9.36946e-06
0.84	32739	-1.82169e-05	-5.31512e-05	-8.05988e-05	-5.0717e-05	-5.38989e-05	-2.53269e-05	0.000106519	-1.26417e-05	-1.285e-05	-1.7614e-05	-1.28823e-06	9.24912e-06	4.98785e-06	-9.42514e-06
0.841	32740	-1.59284e-05	-5.14239e-05	-3.31449e-05	-5.1552e-05	-5.57202e-05	-2.78078e-05	0.000141396	-1.18377e-05	-1.23088e-05	-1.79543e-05	-1.30199e-06	4.44028e-06	4.08774e-06	-1.10038e-05
0.842	32741	-1.38933e-05	-4.97544e-05	8.61223e-08	-5.15433e-05	-5.82594e-05	-3.08789e-05	0.000159051	-1.15438e-05	-1.15997e-05	-1.92396e-05	-9.98404e-07	6.57881e-07	3.55222e-06	-1.35622e-05
0.843	32742	-1.2936e-05	-4.87464e-05	-3.43424e-05	-4.82405e-05	-5.85219e-05	-3.38157e-05	0.000154124	-1.24189e-05	-1.12615e-05	-2.06932e-05	-8.04326e-07	-2.1417e-06	3.50201e-06	-1.49597e-05
0.844	32743	-1.43844e-05	-4.72645e-05	-0.000148086	-4.48985e-05	-5.45848e-05	-3.59406e-05	0.000130414	-1.27215e-05	-1.1183e-05	-2.05511e-05	-7.16081e-07	-4.26613e-06	3.48805e-06	-1.374e-05
0.845	32744	-1.57268e-05	-4.67703e-05	-0.000268121	-4.33387e-05	-4.65301e-05	-3.8716e-05	9.58928e-05	-1.22399e-05	-1.09468e-05	-1.85726e-05	-3.21812e-07	-5.46784e-06	3.353e-06	-1.05742e-05
0.846	32745	-1.17529e-05	-4.77642e-05	-0.00031797	-4.32781e-05	-3.60674e-05	-4.23337e-05	5.3614e-05	-1.17551e-05	-1.02588e-05	-1.64779e-05	-4.23904e-07	-5.70781e-06	3.88166e-06	-7.58092e-06
0.847	32746	-2.12347e-06	-4.98567e-05	-0.000276998	-4.24575e-05	-2.76076e-05	-4.48115e-05	1.32988e-05	-1.13147e-05	-9.63082e-06	-1.55824e-05	-1.17873e-06	-6.48494e-06	5.70305e-06	-7.24827e-06
0.848	32747	5.99614e-06	-5.22145e-05	-0.000171751	-3.88539e-05	-1.91823e-05	-4.59779e-05	-1.65491e-05	-1.10152e-05	-9.67746e-06	-1.48948e-05	-9.22043e-07	-8.47991e-06	6.95743e-06	-8.78874e-06
0.849	32748	6.71336e-06	-5.18549e-05	-6.5487e-05	-3.45869e-05	-1.09943e-05	-4.64652e-05	-3.7256e-05	-9.94326e-06	-1.02502e-05	-1.29809e-05	4.24038e-07	-9.7727e-06	7.14043e-06	-8.75095e-06
0.85	32749	1.71694e-06	-5.02761e-05	-1.47149e-05	-3.24603e-05	-6.36198e-06	-4.58676e-05	-4.99602e-05	-8.09891e-06	-1.06026e-05	-1.05235e-05	8.35312e-07	-1.1068e-05	7.01102e-06	-6.21655e-06
0.851	32750	-5.34697e-06	-5.08736e-05	-2.15687e-05	-3.33169e-05	-4.73153e-06	-4.48967e-05	-5.47998e-05	-7.31506e-06	-1.06083e-05	-9.44075e-06	-1.56736e-07	-1.33944e-05	7.36465e-06	-3.67782e-06
0.852	32751	-1.23548e-05	-5.42814e-05	-5.19466e-05	-3.80028e-05	-6.14613e-06	-4.40479e-05	-5.57407e-05	-8.59717e-06	-1.11867e-05	-9.2679e-06	-1.42405e-06	-1.5927e-05	8.1605e-06	-3.12275e-06
0.853	32752	-1.97607e-05	-5.79602e-05	-9.33425e-05	-4.42578e-05	-9.77039e-06	-4.14799e-05	-5.76583e-05	-1.05339e-05	-1.2487e-05	-8.05992e-06	-1.8601e-06	-1.79619e-05	7.69498e-06	-2.99529e-06
0.854	32753	-2.91007e-05	-5.9264e-05	-0.000120426	-4.8983e-05	-1.56507e-05	-3.72003e-05	-5.97067e-05	-1.13952e-05	-1.327e-05	-5.4777e-06	-1.59828e-06	-1.90223e-05	5.88341e-06	-1.39978e-06
0.855	32754	-3.98244e-05	-5.94244e-05	-0.000117344	-5.10576e-05	-2.18204e-05	-3.24049e-05	-5.96967e-05	-9.99317e-06	-1.29405e-05	-2.86432e-06	-1.37491e-06	-2.05328e-05	3.74918e-06	4.71448e-07
0.856	32755	-4.9741e-05	-5.85474e-05	-0.000109521	-5.22741e-05	-2.66779e-05	-2.82988e-05	-5.86988e-05	-9.15827e-06	-1.19349e-05	-1.39171e-06	-1.58917e-06	-2.2546e-05	1.6106e-06	7.46915e-07
0.857	32756	-5.49831e-05	-5.76317e-05	-0.000127162	-5.46023e-05	-2.97727e-05	-2.63467e-05	-5.94798e-05	-9.87518e-06	-1.11463e-05	-1.24306e-06	-1.81982e-06	-2.3797e-05	-2.43029e-07	4.34848e-08
0.858	32757	-5.4857e-05	-5.75797e-05	-0.000154204	-5.80181e-05	-3.15523e-05	-2.56781e-05	-6.11695e-05	-1.07325e-05	-1.09959e-05	-2.17517e-06	-2.01143e-06	-2.35909e-05	-6.59699e-07	-9.1656e-07
0.859	32758	-5.09855e-05	-5.82511e-05	-0.000152369	-6.23137e-05	-3.31582e-05	-2.5103e-05	-6.18156e-05	-1.17284e-05	-1.12594e-05	-2.87788e-06	-2.39068e-06	-2.25675e-05	9.48563e-07	-1.4038e-06
0.86	32759	-4.32249e-05	-5.92317e-05	-0.000137979	-6.85264e-05	-3.50572e-05	-2.50194e-05	-6.05959e-05	-1.27724e-05	-1.12739e-05	-2.2418e-06	-2.47082e-06	-2.14648e-05	3.66928e-06	-8.89115e-07
0.861	32760	-3.2401e-05	-6.00075e-05	-0.000158964	-7.61383e-05	-3.70028e-05	-2.66258e-05	-6.009e-05	-1.34755e-05	-1.05408e-05	-1.14007e-06	-2.31639e-06	-2.12164e-05	4.62646e-06	-3.96305e-07
0.862	32761	-2.34006e-05	-6.04997e-05	-0.000227938	-8.10393e-05	-3.78876e-05	-2.88853e-05	-6.36214e-05	-1.34973e-05	-9.75048e-06	-6.93284e-07	-2.06762e-06	-2.2075e-05	3.12782e-06	-9.35373e-07
0.863	32762	-1.9158e-05	-5.89987e-05	-0.000318903	-7.66976e-05	-3.81849e-05	-2.99881e-05	-7.0617e-05	-1.40163e-05	-9.77428e-06	-1.52681e-06	-2.15349e-06	-2.31619e-05	1.15841e-06	-2.57332e-06
0.864	32763	-1.84952e-05	-5.38755e-05	-0.000408649	-6.02216e-05	-3.91746e-05	-2.99342e-05	-7.55798e-05	-1.38915e-05	-1.05144e-05	-4.80465e-06	-2.23337e-06	-2.38204e-05	1.31486e-06	-4.25131e-06
0.865	32764	-1.85842e-05	-4.60755e-05	-0.000484227	-3.59283e-05	-4.06851e-05	-2.91227e-05	-7.49492e-05	-1.22941e-05	-1.0933e-05	-1.03116e-05	-1.5592e-06	-2.36997e-05	4.09834e-06	-5.74261e-06
0.866	32765	-1.73522e-05	-3.8807e-05	-0.000551132	-1.00509e-05	-4.0077e-05	-2.89313e-05	-7.23973e-05	-1.01813e-05	-1.10543e-05	-1.40306e-05	-7.79027e-07	-2.31159e-05	7.69641e-06	-8.32247e-06
0.867	32766	-1.52437e-05	-3.36731e-05	-0.000619182	1.22695e-05	-3.76281e-05	-3.08657e-05	-7.16109e-05	-9.09661e-06	-1.12737e-05	-1.22524e-05	-1.13199e-06	-2.30329e-05	1.03639e-05	-1.31224e-05
0.868	32767	-1.17758e-05	-2.99017e-05	-0.000650228	2.54227e-05	-3.54685e-05	-3.28632e-05	-7.15246e-05	-8.08285e-06	-1.12422e-05	-6.52371e-06	-1.75449e-06	-2.33193e-05	1.18869e-05	-1.7734e-05
0.869	32768	-6.058e-06	-2.66859e-05	-0.000555497	3.01201e-05	-3.44239e-05	-3.28078e-05	-6.94929e-05	-7.51158e-06	-1.10069e-05	-1.19077e-06	-1.22264e-06	-2.31588e-05	1.19728e-05	-1.97284e-05
0.87	32769	2.66598e-07	-2.51158e-05	-0.000301724	2.90662e-05	-3.43933e-05	-3.25945e-05	-6.33386e-05	-8.74445e-06	-1.12142e-05	1.73506e-06	-3.08402e-07	-2.3413e-05	1.04444e-05	-2.0313e-05
0.871	32770	2.13261e-06	-2.73905e-05	5.04755e-05	1.81053e-05	-3.60893e-05	-3.30383e-05	-5.33266e-05	-9.89098e-06	-1.18104e-05	3.2938e-06	1.81404e-07	-2.35077e-05	8.08447e-06	-2.02556e-05
0.872	32771	-1.99946e-06	-3.37499e-05	0.000418154	-3.5439e-06	-3.90608e-05	-3.37167e-05	-4.03476e-05	-9.91145e-06	-1.24415e-05	4.07396e-06	-8.24661e-08	-2.22777e-05	6.31293e-06	-2.00435e-05
0.873	32772	-1.02561e-05	-4.25249e-05	0.000753244	-2.9604e-05	-4.1187e-05	-3.22215e-05	-2.35395e-05	-8.14394e-06	-1.29609e-05	4.49721e-06	-1.57794e-06	-2.03027e-05	5.72793e-06	-2.19113e-05
0.874	32773	-2.03656e-05	-5.02607e-05	0.00102921	-4.82206e-05	-4.09428e-05	-3.01194e-05	-2.55057e-06	-7.02466e-06	-1.32336e-05	4.03622e-06	-2.24257e-06	-1.8449e-05	5.05893e-06	-2.50427e-05
0.875	32774	-2.8978e-05	-5.6183e-05	0.00117024	-5.41353e-05	-3.89317e-05	-3.06522e-05	1.95347e-05	-8.82304e-06	-1.24415e-05	2.88248e-06	-9.07635e-07	-1.67464e-05	4.36696e-06	-2.46122e-05
0.876	32775	-3.60074e-05	-6.14031e-05	0.00100384	-5.26788e-05	-3.69705e-05	-3.13743e-05	3.5279e-05	-1.00587e-05	-1.13925e-05	2.52748e-06	5.90742e-07	-1.45795e-05	4.37914e-06	-2.03536e-05
0.877	32776	-4.34587e-05	-6.46541e-05	0.000498865	-4.88868e-05	-3.63036e-05	-3.10409e-05	4.18476e-05	-1.11072e-05	-1.12121e-05	2.3446e-06	6.93659e-07	-1.29295e-05	4.20874e-06	-1.69017e-05
0.878	32777	-5.09838e-05	-6.69176e-05	-4.35692e-05	-4.29997e-05	-3.56349e-05	-2.98984e-05	3.95073e-05	-1.24349e-05	-1.12284e-05	2.15044e-06	-9.44498e-07	-1.32036e-05	3.41408e-06	-1.62507e-05
0.879	32778	-5.64402e-05	-6.85397e-05	-0.000312185	-3.16511e-05	-3.46344e-05	-2.93397e-05	2.66269e-05	-1.12491e-05	-1.15365e-05	1.81235e-06	-2.8527e-06	-1.48284e-05	2.25233e-06	-1.64864e-05
0.88	32779	-5.83257e-05	-6.72966e-05	-0.000295569	-1.42972e-05	-3.54524e-05	-3.11224e-05	3.10545e-06	-9.73054e-06	-1.18192e-05	9.51633e-07	-3.24676e-06	-1.63872e-05	1.87528e-06	-1.66238e-05
0.881	32780	-5.51901e-05	-6.34142e-05	-0.000195211	3.1447e-06	-3.69022e-05	-3.35356e-05	-2.16926e-05	-9.57892e-06	-1.28903e-05	-8.10513e-07	-1.76972e-06	-1.65651e-05	3.34657e-06	-1.67676e-05
0.882	32781	-4.79427e-05	-5.968e-05	-0.000140125	1.24015e-05	-3.63966e-05	-3.48023e-05	-3.64087e-05	-1.11856e-05	-1.42165e-05	-2.26412e-06	-8.73965e-07	-1.63118e-05	4.93833e-06	-1.59806e-05
0.883	32782	-3.94548e-05	-5.77569e-05	-0.000130902	9.8055e-06	-3.44717e-05	-3.52874e-05	-4.38432e-05	-1.27686e-05	-1.47217e-05	-1.19094e-06	-1.47865e-06	-1.67786e-05	6.42659e-06	-1.49109e-05
0.884	32783	-3.26407e-05	-5.86039e-05	-0.000130408	-3.35637e-06	-3.47844e-05	-3.50477e-05	-4.98982e-05	-1.19475e-05	-1.44642e-05	1.18329e-06	-2.23001e-06	-1.71561e-05	8.35098e-06	-1.35388e-05
0.885	32784	-2.91638e-05	-6.02659e-05	-0.000138746	-2.02289e-05	-3.65656e-05	-3.42842e-05	-5.20677e-05	-1.10798e-05	-1.39996e-05	2.25335e-06	-2.58153e-06	-1.62654e-05	1.03723e-05	-1.1439e-05
0.886	32785	-2.82326e-05	-6.06587e-05	-0.000184787	-3.41743e-05	-3.76443e-05	-3.31129e-05	-4.64644e-05	-1.25872e-05	-1.40968e-05	2.21464e-06	-2.39834e-06	-1.41392e-05	1.1312e-05	-1.01466e-05
0.887	32786	-2.75155e-05	-6.03427e-05	-0.000244751	-4.34888e-05	-3.78044e-05	-3.24315e-05	-3.36333e-05	-1.47388e-05	-1.42523e-05	2.49577e-06	-1.78939e-06	-1.25085e-05	1.08489e-05	-1.12612e-05
0.888	32787	-2.5507e-05	-5.93318e-05	-0.000256826	-4.86879e-05	-3.70772e-05	-3.18444e-05	-1.61574e-05	-1.49835e-05	-1.40525e-05	3.26566e-06	-1.07809e-06	-1.21029e-05	1.01812e-05	-1.37937e-05
0.889	32788	-2.30674e-05	-5.70475e-05	-0.000217518	-5.00416e-05	-3.59448e-05	-3.12977e-05	2.69011e-06	-1.40704e-05	-1.3938e-05	4.40463e-06	-8.60162e-07	-1.18855e-05	1.03827e-05	-1.40313e-05
0.89	32789	-2.15618e-05	-5.35645e-05	-0.000191695	-4.83707e-05	-3.53506e-05	-3.15852e-05	1.89517e-05	-1.33469e-05	-1.45109e-05	5.29961e-06	-1.74089e-06	-1.09217e-05	1.12166e-05	-1.1277e-05
0.891	32790	-2.30247e-05	-5.1963e-05	-0.000197801	-4.72906e-05	-3.58688e-05	-3.20924e-05	2.99644e-05	-1.25913e-05	-1.46186e-05	5.75852e-06	-2.83047e-06	-9.72586e-06	1.15868e-05	-8.43844e-06
0.892	32791	-2.73647e-05	-5.34964e-05	-0.000199684	-5.24147e-05	-3.63547e-05	-3.18092e-05	3.61105e-05	-1.16593e-05	-1.37644e-05	5.90165e-06	-2.73813e-06	-9.01141e-06	1.16309e-05	-6.66339e-06
0.893	32792	-3.05747e-05	-5.579e-05	-0.000180441	-6.59324e-05	-3.52797e-05	-3.01818e-05	3.81319e-05	-1.11103e-05	-1.28456e-05	5.50854e-06	-1.69478e-06	-9.40038e-06	1.1451e-05	-4.78123e-06
0.894	32793	-2.97304e-05	-5.61038e-05	-0.000160796	-8.15656e-05	-3.27743e-05	-2.8646e-05	3.62921e-05	-1.10815e-05	-1.25939e-05	4.66522e-06	-3.98227e-07	-1.05178e-05	1.06232e-05	-3.4888e-06
0.895	32794	-2.59273e-05	-5.44732e-05	-0.000153955	-9.34083e-05	-3.13065e-05	-2.87279e-05	3.08082e-05	-1.13617e-05	-1.29193e-05	3.57176e-06	1.40009e-07	-1.13672e-05	9.0653e-06	-3.75584e-06
0.896	32795	-2.09822e-05	-5.25684e-05	-0.000164961	-0.000100449	-3.16691e-05	-2.94664e-05	2.01269e-05	-1.18927e-05	-1.34426e-05	2.16885e-06	-9.60012e-07	-1.15853e-05	7.36806e-06	-4.87505e-06
0.897	32796	-1.62446e-05	-5.17248e-05	-0.000188847	-0.000101364	-3.28934e-05	-3.00586e-05	6.04279e-06	-1.21025e-05	-1.39538e-05	1.40593e-06	-2.81811e-06	-1.13141e-05	5.85749e-06	-5.33047e-06
0.898	32797	-1.21191e-05	-5.0494e-05	-0.000221765	-9.48985e-05	-3.34775e-05	-3.11209e-05	-6.49498e-06	-1.13947e-05	-1.45984e-05	1.82896e-06	-3.26816e-06	-1.18395e-05	4.36236e-06	-4.61784e-06
0.899	32798	-1.11259e-05	-4.74926e-05	-0.000289893	-8.06827e-05	-3.20791e-05	-3.24057e-05	-1.67679e-05	-1.07267e-05	-1.47259e-05	1.77905e-06	-2.4557e-06	-1.37487e-05	1.97528e-06	-3.67409e-06
0.9	32799	-1.41161e-05	-4.44204e-05	-0.00042041	-5.86491e-05	-3.00034e-05	-3.29905e-05	-2.61276e-05	-9.36046e-06	-1.35262e-05	5.37666e-07	-2.20231e-06	-1.55703e-05	-8.91481e-07	-2.75428e-06
0.901	32800	-1.60538e-05	-4.10549e-05	-0.000550601	-3.02758e-05	-3.02078e-05	-3.40148e-05	-3.45342e-05	-7.60403e-06	-1.24356e-05	-9.26151e-07	-3.01086e-06	-1.62352e-05	-2.98743e-06	-1.92669e-06
0.902	32801	-1.44762e-05	-3.54101e-05	-0.000599936	6.49856e-06	-3.23901e-05	-3.57217e-05	-4.13042e-05	-7.89471e-06	-1.21094e-05	-1.45273e-06	-3.84992e-06	-1.60173e-05	-4.35125e-06	-1.40014e-06
0.903	32802	-1.09796e-05	-2.80092e-05	-0.000568823	4.78599e-05	-3.51482e-05	-3.64022e-05	-4.46484e-05	-9.17616e-06	-1.20055e-05	-9.86768e-08	-3.54171e-06	-1.46164e-05	-5.2135e-06	-2.94066e-06
0.904	32803	-8.09032e-06	-2.39217e-05	-0.000477768	7.3642e-05	-3.72747e-05	-3.66559e-05	-4.55426e-05	-1.02986e-05	-1.1769e-05	2.08509e-06	-2.31799e-06	-1.20276e-05	-4.43857e-06	-5.36339e-06
0.905	32804	-7.99546e-06	-2.7554e-05	-0.00033863	7.11146e-05	-3.80596e-05	-3.66704e-05	-4.62444e-05	-1.11043e-05	-1.14773e-05	3.35282e-06	-7.29435e-07	-9.10555e-06	-1.31879e-06	-4.81939e-06
0.906	32805	-1.19688e-05	-3.78109e-05	-0.000147168	4.70935e-05	-3.74187e-05	-3.70091e-05	-4.57477e-05	-1.19266e-05	-1.14765e-05	3.26215e-06	3.69231e-08	-7.3924e-06	2.77179e-06	-1.47441e-06
0.907	32806	-1.95094e-05	-4.96148e-05	8.03079e-05	1.41678e-05	-3.60674e-05	-3.63442e-05	-4.32326e-05	-1.30396e-05	-1.11415e-05	2.40455e-06	-1.18492e-06	-7.07312e-06	4.69907e-06	1.34058e-06
0.908	32807	-2.94868e-05	-5.86645e-05	0.000307347	-1.70004e-05	-3.57374e-05	-3.40679e-05	-3.97067e-05	-1.24314e-05	-1.04467e-05	2.01293e-06	-3.53942e-06	-6.58155e-06	3.37997e-06	9.15855e-07
0.909	32808	-3.90001e-05	-6.45002e-05	0.000511295	-3.9611e-05	-3.67051e-05	-3.13064e-05	-3.63023e-05	-1.05183e-05	-8.83837e-06	2.04275e-06	-5.78037e-06	-5.89164e-06	1.27707e-06	-8.62595e-07
0.91	32809	-4.47981e-05	-6.70726e-05	0.00063059	-5.26114e-05	-3.84384e-05	-2.97921e-05	-3.35202e-05	-9.92201e-06	-7.22372e-06	1.29992e-06	-6.70016e-06	-5.75337e-06	-4.59245e-07	-1.73704e-06
0.911	32810	-4.77202e-05	-6.72731e-05	0.000566831	-5.76199e-05	-3.87567e-05	-2.92021e-05	-3.18485e-05	-1.05863e-05	-5.95379e-06	-6.38266e-07	-6.30865e-06	-5.92757e-06	-2.18431e-06	-1.89393e-06
0.912	32811	-4.85161e-05	-6.64371e-05	0.00033402	-5.62286e-05	-3.80284e-05	-2.80423e-05	-3.18891e-05	-1.09246e-05	-4.05043e-06	-2.11005e-06	-5.48408e-06	-6.13362e-06	-3.72905e-06	-1.9425e-06
0.913	32812	-4.73196e-05	-6.45582e-05	7.45877e-05	-5.03181e-05	-3.70083e-05	-2.64792e-05	-3.17744e-05	-1.02118e-05	-1.5787e-06	-2.22518e-06	-4.51239e-06	-6.64114e-06	-3.68543e-06	-1.5496e-06
0.914	32813	-4.39414e-05	-6.21283e-05	-7.83441e-05	-4.34922e-05	-3.56945e-05	-2.54685e-05	-3.13645e-05	-9.47554e-06	1.08024e-06	-2.48477e-06	-3.61669e-06	-7.36601e-06	-1.62167e-06	-5.69323e-07
0.915	32814	-3.84604e-05	-5.98063e-05	-8.68251e-05	-4.03857e-05	-3.45563e-05	-2.70963e-05	-3.18095e-05	-9.60113e-06	4.95034e-06	-3.51569e-06	-2.74563e-06	-7.7345e-06	1.38789e-06	-1.17164e-08
0.916	32815	-3.14022e-05	-5.81161e-05	2.91901e-06	-4.29216e-05	-3.40782e-05	-2.9787e-05	-3.17644e-05	-1.00236e-05	1.203e-05	-3.86258e-06	-2.38892e-06	-6.82536e-06	3.22376e-06	-2.4275e-07
0.917	32816	-2.30421e-05	-5.72747e-05	9.65768e-05	-4.81266e-05	-3.5042e-05	-3.19037e-05	-3.07645e-05	-9.92493e-06	2.12975e-05	-2.79329e-06	-2.96412e-06	-4.39703e-06	3.39386e-06	-6.92778e-07
0.918	32817	-1.61095e-05	-5.81647e-05	0.000106209	-5.24525e-05	-3.68244e-05	-3.29422e-05	-3.00376e-05	-9.91637e-06	3.0002e-05	-8.32279e-07	-3.89101e-06	-1.00317e-06	3.2009e-06	-9.09911e-07
0.919	32818	-1.29416e-05	-5.8743e-05	1.84426e-05	-5.54747e-05	-3.81698e-05	-3.39298e-05	-2.99086e-05	-1.10887e-05	3.39796e-05	1.31025e-06	-4.34045e-06	2.03116e-06	2.43379e-06	-1.68613e-06
0.92	32819	-1.31241e-05	-5.75563e-05	-0.000102357	-5.76902e-05	-3.82786e-05	-3.54252e-05	-2.98848e-05	-1.36268e-05	3.10684e-05	2.99484e-06	-4.31455e-06	3.80257e-06	5.52169e-07	-3.60613e-06
0.921	32820	-1.52511e-05	-5.65314e-05	-0.000175663	-6.02196e-05	-3.76654e-05	-3.71021e-05	-3.01724e-05	-1.60384e-05	2.45084e-05	4.05499e-06	-4.28999e-06	4.54794e-06	-1.2773e-06	-6.82427e-06
0.922	32821	-1.92028e-05	-5.64588e-05	-0.000180869	-6.30297e-05	-3.68123e-05	-3.84452e-05	-3.06026e-05	-1.70586e-05	2.00859e-05	4.46915e-06	-4.63564e-06	4.36049e-06	-2.30906e-06	-9.94152e-06
0.923	32822	-2.43165e-05	-5.70503e-05	-0.000156633	-6.37793e-05	-3.63648e-05	-3.96553e-05	-3.07962e-05	-1.70756e-05	1.81498e-05	3.78801e-06	-5.39663e-06	2.98999e-06	-2.49796e-06	-1.12918e-05
0.924	32823	-2.81437e-05	-5.67755e-05	-0.000140601	-6.10228e-05	-3.7105e-05	-4.06378e-05	-3.05409e-05	-1.70972e-05	1.38153e-05	2.4174e-06	-6.14609e-06	3.89985e-07	-1.35512e-06	-1.18793e-05
0.925	32824	-2.94195e-05	-5.47433e-05	-0.000137167	-5.78315e-05	-3.79676e-05	-4.14019e-05	-3.03528e-05	-1.79174e-05	3.35513e-06	2.35649e-06	-6.06361e-06	-1.60974e-06	8.50479e-08	-1.15424e-05
0.926	32825	-3.01982e-05	-5.22686e-05	-0.000137406	-5.63346e-05	-3.81455e-05	-4.29257e-05	-2.97789e-05	-1.89357e-05	-1.45875e-05	3.91318e-06	-5.08519e-06	-2.2087e-06	8.62217e-07	-8.95361e-06
0.927	32826	-3.22905e-05	-5.04013e-05	-0.000138728	-5.52847e-05	-3.89406e-05	-4.28714e-05	-2.89152e-05	-1.98419e-05	-4.05274e-05	5.09892e-06	-3.27815e-06	-3.15424e-06	3.09529e-07	-6.55988e-06
0.928	32827	-3.53349e-05	-5.02463e-05	-0.000145037	-5.56633e-05	-3.87241e-05	-4.25926e-05	-2.78654e-05	-1.79022e-05	-7.04591e-05	4.96786e-06	-1.46589e-06	-4.43769e-06	-4.85683e-07	-7.1503e-06
0.929	32828	-3.61907e-05	-5.13731e-05	-0.000151771	-5.80744e-05	-3.63769e-05	-4.30739e-05	-2.67828e-05	-1.34152e-05	-9.42526e-05	5.17632e-06	-4.38049e-07	-4.35456e-06	1.48703e-07	-8.4354e-06
0.93	32829	-3.14487e-05	-5.16219e-05	-0.000153839	-6.09341e-05	-3.4217e-05	-4.15889e-05	-2.50054e-05	-9.02854e-06	-0.000101615	5.95613e-06	-1.5601e-07	-3.05426e-06	1.93343e-06	-7.91833e-06
0.931	32830	-2.34997e-05	-5.03659e-05	-0.000153871	-6.16535e-05	-3.43704e-05	-3.93697e-05	-2.29975e-05	-5.20359e-06	-8.86627e-05	6.06842e-06	-8.06848e-07	-2.73243e-06	3.57057e-06	-7.08682e-06
0.932	32831	-1.75895e-05	-4.85823e-05	-0.00015436	-5.90356e-05	-3.61754e-05	-3.76054e-05	-2.31145e-05	-3.18067e-06	-6.00159e-05	5.58664e-06	-1.19258e-06	-3.75608e-06	4.41375e-06	-8.45997e-06
0.933	32832	-1.53316e-05	-4.74937e-05	-0.000155304	-5.53473e-05	-3.70049e-05	-3.74693e-05	-2.36083e-05	-1.94835e-06	-2.92315e-05	5.33514e-06	-8.87496e-07	-4.82733e-06	4.52645e-06	-1.30967e-05
0.934	32833	-1.44937e-05	-4.82904e-05	-0.000153556	-5.20635e-05	-3.65451e-05	-3.81703e-05	-2.34344e-05	-1.66305e-06	-9.69469e-06	6.1199e-06	-7.80249e-08	-5.06714e-06	4.02294e-06	-1.70252e-05
0.935	32834	-1.41524e-05	-4.99533e-05	-0.000147985	-4.92451e-05	-3.62749e-05	-3.79775e-05	-2.36334e-05	-1.59478e-06	-1.32441e-06	7.06773e-06	4.88896e-07	-4.62886e-06	3.83763e-06	-1.73171e-05
0.936	32835	-1.44828e-05	-5.07855e-05	-0.000140469	-4.64634e-05	-3.54961e-05	-3.71852e-05	-2.36087e-05	-8.00236e-07	2.83752e-06	6.66379e-06	7.14193e-07	-4.07181e-06	4.83525e-06	-1.57174e-05
0.937	32836	-1.44318e-05	-5.0888e-05	-0.000132296	-4.46621e-05	-3.45025e-05	-3.70561e-05	-2.24805e-05	1.3993e-06	6.44766e-06	5.02308e-06	7.00687e-07	-3.56848e-06	6.23221e-06	-1.3539e-05
0.938	32837	-1.47553e-05	-5.02151e-05	-0.000124804	-4.35731e-05	-3.52153e-05	-3.84029e-05	-2.10378e-05	5.23311e-06	8.60867e-06	3.30348e-06	-7.91116e-08	-3.56026e-06	6.14805e-06	-9.74049e-06
0.939	32838	-1.63628e-05	-5.00451e-05	-0.000122021	-4.13599e-05	-3.7606e-05	-3.96373e-05	-2.02303e-05	9.87341e-06	8.62528e-06	2.13526e-06	-1.24435e-06	-3.03872e-06	3.56246e-06	-4.95322e-06
0.94	32839	-1.85412e-05	-4.97059e-05	-0.00012634	-3.6603e-05	-4.01885e-05	-3.98806e-05	-1.98704e-05	1.65439e-05	9.35767e-06	1.73624e-06	-2.57682e-06	-1.66621e-06	-1.09627e-07	-2.54929e-06
0.941	32840	-2.05148e-05	-4.82386e-05	-0.000134176	-3.12214e-05	-4.11945e-05	-4.01576e-05	-1.95035e-05	2.28467e-05	1.30976e-05	2.09788e-06	-3.49437e-06	3.05118e-09	-2.00466e-06	-4.31659e-06
0.942	32841	-2.10946e-05	-4.58122e-05	-0.000137909	-2.78496e-05	-4.08914e-05	-4.04368e-05	-1.94974e-05	1.66056e-05	1.51813e-05	3.05459e-06	-3.55145e-06	1.45295e-06	-1.29083e-06	-8.74322e-06
0.943	32842	-2.14704e-05	-4.39685e-05	-0.000135107	-2.58397e-05	-4.02123e-05	-3.93505e-05	-1.985e-05	-1.44061e-05	9.10583e-06	4.44592e-06	-3.01597e-06	1.93047e-06	9.07862e-07	-1.25827e-05
0.944	32843	-2.17559e-05	-4.33936e-05	-0.000131217	-2.34815e-05	-3.96448e-05	-3.72354e-05	-2.02467e-05	-5.7717e-05	-1.4524e-06	5.64225e-06	-2.31043e-06	1.05563e-06	3.44993e-06	-1.47801e-05
0.945	32844	-2.04311e-05	-4.36225e-05	-0.000131908	-2.10811e-05	-3.9233e-05	-3.49677e-05	-2.10657e-05	-7.86872e-05	-4.76618e-06	5.91708e-06	-1.37883e-06	-7.30175e-07	5.79548e-06	-1.61592e-05
0.946	32845	-1.78022e-05	-4.43213e-05	-0.00013611	-2.10263e-05	-3.89415e-05	-3.28877e-05	-2.17948e-05	-6.0911e-05	1.07146e-06	4.98359e-06	-2.71433e-07	-2.33236e-06	7.22161e-06	-1.72727e-05
0.947	32846	-1.49342e-05	-4.49831e-05	-0.00014151	-2.31762e-05	-3.82582e-05	-3.09038e-05	-2.18424e-05	-2.35546e-05	6.00867e-06	3.24544e-06	1.02346e-06	-2.83628e-06	6.81196e-06	-1.71398e-05
0.948	32847	-1.34998e-05	-4.61876e-05	-0.000151721	-2.6355e-05	-3.71075e-05	-3.11279e-05	-2.18454e-05	7.37542e-06	-5.68693e-07	1.60669e-06	1.54857e-06	-1.98987e-06	4.71623e-06	-1.56701e-05
0.949	32848	-1.63042e-05	-4.79611e-05	-0.000170446	-3.09023e-05	-3.56131e-05	-3.4448e-05	-2.22321e-05	1.78809e-05	-2.52106e-05	8.19152e-07	2.32296e-07	-7.89305e-07	2.887e-06	-1.49654e-05
0.95	32849	-2.171e-05	-4.95937e-05	-0.000181863	-3.68926e-05	-3.52775e-05	-3.85576e-05	-2.3143e-05	1.3663e-06	-5.67195e-05	1.23019e-06	-1.83948e-06	1.19684e-08	1.4832e-06	-1.75431e-05
0.951	32850	-2.54756e-05	-5.0539e-05	-0.000159763	-4.1253e-05	-3.68319e-05	-3.98387e-05	-2.44375e-05	-4.2264e-05	-7.32716e-05	1.40697e-06	-2.68837e-06	8.72936e-08	-1.28434e-06	-2.31913e-05
0.952	32851	-2.82758e-05	-5.20757e-05	-0.000106169	-4.28689e-05	-3.71789e-05	-3.75842e-05	-2.55206e-05	-9.1088e-05	-7.08679e-05	7.63562e-07	-2.244e-06	-6.18374e-08	-4.41991e-06	-2.95964e-05
0.953	32852	-2.96148e-05	-5.37954e-05	-5.95458e-05	-4.24299e-05	-3.49049e-05	-3.45608e-05	-2.50266e-05	-0.00010078	-6.47976e-05	1.33663e-06	-1.81643e-06	5.24162e-07	-5.41114e-06	-3.36406e-05
0.954	32853	-2.89079e-05	-5.59295e-05	-5.4848e-05	-4.39602e-05	-3.28666e-05	-3.13589e-05	-2.40528e-05	-6.10529e-05	-6.63156e-05	2.94524e-06	-1.57246e-06	1.72455e-06	-2.48023e-06	-3.35054e-05
0.955	32854	-2.84815e-05	-5.81771e-05	-7.4031e-05	-4.73644e-05	-3.28554e-05	-2.82354e-05	-2.45098e-05	-1.9461e-05	-6.63659e-05	2.51969e-06	-1.15501e-06	1.50967e-06	1.90056e-06	-3.06248e-05
0.956	32855	-2.90019e-05	-5.83138e-05	-7.32571e-05	-4.83834e-05	-3.35852e-05	-2.63591e-05	-2.40466e-05	-6.49569e-06	-4.96239e-05	5.99824e-07	-9.61002e-07	-4.85855e-07	4.20435e-06	-2.80685e-05
0.957	32856	-2.96446e-05	-5.72821e-05	-6.1465e-05	-4.80346e-05	-3.35541e-05	-2.61006e-05	-2.38462e-05	-9.09999e-06	-1.93301e-05	3.0618e-07	-1.22984e-06	-2.53176e-06	4.36581e-06	-2.69619e-05
0.958	32857	-2.81276e-05	-5.64108e-05	-7.62475e-05	-4.90035e-05	-3.39371e-05	-2.78e-05	-2.47334e-05	-9.98122e-06	5.11191e-06	1.19523e-06	-1.35925e-06	-3.33195e-06	3.30639e-06	-2.48998e-05
0.959	32858	-2.60479e-05	-5.56117e-05	-0.000118386	-5.12026e-05	-3.54317e-05	-3.13296e-05	-2.53904e-05	-5.7916e-06	1.18189e-05	1.39335e-06	-1.91787e-06	-2.80428e-06	3.21698e-06	-2.08462e-05
0.96	32859	-2.64058e-05	-5.5469e-05	-0.000148711	-5.16577e-05	-3.68709e-05	-3.48558e-05	-2.54329e-05	-3.85019e-06	4.40239e-06	-2.61799e-07	-3.0325e-06	-3.4461e-06	4.68403e-06	-1.68033e-05
0.961	32860	-2.76486e-05	-5.44532e-05	-0.000131705	-5.05234e-05	-3.76225e-05	-3.70833e-05	-2.54111e-05	-5.07556e-06	-5.87714e-06	-2.58851e-06	-3.5827e-06	-5.20124e-06	7.28382e-06	-1.41196e-05
0.962	32861	-2.8282e-05	-5.21824e-05	-8.40585e-05	-5.06078e-05	-3.67297e-05	-3.89363e-05	-2.66797e-05	-5.11401e-06	-1.13846e-05	-4.40273e-06	-3.2641e-06	-6.15441e-06	9.54327e-06	-1.30422e-05
0.963	32862	-2.83243e-05	-5.0814e-05	-5.91125e-05	-5.33006e-05	-3.56655e-05	-3.9829e-05	-2.68925e-05	-6.23406e-07	-7.83682e-06	-5.36775e-06	-2.71476e-06	-5.76235e-06	1.10642e-05	-1.26785e-05
0.964	32863	-2.88644e-05	-5.04365e-05	-8.05801e-05	-5.58473e-05	-3.55145e-05	-3.81017e-05	-2.56741e-05	7.59881e-06	5.67785e-06	-5.47024e-06	-3.09006e-06	-3.94721e-06	1.29918e-05	-1.25298e-05
0.965	32864	-2.80608e-05	-4.96959e-05	-0.000121245	-5.2839e-05	-3.63544e-05	-3.41535e-05	-2.42218e-05	1.63726e-05	1.97183e-05	-5.21516e-06	-4.22685e-06	-1.81214e-06	1.63341e-05	-1.26695e-05
0.966	32865	-2.63901e-05	-4.74053e-05	-0.000158653	-3.98033e-05	-3.62595e-05	-3.09038e-05	-2.33012e-05	2.40434e-05	1.76104e-05	-4.36711e-06	-5.34828e-06	-4.84494e-07	2.07251e-05	-1.27457e-05
0.967	32866	-2.43873e-05	-4.35034e-05	-0.000198829	-2.01449e-05	-3.49556e-05	-3.01999e-05	-2.25446e-05	2.99455e-05	-4.20236e-06	-3.02336e-06	-5.6522e-06	-2.31586e-07	2.37649e-05	-1.37458e-05
0.968	32867	-2.21033e-05	-3.98794e-05	-0.000251023	-3.6022e-06	-3.44247e-05	-3.13577e-05	-2.2101e-05	3.32434e-05	-3.08717e-05	-1.37683e-06	-4.60479e-06	-4.97218e-07	2.42599e-05	-1.55693e-05
0.969	32868	-2.00713e-05	-3.84104e-05	-0.000306166	3.23018e-06	-3.43966e-05	-3.25528e-05	-2.26162e-05	3.36737e-05	-4.72611e-05	-1.88899e-07	-3.33023e-06	-1.00076e-06	2.20507e-05	-1.5698e-05
0.97	32869	-1.89667e-05	-3.994e-05	-0.000361694	6.51005e-07	-3.46228e-05	-3.25111e-05	-2.34648e-05	3.33876e-05	-4.53876e-05	7.8871e-08	-3.48855e-06	-1.45444e-06	1.75255e-05	-1.33693e-05
0.971	32870	-1.99402e-05	-4.40385e-05	-0.000409703	-5.96017e-06	-3.55641e-05	-3.21031e-05	-2.38041e-05	3.71231e-05	-2.71109e-05	-4.92662e-07	-4.80712e-06	-1.45515e-06	1.07622e-05	-1.15788e-05
0.972	32871	-2.25264e-05	-4.8778e-05	-0.000343393	-1.2668e-05	-3.69674e-05	-3.11195e-05	-2.34585e-05	4.14535e-05	9.4612e-08	-1.01563e-06	-5.36868e-06	-8.99584e-07	3.2482e-06	-1.25245e-05
0.973	32872	-2.50717e-05	-5.18912e-05	-2.16355e-05	-1.80876e-05	-3.79632e-05	-3.01096e-05	-2.28754e-05	3.1191e-05	3.02325e-05	-8.63912e-07	-4.40371e-06	-4.68592e-07	-3.33641e-06	-1.47176e-05
0.974	32873	-2.397e-05	-5.26909e-05	0.000460241	-2.30088e-05	-3.93076e-05	-2.98558e-05	-2.22066e-05	9.38707e-06	5.94645e-05	-3.09416e-07	-2.44003e-06	-2.58646e-07	-6.88599e-06	-1.48445e-05
0.975	32874	-1.72838e-05	-5.2834e-05	0.000760116	-2.88211e-05	-3.99335e-05	-2.99525e-05	-2.19206e-05	5.22416e-06	7.93675e-05	1.09687e-07	-1.08155e-06	3.31999e-07	-6.29318e-06	-1.24021e-05
0.976	32875	-5.49607e-06	-5.37963e-05	0.000670536	-3.56391e-05	-3.83946e-05	-3.04389e-05	-2.23137e-05	2.75564e-05	8.40504e-05	5.83755e-07	-9.48023e-07	1.06174e-06	-3.22318e-06	-8.6677e-06
0.977	32876	5.33098e-06	-5.67424e-05	0.000335674	-4.44886e-05	-3.6312e-05	-3.2081e-05	-2.35601e-05	5.20082e-05	7.68959e-05	1.25704e-06	-1.03051e-06	1.62548e-06	1.206e-07	-4.66246e-06
0.978	32877	4.68605e-06	-6.12114e-05	1.68103e-05	-5.60292e-05	-3.54678e-05	-3.41909e-05	-2.44252e-05	6.20236e-05	5.65031e-05	1.12242e-06	-6.94605e-07	2.05473e-06	3.60007e-06	-1.77527e-06
0.979	32878	-9.39786e-06	-6.62893e-05	-0.000180971	-6.78143e-05	-3.48839e-05	-3.5056e-05	-2.39713e-05	6.01066e-05	1.71355e-05	3.34441e-07	8.62236e-08	2.66935e-06	8.71685e-06	-1.01134e-06
0.98	32879	-2.55356e-05	-6.89612e-05	-0.00026439	-7.38216e-05	-3.41517e-05	-3.44763e-05	-2.21491e-05	5.47546e-05	-2.09966e-05	1.38741e-07	1.37782e-06	3.20728e-06	1.59784e-05	-8.41908e-07
0.981	32880	-3.78084e-05	-6.6652e-05	-0.000278202	-7.24041e-05	-3.48979e-05	-3.42194e-05	-2.01014e-05	5.12769e-05	-3.02896e-05	1.06611e-06	2.18404e-06	2.98284e-06	2.63267e-05	-1.03462e-06
0.982	32881	-4.45007e-05	-6.24018e-05	-0.000315805	-6.64012e-05	-3.61725e-05	-3.53756e-05	-1.8779e-05	4.8966e-05	-2.87571e-05	1.70658e-06	1.03167e-06	1.32534e-06	3.8618e-05	-2.93829e-06
0.983	32882	-4.51741e-05	-5.86147e-05	-0.000387732	-5.30973e-05	-3.49354e-05	-3.68449e-05	-1.89544e-05	2.98639e-05	-5.08812e-05	1.14279e-06	-3.42609e-07	-9.08924e-07	4.86449e-05	-3.40538e-06
0.984	32883	-4.20857e-05	-5.39254e-05	-0.000419718	-3.23836e-05	-3.24762e-05	-3.7935e-05	-1.8845e-05	-2.2519e-05	-8.78923e-05	6.60206e-07	-7.89081e-07	-2.20029e-06	5.61522e-05	-9.28908e-07
0.985	32884	-3.80151e-05	-4.96269e-05	-0.000411754	-1.19154e-05	-3.12742e-05	-3.78231e-05	-1.7672e-05	-8.1923e-05	-0.000103388	4.30271e-07	-1.1622e-06	-2.2266e-06	6.31753e-05	2.39231e-06
0.986	32885	-3.39552e-05	-4.74779e-05	-0.000390295	1.67098e-06	-3.23051e-05	-3.66823e-05	-1.85089e-05	-0.000115739	-9.40787e-05	4.17717e-07	-1.74378e-06	-1.01487e-06	6.88319e-05	3.41401e-06
0.987	32886	-2.94204e-05	-4.59193e-05	-0.000332915	5.85724e-06	-3.38398e-05	-3.6195e-05	-2.03679e-05	-0.000138473	-7.76347e-05	5.47068e-07	-2.36113e-06	5.8436e-07	7.07118e-05	1.9565e-06
0.988	32887	-2.5243e-05	-4.4385e-05	-0.000196377	3.33421e-06	-3.44465e-05	-3.64513e-05	-2.17157e-05	-0.000185928	-5.09322e-05	1.19805e-06	-2.70382e-06	1.77003e-06	6.65408e-05	1.89252e-06
0.989	32888	-2.09105e-05	-4.38723e-05	7.96155e-06	-3.60153e-06	-3.55389e-05	-3.67003e-05	-2.20475e-05	-0.000237716	-1.4531e-05	2.78284e-06	-2.77491e-06	1.83542e-06	5.478e-05	4.14169e-06
0.99	32889	-1.69415e-05	-4.55538e-05	0.000186753	-1.51187e-05	-3.73487e-05	-3.58357e-05	-2.12312e-05	-0.00024039	1.44551e-05	4.65831e-06	-2.17867e-06	7.85199e-07	3.62065e-05	7.21311e-06
0.991	32890	-1.55406e-05	-4.86383e-05	0.000277926	-3.12946e-05	-3.94269e-05	-3.41294e-05	-2.02745e-05	-0.000186139	1.48908e-05	6.13375e-06	-1.1793e-06	1.0712e-07	1.31983e-05	9.36865e-06
0.992	32891	-2.19027e-05	-5.36396e-05	0.000320631	-5.16353e-05	-4.12191e-05	-3.3309e-05	-1.96076e-05	-0.000103748	-2.04868e-05	6.35365e-06	-2.9406e-07	-1.99262e-08	-1.23659e-05	1.00772e-05
0.993	32892	-3.78383e-05	-6.06491e-05	0.000304398	-7.21699e-05	-4.52567e-05	-3.36461e-05	-1.89242e-05	-2.55727e-05	-7.4087e-05	5.8027e-06	-1.6364e-07	-2.66682e-07	-3.76455e-05	9.70686e-06
0.994	32893	-5.66258e-05	-6.57102e-05	0.000142576	-8.52913e-05	-4.88599e-05	-3.35705e-05	-1.82101e-05	3.02144e-05	-0.000115185	5.67592e-06	-8.43493e-07	-1.13918e-06	-5.70491e-05	9.37155e-06
0.995	32894	-6.6873e-05	-6.54426e-05	-0.000103875	-8.57095e-05	-4.47244e-05	-3.1684e-05	-1.83784e-05	6.12296e-05	-0.000123231	6.73539e-06	-1.5944e-06	-2.44377e-06	-6.72994e-05	9.54722e-06
0.996	32895	-6.38435e-05	-6.16734e-05	-0.000246882	-7.70445e-05	-3.15477e-05	-2.81786e-05	-1.81863e-05	7.95602e-05	-9.98913e-05	7.71926e-06	-1.60507e-06	-3.01471e-06	-7.09083e-05	9.2692e-06
0.997	32896	-5.17828e-05	-5.87049e-05	-0.000227328	-6.86093e-05	-1.59266e-05	-2.6654e-05	-1.75027e-05	9.33571e-05	-5.4963e-05	7.5211e-06	-7.73758e-07	-2.36179e-06	-7.10479e-05	7.43183e-06
0.998	32897	-3.78228e-05	-5.61841e-05	-0.000148987	-6.38479e-05	-5.67004e-06	-3.3426e-05	-1.82013e-05	9.60702e-05	-2.82138e-06	5.99378e-06	3.91966e-08	-1.856e-06	-6.80827e-05	3.54888e-06
0.999	32898	-2.74562e-05	-5.1615e-05	-9.19559e-05	-5.81073e-05	-3.9171e-06	-5.0823e-05	-1.99792e-05	7.97821e-05	3.59933e-05	3.80191e-06	-4.40682e-07	-3.24565e-06	-6.1085e-05	-1.46621e-06
1	32899	-2.34268e-05	-4.60343e-05	-4.37767e-05	-4.93468e-05	-8.04459e-06	-6.89067e-05	-2.17635e-05	5.6068e-05	4.2703e-05	1.80961e-06	-1.61149e-06	-5.86546e-06	-5.12226e-05	-5.76594e-06
1.001	32900	-2.318e-05	-4.37902e-05	4.55042e-05	-4.17675e-05	-1.22867e-05	-6.93122e-05	-2.41197e-05	3.94093e-05	1.05028e-05	4.86152e-07	-1.13552e-06	-7.13096e-06	-4.10523e-05	-7.80393e-06
1.002	32901	-2.2354e-05	-4.55331e-05	0.000161506	-3.97181e-05	-1.54985e-05	-4.75122e-05	-2.66033e-05	9.70623e-06	-5.48559e-05	-6.00877e-07	7.20639e-07	-5.86982e-06	-3.12834e-05	-7.873e-06
1.003	32902	-2.17148e-05	-4.82353e-05	0.000187206	-4.15145e-05	-1.96763e-05	-1.77199e-05	-2.70082e-05	-5.91775e-05	-0.000120668	-2.2486e-06	1.49891e-06	-4.13602e-06	-1.95917e-05	-7.32427e-06
1.004	32903	-2.14513e-05	-4.96834e-05	6.92018e-05	-4.1653e-05	-2.44249e-05	4.69745e-06	-2.62388e-05	-0.000134925	-0.000126559	-3.28358e-06	1.3511e-07	-3.77027e-06	-5.54889e-06	-8.08545e-06
1.005	32904	-2.09258e-05	-5.06902e-05	-8.47473e-05	-3.82248e-05	-2.82062e-05	1.50853e-05	-2.54635e-05	-0.000147791	-5.78436e-05	-2.25791e-06	-1.37488e-06	-4.31037e-06	9.1426e-06	-1.07731e-05
1.006	32905	-2.12921e-05	-5.10788e-05	-0.000162807	-3.16143e-05	-3.21264e-05	1.73508e-05	-2.40827e-05	-9.5016e-05	1.86294e-05	-3.38256e-08	-8.21598e-07	-4.84625e-06	2.26586e-05	-1.50367e-05
1.007	32906	-1.99996e-05	-5.03634e-05	-0.000169239	-2.00645e-05	-3.78001e-05	1.41675e-05	-2.31461e-05	-3.20477e-05	3.6026e-05	2.14532e-07	1.49486e-06	-4.849e-06	3.16933e-05	-2.0103e-05
1.008	32907	-1.85983e-05	-5.22657e-05	-0.000167397	-6.44839e-06	-4.40492e-05	4.00367e-06	-2.39816e-05	-1.06145e-06	-3.6093e-06	-1.36835e-06	2.86745e-06	-3.78654e-06	3.2561e-05	-2.44238e-05
1.009	32908	-2.37936e-05	-5.62304e-05	-0.00016888	-1.6764e-06	-4.801e-05	-1.62952e-05	-2.52887e-05	-1.85112e-05	-3.90855e-05	-2.02201e-06	1.65197e-06	-2.99326e-06	2.59792e-05	-2.56597e-05
1.01	32909	-3.21023e-05	-5.88549e-05	-0.000140823	-9.15404e-06	-5.01028e-05	-4.30517e-05	-2.57528e-05	-6.84584e-05	-3.53622e-05	-7.38657e-07	-5.44662e-07	-3.77095e-06	1.65529e-05	-2.09113e-05
1.011	32910	-3.42881e-05	-5.94721e-05	-8.60493e-05	-2.3325e-05	-5.34414e-05	-5.63834e-05	-2.56182e-05	-0.00010654	-1.5534e-05	2.03704e-06	-1.88731e-06	-5.04302e-06	6.20807e-06	-1.07086e-05
1.012	32911	-2.93232e-05	-5.80111e-05	-5.83286e-05	-3.66511e-05	-5.66514e-05	-4.92153e-05	-2.50574e-05	-9.98586e-05	-4.83287e-06	4.45477e-06	-2.55541e-06	-5.98295e-06	-3.26246e-06	-1.31646e-06
1.013	32912	-2.2386e-05	-5.58275e-05	-7.74906e-05	-4.6797e-05	-5.68516e-05	-3.32454e-05	-2.59533e-05	-6.19379e-05	-6.98454e-06	4.95252e-06	-2.3301e-06	-5.96062e-06	-1.06199e-05	2.87659e-06
1.014	32913	-1.7377e-05	-5.5263e-05	-0.000107169	-5.76789e-05	-5.47867e-05	-1.79899e-05	-2.68942e-05	-2.94892e-05	-9.04341e-06	3.80038e-06	-1.968e-06	-5.96128e-06	-1.58427e-05	2.20264e-06
1.015	32914	-1.5662e-05	-5.45844e-05	-0.0001251	-6.49744e-05	-5.12751e-05	-1.02736e-05	-2.63355e-05	-2.61911e-05	-2.30762e-06	2.32776e-06	-1.98661e-06	-6.39534e-06	-1.81083e-05	-1.13964e-06
1.016	32915	-1.5503e-05	-5.31411e-05	-0.000139243	-6.39628e-05	-4.66804e-05	-9.53408e-06	-2.59657e-05	-4.76266e-05	7.48995e-06	1.82015e-06	-2.02095e-06	-6.67231e-06	-1.70677e-05	-5.50157e-06
1.017	32916	-1.56636e-05	-5.18436e-05	-0.000159562	-5.41933e-05	-4.17222e-05	-1.31309e-05	-2.5923e-05	-6.69018e-05	8.02602e-06	2.07759e-06	-1.98106e-06	-7.37389e-06	-1.17882e-05	-1.08888e-05
1.018	32917	-1.57921e-05	-4.99684e-05	-0.000191606	-4.00453e-05	-3.80966e-05	-1.82848e-05	-2.65898e-05	-6.4378e-05	-5.03669e-06	1.35546e-06	-1.29003e-06	-8.56982e-06	-3.55906e-06	-1.69988e-05
1.019	32918	-1.56782e-05	-4.78809e-05	-0.00024114	-2.58957e-05	-3.56254e-05	-2.41542e-05	-2.79659e-05	-4.15145e-05	-2.84527e-05	-2.12158e-07	-6.35312e-07	-9.24833e-06	5.10082e-06	-2.28352e-05
1.02	32919	-1.51763e-05	-4.65872e-05	-0.00028948	-1.57268e-05	-3.33549e-05	-3.0219e-05	-2.93699e-05	-1.4125e-05	-5.64615e-05	-1.11931e-06	-6.44366e-07	-8.81878e-06	1.15119e-05	-2.89744e-05
1.021	32920	-1.40781e-05	-4.64717e-05	-0.000311856	-1.60734e-05	-3.14773e-05	-3.63207e-05	-2.9791e-05	6.2203e-06	-7.65999e-05	-8.55706e-07	-1.35321e-06	-8.32397e-06	1.41339e-05	-3.6776e-05
1.022	32921	-1.34666e-05	-4.70866e-05	-0.000307305	-2.92705e-05	-3.12282e-05	-4.22606e-05	-2.9508e-05	1.84412e-05	-7.00807e-05	-3.69611e-08	-2.11952e-06	-8.25682e-06	1.27088e-05	-4.38487e-05
1.023	32922	-1.43491e-05	-4.7771e-05	-0.000301899	-4.81236e-05	-3.33194e-05	-4.59485e-05	-2.9115e-05	2.57279e-05	-3.43896e-05	7.16023e-07	-2.77713e-06	-7.97046e-06	7.07717e-06	-4.63538e-05
1.024	32923	-1.61641e-05	-4.85507e-05	-0.000307259	-6.22456e-05	-3.70332e-05	-4.8111e-05	-2.84824e-05	3.05549e-05	8.79575e-06	1.61609e-06	-3.05316e-06	-6.81888e-06	-1.41664e-06	-4.25571e-05
1.025	32924	-1.72369e-05	-4.98311e-05	-0.000304883	-7.03015e-05	-4.09967e-05	-5.44608e-05	-2.69888e-05	3.34641e-05	3.85309e-05	2.30373e-06	-3.2959e-06	-4.80675e-06	-1.00382e-05	-3.44819e-05
1.026	32925	-1.65517e-05	-5.00198e-05	-0.000268345	-7.03439e-05	-4.36236e-05	-6.86915e-05	-2.51095e-05	3.4769e-05	4.90979e-05	2.85573e-06	-4.14132e-06	-2.40259e-06	-1.61219e-05	-2.61422e-05
1.027	32926	-1.43421e-05	-4.72126e-05	-0.000180735	-5.56913e-05	-4.5655e-05	-7.88756e-05	-2.32591e-05	3.57951e-05	4.62427e-05	3.73096e-06	-5.34497e-06	-7.59322e-07	-1.86569e-05	-1.99622e-05
1.028	32927	-1.19886e-05	-4.30729e-05	-3.54655e-05	-2.83268e-05	-4.85106e-05	-7.02159e-05	-2.03276e-05	3.75908e-05	3.67585e-05	4.11215e-06	-5.79742e-06	-4.89896e-07	-1.66004e-05	-1.52008e-05
1.029	32928	-1.03681e-05	-4.07509e-05	0.000145861	6.72495e-07	-5.22649e-05	-4.61471e-05	-1.62349e-05	3.84009e-05	2.09423e-05	3.04689e-06	-4.95072e-06	-7.50361e-07	-1.04263e-05	-1.08374e-05
1.03	32929	-1.09077e-05	-4.06297e-05	0.000284618	2.57015e-05	-5.27943e-05	-2.51696e-05	-1.25436e-05	3.82317e-05	-2.62246e-06	2.23295e-06	-4.07448e-06	-1.15975e-06	-2.25417e-06	-6.96934e-06
1.031	32930	-1.5026e-05	-4.20161e-05	0.000277772	4.09177e-05	-4.71741e-05	-1.92709e-05	-1.12406e-05	3.69481e-05	-3.14351e-05	2.68262e-06	-3.61057e-06	-1.75344e-06	5.32992e-06	-3.71953e-06
1.032	32931	-2.2697e-05	-4.60963e-05	0.000100215	3.95323e-05	-3.84711e-05	-2.37295e-05	-1.21521e-05	3.34313e-05	-6.02233e-05	3.00024e-06	-3.51098e-06	-2.23615e-06	1.15634e-05	-1.86634e-06
1.033	32932	-3.21339e-05	-5.30582e-05	-0.000142214	2.65351e-05	-3.16625e-05	-2.93912e-05	-1.40884e-05	2.82939e-05	-7.95112e-05	3.05205e-06	-4.45601e-06	-2.53121e-06	1.60815e-05	-1.13754e-06
1.034	32933	-4.01401e-05	-5.8669e-05	-0.000291577	1.08238e-05	-2.84119e-05	-3.34221e-05	-1.60595e-05	2.45265e-05	-8.11068e-05	4.52807e-06	-4.94285e-06	-2.07846e-06	1.70305e-05	2.4201e-07
1.035	32934	-4.42563e-05	-6.04791e-05	-0.000309657	-7.67974e-06	-2.7526e-05	-3.66785e-05	-1.85789e-05	2.27919e-05	-4.95974e-05	6.51538e-06	-3.63788e-06	-6.89213e-07	1.48199e-05	2.16584e-06
1.036	32935	-4.2515e-05	-5.91305e-05	-0.000304879	-2.50874e-05	-2.75275e-05	-3.85246e-05	-2.14176e-05	2.11746e-05	1.1466e-05	7.12851e-06	-2.60529e-06	-1.25734e-07	1.06968e-05	3.10771e-06
1.037	32936	-3.67897e-05	-5.68963e-05	-0.000346889	-3.5789e-05	-2.81551e-05	-3.89306e-05	-2.33622e-05	2.062e-05	6.67627e-05	7.12728e-06	-2.55366e-06	-1.05764e-06	6.28649e-06	2.94832e-06
1.038	32937	-3.17885e-05	-5.40275e-05	-0.000395705	-4.06516e-05	-3.09846e-05	-3.86871e-05	-2.47769e-05	2.18767e-05	9.7476e-05	7.29934e-06	-2.88971e-06	-1.97166e-06	3.36273e-06	2.31469e-06
1.039	32938	-2.94046e-05	-5.13296e-05	-0.000388155	-4.37172e-05	-3.45204e-05	-3.71848e-05	-2.47612e-05	2.51825e-05	0.00011451	8.01157e-06	-2.96669e-06	-1.98448e-06	1.01217e-06	1.19609e-06
1.04	32939	-2.81742e-05	-5.0272e-05	-0.000305598	-4.82086e-05	-3.51021e-05	-3.3839e-05	-2.47414e-05	2.93883e-05	0.000130926	8.97718e-06	-2.17685e-06	-1.14938e-06	-1.11041e-06	2.55128e-07
1.041	32940	-2.58381e-05	-5.16441e-05	-0.000132741	-5.43229e-05	-3.4032e-05	-2.91673e-05	-2.50697e-05	3.33154e-05	0.000129031	9.99997e-06	-3.41095e-07	-1.14891e-06	-2.01048e-06	2.82044e-07
1.042	32941	-2.27755e-05	-5.37989e-05	0.000125828	-6.27587e-05	-3.35377e-05	-2.63923e-05	-2.47336e-05	3.65595e-05	8.90013e-05	1.11548e-05	1.66795e-06	-1.64511e-06	5.05348e-07	4.72225e-07
1.043	32942	-2.08125e-05	-5.43934e-05	0.000356313	-7.2013e-05	-3.38875e-05	-2.54567e-05	-2.51156e-05	3.82973e-05	3.39329e-05	1.21022e-05	2.59303e-06	-1.60286e-06	5.27181e-06	3.42037e-07
1.044	32943	-2.03124e-05	-5.4714e-05	0.000427729	-7.93561e-05	-3.48666e-05	-2.56216e-05	-2.5483e-05	3.86462e-05	7.38475e-06	1.25238e-05	2.18523e-06	-6.85218e-07	8.22104e-06	-1.58441e-07
1.045	32944	-2.13089e-05	-5.5263e-05	0.000340629	-8.22273e-05	-3.53343e-05	-2.57018e-05	-2.52473e-05	3.45614e-05	2.09175e-05	1.28197e-05	1.05611e-06	1.77318e-07	8.26891e-06	-3.89656e-07
1.046	32945	-2.28822e-05	-5.7162e-05	0.000173971	-8.14513e-05	-3.54172e-05	-2.49526e-05	-2.51179e-05	2.7997e-05	5.17955e-05	1.27283e-05	-4.72791e-07	-4.83589e-07	8.09935e-06	-2.99622e-07
1.047	32946	-2.43701e-05	-5.97508e-05	1.3946e-06	-7.99143e-05	-3.45312e-05	-2.5195e-05	-2.56053e-05	2.51797e-05	8.25199e-05	1.18781e-05	-2.01465e-06	-1.54246e-06	9.69976e-06	-7.91239e-07
1.048	32947	-2.68608e-05	-6.21946e-05	-0.00012026	-7.78025e-05	-3.31175e-05	-2.83605e-05	-2.58376e-05	2.80103e-05	0.00010479	1.07736e-05	-2.60772e-06	-2.10853e-06	1.21993e-05	-1.9272e-06
1.049	32948	-2.97476e-05	-6.21904e-05	-0.00016075	-7.18301e-05	-3.27117e-05	-3.40639e-05	-2.57496e-05	3.18773e-05	0.000106343	1.00527e-05	-1.52418e-06	-2.01425e-06	1.47174e-05	-3.0234e-06
1.05	32949	-3.13511e-05	-5.86538e-05	-0.000134508	-6.0027e-05	-3.32088e-05	-3.86528e-05	-2.52778e-05	3.3354e-05	7.36515e-05	9.55504e-06	3.7879e-07	-2.16366e-06	1.56879e-05	-3.13882e-06
1.051	32950	-3.10456e-05	-5.13008e-05	-9.04007e-05	-4.39302e-05	-3.36622e-05	-4.028e-05	-2.48597e-05	3.4169e-05	3.04204e-06	9.29006e-06	1.71286e-06	-2.44333e-06	1.42183e-05	-2.40504e-06
1.052	32951	-2.86382e-05	-4.12296e-05	-7.55372e-05	-2.76409e-05	-3.38896e-05	-3.84752e-05	-2.56642e-05	3.12436e-05	-9.09123e-05	9.65054e-06	2.94117e-06	-2.66831e-06	1.11453e-05	-1.67731e-06
1.053	32952	-2.32418e-05	-3.3193e-05	-0.000112517	-1.66259e-05	-3.42403e-05	-3.55474e-05	-2.74671e-05	1.90029e-05	-0.000171752	1.05124e-05	4.65936e-06	-2.24804e-06	8.72532e-06	-1.34869e-06
1.054	32953	-1.6986e-05	-3.13674e-05	-0.000173993	-1.45683e-05	-3.3355e-05	-3.35542e-05	-2.83631e-05	-4.19469e-07	-0.000203692	1.16912e-05	6.08598e-06	-1.2865e-06	7.47478e-06	-1.11291e-06
1.055	32954	-1.38723e-05	-3.49528e-05	-0.00018982	-2.12095e-05	-3.09099e-05	-3.23344e-05	-2.75465e-05	-1.89443e-05	-0.000171	1.27505e-05	6.03636e-06	-7.21544e-07	6.42031e-06	-5.82447e-07
1.056	32955	-1.39589e-05	-4.01698e-05	-0.000114038	-3.22608e-05	-2.77261e-05	-3.09758e-05	-2.63137e-05	-3.09519e-05	-7.15205e-05	1.35128e-05	5.33451e-06	-5.19983e-07	5.32948e-06	3.26783e-07
1.057	32956	-1.44516e-05	-4.53379e-05	2.41281e-06	-4.32909e-05	-2.46038e-05	-3.058e-05	-2.45491e-05	-3.45722e-05	6.29577e-05	1.42955e-05	4.75344e-06	6.2347e-08	5.54475e-06	1.19219e-06
1.058	32957	-1.44208e-05	-4.90113e-05	5.83509e-05	-5.15683e-05	-2.1974e-05	-3.26163e-05	-2.30183e-05	-3.03978e-05	0.000154139	1.52451e-05	3.84672e-06	5.51779e-07	6.17496e-06	2.82834e-06
1.059	32958	-1.44586e-05	-5.0856e-05	1.00804e-05	-5.50229e-05	-2.02644e-05	-3.75107e-05	-2.31322e-05	-1.57947e-05	0.000144501	1.47576e-05	2.38194e-06	2.79936e-07	5.71972e-06	5.75766e-06
1.06	32959	-1.4616e-05	-5.30102e-05	-8.317e-05	-5.48916e-05	-1.98546e-05	-4.44308e-05	-2.4351e-05	1.04289e-05	5.2004e-05	1.21345e-05	8.06202e-07	4.87581e-07	5.30991e-06	7.32663e-06
1.061	32960	-1.60043e-05	-5.60385e-05	-0.000115886	-5.58422e-05	-2.02424e-05	-5.17192e-05	-2.39997e-05	4.10991e-05	-6.6797e-05	9.30205e-06	-7.78193e-07	1.8906e-06	5.85551e-06	6.49146e-06
1.062	32961	-1.97142e-05	-5.85671e-05	-3.48201e-05	-6.12146e-05	-1.81157e-05	-5.82189e-05	-2.18178e-05	7.01668e-05	-0.000171352	7.78455e-06	-3.05594e-06	2.86756e-06	6.79426e-06	4.6071e-06
1.063	32962	-2.31813e-05	-5.96383e-05	9.66945e-05	-6.59179e-05	3.11338e-06	-6.37746e-05	-2.10997e-05	9.23335e-05	-0.00022025	6.93035e-06	-5.59613e-06	1.58152e-06	6.21217e-06	2.95921e-06
1.064	32963	-2.36014e-05	-5.77753e-05	0.000135412	-6.30249e-05	4.82044e-05	-6.86487e-05	-2.13501e-05	9.18134e-05	-0.000195859	5.62504e-06	-6.87403e-06	-1.27683e-07	5.0047e-06	1.50816e-06
1.065	32964	-2.16837e-05	-5.5058e-05	1.59528e-05	-5.3557e-05	8.04493e-05	-6.99847e-05	-2.11225e-05	5.43879e-05	-0.000131177	4.40631e-06	-7.35482e-06	-7.0245e-07	5.03334e-06	-2.55833e-07
1.066	32965	-2.00241e-05	-5.27444e-05	-0.000163155	-4.56307e-05	6.56835e-05	-6.41018e-05	-1.9535e-05	-2.06342e-05	-6.12886e-05	3.75347e-06	-8.05729e-06	-6.98233e-07	5.06338e-06	-2.48487e-06
1.067	32966	-2.21884e-05	-5.31674e-05	-0.000273526	-4.65277e-05	1.48438e-05	-5.52429e-05	-1.83926e-05	-0.000122133	-2.25475e-05	3.08685e-06	-7.70586e-06	-1.34764e-06	4.75628e-06	-4.94705e-06
1.068	32967	-2.66251e-05	-5.61296e-05	-0.000296011	-5.60778e-05	-4.05645e-05	-4.76533e-05	-1.89684e-05	-0.000213172	-3.87079e-05	3.32482e-06	-5.20811e-06	-2.73622e-06	5.16025e-06	-6.31917e-06
1.069	32968	-2.9847e-05	-5.73179e-05	-0.000279964	-6.64342e-05	-8.05422e-05	-4.04431e-05	-1.77616e-05	-0.000243159	-9.90956e-05	4.60368e-06	-1.84882e-06	-3.19076e-06	6.11723e-06	-6.24464e-06
1.07	32969	-3.13823e-05	-5.60769e-05	-0.0002573	-7.03866e-05	-0.000101034	-3.30285e-05	-1.57516e-05	-0.000201958	-0.000159025	4.79422e-06	-7.50803e-08	-1.92707e-06	6.07511e-06	-5.76227e-06
1.071	32970	-3.32689e-05	-5.49525e-05	-0.000225246	-6.74667e-05	-0.00010534	-2.71378e-05	-1.47097e-05	-0.000123698	-0.000187535	3.5409e-06	-8.43539e-07	-6.43528e-07	4.97746e-06	-5.84496e-06
1.072	32971	-3.69485e-05	-5.54895e-05	-0.000182309	-5.96113e-05	-9.93485e-05	-2.76092e-05	-1.50729e-05	-5.27046e-05	-0.000175475	1.51807e-06	-3.18998e-06	-9.70101e-07	4.23988e-06	-6.32822e-06
1.073	32972	-4.05024e-05	-5.77714e-05	-0.000144663	-4.90869e-05	-9.10965e-05	-3.51192e-05	-1.60975e-05	-1.67998e-05	-0.000124984	-9.26677e-07	-6.26795e-06	-3.0043e-06	3.80504e-06	-7.10857e-06
1.074	32973	-4.16557e-05	-6.49561e-05	-0.000130954	-3.70541e-05	-8.62739e-05	-3.79949e-05	-1.70176e-05	-1.10133e-05	-5.66925e-05	-3.2632e-06	-9.50194e-06	-6.499e-06	3.12563e-06	-8.24465e-06
1.075	32974	-3.96223e-05	-7.88961e-05	-0.00014504	-2.47751e-05	-8.5022e-05	-2.40229e-05	-1.74984e-05	-1.40406e-05	6.34092e-06	-5.73486e-06	-1.08012e-05	-1.02721e-05	1.8512e-06	-9.17753e-06
1.076	32975	-3.48502e-05	-9.59416e-05	-0.000169141	-1.44564e-05	-8.38563e-05	7.01501e-07	-1.83032e-05	-9.4409e-06	4.83394e-05	-8.03521e-06	-8.37755e-06	-1.31557e-05	8.48864e-07	-9.41356e-06
1.077	32976	-2.86472e-05	-0.000105028	-0.000176306	-9.15371e-06	-7.97227e-05	1.94241e-05	-1.95828e-05	5.33289e-06	7.05944e-05	-8.98529e-06	-2.56789e-06	-1.4603e-05	1.06152e-06	-9.4792e-06
1.078	32977	-2.39831e-05	-9.16133e-05	-0.000157443	-9.4666e-06	-7.55956e-05	2.16437e-05	-2.00472e-05	2.45152e-05	8.03022e-05	-7.88248e-06	4.66433e-06	-1.43741e-05	1.632e-06	-9.87127e-06
1.079	32978	-2.26136e-05	-5.60447e-05	-0.000127465	-1.30883e-05	-7.7608e-05	1.10603e-05	-1.90247e-05	3.93754e-05	8.71976e-05	-5.87567e-06	1.16362e-05	-1.2775e-05	1.49381e-06	-9.96287e-06
1.08	32979	-2.36136e-05	-2.53389e-05	-9.87611e-05	-1.79695e-05	-8.42523e-05	-3.52674e-06	-1.6038e-05	4.01105e-05	9.12628e-05	-4.30612e-06	1.81807e-05	-1.07589e-05	7.10409e-07	-9.1645e-06
1.081	32980	-2.39367e-05	-1.88987e-05	-6.99401e-05	-2.30054e-05	-8.96531e-05	-1.59617e-05	-1.38719e-05	2.07717e-05	7.79312e-05	-2.56438e-06	2.54955e-05	-9.1723e-06	-1.97289e-07	-7.61711e-06
1.082	32981	-2.3242e-05	-2.33927e-05	-5.19442e-05	-2.66997e-05	-9.03213e-05	-2.52015e-05	-1.40146e-05	-2.03719e-05	2.86076e-05	-9.53786e-08	3.43208e-05	-7.79688e-06	-5.7683e-07	-5.96865e-06
1.083	32982	-2.33279e-05	-2.28115e-05	-6.71339e-05	-2.90351e-05	-7.97846e-05	-3.22098e-05	-1.47691e-05	-8.25033e-05	-5.16485e-05	1.58206e-06	4.36127e-05	-6.63383e-06	-6.4544e-07	-5.36755e-06
1.084	32983	-2.32274e-05	-2.04376e-05	-0.000106137	-3.17091e-05	-4.93331e-05	-3.74832e-05	-1.55367e-05	-0.000153668	-0.000129574	1.94986e-06	5.13621e-05	-5.52085e-06	-5.5993e-07	-6.47394e-06
1.085	32984	-2.14592e-05	-2.33858e-05	-0.000130588	-3.47643e-05	-3.65317e-06	-4.08789e-05	-1.63072e-05	-0.00020889	-0.000165599	3.09049e-06	5.66186e-05	-3.10805e-06	-3.35465e-07	-7.81874e-06
1.086	32985	-1.93052e-05	-3.01191e-05	-0.000125393	-3.708e-05	3.86527e-05	-4.13598e-05	-1.51651e-05	-0.000227351	-0.000141714	5.82427e-06	6.04999e-05	4.04694e-07	-1.66592e-07	-7.87961e-06
1.087	32986	-1.93973e-05	-3.76413e-05	-0.000110714	-3.79657e-05	6.51186e-05	-4.00811e-05	-1.15408e-05	-0.00021011	-7.53289e-05	9.53954e-06	6.35042e-05	3.16892e-06	1.70962e-07	-6.66624e-06
1.088	32987	-2.10954e-05	-4.46865e-05	-0.000103957	-3.58649e-05	6.68649e-05	-4.12486e-05	-8.49183e-06	-0.000174368	-1.11026e-05	1.29997e-05	6.56694e-05	4.22143e-06	5.08442e-09	-4.63993e-06
1.089	32988	-2.3538e-05	-4.85735e-05	-0.000102671	-3.16892e-05	3.94993e-05	-4.76565e-05	-9.06364e-06	-0.000123193	5.3804e-06	1.52507e-05	6.72034e-05	3.85134e-06	-1.6229e-06	-2.57774e-06
1.09	32989	-2.65936e-05	-4.83241e-05	-0.0001002	-2.78194e-05	-2.24131e-06	-5.72859e-05	-1.14341e-05	-6.22676e-05	-2.95391e-05	1.6466e-05	6.72112e-05	3.43659e-06	-3.3552e-06	-7.76881e-07
1.091	32990	-2.90727e-05	-4.64588e-05	-9.49443e-05	-2.67709e-05	-3.88247e-05	-6.77989e-05	-1.2333e-05	-1.60479e-05	-6.57266e-05	1.76071e-05	6.56457e-05	2.69942e-06	-2.89084e-06	1.17117e-06
1.092	32991	-2.88297e-05	-4.37077e-05	-9.13407e-05	-3.05852e-05	-6.10579e-05	-7.57268e-05	-1.39708e-05	3.97802e-06	-7.2775e-05	1.67422e-05	6.10293e-05	-2.56802e-08	-1.51498e-06	2.40085e-06
1.093	32992	-2.78871e-05	-3.86774e-05	-9.06745e-05	-3.6082e-05	-7.25749e-05	-8.1243e-05	-1.73927e-05	1.0929e-05	-6.0681e-05	1.27789e-05	5.16644e-05	-3.86849e-06	-1.16257e-06	2.28493e-06
1.094	32993	-2.84086e-05	-3.45046e-05	-8.89707e-05	-3.94415e-05	-7.81758e-05	-8.68486e-05	-2.00867e-05	2.09115e-05	-3.2784e-05	8.92045e-06	3.89771e-05	-6.05251e-06	-1.84149e-06	1.11243e-06
1.095	32994	-2.74896e-05	-3.58971e-05	-8.65454e-05	-4.12264e-05	-8.02087e-05	-8.91057e-05	-2.10936e-05	3.27968e-05	7.29337e-06	7.68514e-06	2.35154e-05	-5.681e-06	-2.75709e-06	-1.36004e-06
1.096	32995	-2.54633e-05	-4.13869e-05	-8.60661e-05	-4.35019e-05	-7.94065e-05	-8.49974e-05	-2.0567e-05	3.82579e-05	5.26102e-05	8.69412e-06	6.60472e-06	-4.20798e-06	-2.00941e-06	-4.3789e-06
1.097	32996	-2.32974e-05	-4.76877e-05	-8.68612e-05	-4.66968e-05	-7.41077e-05	-7.25096e-05	-2.10374e-05	3.01864e-05	9.33393e-05	9.08365e-06	-1.00935e-05	-3.25925e-06	4.6772e-07	-6.67197e-06
1.098	32997	-2.29315e-05	-5.28196e-05	-8.79988e-05	-4.98692e-05	-6.68319e-05	-5.20516e-05	-2.31074e-05	1.32057e-05	0.000121802	7.30401e-06	-2.58469e-05	-3.87228e-06	4.15742e-06	-7.25536e-06
1.099	32998	-2.29747e-05	-5.59534e-05	-9.04334e-05	-5.13971e-05	-5.97599e-05	-2.92155e-05	-2.58162e-05	-2.4968e-07	0.000133101	3.95708e-06	-3.98131e-05	-5.68629e-06	7.56347e-06	-6.32362e-06
1.1	32999	-2.18742e-05	-5.71637e-05	-9.35119e-05	-5.18354e-05	-5.47281e-05	-1.3321e-05	-2.80615e-05	-4.01332e-06	0.000128415	8.76046e-07	-5.2997e-05	-8.06665e-06	9.14687e-06	-6.71223e-06
1.101	33000	-2.09108e-05	-5.77686e-05	-9.2054e-05	-5.13769e-05	-5.39951e-05	-1.45474e-05	-2.97738e-05	-1.24616e-06	0.000106402	-1.80202e-06	-6.72095e-05	-1.03725e-05	9.29845e-06	-1.20823e-05
1.102	33001	-2.10777e-05	-5.94403e-05	-7.71635e-05	-5.02575e-05	-5.81563e-05	-2.45543e-05	-3.08079e-05	-1.10746e-06	6.46522e-05	-5.4544e-06	-8.1682e-05	-1.22417e-05	8.7096e-06	-2.21912e-05
1.103	33002	-2.1752e-05	-6.19956e-05	-5.44889e-05	-5.0648e-05	-6.21324e-05	-1.44672e-05	-3.20737e-05	-4.94663e-06	4.31461e-06	-1.00586e-05	-9.4314e-05	-1.37462e-05	7.9803e-06	-3.21328e-05
1.104	33003	-2.12145e-05	-6.4272e-05	-4.75164e-05	-5.57773e-05	-5.90665e-05	2.76499e-05	-3.45273e-05	-4.93418e-06	-5.83822e-05	-1.41665e-05	-0.000104605	-1.45573e-05	7.60909e-06	-3.71041e-05
1.105	33004	-2.07517e-05	-6.58718e-05	-7.31119e-05	-6.51585e-05	-4.84289e-05	7.80787e-05	-3.83781e-05	8.31126e-06	-8.65985e-05	-1.66302e-05	-0.00011295	-1.41609e-05	8.61209e-06	-3.79869e-05
1.106	33005	-2.07655e-05	-6.681e-05	-0.000120649	-7.32026e-05	-3.64808e-05	0.000109128	-4.34779e-05	3.27269e-05	-5.70766e-05	-1.85216e-05	-0.000119305	-1.30898e-05	1.01056e-05	-3.82786e-05
1.107	33006	-2.10218e-05	-6.7504e-05	-0.000168922	-7.49949e-05	-2.7846e-05	0.000114283	-4.77226e-05	5.66956e-05	1.56301e-05	-2.07429e-05	-0.000123617	-1.2633e-05	1.01371e-05	-3.6995e-05
1.108	33007	-1.9897e-05	-6.82766e-05	-0.000209384	-7.01592e-05	-2.05737e-05	9.99817e-05	-5.00612e-05	7.09159e-05	0.000105818	-2.30695e-05	-0.000126555	-1.26027e-05	9.16979e-06	-3.18222e-05
1.109	33008	-1.66485e-05	-6.98153e-05	-0.000237715	-6.33536e-05	-1.10824e-05	7.31692e-05	-5.05267e-05	7.75359e-05	0.000207721	-2.51265e-05	-0.000127953	-1.20747e-05	9.13085e-06	-2.48041e-05
1.11	33009	-1.26198e-05	-7.11977e-05	-0.000258827	-6.00607e-05	5.54712e-07	4.13492e-05	-5.05301e-05	8.42812e-05	0.000314774	-2.68658e-05	-0.000127427	-1.20826e-05	9.39654e-06	-1.99069e-05
1.111	33010	-1.17789e-05	-6.90904e-05	-0.000305495	-5.86698e-05	1.05785e-05	1.06705e-05	-4.8086e-05	9.23327e-05	0.000403943	-2.84904e-05	-0.000123996	-1.43603e-05	9.00072e-06	-1.77989e-05
1.112	33011	-1.33734e-05	-6.28886e-05	-0.000400745	-4.74007e-05	1.80229e-05	-1.48077e-05	-4.34706e-05	9.63694e-05	0.000456537	-2.97885e-05	-0.000117713	-1.77477e-05	8.42798e-06	-1.5453e-05
1.113	33012	-1.3047e-05	-5.50234e-05	-0.000485284	-1.9599e-05	4.02367e-05	-3.38502e-05	-4.01998e-05	9.16186e-05	0.000475132	-2.99469e-05	-0.000110532	-2.02319e-05	8.31016e-06	-1.09488e-05
1.114	33013	-9.01021e-06	-4.72279e-05	-0.000435131	1.43128e-05	0.000100932	-5.04293e-05	-3.91817e-05	6.63916e-05	0.000444349	-2.89381e-05	-0.000102279	-2.18836e-05	9.14473e-06	-7.47152e-06
1.115	33014	-3.31521e-06	-3.91998e-05	-0.000223421	3.91221e-05	0.000167996	-6.75335e-05	-3.92831e-05	1.63275e-05	0.0003132	-2.77918e-05	-9.21729e-05	-2.27404e-05	1.02452e-05	-8.14401e-06
1.116	33015	8.46999e-07	-3.2365e-05	-6.98298e-06	5.2005e-05	0.000179957	-8.35622e-05	-3.83934e-05	-2.23904e-05	6.24297e-05	-2.75408e-05	-8.09918e-05	-2.22285e-05	9.83028e-06	-1.16013e-05
1.117	33016	1.41711e-06	-2.92501e-05	0.000176711	5.61394e-05	0.000128535	-9.17883e-05	-3.72055e-05	-2.66827e-05	-0.000205577	-2.68065e-05	-6.94893e-05	-2.0979e-05	8.50692e-06	-1.55417e-05
1.118	33017	-1.11627e-06	-3.05423e-05	0.00044339	5.30386e-05	4.64897e-05	-9.12356e-05	-3.77834e-05	-2.31408e-05	-0.000369267	-2.40616e-05	-5.58498e-05	-1.9619e-05	8.22707e-06	-1.81004e-05
1.119	33018	-5.92254e-06	-3.52059e-05	0.000620888	4.24678e-05	-3.76319e-05	-8.91772e-05	-3.74724e-05	-1.00435e-05	-0.00040029	-2.08505e-05	-3.95053e-05	-1.78415e-05	9.46564e-06	-1.79659e-05
1.12	33019	-1.47349e-05	-4.43483e-05	0.000496635	2.14901e-05	-0.000110271	-8.75183e-05	-3.49275e-05	2.77903e-05	-0.000327613	-1.677e-05	-2.373e-05	-1.48836e-05	1.16027e-05	-1.56359e-05
1.121	33020	-2.43475e-05	-5.75309e-05	0.000261456	-7.70394e-06	-0.00015816	-8.33495e-05	-3.10327e-05	6.40894e-05	-0.000217128	-1.18118e-05	-9.4416e-06	-1.18751e-05	1.3394e-05	-1.16733e-05
1.122	33021	-3.44525e-05	-7.16693e-05	0.000216104	-3.6941e-05	-0.000170543	-7.59616e-05	-2.65581e-05	7.3466e-05	-0.000134696	-8.25782e-06	3.55396e-06	-1.02044e-05	1.46403e-05	-7.00305e-06
1.123	33022	-4.78067e-05	-8.36402e-05	0.000358089	-5.48028e-05	-0.00015102	-6.94462e-05	-2.36634e-05	5.48225e-05	-0.000123211	-6.66435e-06	1.70266e-05	-9.43531e-06	1.55906e-05	-3.94098e-06
1.124	33023	-6.31786e-05	-9.12406e-05	0.000391693	-5.72264e-05	-0.000117219	-6.75785e-05	-2.28903e-05	2.38151e-05	-0.000164345	-5.96444e-06	3.23239e-05	-8.22217e-06	1.57227e-05	-4.37091e-06
1.125	33024	-7.78116e-05	-9.52957e-05	0.000125236	-5.4162e-05	-8.59841e-05	-6.96575e-05	-2.35526e-05	-1.38907e-05	-0.000213561	-4.30353e-06	4.68629e-05	-5.3372e-06	1.48415e-05	-6.10855e-06
1.126	33025	-8.63513e-05	-9.51698e-05	-0.000259212	-5.49656e-05	-6.72949e-05	-7.62043e-05	-2.44782e-05	-5.69735e-05	-0.000241031	-5.66194e-07	5.74929e-05	-1.4433e-06	1.49845e-05	-6.74568e-06
1.127	33026	-8.43598e-05	-9.17798e-05	-0.000447265	-5.80429e-05	-6.29293e-05	-8.8625e-05	-2.44517e-05	-9.01947e-05	-0.000237578	4.68876e-06	6.32627e-05	1.5321e-06	1.69262e-05	-6.48806e-06
1.128	33027	-7.65739e-05	-8.74702e-05	-0.000382961	-5.85789e-05	-6.45229e-05	-0.00010342	-2.31927e-05	-9.45067e-05	-0.000208095	9.71052e-06	6.62779e-05	2.84975e-06	1.92238e-05	-6.0945e-06
1.129	33028	-6.97562e-05	-8.22913e-05	-0.000239449	-5.69536e-05	-5.92786e-05	-0.000116829	-2.07408e-05	-7.1325e-05	-0.000162494	1.36437e-05	6.84526e-05	4.05099e-06	2.01729e-05	-6.63663e-06
1.13	33029	-6.34057e-05	-7.63136e-05	-0.000148506	-5.67055e-05	-4.09641e-05	-0.000123652	-1.91884e-05	-4.21927e-05	-0.000123205	1.6964e-05	7.04307e-05	5.42862e-06	1.91154e-05	-8.05745e-06
1.131	33030	-5.44613e-05	-7.08745e-05	-0.000124228	-5.95182e-05	-2.03946e-05	-0.000119542	-2.10032e-05	-2.19673e-05	-0.000100735	1.91837e-05	7.20455e-05	5.38754e-06	1.72198e-05	-9.37951e-06
1.132	33031	-4.45063e-05	-6.76728e-05	-0.000143145	-6.10781e-05	-9.971e-06	-0.000107373	-2.47028e-05	-9.49382e-06	-9.18249e-05	2.0152e-05	7.3658e-05	3.14857e-06	1.61163e-05	-1.0737e-05
1.133	33032	-3.54127e-05	-6.56789e-05	-0.000195528	-5.74354e-05	-1.23289e-05	-9.29169e-05	-2.79222e-05	1.49245e-06	-8.41218e-05	2.12553e-05	7.51646e-05	4.97388e-07	1.60546e-05	-1.43732e-05
1.134	33033	-2.88834e-05	-6.27698e-05	-0.000272008	-5.0211e-05	-2.37968e-05	-7.89394e-05	-2.99446e-05	1.03624e-05	-6.15955e-05	2.29028e-05	7.58554e-05	-2.11134e-07	1.6733e-05	-2.10704e-05
1.135	33034	-2.58127e-05	-5.85263e-05	-0.000354371	-4.31635e-05	-4.29834e-05	-6.61258e-05	-3.10583e-05	1.58111e-05	-1.29451e-05	2.36506e-05	7.44972e-05	1.46943e-06	1.8431e-05	-2.77621e-05
1.136	33035	-2.36484e-05	-5.53268e-05	-0.000423269	-3.90773e-05	-6.60294e-05	-5.66294e-05	-3.14558e-05	1.786e-05	4.65168e-05	2.30295e-05	7.04027e-05	3.96505e-06	2.03111e-05	-2.98328e-05
1.137	33036	-2.0803e-05	-5.53953e-05	-0.000474121	-3.95155e-05	-8.28851e-05	-5.02107e-05	-3.15613e-05	1.81006e-05	9.56364e-05	2.20386e-05	6.43168e-05	5.07477e-06	2.09586e-05	-2.72681e-05
1.138	33037	-1.77594e-05	-5.62473e-05	-0.00051024	-4.24468e-05	-8.66569e-05	-4.43671e-05	-3.09286e-05	1.41226e-05	0.000122365	2.04698e-05	5.71694e-05	4.28824e-06	2.04109e-05	-2.4605e-05
1.139	33038	-1.51708e-05	-5.52099e-05	-0.000498468	-4.30748e-05	-7.96609e-05	-3.69737e-05	-3.03197e-05	6.5808e-06	0.000119807	1.82967e-05	5.01817e-05	2.9729e-06	2.06337e-05	-2.53552e-05
1.14	33039	-1.34481e-05	-5.31681e-05	-0.000346521	-3.89312e-05	-6.63303e-05	-2.7936e-05	-3.02735e-05	4.34036e-06	8.60993e-05	1.66095e-05	4.41402e-05	2.48451e-06	2.29947e-05	-3.01187e-05
1.141	33040	-1.19429e-05	-5.04905e-05	-4.98263e-05	-2.91242e-05	-4.96914e-05	-2.15508e-05	-2.93788e-05	9.35474e-06	2.67085e-05	1.60883e-05	3.8403e-05	2.98617e-06	2.72645e-05	-3.6992e-05
1.142	33041	-1.03403e-05	-4.75761e-05	0.000226288	-1.87828e-05	-3.29114e-05	-2.06389e-05	-2.71735e-05	1.1383e-05	-5.61611e-05	1.68808e-05	3.21932e-05	4.34757e-06	3.18295e-05	-4.08202e-05
1.143	33042	-1.19345e-05	-4.70869e-05	0.000385506	-1.97407e-05	-1.82023e-05	-2.09423e-05	-2.47277e-05	6.80725e-06	-0.000149714	1.89584e-05	2.66328e-05	6.35229e-06	3.50209e-05	-3.67772e-05
1.144	33043	-1.64303e-05	-4.93412e-05	0.00042949	-3.26724e-05	-8.91889e-06	-1.97924e-05	-2.44727e-05	2.15343e-06	-0.00020312	2.16884e-05	2.2561e-05	7.71114e-06	3.62377e-05	-2.80085e-05
1.145	33044	-2.21004e-05	-5.30908e-05	0.000341934	-4.66983e-05	-6.25253e-06	-1.60506e-05	-2.59912e-05	-6.70862e-07	-0.000189961	2.35493e-05	1.94978e-05	8.36476e-06	3.47069e-05	-2.16312e-05
1.146	33045	-2.6517e-05	-5.62914e-05	0.000170051	-5.55879e-05	-8.00326e-06	-9.23165e-06	-2.81942e-05	-9.93882e-06	-0.000149951	2.32848e-05	1.71021e-05	8.90768e-06	3.1072e-05	-2.05416e-05
1.147	33046	-2.79875e-05	-5.67783e-05	1.36065e-05	-5.7665e-05	-1.40746e-05	2.62605e-06	-2.91817e-05	-3.4534e-05	-0.000135027	2.29004e-05	1.44787e-05	8.91666e-06	2.85733e-05	-2.17348e-05
1.148	33047	-2.49119e-05	-5.49625e-05	-6.74013e-05	-5.7739e-05	-2.38373e-05	1.56902e-05	-2.93121e-05	-7.64031e-05	-0.000164014	2.35301e-05	1.04169e-05	8.32315e-06	2.88737e-05	-2.15572e-05
1.149	33048	-1.93048e-05	-5.18345e-05	-0.000100385	-6.01915e-05	-3.48585e-05	2.13351e-05	-3.07704e-05	-0.000112187	-0.00021184	2.21522e-05	6.37415e-06	6.50076e-06	3.04998e-05	-2.06849e-05
1.15	33049	-1.61972e-05	-4.9047e-05	-0.000130929	-6.10475e-05	-4.56765e-05	1.91742e-05	-2.99232e-05	-0.000118706	-0.000230539	1.80519e-05	5.26442e-06	3.79217e-06	3.24457e-05	-1.93863e-05
1.151	33050	-1.53332e-05	-4.73139e-05	-0.000165567	-5.80145e-05	-5.37069e-05	1.3051e-05	-2.66755e-05	-0.000118624	-0.000191746	1.3005e-05	8.52846e-06	1.05341e-06	3.45304e-05	-1.886e-05
1.152	33051	-1.51585e-05	-4.4866e-05	-0.000171697	-5.23121e-05	-5.72731e-05	5.52082e-06	-2.3463e-05	-0.000134202	-0.000112693	9.74233e-06	1.55887e-05	4.51599e-07	3.60891e-05	-1.91541e-05
1.153	33052	-1.43898e-05	-4.14978e-05	-0.00012487	-4.18299e-05	-5.64658e-05	-1.29428e-07	-2.22013e-05	-0.000155418	-4.1012e-05	9.91131e-06	2.48379e-05	2.31748e-06	3.63454e-05	-1.78395e-05
1.154	33053	-1.31738e-05	-3.8465e-05	-3.78026e-05	-2.50961e-05	-5.20132e-05	1.28326e-06	-2.07163e-05	-0.000162689	-1.00935e-05	1.23524e-05	3.47855e-05	4.3792e-06	3.50402e-05	-1.47036e-05
1.155	33054	-1.14631e-05	-3.75386e-05	1.85513e-05	-8.80105e-06	-4.599e-05	6.62298e-06	-1.78085e-05	-0.000148607	-1.59633e-05	1.49927e-05	4.39186e-05	5.47302e-06	3.25112e-05	-1.08622e-05
1.156	33055	-9.87846e-06	-3.89124e-05	-3.64084e-05	4.1174e-07	-4.02386e-05	9.68866e-06	-1.56407e-05	-0.000117124	-3.83346e-05	1.69331e-05	5.05773e-05	5.77276e-06	2.91036e-05	-7.58954e-06
1.157	33056	-9.2623e-06	-4.13201e-05	-0.000176918	2.88491e-06	-3.23498e-05	1.00066e-05	-1.46122e-05	-7.73512e-05	-5.93481e-05	1.75102e-05	5.38377e-05	5.99512e-06	2.53038e-05	-5.78801e-06
1.158	33057	-1.10829e-05	-4.43703e-05	-0.000294903	3.96505e-06	-1.97896e-05	1.19585e-05	-1.42946e-05	-4.05978e-05	-6.66201e-05	1.62174e-05	5.37177e-05	5.36963e-06	2.14921e-05	-5.74042e-06
1.159	33058	-1.48231e-05	-4.75192e-05	-0.000274744	6.33456e-06	-7.28065e-06	2.01468e-05	-1.47773e-05	-1.87293e-05	-6.00326e-05	1.49375e-05	5.08549e-05	4.35857e-06	1.77951e-05	-6.72984e-06
1.16	33059	-1.89366e-05	-5.00819e-05	-9.86471e-05	6.57051e-06	-2.29776e-06	3.67485e-05	-1.66374e-05	-1.54476e-05	-4.28705e-05	1.53958e-05	4.72109e-05	4.49421e-06	1.509e-05	-7.72829e-06
1.161	33060	-2.27854e-05	-5.17579e-05	8.57256e-05	1.94732e-06	-1.83702e-06	5.82798e-05	-1.81155e-05	-1.9009e-05	-1.73063e-05	1.7662e-05	4.57222e-05	5.65018e-06	1.44711e-05	-8.10185e-06
1.162	33061	-2.5788e-05	-5.18093e-05	9.82731e-05	-5.62627e-06	2.98072e-06	6.99265e-05	-1.92131e-05	-1.5166e-05	1.5979e-05	2.09374e-05	4.67689e-05	6.44604e-06	1.55936e-05	-8.4858e-06
1.163	33062	-2.84672e-05	-5.04125e-05	-3.43837e-05	-1.41376e-05	1.96714e-05	5.47546e-05	-2.05717e-05	2.57602e-06	5.40711e-05	2.40484e-05	4.70673e-05	7.22052e-06	1.65795e-05	-8.29753e-06
1.164	33063	-3.17677e-05	-4.94803e-05	-0.00015075	-2.64414e-05	5.11597e-05	1.54125e-05	-2.21036e-05	3.01492e-05	9.73139e-05	2.55356e-05	4.38293e-05	8.44094e-06	1.6006e-05	-6.70666e-06
1.165	33064	-3.58458e-05	-4.8813e-05	-0.000185896	-4.42054e-05	8.03167e-05	-3.03009e-05	-2.29155e-05	5.67903e-05	0.000142289	2.50743e-05	3.74105e-05	8.67232e-06	1.48744e-05	-4.95253e-06
1.166	33065	-3.95543e-05	-4.90697e-05	-0.000179792	-6.27778e-05	8.21758e-05	-7.42837e-05	-2.43085e-05	7.57356e-05	0.00017642	2.2258e-05	2.99581e-05	6.81103e-06	1.45803e-05	-4.40603e-06
1.167	33066	-4.3272e-05	-5.01849e-05	-0.000164548	-7.4229e-05	5.52343e-05	-0.000117401	-2.65474e-05	8.76575e-05	0.000185841	1.58669e-05	2.37819e-05	3.97299e-06	1.40445e-05	-4.80707e-06
1.168	33067	-4.70389e-05	-5.04778e-05	-0.000129516	-7.43335e-05	1.15281e-05	-0.000156462	-2.81459e-05	9.21414e-05	0.000174283	6.00289e-06	1.92648e-05	1.2294e-06	1.17855e-05	-6.13741e-06
1.169	33068	-4.80555e-05	-5.01662e-05	-6.78507e-05	-6.77932e-05	-4.04413e-05	-0.000184605	-2.76142e-05	8.78934e-05	0.000156704	-3.36232e-06	1.54587e-05	-9.86021e-07	9.36989e-06	-7.40935e-06
1.17	33069	-4.53151e-05	-5.06485e-05	-2.46021e-05	-6.25444e-05	-9.36382e-05	-0.000196841	-2.70841e-05	8.0149e-05	0.000141542	-6.88943e-06	1.25185e-05	-2.20697e-06	9.53399e-06	-7.22427e-06
1.171	33070	-4.17313e-05	-5.23429e-05	-4.35779e-05	-5.99404e-05	-0.000134087	-0.000188245	-2.68438e-05	7.54662e-05	0.00013281	-4.06292e-06	9.85964e-06	-3.34631e-06	1.12848e-05	-7.29163e-06
1.172	33071	-3.97471e-05	-5.4176e-05	-0.000103244	-5.68858e-05	-0.000152351	-0.000156203	-2.49684e-05	7.01823e-05	0.000131404	1.82647e-07	7.74622e-06	-3.31101e-06	1.25327e-05	-9.06052e-06
1.173	33072	-3.92931e-05	-5.5453e-05	-0.000147774	-5.57406e-05	-0.000149321	-0.000103514	-2.32971e-05	6.12399e-05	0.000137297	-2.46212e-07	5.96743e-06	-1.81599e-06	1.29586e-05	-1.04803e-05
1.174	33073	-3.87745e-05	-5.48513e-05	-0.000135667	-6.03996e-05	-0.000132954	-4.18006e-05	-2.29447e-05	4.98287e-05	0.000147963	-9.30365e-06	2.80419e-06	-1.13407e-07	1.27054e-05	-9.0638e-06
1.175	33074	-3.6553e-05	-5.16682e-05	-6.62245e-05	-6.92899e-05	-0.000118118	1.04764e-05	-2.46373e-05	3.87196e-05	0.00015634	-2.63479e-05	-1.8673e-06	1.5445e-06	1.2703e-05	-4.90721e-06
1.176	33075	-3.29955e-05	-4.71279e-05	2.39205e-05	-8.05144e-05	-0.000111669	4.15886e-05	-2.79818e-05	2.8192e-05	0.000153158	-4.49483e-05	-7.39422e-06	1.66871e-06	1.26338e-05	-2.1636e-06
1.177	33076	-2.82608e-05	-4.43902e-05	8.05113e-05	-9.02417e-05	-0.000112364	5.15724e-05	-3.27643e-05	1.11113e-05	0.000137576	-6.132e-05	-1.28244e-05	-8.0366e-07	1.18993e-05	-2.76715e-06
1.178	33077	-2.29095e-05	-4.43766e-05	8.3134e-05	-9.64396e-05	-0.000115009	4.70768e-05	-3.57314e-05	-2.09278e-05	0.000119395	-7.59361e-05	-1.94179e-05	-5.85416e-06	1.08238e-05	-2.33357e-06
1.179	33078	-1.92855e-05	-4.43097e-05	4.38945e-05	-9.93671e-05	-0.000116101	3.2459e-05	-3.43185e-05	-6.35008e-05	0.000108791	-8.59131e-05	-2.91968e-05	-1.15575e-05	1.00476e-05	1.67645e-08
1.18	33079	-1.71739e-05	-4.27648e-05	-3.08182e-05	-9.85434e-05	-0.000110944	1.29829e-05	-3.15732e-05	-9.42113e-05	0.000113595	-8.6374e-05	-4.17423e-05	-1.55151e-05	1.01199e-05	1.79118e-06
1.181	33080	-1.50722e-05	-4.06078e-05	-0.000129526	-9.40176e-05	-9.77589e-05	-5.33304e-06	-2.95786e-05	-9.19169e-05	0.000142146	-7.67578e-05	-5.54464e-05	-1.71469e-05	1.05406e-05	3.02542e-06
1.182	33081	-1.30224e-05	-3.92132e-05	-0.000213586	-8.48673e-05	-7.96544e-05	-1.89005e-05	-2.69389e-05	-5.64747e-05	0.000190133	-6.12927e-05	-6.93995e-05	-1.72208e-05	1.12707e-05	4.4636e-06
1.183	33082	-1.31646e-05	-3.88824e-05	-0.000241664	-7.1064e-05	-6.06823e-05	-2.50826e-05	-2.33386e-05	-1.79556e-05	0.00023231	-4.47377e-05	-8.34929e-05	-1.66717e-05	1.29027e-05	5.49074e-06
1.184	33083	-1.50838e-05	-3.86744e-05	-0.000222626	-5.17465e-05	-4.2567e-05	-2.44457e-05	-2.12619e-05	-1.40819e-05	0.000238554	-3.1594e-05	-9.70874e-05	-1.62647e-05	1.50283e-05	6.11559e-06
1.185	33084	-1.67792e-05	-3.78826e-05	-0.000214339	-2.6197e-05	-2.57705e-05	-2.23807e-05	-2.15398e-05	-4.34851e-05	0.0002019	-2.48618e-05	-0.00011094	-1.68178e-05	1.61461e-05	6.87263e-06
1.186	33085	-1.75432e-05	-3.62894e-05	-0.000245704	4.21109e-06	-1.18056e-05	-2.48691e-05	-2.30317e-05	-6.96072e-05	0.000136177	-2.52311e-05	-0.000126651	-1.73016e-05	1.56146e-05	6.98902e-06
1.187	33086	-1.7909e-05	-3.27377e-05	-0.000281835	3.63996e-05	-1.5144e-06	-3.06792e-05	-2.4366e-05	-7.59653e-05	5.15935e-05	-3.36755e-05	-0.000144195	-1.67795e-05	1.41566e-05	5.79031e-06
1.188	33087	-1.91558e-05	-2.7678e-05	-0.00028686	6.30708e-05	5.21899e-06	-3.45074e-05	-2.61159e-05	-7.36936e-05	-4.65512e-05	-5.0129e-05	-0.000161121	-1.6619e-05	1.28321e-05	4.50869e-06
1.189	33088	-2.06436e-05	-2.34992e-05	-0.000287945	7.20194e-05	1.36727e-05	-3.3637e-05	-2.96368e-05	-7.12697e-05	-0.000136822	-6.84101e-05	-0.000174636	-1.72994e-05	1.22704e-05	5.30903e-06
1.19	33089	-2.13048e-05	-2.20405e-05	-0.000335211	5.74374e-05	3.6719e-05	-3.23795e-05	-3.2768e-05	-6.59011e-05	-0.000191119	-7.89254e-05	-0.000183971	-1.63007e-05	1.22192e-05	7.62044e-06
1.191	33090	-1.99534e-05	-2.2819e-05	-0.000414445	3.01701e-05	8.54097e-05	-3.70635e-05	-3.18919e-05	-5.77104e-05	-0.000199607	-7.71453e-05	-0.000188293	-1.3259e-05	1.17303e-05	9.2119e-06
1.192	33091	-1.71511e-05	-2.40884e-05	-0.000444564	5.14127e-06	0.000139978	-5.13968e-05	-2.82853e-05	-5.59725e-05	-0.000170399	-6.53918e-05	-0.000185797	-1.17416e-05	1.09144e-05	1.13533e-05
1.193	33092	-1.5524e-05	-2.557e-05	-0.000364056	-1.43575e-05	0.000167154	-7.63726e-05	-2.55988e-05	-5.98931e-05	-0.000117886	-5.12119e-05	-0.000176429	-1.36965e-05	1.14974e-05	1.55223e-05
1.194	33093	-1.67133e-05	-2.87505e-05	-0.000202217	-3.28746e-05	0.00015961	-0.000104725	-2.30889e-05	-5.0552e-05	-5.84246e-05	-4.30524e-05	-0.000162189	-1.67997e-05	1.23018e-05	1.88124e-05
1.195	33094	-1.93748e-05	-3.3864e-05	-7.97953e-05	-5.45991e-05	0.000127078	-0.00012865	-2.03698e-05	-2.42487e-05	-1.44538e-05	-4.18355e-05	-0.000144924	-1.81444e-05	1.054e-05	1.74562e-05
1.196	33095	-1.95501e-05	-3.80188e-05	-6.95399e-05	-7.63067e-05	8.296e-05	-0.000157711	-1.72737e-05	-1.79002e-06	1.01761e-06	-4.27032e-05	-0.000125498	-1.83132e-05	7.6609e-06	1.34621e-05
1.197	33096	-1.56589e-05	-3.82821e-05	-7.37517e-05	-8.93195e-05	4.82681e-05	-0.000191933	-1.29592e-05	8.54532e-06	6.7669e-06	-4.2539e-05	-0.000103741	-1.93901e-05	7.55649e-06	1.14519e-05
1.198	33097	-9.96959e-06	-3.36122e-05	-9.45137e-06	-8.45279e-05	2.5287e-05	-0.00020096	-7.94006e-06	1.35132e-05	2.21087e-05	-4.0531e-05	-8.15226e-05	-2.12114e-05	1.04095e-05	1.05346e-05
1.199	33098	-3.80474e-06	-2.87335e-05	4.38249e-05	-7.02275e-05	-2.45098e-06	-0.000178995	-2.30352e-06	1.73523e-05	3.64922e-05	-3.64772e-05	-5.81982e-05	-2.21864e-05	1.27607e-05	8.30591e-06
1.2	33099	-1.59892e-06	-2.99281e-05	9.8342e-05	-6.1579e-05	-3.11297e-05	-0.000145696	1.97222e-06	2.4011e-05	3.21345e-05	-3.04742e-05	-3.06775e-05	-2.1906e-05	1.18057e-05	3.96463e-06
1.201	33100	-5.89724e-06	-3.64452e-05	0.000237313	-5.99627e-05	-5.71576e-05	-0.000102714	4.64617e-06	3.61214e-05	6.61949e-06	-2.39689e-05	2.2629e-06	-2.12337e-05	7.36422e-06	-3.24735e-06
1.202	33101	-1.29302e-05	-4.46724e-05	0.00034027	-6.53594e-05	-9.16032e-05	-4.73031e-05	6.49864e-06	5.63198e-05	-2.99621e-05	-1.75629e-05	3.89081e-05	-2.06335e-05	2.75358e-06	-1.23041e-05
1.203	33102	-2.07459e-05	-5.32317e-05	0.000225119	-7.06328e-05	-0.000137606	1.07581e-05	7.56458e-06	8.83069e-05	-7.0192e-05	-1.05345e-05	7.32704e-05	-2.10194e-05	7.91875e-07	-1.8656e-05
1.204	33103	-2.75172e-05	-5.97922e-05	-8.39541e-05	-6.83915e-05	-0.000184779	4.7188e-05	8.58069e-06	0.000122655	-0.000109976	-3.39385e-06	0.000103406	-2.19664e-05	2.60879e-06	-1.86658e-05
1.205	33104	-3.32298e-05	-6.29412e-05	-0.00035002	-6.09382e-05	-0.000217084	5.64047e-05	8.03432e-06	0.000141344	-0.000144134	1.12109e-06	0.000129493	-2.20301e-05	5.7936e-06	-1.50546e-05
1.206	33105	-3.89187e-05	-6.37147e-05	-0.000409842	-5.43081e-05	-0.00022371	5.22857e-05	8.01107e-06	0.00013596	-0.000162721	2.42536e-06	0.00014984	-2.19022e-05	6.27135e-06	-1.22372e-05
1.207	33106	-4.45568e-05	-6.3189e-05	-0.000284172	-5.05359e-05	-0.000202129	4.52207e-05	1.0312e-05	0.000105187	-0.000157662	3.80815e-06	0.00016248	-2.24535e-05	2.97426e-06	-1.15749e-05
1.208	33107	-4.79424e-05	-6.22417e-05	-4.62164e-05	-4.72406e-05	-0.000162034	4.0485e-05	1.34891e-05	5.94775e-05	-0.000134036	8.62943e-06	0.000166844	-2.32496e-05	-1.5666e-06	-1.14658e-05
1.209	33108	-4.88965e-05	-6.06035e-05	0.000204578	-4.12882e-05	-0.000120295	4.19871e-05	1.60085e-05	1.77735e-05	-0.000102552	1.72906e-05	0.000164244	-2.3231e-05	-3.54803e-06	-9.56918e-06
1.21	33109	-4.80652e-05	-5.75208e-05	0.000297513	-3.20163e-05	-9.12634e-05	5.91749e-05	1.86789e-05	-7.53634e-06	-7.31598e-05	2.86676e-05	0.000157581	-2.23898e-05	-2.37886e-06	-6.79501e-06
1.211	33110	-4.48202e-05	-5.33189e-05	0.00015541	-1.91358e-05	-7.83878e-05	9.33029e-05	2.30896e-05	-1.39537e-05	-5.92353e-05	4.17637e-05	0.000149143	-2.10254e-05	2.11357e-07	-5.45566e-06
1.212	33111	-4.04731e-05	-4.93274e-05	-6.77447e-05	-2.9362e-06	-7.83276e-05	0.000133694	2.87329e-05	-8.60393e-06	-6.69747e-05	5.52848e-05	0.000138748	-1.92515e-05	1.72482e-06	-6.61866e-06
1.213	33112	-3.66744e-05	-4.82194e-05	-0.000199604	6.86712e-06	-9.2836e-05	0.000162237	3.53106e-05	-5.06703e-07	-8.62946e-05	6.56582e-05	0.000125658	-1.72945e-05	6.69245e-07	-9.57424e-06
1.214	33113	-3.28789e-05	-5.1011e-05	-0.000258706	-1.0056e-06	-0.000124532	0.000167451	4.26125e-05	1.77363e-06	-0.000104704	6.24722e-05	0.000109825	-1.65341e-05	-2.33695e-06	-1.28286e-05
1.215	33114	-2.58531e-05	-5.42261e-05	-0.000305793	-2.50938e-05	-0.000154776	0.000150909	4.89696e-05	-8.00457e-06	-0.000116844	3.6636e-05	9.23197e-05	-1.91666e-05	-4.86128e-06	-1.46929e-05
1.216	33115	-1.65496e-05	-5.3521e-05	-0.000224225	-5.24329e-05	-0.000153234	0.00012422	5.23501e-05	-2.92126e-05	-0.000118298	-2.36613e-06	7.19825e-05	-2.4357e-05	-6.35759e-06	-1.33454e-05
1.217	33116	-9.03855e-06	-4.99073e-05	7.24304e-05	-7.25936e-05	-0.000114844	9.37522e-05	5.21608e-05	-5.27627e-05	-0.000107428	-3.09494e-05	4.7332e-05	-2.78738e-05	-8.06344e-06	-9.74012e-06
1.218	33117	-5.94568e-06	-4.66785e-05	0.000388158	-8.17537e-05	-6.04037e-05	5.64828e-05	4.76243e-05	-6.50365e-05	-9.11576e-05	-3.65523e-05	1.90998e-05	-2.74724e-05	-9.34498e-06	-7.1026e-06
1.219	33118	-6.63222e-06	-4.37945e-05	0.000442394	-8.15877e-05	-1.61595e-05	1.38339e-05	3.92955e-05	-5.25311e-05	-7.57234e-05	-2.56944e-05	-1.04116e-05	-2.41141e-05	-8.31341e-06	-8.31356e-06
1.22	33119	-8.8283e-06	-4.20653e-05	0.000224216	-7.36915e-05	9.47558e-06	-2.32475e-05	3.04571e-05	-1.86029e-05	-6.09158e-05	-1.21227e-05	-3.84772e-05	-1.94938e-05	-6.12624e-06	-1.22392e-05
1.221	33120	-9.48883e-06	-4.2299e-05	-6.10886e-05	-5.99688e-05	2.81374e-05	-4.31951e-05	2.44156e-05	1.17222e-05	-4.47463e-05	1.48232e-07	-6.26862e-05	-1.56824e-05	-4.55176e-06	-1.42368e-05
1.222	33121	-8.1584e-06	-4.28715e-05	-0.000250265	-4.28699e-05	4.52894e-05	-4.30668e-05	2.12379e-05	1.98588e-05	-2.86431e-05	2.06577e-05	-8.28119e-05	-1.30488e-05	-2.50223e-06	-1.33104e-05
1.223	33122	-7.03822e-06	-4.15588e-05	-0.000271547	-1.99748e-05	5.52855e-05	-3.47288e-05	1.96469e-05	1.15094e-05	-1.66431e-05	6.0653e-05	-0.000100464	-1.03059e-05	2.90926e-07	-1.25939e-05
1.224	33123	-7.95995e-06	-3.99299e-05	-0.000109063	6.41786e-06	5.84043e-05	-3.81648e-05	1.78615e-05	1.23301e-06	-9.31953e-06	0.000118536	-0.000117442	-7.77591e-06	3.46192e-06	-1.37928e-05
1.225	33124	-1.1202e-05	-4.18845e-05	0.00013902	1.801e-05	5.86284e-05	-5.86345e-05	1.56367e-05	-2.69109e-06	-4.04569e-06	0.000172012	-0.000132559	-7.21211e-06	6.34075e-06	-1.57408e-05
1.226	33125	-1.42738e-05	-4.87551e-05	0.000332659	4.88246e-06	5.87003e-05	-8.39853e-05	1.31196e-05	-4.99052e-06	1.7726e-06	0.000199129	-0.000143524	-7.05659e-06	6.90829e-06	-1.87644e-05
1.227	33126	-1.73237e-05	-5.84857e-05	0.000352654	-1.95071e-05	6.04321e-05	-0.00010417	9.66828e-06	-1.97788e-05	1.00863e-05	0.000191134	-0.000149606	-4.81236e-06	5.09273e-06	-2.29963e-05
1.228	33127	-2.24044e-05	-6.70544e-05	0.000141445	-3.95285e-05	6.05732e-05	-0.000117852	4.78535e-06	-4.20076e-05	2.09396e-05	0.000144119	-0.000149019	-2.25177e-06	3.37814e-06	-2.64149e-05
1.229	33128	-2.65219e-05	-7.17555e-05	-0.000175025	-5.0331e-05	5.66678e-05	-0.000120703	-2.75838e-08	-5.47553e-05	3.05795e-05	6.74597e-05	-0.000142742	-9.15392e-07	3.08656e-06	-2.76856e-05
1.23	33129	-2.56874e-05	-7.15998e-05	-0.000425578	-5.57066e-05	5.12456e-05	-0.000114051	-4.91807e-06	-5.2376e-05	3.2667e-05	-7.71221e-06	-0.000133879	8.76986e-08	3.01176e-06	-2.84354e-05
1.231	33130	-1.96296e-05	-6.7419e-05	-0.000547611	-5.60855e-05	4.45681e-05	-0.00010529	-1.2118e-05	-3.90594e-05	2.62418e-05	-4.22561e-05	-0.000121072	2.73505e-06	2.72483e-06	-3.23088e-05
1.232	33131	-1.27582e-05	-6.15252e-05	-0.000595566	-5.08824e-05	3.69266e-05	-9.8344e-05	-2.19053e-05	-2.4735e-05	1.7834e-05	-2.78906e-05	-0.0001013	8.00932e-06	2.7729e-06	-3.73215e-05
1.233	33132	-8.7999e-06	-5.69178e-05	-0.000604267	-3.9594e-05	2.8597e-05	-9.49706e-05	-3.2041e-05	-2.0353e-05	1.71095e-05	7.74759e-06	-7.57009e-05	1.27359e-05	1.88755e-06	-3.92139e-05
1.234	33133	-8.98768e-06	-5.42802e-05	-0.000506081	-2.43447e-05	1.98455e-05	-9.72321e-05	-4.10248e-05	-3.07328e-05	3.45359e-05	3.63995e-05	-4.78714e-05	1.43421e-05	5.53379e-08	-3.90261e-05
1.235	33134	-1.2961e-05	-5.17538e-05	-0.000234529	-9.91396e-06	1.13335e-05	-0.000104465	-4.79976e-05	-4.70192e-05	7.48692e-05	5.14025e-05	-2.08585e-05	1.45878e-05	-2.24208e-06	-4.07409e-05
1.236	33135	-1.83627e-05	-5.06042e-05	8.38739e-05	-3.62393e-06	-9.12218e-07	-0.000109751	-5.36572e-05	-5.37574e-05	0.000125839	5.90994e-05	6.37327e-06	1.45653e-05	-4.67336e-06	-4.22712e-05
1.237	33136	-2.33424e-05	-5.29975e-05	0.000179417	-1.16858e-05	-2.12532e-05	-0.000108128	-5.90221e-05	-4.30554e-05	0.000157957	6.35306e-05	3.70559e-05	1.30935e-05	-5.80007e-06	-3.85981e-05
1.238	33137	-2.7143e-05	-5.8472e-05	-2.21831e-05	-2.94521e-05	-4.71868e-05	-0.000103579	-6.323e-05	-2.1569e-05	0.000143606	6.48612e-05	7.15662e-05	8.90263e-06	-5.38243e-06	-3.09583e-05
1.239	33138	-2.92683e-05	-6.45628e-05	-0.000292107	-4.52105e-05	-7.00329e-05	-0.000102643	-6.63686e-05	-1.82492e-06	7.81997e-05	6.19882e-05	0.000106833	2.91962e-06	-5.35737e-06	-2.58655e-05
1.24	33139	-2.95998e-05	-6.88771e-05	-0.000387443	-5.06327e-05	-8.29144e-05	-0.000104464	-6.83882e-05	1.01218e-05	-1.31792e-05	5.65547e-05	0.000139882	-1.60287e-06	-7.06429e-06	-2.6114e-05
1.241	33140	-2.83041e-05	-7.08742e-05	-0.000313381	-4.91592e-05	-8.20008e-05	-0.000100793	-7.09403e-05	1.52576e-05	-9.16946e-05	5.2049e-05	0.000168329	-2.21329e-06	-8.86905e-06	-2.73912e-05
1.242	33141	-2.53322e-05	-7.18781e-05	-0.000208641	-4.76807e-05	-5.49107e-05	-8.60563e-05	-7.50661e-05	1.52968e-05	-0.000131583	5.065e-05	0.000189396	1.48846e-07	-9.152e-06	-2.51368e-05
1.243	33142	-2.31494e-05	-7.29453e-05	-0.000154227	-4.94793e-05	1.65018e-05	-6.5349e-05	-7.96418e-05	1.05605e-05	-0.00013337	5.06735e-05	0.000202424	2.44238e-06	-8.19436e-06	-1.91364e-05
1.244	33143	-2.36977e-05	-7.39906e-05	-0.000137264	-5.27507e-05	0.000107589	-5.0503e-05	-8.22221e-05	4.02434e-06	-0.000109784	5.0786e-05	0.000208187	3.77776e-06	-6.90976e-06	-1.3156e-05
1.245	33144	-2.64268e-05	-7.49063e-05	-0.000127819	-5.46397e-05	0.000143501	-4.46933e-05	-8.4124e-05	-1.15295e-07	-6.71024e-05	4.97894e-05	0.000208177	5.24668e-06	-5.9316e-06	-8.75577e-06
1.246	33145	-2.85844e-05	-7.57943e-05	-0.000119057	-5.55961e-05	9.34006e-05	-4.21166e-05	-8.73391e-05	-2.65053e-06	-1.03983e-05	4.5948e-05	0.000205126	7.25003e-06	-5.01273e-06	-5.51825e-06
1.247	33146	-2.84589e-05	-7.56528e-05	-0.000115835	-5.68109e-05	3.93072e-06	-4.15621e-05	-9.17753e-05	-7.48998e-06	4.44056e-05	3.76576e-05	0.000199282	8.52895e-06	-2.70701e-06	-3.80033e-06
1.248	33147	-2.56216e-05	-7.36071e-05	-0.000115061	-5.83391e-05	-7.50346e-05	-4.3233e-05	-9.58955e-05	-1.42707e-05	7.47902e-05	2.38605e-05	0.000188789	7.68886e-06	1.92728e-06	-4.77556e-06
1.249	33148	-2.08178e-05	-7.13008e-05	-0.000112426	-5.95391e-05	-0.000132265	-4.27523e-05	-9.8336e-05	-2.05435e-05	6.79125e-05	7.39376e-06	0.000173125	4.95009e-06	5.59202e-06	-9.47123e-06
1.25	33149	-1.60348e-05	-7.0596e-05	-0.000107647	-5.97959e-05	-0.000169769	-3.95523e-05	-9.83768e-05	-2.59932e-05	3.33346e-05	-6.26327e-06	0.000151247	2.16957e-06	4.97745e-06	-1.7422e-05
1.251	33150	-1.3823e-05	-7.27752e-05	-0.000102657	-6.08376e-05	-0.00018348	-3.78387e-05	-9.64983e-05	-3.10852e-05	-3.64815e-06	-1.62963e-05	0.000124076	-2.19122e-08	1.88801e-06	-2.4742e-05
1.252	33151	-1.37205e-05	-7.56445e-05	-9.84513e-05	-6.33702e-05	-0.000180013	-3.03377e-05	-9.39889e-05	-3.30896e-05	-2.92053e-05	-2.53259e-05	9.76919e-05	-2.30409e-06	2.03021e-07	-2.74534e-05
1.253	33152	-1.37928e-05	-7.70169e-05	-9.58967e-05	-6.48721e-05	-0.000171919	-1.24426e-05	-9.14749e-05	-3.21745e-05	-5.22863e-05	-3.09451e-05	7.42952e-05	-3.40111e-06	1.74942e-06	-2.70038e-05
1.254	33153	-1.34786e-05	-7.65469e-05	-9.42762e-05	-6.46673e-05	-0.000160984	2.71155e-06	-8.96367e-05	-2.96843e-05	-7.6446e-05	-2.83389e-05	5.25032e-05	-1.99333e-06	4.41611e-06	-2.69365e-05
1.255	33154	-1.26828e-05	-7.45632e-05	-9.24214e-05	-6.31849e-05	-0.000144867	8.07705e-06	-8.83508e-05	-2.52801e-05	-8.84865e-05	-2.01879e-05	3.02457e-05	-5.33845e-07	4.62543e-06	-2.87869e-05
1.256	33155	-1.24794e-05	-7.15525e-05	-9.38352e-05	-6.03285e-05	-0.000128225	5.34837e-06	-8.75051e-05	-2.61861e-05	-8.12654e-05	-1.44706e-05	4.59357e-06	-2.10308e-06	1.93556e-06	-3.29004e-05
1.257	33156	-1.29745e-05	-6.87359e-05	-9.34957e-05	-5.80866e-05	-0.000113226	-8.71583e-06	-8.64597e-05	-4.01758e-05	-6.31382e-05	-1.13754e-05	-2.13846e-05	-5.41403e-06	-7.65336e-07	-3.90228e-05
1.258	33157	-1.27584e-05	-6.73937e-05	-8.92261e-05	-5.52335e-05	-0.000100347	-3.36642e-05	-8.5196e-05	-5.97455e-05	-5.21068e-05	-2.47249e-06	-4.51675e-05	-5.91289e-06	-2.25792e-06	-4.48287e-05
1.259	33158	-1.14977e-05	-6.59505e-05	-8.19308e-05	-5.01986e-05	-8.15939e-05	-5.9442e-05	-8.25934e-05	-6.39389e-05	-5.82617e-05	1.34431e-05	-6.57522e-05	-2.22391e-06	-3.08345e-06	-4.62677e-05
1.26	33159	-1.06498e-05	-6.28276e-05	-7.42136e-05	-4.57342e-05	-2.5065e-05	-8.11096e-05	-7.8512e-05	-4.87657e-05	-7.09802e-05	2.69333e-05	-8.3201e-05	2.97088e-06	-4.52462e-06	-4.07288e-05
1.261	33160	-1.18675e-05	-5.8603e-05	-6.816e-05	-4.36468e-05	9.34335e-05	-0.000100599	-7.34723e-05	-3.09311e-05	-7.49436e-05	3.33439e-05	-9.82963e-05	6.5259e-06	-6.59192e-06	-2.96638e-05
1.262	33161	-1.45552e-05	-5.512e-05	-6.81239e-05	-4.27156e-05	0.000213238	-0.000113934	-6.80015e-05	-1.96887e-05	-7.07563e-05	3.84622e-05	-0.000110296	6.69954e-06	-9.31974e-06	-1.88769e-05
1.263	33162	-1.7191e-05	-5.32606e-05	-7.50262e-05	-4.18721e-05	0.000237313	-0.000112413	-6.31714e-05	-1.23147e-05	-6.73627e-05	4.94803e-05	-0.000118427	4.40644e-06	-1.40741e-05	-1.32594e-05
1.264	33163	-1.95317e-05	-5.16209e-05	-8.29253e-05	-4.2204e-05	0.000153419	-9.37622e-05	-5.9241e-05	-5.15899e-06	-6.73005e-05	6.67972e-05	-0.000121521	2.44671e-06	-1.90289e-05	-1.29098e-05
1.265	33164	-2.14052e-05	-4.88484e-05	-8.6865e-05	-4.46161e-05	1.59721e-05	-6.62357e-05	-5.62207e-05	4.16189e-07	-6.56538e-05	8.66198e-05	-0.000118563	3.62283e-06	-2.07346e-05	-1.43408e-05
1.266	33165	-2.31081e-05	-4.81777e-05	-9.19452e-05	-4.74397e-05	-0.000117733	-3.55897e-05	-5.38421e-05	3.25455e-06	-5.85014e-05	0.000104701	-0.000109145	7.44366e-06	-1.8585e-05	-1.51031e-05
1.267	33166	-2.47492e-05	-5.02388e-05	-0.000107322	-4.77262e-05	-0.000218248	-1.97444e-07	-5.22514e-05	4.25497e-06	-4.79767e-05	0.000116024	-9.52547e-05	1.04351e-05	-1.46392e-05	-1.59939e-05
1.268	33167	-2.52614e-05	-4.79299e-05	-0.000131339	-4.58831e-05	-0.000268521	3.35136e-05	-5.08294e-05	4.67931e-06	-3.8995e-05	0.0001137	-8.00723e-05	9.81482e-06	-1.04891e-05	-1.73781e-05
1.269	33168	-2.35114e-05	-3.91279e-05	-0.000153396	-4.27864e-05	-0.000265934	4.92863e-05	-4.95027e-05	4.98183e-06	-3.32764e-05	9.20489e-05	-6.7001e-05	6.44759e-06	-7.59417e-06	-1.83887e-05
1.27	33169	-2.10918e-05	-3.00488e-05	-0.000170445	-3.66436e-05	-0.000227862	4.00913e-05	-4.73616e-05	4.74546e-06	-2.78452e-05	5.17161e-05	-5.65499e-05	2.17918e-06	-7.03524e-06	-1.86793e-05
1.271	33170	-2.0077e-05	-2.34615e-05	-0.000185505	-2.28811e-05	-0.000178017	1.42301e-05	-4.28839e-05	4.35895e-06	-2.11286e-05	2.46519e-06	-4.72054e-05	-2.57754e-06	-8.35549e-06	-1.89074e-05
1.272	33171	-2.04487e-05	-1.65207e-05	-0.000197513	-2.30487e-06	-0.000131375	-1.63241e-05	-3.61535e-05	4.06364e-06	-1.46779e-05	-4.12312e-05	-3.90759e-05	-7.31179e-06	-1.02052e-05	-2.06281e-05
1.273	33172	-2.05256e-05	-6.96677e-06	-0.000205432	1.63092e-05	-9.21056e-05	-4.52501e-05	-2.88757e-05	3.67939e-06	-9.9529e-06	-6.83152e-05	-3.43934e-05	-1.104e-05	-1.10131e-05	-2.36454e-05
1.274	33173	-2.07337e-05	1.4729e-06	-0.000216487	2.31317e-05	-5.96335e-05	-7.18166e-05	-2.32792e-05	3.784e-06	-5.56471e-06	-7.81993e-05	-3.36904e-05	-1.35335e-05	-9.96805e-06	-2.4565e-05
1.275	33174	-2.17821e-05	1.58205e-06	-0.000227623	1.30427e-05	-3.31966e-05	-9.14415e-05	-1.92277e-05	4.7301e-06	-7.84034e-07	-7.67018e-05	-3.42893e-05	-1.60218e-05	-9.11299e-06	-2.20292e-05
1.276	33175	-2.36123e-05	-7.28306e-06	-0.000204474	-8.05188e-06	-1.49605e-05	-9.6864e-05	-1.53325e-05	4.87059e-06	3.22747e-06	-6.93629e-05	-3.28754e-05	-1.82832e-05	-9.5229e-06	-1.77992e-05
1.277	33176	-2.6226e-05	-1.8145e-05	-0.000118736	-2.66469e-05	-4.8137e-06	-9.12528e-05	-1.08338e-05	4.39537e-06	4.08701e-06	-6.30205e-05	-2.87168e-05	-1.90124e-05	-1.04723e-05	-1.51239e-05
1.278	33177	-3.07872e-05	-2.69351e-05	-2.60161e-06	-3.84857e-05	-6.54149e-07	-8.31314e-05	-6.86028e-06	3.80786e-06	-4.91493e-08	-5.98685e-05	-2.12806e-05	-1.90747e-05	-1.17163e-05	-1.44348e-05
1.279	33178	-3.66203e-05	-3.31647e-05	7.17268e-05	-4.68111e-05	1.94229e-06	-7.71575e-05	-5.05461e-06	1.79449e-06	-7.28617e-06	-5.72269e-05	-1.13161e-05	-1.84599e-05	-1.2188e-05	-1.41095e-05
1.28	33179	-4.27456e-05	-3.76076e-05	0.000140825	-5.27405e-05	3.62457e-06	-7.1144e-05	-4.78685e-06	-3.89523e-07	-1.13543e-05	-5.43438e-05	-2.12677e-06	-1.58276e-05	-1.15773e-05	-1.26898e-05
1.281	33180	-4.91432e-05	-4.09838e-05	0.000242357	-5.52981e-05	6.48134e-06	-6.17522e-05	-3.49321e-06	-9.82553e-07	-7.09442e-06	-5.55832e-05	6.29293e-06	-1.23015e-05	-1.12913e-05	-8.30455e-06
1.282	33181	-5.2975e-05	-4.29066e-05	0.000252382	-5.36844e-05	1.07611e-05	-4.98721e-05	-1.86718e-06	-5.72374e-07	4.05595e-06	-6.67151e-05	1.25087e-05	-1.14917e-05	-1.27327e-05	-3.00721e-06
1.283	33182	-5.47281e-05	-4.60288e-05	0.000108604	-5.0037e-05	1.36756e-05	-4.04539e-05	-1.6019e-06	-1.00914e-08	1.6749e-05	-8.20511e-05	1.16129e-05	-1.43678e-05	-1.45063e-05	2.54986e-07
1.284	33183	-5.44147e-05	-5.02056e-05	-5.73113e-05	-4.53544e-05	1.22336e-05	-3.68444e-05	-3.45328e-06	1.09281e-06	2.67365e-05	-8.89831e-05	3.48228e-06	-1.82974e-05	-1.44252e-05	5.47442e-07
1.285	33184	-5.2381e-05	-5.26998e-05	-0.000100497	-3.76728e-05	7.6662e-06	-3.38379e-05	-5.25025e-06	3.18108e-06	3.12661e-05	-8.4514e-05	-6.28785e-06	-2.13575e-05	-1.18707e-05	-7.86748e-07
1.286	33185	-4.88254e-05	-5.40031e-05	-6.32981e-05	-2.81857e-05	5.04858e-06	-2.95116e-05	-4.20245e-06	4.08387e-06	2.92559e-05	-7.55993e-05	-1.61968e-05	-2.23075e-05	-8.19653e-06	3.88229e-07
1.287	33186	-4.32603e-05	-5.64165e-05	-5.47204e-05	-2.18634e-05	7.65357e-06	-3.03464e-05	-9.37279e-07	3.84728e-06	2.25589e-05	-6.69883e-05	-2.9095e-05	-2.21132e-05	-5.32568e-06	5.94806e-06
1.288	33187	-3.84096e-05	-5.98298e-05	-8.79704e-05	-2.13157e-05	1.14645e-05	-4.06959e-05	2.88571e-06	3.33258e-06	1.38758e-05	-5.85419e-05	-4.59263e-05	-2.30281e-05	-4.61739e-06	1.29366e-05
1.289	33188	-3.52678e-05	-6.22907e-05	-0.00011082	-2.54363e-05	1.19623e-05	-5.07679e-05	5.26766e-06	2.70398e-06	4.63702e-06	-5.15948e-05	-6.39487e-05	-2.45341e-05	-6.21182e-06	1.75788e-05
1.29	33189	-3.41199e-05	-6.50375e-05	-9.81053e-05	-2.98976e-05	8.91118e-06	-5.11636e-05	5.52445e-06	2.52495e-06	-4.96984e-06	-4.92754e-05	-7.92954e-05	-2.37463e-05	-9.50553e-06	1.84974e-05
1.291	33190	-3.39964e-05	-6.76989e-05	-7.03322e-05	-3.22865e-05	1.34293e-05	-4.07291e-05	3.81964e-06	3.27025e-06	-1.28118e-05	-5.24026e-05	-9.02303e-05	-2.07485e-05	-1.37663e-05	1.67189e-05
1.292	33191	-3.27499e-05	-6.95717e-05	-4.84672e-05	-3.25524e-05	6.19997e-05	-1.98695e-05	1.19349e-06	4.45764e-06	-1.68715e-05	-5.95401e-05	-9.7268e-05	-1.83628e-05	-1.78098e-05	1.54512e-05
1.293	33192	-3.01555e-05	-7.37525e-05	-4.37888e-05	-3.17111e-05	0.000184199	6.08383e-06	-2.15871e-06	5.26103e-06	-1.65003e-05	-6.84267e-05	-0.000101155	-1.65433e-05	-2.13724e-05	1.42341e-05
1.294	33193	-2.82626e-05	-8.00204e-05	-5.22516e-05	-3.1364e-05	0.000327719	1.94709e-05	-7.43519e-06	6.55227e-06	-9.62489e-06	-7.35616e-05	-0.000102362	-1.40086e-05	-2.40608e-05	8.81917e-06
1.295	33194	-2.87338e-05	-7.69789e-05	-6.9183e-05	-3.21667e-05	0.000390321	2.82411e-06	-1.46833e-05	8.28013e-06	6.53836e-06	-7.0685e-05	-0.000101578	-1.16429e-05	-2.54908e-05	-2.70199e-07
1.296	33195	-3.10526e-05	-5.65028e-05	-8.66605e-05	-3.35733e-05	0.000345153	-2.0247e-05	-2.14303e-05	9.10332e-06	2.82239e-05	-6.32013e-05	-9.92418e-05	-1.14441e-05	-2.58539e-05	-5.62832e-06
1.297	33196	-3.28084e-05	-3.31231e-05	-0.000102441	-3.38986e-05	0.000235849	1.83047e-06	-2.57854e-05	8.55991e-06	4.32928e-05	-6.02571e-05	-9.73025e-05	-1.33644e-05	-2.50151e-05	-2.56552e-06
1.298	33197	-3.27594e-05	-2.66432e-05	-0.000119932	-3.11226e-05	9.33109e-05	6.36475e-05	-2.74329e-05	4.43911e-06	4.16264e-05	-6.67833e-05	-9.76262e-05	-1.54166e-05	-2.30834e-05	2.70414e-06
1.299	33198	-3.12357e-05	-3.59194e-05	-0.000151722	-2.54701e-05	-7.08529e-05	9.03982e-05	-2.76301e-05	-1.07713e-05	2.36497e-05	-8.11771e-05	-9.90082e-05	-1.68436e-05	-2.165e-05	2.41349e-06
1.3	33199	-2.85937e-05	-4.96186e-05	-0.00019685	-2.1044e-05	-0.000231709	4.83182e-05	-2.7691e-05	-3.83234e-05	-2.41707e-06	-9.94115e-05	-9.77113e-05	-1.82853e-05	-2.2404e-05	-2.47903e-06
1.301	33200	-2.68528e-05	-6.05431e-05	-0.000240704	-2.21452e-05	-0.000355375	-4.00675e-06	-2.79187e-05	-6.13361e-05	-2.78954e-05	-0.000113143	-9.23416e-05	-1.98176e-05	-2.53928e-05	-6.44691e-06
1.302	33201	-2.50062e-05	-5.92516e-05	-0.000266058	-2.90021e-05	-0.000417997	-1.08342e-05	-2.69222e-05	-6.11297e-05	-4.9411e-05	-0.000111714	-8.46868e-05	-2.098e-05	-2.84054e-05	-7.8049e-06
1.303	33202	-2.05978e-05	-3.96731e-05	-0.000235608	-3.83953e-05	-0.000422866	1.77944e-05	-2.50251e-05	-4.66778e-05	-6.93352e-05	-9.38037e-05	-7.6874e-05	-2.22663e-05	-2.98507e-05	-7.30348e-06
1.304	33203	-1.5985e-05	-1.68331e-05	-0.000104837	-4.56926e-05	-0.00039146	5.51423e-05	-2.26266e-05	-3.71752e-05	-8.45204e-05	-7.11743e-05	-7.05192e-05	-2.40614e-05	-2.94227e-05	-4.3121e-06
1.305	33204	-1.38668e-05	-2.23594e-05	6.16495e-05	-4.50018e-05	-0.000343061	7.01454e-05	-1.97574e-05	-3.35047e-05	-8.12229e-05	-5.40276e-05	-6.48758e-05	-2.45392e-05	-2.70693e-05	2.03443e-06
1.306	33205	-1.33901e-05	-6.08069e-05	0.00010053	-3.65082e-05	-0.0002997	4.19268e-05	-1.95576e-05	-3.10739e-05	-5.54616e-05	-4.16355e-05	-5.74656e-05	-2.25271e-05	-2.58217e-05	9.06859e-06
1.307	33206	-1.19733e-05	-0.000104047	-1.39595e-05	-2.79668e-05	-0.000255398	-7.58831e-06	-2.1602e-05	-2.9453e-05	-2.35906e-05	-2.92155e-05	-4.62083e-05	-1.86964e-05	-2.62307e-05	1.43113e-05
1.308	33207	-9.35405e-06	-0.000132743	-0.000152407	-2.36636e-05	-0.000198144	-4.61106e-05	-2.43083e-05	-2.7466e-05	2.65109e-08	-1.83077e-05	-3.26256e-05	-1.54396e-05	-2.60136e-05	1.72809e-05
1.309	33208	-9.07602e-06	-0.000149491	-0.000180933	-2.16906e-05	-0.000140009	-6.45574e-05	-2.5521e-05	-2.67799e-05	1.17561e-05	-1.1191e-05	-1.91258e-05	-1.4392e-05	-2.58137e-05	1.73232e-05
1.31	33209	-1.16803e-05	-0.000162071	-6.16431e-05	-1.81109e-05	-8.75599e-05	-7.1248e-05	-2.4227e-05	-2.76451e-05	1.3519e-05	-6.20017e-06	-5.57225e-06	-1.27103e-05	-2.61138e-05	1.62241e-05
1.311	33210	-1.38831e-05	-0.000168808	0.000103276	-1.22257e-05	-4.49721e-05	-7.88062e-05	-2.00574e-05	-2.77446e-05	9.24898e-06	-3.02497e-06	8.62073e-06	-8.50678e-06	-2.64723e-05	1.56992e-05
1.312	33211	-1.18762e-05	-0.000156642	0.000216966	-4.67644e-06	-8.41819e-06	-9.02071e-05	-1.19944e-05	-2.65978e-05	2.01467e-06	-2.02055e-07	2.3746e-05	-3.06813e-06	-2.69928e-05	1.57958e-05
1.313	33212	-6.21885e-06	-0.000118932	0.000289398	1.31717e-06	2.12544e-05	-9.67056e-05	-6.64464e-07	-2.33048e-05	-4.29337e-06	2.51151e-06	3.98246e-05	9.31632e-07	-2.74693e-05	1.53502e-05
1.314	33213	1.76822e-07	-7.42077e-05	0.000354745	5.93535e-07	4.20937e-05	-9.07358e-05	1.15997e-05	-1.97022e-05	-7.33731e-06	4.45097e-06	5.60973e-05	1.64973e-06	-2.79929e-05	1.4292e-05
1.315	33214	4.09177e-06	-4.19693e-05	0.000357643	-6.31349e-06	5.40522e-05	-7.31657e-05	2.19317e-05	-1.71849e-05	-7.35342e-06	5.38149e-06	7.10985e-05	-7.41517e-07	-2.86968e-05	1.39211e-05
1.316	33215	1.43782e-06	-1.92776e-05	0.000230322	-1.60028e-05	5.94991e-05	-4.92706e-05	2.92534e-05	-1.56024e-05	-6.17782e-06	7.03377e-06	8.45494e-05	-4.562e-06	-2.93302e-05	1.5739e-05
1.317	33216	-1.04898e-05	2.46717e-07	3.40625e-05	-2.56059e-05	6.25838e-05	-2.36594e-05	3.37961e-05	-1.56139e-05	-5.29887e-06	1.21108e-05	9.64024e-05	-6.78816e-06	-2.93548e-05	1.90365e-05
1.318	33217	-2.92203e-05	1.7025e-05	-0.000120402	-3.21414e-05	6.70671e-05	-5.84472e-06	3.54494e-05	-1.71104e-05	-4.61664e-06	2.00529e-05	0.000106242	-6.31852e-06	-2.69499e-05	2.21984e-05
1.319	33218	-4.19956e-05	3.18924e-05	-0.00019714	-3.50666e-05	7.92169e-05	-3.53134e-06	3.28706e-05	-1.94264e-05	-4.10912e-06	2.81013e-05	0.000112416	-3.96913e-06	-2.04899e-05	2.48318e-05
1.32	33219	-4.01854e-05	3.96962e-05	-0.000222164	-3.70998e-05	9.61455e-05	-1.55627e-05	2.80415e-05	-2.11776e-05	-4.80019e-06	3.39856e-05	0.000114532	-6.65796e-07	-1.02937e-05	2.61371e-05
1.321	33220	-2.88336e-05	2.6614e-05	-0.000201491	-4.0076e-05	0.000106452	-3.13477e-05	2.27654e-05	-2.18084e-05	-6.43839e-06	3.73252e-05	0.000114197	2.62667e-06	-6.80529e-09	2.58558e-05
1.322	33221	-1.87839e-05	-1.11288e-05	-0.000126726	-4.63056e-05	0.000100621	-3.97338e-05	1.78454e-05	-2.17289e-05	-6.81499e-06	3.79748e-05	0.000112525	5.10494e-06	6.87973e-06	2.46153e-05
1.323	33222	-1.83497e-05	-5.48399e-05	-1.66592e-05	-5.73024e-05	8.10523e-05	-3.72631e-05	1.32113e-05	-2.1142e-05	-5.05794e-06	3.7492e-05	0.000110073	5.71687e-06	1.14273e-05	2.48047e-05
1.324	33223	-2.77112e-05	-8.24401e-05	6.96327e-05	-6.90644e-05	5.30017e-05	-2.81037e-05	9.26759e-06	-2.02885e-05	-2.72248e-06	3.81146e-05	0.000107183	4.60112e-06	1.74727e-05	2.84287e-05
1.325	33224	-4.12931e-05	-9.54294e-05	6.53406e-05	-7.45339e-05	2.42792e-05	-1.75503e-05	7.12711e-06	-2.01614e-05	-1.60384e-06	4.00546e-05	0.000104396	3.82477e-06	2.76483e-05	3.5156e-05
1.326	33225	-5.81024e-05	-0.000109629	-4.76661e-05	-7.2292e-05	1.23273e-06	-8.53045e-06	5.78121e-06	-2.13299e-05	-2.04438e-06	4.18182e-05	0.000101705	4.57491e-06	4.20941e-05	4.16693e-05
1.327	33226	-7.46337e-05	-0.000122316	-0.00018963	-6.77074e-05	-1.10268e-05	-5.5526e-06	3.97673e-06	-2.31632e-05	-3.11715e-06	4.39804e-05	9.91633e-05	6.25444e-06	5.82757e-05	4.31559e-05
1.328	33227	-8.00615e-05	-0.000123267	-0.000253813	-6.43394e-05	-1.25431e-05	-1.30371e-05	1.04715e-06	-2.48823e-05	-3.77338e-06	4.72755e-05	9.68364e-05	7.19952e-06	7.14934e-05	3.90171e-05
1.329	33228	-7.60787e-05	-0.000118124	-0.000219531	-6.19724e-05	-9.55192e-06	-3.36173e-05	-2.383e-06	-2.54003e-05	-3.06037e-06	5.03012e-05	9.34447e-05	6.9354e-06	7.76417e-05	3.51274e-05
1.33	33229	-7.59093e-05	-0.000108066	-0.000165127	-6.08333e-05	-9.89423e-06	-6.93339e-05	-5.08322e-06	-2.50288e-05	7.02302e-07	5.14173e-05	8.79316e-05	6.10371e-06	7.40915e-05	3.62861e-05
1.331	33230	-7.86417e-05	-9.2369e-05	-0.000171507	-6.1102e-05	-1.55849e-05	-0.000122406	-6.95459e-06	-2.62627e-05	7.51195e-06	5.05606e-05	8.22447e-05	5.44399e-06	6.09527e-05	4.02257e-05
1.332	33231	-7.60097e-05	-7.12931e-05	-0.000227033	-6.28573e-05	-2.56533e-05	-0.000188562	-7.65043e-06	-2.82378e-05	1.53041e-05	4.9028e-05	7.84035e-05	6.19519e-06	4.04683e-05	4.22058e-05
1.333	33232	-7.40718e-05	-1.86525e-05	-0.0002712	-6.50554e-05	-3.87111e-05	-0.000226899	-8.10658e-06	-2.76322e-05	2.19829e-05	4.83687e-05	7.78372e-05	7.46663e-06	1.76856e-05	4.19149e-05
1.334	33233	-7.63402e-05	6.37288e-05	-0.000286403	-6.68751e-05	-5.34548e-05	-0.000220854	-9.32004e-06	-2.68358e-05	2.86026e-05	4.83196e-05	7.93859e-05	8.76138e-06	-3.1181e-06	3.90364e-05
1.335	33234	-7.70387e-05	0.000101836	-0.000296249	-6.75922e-05	-6.99221e-05	-0.000191919	-1.05583e-05	-2.59511e-05	3.77317e-05	4.6403e-05	7.99885e-05	1.05156e-05	-1.94136e-05	3.2459e-05
1.336	33235	-7.14931e-05	4.41661e-05	-0.000315716	-6.5245e-05	-8.66499e-05	-0.000132138	-1.26439e-05	-2.52119e-05	4.55515e-05	4.2878e-05	7.75513e-05	1.20307e-05	-2.72948e-05	2.3482e-05
1.337	33236	-5.74652e-05	-6.07612e-05	-0.000339743	-5.91646e-05	-0.00010176	-4.75506e-05	-1.45598e-05	-2.63471e-05	4.31523e-05	3.98925e-05	7.24296e-05	1.30561e-05	-2.5063e-05	1.15335e-05
1.338	33237	-4.06717e-05	-0.000143789	-0.000356019	-5.11761e-05	-0.000112001	3.67677e-05	-1.50732e-05	-2.65844e-05	2.62013e-05	3.64856e-05	6.71131e-05	1.28648e-05	-1.44506e-05	-2.47224e-06
1.339	33238	-2.97696e-05	-0.00019041	-0.00035857	-4.40634e-05	-0.000113533	9.94125e-05	-1.44984e-05	-2.45592e-05	1.6175e-06	3.20356e-05	6.2791e-05	1.1077e-05	3.71649e-06	-1.59486e-05
1.34	33239	-2.38822e-05	-0.000207012	-0.000336948	-4.03821e-05	-0.000108297	0.000138763	-1.47919e-05	-2.05091e-05	-1.96119e-05	2.93313e-05	5.9076e-05	8.86406e-06	3.00319e-05	-2.69565e-05
1.341	33240	-1.85615e-05	-0.000187975	-0.000291391	-4.03014e-05	-0.00010141	0.000159231	-1.70131e-05	-1.46546e-05	-2.75589e-05	2.96666e-05	5.40789e-05	7.88399e-06	5.91366e-05	-3.4079e-05
1.342	33241	-1.30748e-05	-0.000148007	-0.000220842	-3.98346e-05	-9.57459e-05	0.000161602	-2.02871e-05	-7.32263e-06	-1.5336e-05	2.92816e-05	4.76354e-05	7.72427e-06	8.44973e-05	-3.85841e-05
1.343	33242	-6.0274e-06	-0.000108529	-0.000122427	-3.80152e-05	-9.20453e-05	0.000148089	-2.40656e-05	-5.49191e-07	1.2738e-05	2.40713e-05	4.08912e-05	7.02053e-06	0.000103504	-4.31241e-05
1.344	33243	5.37082e-07	-4.91658e-05	-2.53695e-05	-3.78931e-05	-8.57953e-05	0.000124975	-2.83168e-05	4.15706e-06	3.66354e-05	1.49786e-05	3.46311e-05	5.51577e-06	0.000115282	-5.0501e-05
1.345	33244	2.09475e-06	3.49264e-05	4.70715e-05	-3.93482e-05	-7.58159e-05	0.000103031	-3.12774e-05	7.29322e-06	3.85281e-05	5.50162e-06	2.76011e-05	4.71653e-06	0.000118968	-6.12631e-05
1.346	33245	-2.44473e-06	8.38405e-05	0.000115638	-3.8608e-05	-6.61411e-05	8.4819e-05	-3.33176e-05	1.00916e-05	2.15925e-05	-2.06645e-06	1.90806e-05	5.44144e-06	0.000111656	-7.20607e-05
1.347	33246	-8.82038e-06	6.40461e-05	0.000178046	-3.55279e-05	-5.94899e-05	6.95462e-05	-3.54917e-05	1.22396e-05	-8.19125e-07	-6.40474e-06	1.08918e-05	5.81502e-06	9.04121e-05	-7.907e-05
1.348	33247	-9.4004e-06	3.88297e-05	0.000181149	-3.42062e-05	-4.51011e-05	5.30866e-05	-3.65755e-05	1.36346e-05	-1.8905e-05	-6.49736e-06	4.42164e-06	4.69792e-06	5.49787e-05	-8.08539e-05
1.349	33248	3.55436e-06	7.2062e-05	0.000108508	-3.75267e-05	1.9927e-08	3.37921e-05	-3.58512e-05	1.50348e-05	-2.31145e-05	-2.66634e-06	-1.32536e-06	2.90954e-06	9.59393e-06	-7.95483e-05
1.35	33249	3.0862e-05	0.000137702	1.74505e-05	-4.29395e-05	7.52977e-05	1.19367e-05	-3.43441e-05	1.93914e-05	-7.94143e-06	3.43155e-06	-8.7636e-06	1.89584e-06	-3.83532e-05	-8.00596e-05
1.351	33250	6.0052e-05	0.000146219	-2.97827e-05	-4.58617e-05	0.000129832	-7.48752e-06	-3.36234e-05	2.96395e-05	1.01885e-05	1.0714e-05	-1.78554e-05	2.00068e-06	-7.83439e-05	-8.47998e-05
1.352	33251	7.24523e-05	5.10161e-05	-3.47511e-05	-4.58284e-05	0.000119008	-2.96279e-05	-3.37234e-05	4.09896e-05	7.57271e-06	1.90259e-05	-2.63982e-05	2.92931e-06	-9.86625e-05	-8.87387e-05
1.353	33252	6.27717e-05	-8.80965e-05	-4.90315e-05	-4.63748e-05	5.28863e-05	-6.96324e-05	-3.35121e-05	4.32874e-05	-1.53602e-05	2.6982e-05	-3.26262e-05	4.85126e-06	-9.51426e-05	-8.50064e-05
1.354	33253	3.84363e-05	-0.000194058	-9.95992e-05	-4.80758e-05	-3.26448e-05	-0.00012243	-3.28687e-05	3.35927e-05	-3.09851e-05	3.34651e-05	-3.68327e-05	7.01421e-06	-7.63197e-05	-7.35326e-05
1.355	33254	4.50868e-06	-0.000261143	-0.000155704	-4.65581e-05	-0.000110015	-0.000150995	-3.38902e-05	2.04373e-05	-1.43038e-05	3.72282e-05	-3.94775e-05	8.34657e-06	-5.39968e-05	-6.17689e-05
1.356	33255	-3.23804e-05	-0.000307857	-0.000181674	-4.26235e-05	-0.000169961	-0.00013526	-3.53555e-05	1.15388e-05	2.3026e-05	3.71906e-05	-4.07162e-05	9.58053e-06	-3.471e-05	-5.63043e-05
1.357	33256	-6.11355e-05	-0.000329371	-0.000178603	-4.06832e-05	-0.000217158	-9.93541e-05	-3.5952e-05	3.02534e-06	4.97177e-05	3.35644e-05	-4.05444e-05	1.05351e-05	-1.91444e-05	-5.52451e-05
1.358	33257	-7.56564e-05	-0.000298416	-0.000167605	-4.10447e-05	-0.000255853	-8.88098e-05	-3.58181e-05	-1.20717e-05	5.04054e-05	2.68132e-05	-3.97831e-05	1.07237e-05	-4.08466e-06	-5.46976e-05
1.359	33258	-7.79827e-05	-0.000180971	-0.000160822	-4.29427e-05	-0.000266253	-0.000112182	-3.52492e-05	-3.12484e-05	2.61766e-05	1.85665e-05	-3.96307e-05	1.10094e-05	1.09089e-05	-5.37484e-05
1.36	33259	-7.28726e-05	8.80645e-06	-0.000156383	-4.42484e-05	-0.000229243	-0.000130967	-3.33374e-05	-4.97194e-05	-1.05002e-05	1.05691e-05	-3.94849e-05	1.10952e-05	2.19279e-05	-5.344e-05
1.361	33260	-6.53524e-05	0.000171362	-0.000151158	-4.35241e-05	-0.000163608	-0.000113091	-3.09253e-05	-6.55094e-05	-4.70906e-05	2.21571e-06	-3.77488e-05	1.11031e-05	2.77394e-05	-5.51195e-05
1.362	33261	-5.10921e-05	0.000216139	-0.000146997	-4.38057e-05	-9.76617e-05	-5.91247e-05	-3.06927e-05	-7.6502e-05	-7.72612e-05	-5.63406e-06	-3.38106e-05	1.18715e-05	3.08967e-05	-5.80693e-05
1.363	33262	-2.65899e-05	0.000190433	-0.000146163	-4.56395e-05	-4.3692e-05	-1.53158e-06	-3.18588e-05	-8.01711e-05	-0.000104043	-1.16885e-05	-2.91873e-05	1.22397e-05	3.41001e-05	-6.11556e-05
1.364	33263	4.16385e-06	0.00019486	-0.000147679	-4.50112e-05	-3.88664e-06	3.63618e-05	-3.24163e-05	-7.34308e-05	-0.000145172	-1.82231e-05	-2.58407e-05	1.18194e-05	4.00127e-05	-6.25967e-05
1.365	33264	2.8232e-05	0.000217862	-0.000150774	-4.23571e-05	1.31628e-05	5.45816e-05	-3.21764e-05	-5.89088e-05	-0.000201751	-2.68058e-05	-2.40695e-05	1.15661e-05	4.81427e-05	-6.07519e-05
1.366	33265	3.23944e-05	0.000193859	-0.000153373	-4.07577e-05	1.91636e-07	5.37796e-05	-3.05482e-05	-5.25222e-05	-0.000242211	-3.46913e-05	-2.30975e-05	1.19481e-05	5.39923e-05	-5.42877e-05
1.367	33266	1.49416e-05	0.000134945	-0.000153996	-4.06999e-05	-2.1859e-05	3.25343e-05	-2.8738e-05	-6.00595e-05	-0.00024091	-3.86171e-05	-2.16817e-05	1.20743e-05	5.4733e-05	-4.45105e-05
1.368	33267	-1.94144e-05	8.00188e-05	-0.000153025	-4.15254e-05	-2.44468e-05	-1.93327e-06	-2.74395e-05	-6.46703e-05	-0.000205561	-3.76742e-05	-1.89671e-05	9.65638e-06	5.26564e-05	-3.38684e-05
1.369	33268	-5.82918e-05	3.52664e-05	-0.000150366	-4.21573e-05	-1.91352e-06	-3.38492e-05	-2.60679e-05	-5.56016e-05	-0.000159786	-3.14723e-05	-1.60063e-05	5.55542e-06	5.11795e-05	-2.3933e-05
1.37	33269	-8.751e-05	-4.03821e-06	-0.000147297	-4.4596e-05	3.14948e-05	-5.26258e-05	-2.51117e-05	-3.95178e-05	-0.000118407	-1.97263e-05	-1.44519e-05	2.99434e-06	5.1119e-05	-1.57413e-05
1.371	33270	-9.76661e-05	-3.27427e-05	-0.000145021	-5.06471e-05	5.85848e-05	-6.1361e-05	-2.52069e-05	-2.44945e-05	-8.14904e-05	-3.16458e-06	-1.39279e-05	2.71149e-06	5.07141e-05	-1.06182e-05
1.372	33271	-8.9985e-05	-4.39299e-05	-0.000143557	-5.82197e-05	7.00598e-05	-6.44092e-05	-2.68567e-05	-1.43596e-05	-4.21248e-05	1.47708e-05	-1.31229e-05	3.74603e-06	4.89853e-05	-1.00013e-05
1.373	33272	-7.30486e-05	-4.31237e-05	-0.000142073	-6.32893e-05	6.48087e-05	-6.47831e-05	-2.76718e-05	-8.75816e-06	3.06197e-07	3.23993e-05	-1.22568e-05	5.78362e-06	4.69043e-05	-1.11147e-05
1.374	33273	-5.81168e-05	-4.07878e-05	-0.000139418	-6.33494e-05	4.83993e-05	-6.59071e-05	-2.49356e-05	-2.94865e-06	3.43544e-05	4.90643e-05	-1.21814e-05	8.86296e-06	4.5309e-05	-1.07629e-05
1.375	33274	-4.93688e-05	-4.38373e-05	-0.000135268	-5.78097e-05	3.04886e-05	-6.71886e-05	-1.7838e-05	4.81947e-06	4.78731e-05	6.01221e-05	-1.31276e-05	1.15318e-05	4.42953e-05	-1.04105e-05
1.376	33275	-3.96447e-05	-4.15004e-05	-0.000129262	-4.76227e-05	1.81187e-05	-6.55086e-05	-8.91374e-06	1.32904e-05	4.04889e-05	6.02777e-05	-1.40645e-05	1.22531e-05	4.3368e-05	-1.28319e-05
1.377	33276	-2.39032e-05	-2.45949e-05	-0.000122309	-3.55639e-05	1.34489e-05	-5.99809e-05	-1.42134e-07	2.01626e-05	2.27093e-05	4.90433e-05	-1.43399e-05	1.12335e-05	4.20935e-05	-1.66132e-05
1.378	33277	-1.13639e-05	-1.74804e-05	-0.000115937	-2.46439e-05	1.47366e-05	-5.08804e-05	7.11225e-06	2.28872e-05	5.28094e-06	3.07192e-05	-1.46622e-05	9.59934e-06	4.10744e-05	-1.97637e-05
1.379	33278	-1.37209e-05	-4.12304e-05	-0.000110555	-1.69795e-05	1.79712e-05	-3.96054e-05	1.02906e-05	2.17516e-05	-6.46479e-06	1.28041e-05	-1.53202e-05	8.97053e-06	4.14035e-05	-2.17646e-05
1.38	33279	-2.94782e-05	-7.23961e-05	-0.000107014	-1.1973e-05	1.77145e-05	-2.86485e-05	9.42506e-06	2.05009e-05	-1.05164e-05	2.02404e-06	-1.54661e-05	1.00085e-05	4.26686e-05	-2.20813e-05
1.381	33280	-4.35824e-05	-9.19509e-05	-0.000104982	-9.11531e-06	9.00132e-06	-2.67495e-05	6.42602e-06	2.04598e-05	-6.88914e-06	-5.72672e-07	-1.47924e-05	1.1646e-05	4.24456e-05	-2.21159e-05
1.382	33281	-4.4683e-05	-0.000104529	-0.000103287	-7.07871e-06	-4.11144e-06	-4.13915e-05	1.01232e-06	2.0508e-05	4.6066e-07	4.54463e-06	-1.41989e-05	1.22978e-05	4.03055e-05	-2.37579e-05
1.383	33282	-3.9021e-05	-0.000110982	-0.000101113	-3.01154e-06	-1.16173e-05	-6.3931e-05	-6.07291e-06	2.06538e-05	6.99268e-06	1.78703e-05	-1.4454e-05	1.15703e-05	3.87477e-05	-2.43815e-05
1.384	33283	-3.57992e-05	-0.000111613	-9.82641e-05	9.67132e-07	-1.15405e-05	-7.9322e-05	-1.38796e-05	2.07232e-05	1.02185e-05	3.60864e-05	-1.51097e-05	1.06142e-05	3.86e-05	-2.20936e-05
1.385	33284	-2.83632e-05	-0.000111649	-9.6575e-05	-4.77952e-07	-8.80232e-06	-8.0844e-05	-2.19909e-05	1.91584e-05	9.58136e-06	4.91751e-05	-1.585e-05	1.09355e-05	3.9433e-05	-1.92718e-05
1.386	33285	-7.69931e-06	-0.000116585	-9.54355e-05	-8.03523e-06	-1.04874e-05	-7.56855e-05	-2.96353e-05	1.52698e-05	7.01428e-06	4.49959e-05	-1.70506e-05	1.25852e-05	4.08528e-05	-1.72592e-05
1.387	33286	1.11346e-05	-0.000120649	-9.29953e-05	-1.66899e-05	-2.08201e-05	-7.51411e-05	-3.65696e-05	1.00745e-05	4.25047e-06	1.94459e-05	-1.82562e-05	1.38435e-05	4.2771e-05	-1.50421e-05
1.388	33287	1.26029e-05	-0.000118687	-9.07612e-05	-2.38412e-05	-3.60147e-05	-7.92924e-05	-4.41697e-05	6.23877e-06	1.87935e-06	-1.01648e-05	-1.87066e-05	1.22932e-05	4.56134e-05	-1.19756e-05
1.389	33288	6.4382e-07	-0.000112103	-9.03879e-05	-3.0116e-05	-4.80927e-05	-7.97801e-05	-5.13507e-05	4.81147e-06	-5.49222e-07	-2.09027e-05	-1.89567e-05	7.91661e-06	4.7902e-05	-9.18609e-06
1.39	33289	-1.29542e-05	-0.000105209	-9.1268e-05	-3.51471e-05	-5.6443e-05	-7.63512e-05	-5.39237e-05	4.81587e-06	-3.31496e-06	-9.91891e-06	-1.92106e-05	1.64592e-06	4.79617e-05	-7.48905e-06
1.391	33290	-2.03759e-05	-0.000109191	-9.0136e-05	-3.73098e-05	-6.08389e-05	-7.64002e-05	-5.29049e-05	5.62811e-06	-5.75228e-06	1.18003e-05	-1.90886e-05	-4.97289e-06	4.7387e-05	-5.45078e-06
1.392	33291	-2.16995e-05	-0.000128832	-8.82309e-05	-3.64403e-05	-5.88612e-05	-8.32516e-05	-4.7137e-05	7.00066e-06	-6.09334e-06	3.18512e-05	-1.92163e-05	-9.46707e-06	4.83915e-05	-2.4797e-06
1.393	33292	-2.03015e-05	-0.000152471	-8.64383e-05	-3.44662e-05	-5.29726e-05	-9.18386e-05	-3.85268e-05	7.65134e-06	-3.41726e-06	4.58619e-05	-1.9376e-05	-1.06655e-05	5.21898e-05	9.93063e-07
1.394	33293	-1.84915e-05	-0.000165604	-8.43261e-05	-3.35313e-05	-4.49888e-05	-9.94283e-05	-3.20799e-05	6.70816e-06	-4.38286e-07	5.45204e-05	-1.95786e-05	-8.9041e-06	5.71697e-05	4.33377e-06
1.395	33294	-1.71501e-05	-0.000169302	-8.31952e-05	-3.40047e-05	-3.69109e-05	-0.000108781	-2.61488e-05	6.75215e-06	1.40344e-06	5.69145e-05	-1.98393e-05	-6.7745e-06	6.00059e-05	5.76552e-06
1.396	33295	-1.62583e-05	-0.000180188	-8.31731e-05	-3.44541e-05	-3.01677e-05	-0.000120307	-1.94065e-05	7.37355e-06	2.5775e-06	4.95132e-05	-1.94155e-05	-6.14908e-06	5.79824e-05	5.78172e-06
1.397	33296	-1.35768e-05	-0.000208721	-8.23215e-05	-3.43279e-05	-2.58723e-05	-0.000127952	-1.42734e-05	8.7236e-06	3.00475e-06	2.97959e-05	-1.77119e-05	-7.38673e-06	5.25419e-05	6.42943e-06
1.398	33297	-9.49078e-06	-0.000247984	-7.97495e-05	-3.06392e-05	-2.38381e-05	-0.000123878	-1.39994e-05	1.04722e-05	3.48841e-06	1.57003e-06	-1.50179e-05	-1.00169e-05	4.84861e-05	7.47837e-06
1.399	33298	-5.92347e-06	-0.000281474	-7.67001e-05	-7.58184e-06	-2.19046e-05	-0.000107681	-1.71752e-05	1.17269e-05	4.29533e-06	-2.51247e-05	-1.29606e-05	-1.29447e-05	4.81383e-05	6.8979e-06
1.4	33299	-3.52658e-06	-0.000269358	-7.45762e-05	6.73338e-05	-1.74374e-05	-8.65679e-05	-2.13511e-05	1.17043e-05	5.13637e-06	-4.18228e-05	-1.23056e-05	-1.45276e-05	5.00644e-05	5.55675e-06
1.401	33300	-6.54583e-07	-0.000166738	-7.58868e-05	0.000200032	-1.20361e-05	-6.83387e-05	-2.48652e-05	1.0403e-05	5.3348e-06	-4.80375e-05	-1.24892e-05	-1.42708e-05	5.02763e-05	4.71745e-06
1.402	33301	3.15402e-06	-2.09633e-05	-8.05596e-05	0.000327264	-1.01846e-05	-5.60685e-05	-2.74726e-05	9.06773e-06	5.25994e-06	-4.66526e-05	-1.26221e-05	-1.331e-05	4.70616e-05	3.4248e-06
1.403	33302	6.74233e-06	4.04269e-05	-8.46838e-05	0.000360817	-1.37248e-05	-4.95755e-05	-2.95643e-05	7.09041e-06	5.97545e-06	-3.95134e-05	-1.2783e-05	-1.29781e-05	4.19466e-05	1.17437e-06
1.404	33303	9.43135e-06	-1.69746e-05	-8.38898e-05	0.00027479	-2.0613e-05	-4.66212e-05	-3.08475e-05	3.27323e-06	7.77251e-06	-2.81032e-05	-1.35175e-05	-1.3711e-05	3.81943e-05	-4.45312e-07
1.405	33304	1.16591e-05	-9.18844e-05	-7.87836e-05	0.000126207	-2.83205e-05	-4.46744e-05	-3.26363e-05	-2.36574e-06	9.34268e-06	-1.6333e-05	-1.41981e-05	-1.36821e-05	3.83588e-05	-1.13893e-06
1.406	33305	1.57837e-05	-9.64468e-05	-7.21778e-05	-1.80367e-05	-3.51672e-05	-4.01833e-05	-3.58565e-05	-6.9729e-06	9.35409e-06	-6.60406e-06	-1.3981e-05	-1.13658e-05	4.26533e-05	-2.73531e-06
1.407	33306	2.31439e-05	-5.72507e-05	-6.74871e-05	-0.000138625	-3.95713e-05	-3.01053e-05	-4.03216e-05	-9.28513e-06	8.41452e-06	5.66264e-07	-1.33633e-05	-9.02761e-06	4.89445e-05	-5.07132e-06
1.408	33307	3.09435e-05	-3.64157e-05	-6.54283e-05	-0.00023391	-4.25515e-05	-1.61928e-05	-4.51707e-05	-9.82209e-06	7.34082e-06	4.82953e-06	-1.30839e-05	-9.97724e-06	5.42926e-05	-6.0369e-06
1.409	33308	3.52023e-05	-2.79194e-05	-6.28496e-05	-0.000296712	-4.65229e-05	-5.70314e-06	-4.95745e-05	-1.06763e-05	6.60048e-06	6.09538e-06	-1.33127e-05	-1.36176e-05	5.49581e-05	-4.57083e-06
1.41	33309	3.70282e-05	-8.96486e-06	-5.66466e-05	-0.000329902	-5.07128e-05	-1.46372e-06	-5.23585e-05	-1.26794e-05	6.75434e-06	5.34369e-06	-1.33972e-05	-1.73274e-05	4.98174e-05	-2.09345e-06
1.411	33310	3.62034e-05	-1.16058e-05	-4.83608e-05	-0.000345735	-5.28269e-05	-1.07179e-06	-5.37358e-05	-1.41969e-05	7.72329e-06	4.26751e-06	-1.29149e-05	-1.96629e-05	4.32667e-05	-1.08193e-06
1.412	33311	2.46353e-05	-7.67148e-05	-4.18998e-05	-0.000348266	-5.30658e-05	-2.99268e-06	-5.36822e-05	-1.528e-05	9.80378e-06	4.17472e-06	-1.26983e-05	-2.09511e-05	3.9735e-05	-2.24366e-06
1.413	33312	-7.07986e-06	-0.000113621	-3.89371e-05	-0.000328005	-5.18457e-05	-3.02723e-06	-5.41728e-05	-1.6895e-05	1.29477e-05	5.08582e-06	-1.23915e-05	-2.20052e-05	3.87516e-05	-3.33804e-06
1.414	33313	-5.30166e-05	3.14426e-05	-3.93519e-05	-0.000287706	-5.04588e-05	-6.13967e-08	-5.56685e-05	-1.88302e-05	1.41371e-05	5.11413e-06	-1.15264e-05	-2.34526e-05	3.83584e-05	-2.37794e-06
1.415	33314	-8.54944e-05	0.000247497	-4.14217e-05	-0.00024707	-4.98004e-05	2.06862e-06	-5.68774e-05	-2.16609e-05	1.13057e-05	4.37433e-06	-1.08165e-05	-2.46501e-05	3.7602e-05	-5.03543e-08
1.416	33315	-8.12327e-05	0.000319469	-4.62387e-05	-0.000214695	-5.08042e-05	1.83212e-06	-5.86954e-05	-2.46463e-05	3.49403e-06	4.4279e-06	-1.0313e-05	-2.50955e-05	3.46188e-05	1.65143e-06
1.417	33316	-5.78235e-05	0.000247617	-5.63117e-05	-0.000180266	-5.27054e-05	4.32626e-07	-6.06623e-05	-2.65905e-05	-1.05519e-05	5.10217e-06	-9.84419e-06	-2.5565e-05	2.85674e-05	1.6582e-06
1.418	33317	-4.76691e-05	0.000137905	-6.73685e-05	-0.000135467	-5.35144e-05	-1.51064e-06	-6.21055e-05	-2.7682e-05	-2.87811e-05	5.49472e-06	-8.92108e-06	-2.53379e-05	1.93961e-05	4.54977e-07
1.419	33318	-5.72879e-05	5.63636e-05	-7.69804e-05	-9.23317e-05	-5.31959e-05	-3.32229e-06	-6.19594e-05	-2.8433e-05	-4.32077e-05	4.99775e-06	-7.81197e-06	-2.42453e-05	8.82663e-06	-1.31969e-07
1.42	33319	-7.33246e-05	-1.04097e-05	-8.37537e-05	-6.55699e-05	-5.3223e-05	-4.59295e-06	-6.13131e-05	-2.87435e-05	-4.84402e-05	4.67788e-06	-7.74666e-06	-2.416e-05	8.97401e-07	3.38829e-07
1.421	33320	-7.67353e-05	-7.21729e-05	-8.68734e-05	-4.86182e-05	-5.34108e-05	-5.0839e-06	-6.19111e-05	-2.95929e-05	-5.27402e-05	4.93166e-06	-8.60094e-06	-2.46401e-05	-4.53358e-06	4.6971e-07
1.422	33321	-6.60619e-05	-0.000104381	-8.95114e-05	-2.75416e-05	-5.12078e-05	-5.19758e-06	-6.36583e-05	-3.03808e-05	-6.44844e-05	5.19516e-06	-9.59803e-06	-2.44851e-05	-1.0658e-05	-2.19474e-07
1.423	33322	-6.38572e-05	-8.41013e-05	-9.14283e-05	-2.09886e-06	-4.83446e-05	-6.32207e-06	-6.64816e-05	-3.02367e-05	-7.52271e-05	5.64679e-06	-9.48983e-06	-2.37802e-05	-1.71628e-05	-1.40031e-06
1.424	33323	-8.19291e-05	-3.73503e-05	-9.26411e-05	1.76546e-05	-4.68126e-05	-7.99607e-06	-6.94002e-05	-2.88644e-05	-7.00735e-05	6.5992e-06	-8.18209e-06	-2.2353e-05	-2.20023e-05	-2.6738e-06
1.425	33324	-0.000103046	-2.33407e-05	-9.26637e-05	2.56432e-05	-4.60824e-05	-8.01475e-06	-7.12163e-05	-2.64387e-05	-4.87684e-05	7.62335e-06	-6.73988e-06	-2.13778e-05	-2.34584e-05	-4.08169e-06
1.426	33325	-0.000109376	-5.39566e-05	-9.15951e-05	2.3964e-05	-4.52164e-05	-5.24133e-06	-7.26084e-05	-2.52942e-05	-2.45237e-05	8.16196e-06	-6.00572e-06	-2.10641e-05	-2.26463e-05	-5.04288e-06
1.427	33326	-0.000101604	-6.02083e-05	-9.17661e-05	1.8053e-05	-4.44992e-05	-3.3325e-06	-7.27155e-05	-2.55852e-05	-7.3122e-06	8.6572e-06	-6.25535e-06	-2.01649e-05	-2.19529e-05	-4.60279e-06
1.428	33327	-9.0601e-05	2.74271e-06	-9.48616e-05	1.20487e-05	-4.37483e-05	-4.82116e-06	-7.04405e-05	-2.61071e-05	1.69304e-06	8.67493e-06	-6.88767e-06	-1.80381e-05	-2.2602e-05	-3.09659e-06
1.429	33328	-8.1798e-05	5.40429e-05	-9.89921e-05	8.57193e-06	-4.22576e-05	-8.4624e-06	-6.72248e-05	-2.56231e-05	4.57374e-06	8.00201e-06	-7.14884e-06	-1.59426e-05	-2.43704e-05	-1.21048e-06
1.43	33329	-7.34986e-05	2.32274e-05	-0.000101855	1.0856e-05	-4.1276e-05	-1.43981e-05	-6.44525e-05	-2.42107e-05	3.2501e-06	7.18517e-06	-6.67431e-06	-1.49881e-05	-2.60574e-05	3.03691e-07
1.431	33330	-6.47516e-05	-3.6153e-05	-0.000103993	2.25558e-05	-4.17084e-05	-2.18424e-05	-6.24975e-05	-2.2931e-05	-5.66851e-07	7.00541e-06	-5.44795e-06	-1.49239e-05	-2.6947e-05	2.86537e-07
1.432	33331	-5.29049e-05	-4.93043e-05	-0.000106652	5.24229e-05	-4.33803e-05	-2.65134e-05	-6.15017e-05	-2.29683e-05	-5.00014e-06	7.3582e-06	-3.49443e-06	-1.47451e-05	-2.76875e-05	-1.21605e-06
1.433	33332	-3.49676e-05	-2.73027e-05	-0.000109608	0.00011408	-4.50831e-05	-2.59621e-05	-6.03621e-05	-2.35462e-05	-8.27371e-06	7.42825e-06	-1.61498e-06	-1.42298e-05	-2.89583e-05	-2.57668e-06
1.434	33333	-1.57575e-05	-9.50398e-06	-0.000112479	0.000219167	-4.57061e-05	-2.28697e-05	-5.82409e-05	-2.35745e-05	-1.00426e-05	6.8526e-06	-8.56279e-07	-1.47168e-05	-2.95186e-05	-4.0561e-06
1.435	33334	-3.90124e-06	-1.3088e-05	-0.000115349	0.000367653	-4.51108e-05	-1.94078e-05	-5.55468e-05	-2.29137e-05	-1.01044e-05	6.26721e-06	-1.11373e-06	-1.66714e-05	-2.90113e-05	-6.95992e-06
1.436	33335	-3.0037e-06	-3.10976e-05	-0.00011756	0.000516981	-4.46602e-05	-1.69289e-05	-5.22329e-05	-2.22557e-05	-9.3096e-06	5.51924e-06	-1.6804e-06	-1.92068e-05	-3.0663e-05	-9.95595e-06
1.437	33336	-1.03348e-05	-5.24386e-05	-0.000118469	0.000580901	-4.46149e-05	-1.59946e-05	-4.88093e-05	-2.14547e-05	-9.27933e-06	4.75252e-06	-2.05901e-06	-2.05774e-05	-3.76225e-05	-1.0563e-05
1.438	33337	-1.59252e-05	-7.07995e-05	-0.000118725	0.000486021	-4.42719e-05	-1.48332e-05	-4.44399e-05	-2.09305e-05	-9.58864e-06	4.80902e-06	-1.68638e-06	-2.03998e-05	-4.74553e-05	-9.4032e-06
1.439	33338	-1.42251e-05	-8.57543e-05	-0.000118941	0.000253266	-4.2931e-05	-1.34614e-05	-3.90085e-05	-2.14264e-05	-9.59115e-06	5.15087e-06	-1.00243e-06	-1.92882e-05	-5.70452e-05	-8.17848e-06
1.44	33339	-1.00351e-05	-9.67648e-05	-0.000118465	1.82618e-05	-4.10094e-05	-1.25299e-05	-3.35073e-05	-2.07986e-05	-9.69315e-06	4.45593e-06	-4.29871e-07	-1.81868e-05	-6.63712e-05	-7.80336e-06
1.441	33340	-7.10778e-06	-0.000103106	-0.000117527	-9.59812e-05	-3.93604e-05	-1.23328e-05	-2.78774e-05	-1.96825e-05	-9.44605e-06	1.86582e-06	-7.2943e-07	-1.87896e-05	-7.46544e-05	-9.58275e-06
1.442	33341	-4.52445e-06	-0.000106786	-0.000116555	-0.000159304	-3.79786e-05	-9.68623e-06	-2.11151e-05	-1.96456e-05	-8.79674e-06	-1.26028e-06	-1.70894e-06	-2.10766e-05	-7.9747e-05	-1.09885e-05
1.443	33342	-3.13157e-06	-0.000109674	-0.000115971	-0.000272242	-3.70438e-05	9.33239e-06	-1.33006e-05	-1.95595e-05	-8.13682e-06	-3.18372e-06	-1.61837e-06	-2.36243e-05	-8.14961e-05	-1.057e-05
1.444	33343	-2.84425e-06	-0.00011151	-0.000116131	-0.000401824	-3.59271e-05	5.03138e-05	-5.68214e-06	-1.90584e-05	-7.73186e-06	-4.39991e-06	-4.36541e-07	-2.53222e-05	-8.04767e-05	-1.01838e-05
1.445	33344	-9.10756e-07	-0.000110788	-0.000114347	-0.0005091	-3.44263e-05	7.23273e-05	1.0998e-06	-1.78322e-05	-7.21537e-06	-5.32002e-06	7.23137e-07	-2.48012e-05	-7.4937e-05	-1.06415e-05
1.446	33345	2.33688e-07	-0.000107999	-0.000109535	-0.000571042	-3.25739e-05	3.58974e-05	7.80776e-06	-1.68329e-05	-7.10561e-06	-5.15058e-06	1.06759e-06	-2.26649e-05	-6.27254e-05	-1.23017e-05
1.447	33346	-1.43296e-06	-0.000104153	-0.000104447	-0.000590285	-3.02989e-05	-3.52025e-05	1.42826e-05	-1.57007e-05	-8.01518e-06	-3.26962e-06	1.21749e-06	-2.00731e-05	-4.56228e-05	-1.30617e-05
1.448	33347	-3.75246e-06	-0.000102085	-0.000101293	-0.00056313	-2.92058e-05	-9.7538e-05	2.12802e-05	-1.38922e-05	-8.4253e-06	-9.38967e-07	1.72756e-06	-1.76149e-05	-3.00403e-05	-1.18313e-05
1.449	33348	-4.64765e-06	-0.000102242	-0.000100242	-0.000499322	-3.02107e-05	-0.000124139	2.90593e-05	-1.19113e-05	-7.31372e-06	-6.67358e-07	2.12585e-06	-1.63253e-05	-2.04957e-05	-9.21243e-06
1.45	33349	-3.85861e-06	-0.000104386	-9.99483e-05	-0.000419292	-3.19136e-05	-0.000113931	3.59468e-05	-1.08402e-05	-5.54632e-06	-2.26987e-06	2.36177e-06	-1.68308e-05	-1.30201e-05	-6.09841e-06
1.451	33350	-2.40761e-06	-0.000105555	-9.95125e-05	-0.000332772	-3.23021e-05	-8.47197e-05	4.26439e-05	-1.0186e-05	-4.67593e-06	-3.71689e-06	1.9996e-06	-1.73883e-05	-1.50493e-06	-3.93574e-06
1.452	33351	-2.40209e-06	-0.000106471	-9.87225e-05	-0.000245077	-3.15725e-05	-5.50878e-05	4.9953e-05	-9.43465e-06	-4.0418e-06	-4.19509e-06	6.19497e-07	-1.69513e-05	1.56723e-05	-4.48275e-06
1.453	33352	-6.06513e-06	-0.000106854	-9.71981e-05	-0.00016146	-3.18119e-05	-3.37032e-05	5.76464e-05	-1.02777e-05	-2.69823e-06	-3.89525e-06	-5.62944e-07	-1.60014e-05	3.42959e-05	-7.1315e-06
1.454	33353	-1.241e-05	-0.000106908	-9.49206e-05	-9.13777e-05	-3.27408e-05	-1.98737e-05	6.34358e-05	-1.22742e-05	-1.29002e-06	-2.30093e-06	-2.34818e-07	-1.36096e-05	4.64093e-05	-8.39011e-06
1.455	33354	-1.82802e-05	-0.000106223	-9.21801e-05	-3.21493e-05	-3.23198e-05	-1.2748e-05	6.66847e-05	-1.37213e-05	-8.62805e-07	5.75022e-07	3.89778e-07	-9.74149e-06	4.8936e-05	-7.12931e-06
1.456	33355	-2.12242e-05	-0.0001042	-8.8884e-05	1.04671e-05	-3.13957e-05	-1.22945e-05	6.84871e-05	-1.2834e-05	-1.58093e-06	3.03744e-06	-8.4775e-08	-6.47551e-06	4.63007e-05	-5.65603e-06
1.457	33356	-2.01536e-05	-9.98498e-05	-8.49581e-05	3.94407e-05	-3.13797e-05	-1.69945e-05	6.93681e-05	-1.15361e-05	-3.28847e-06	4.37461e-06	-8.86779e-07	-5.06452e-06	4.37818e-05	-5.00344e-06
1.458	33357	-1.68037e-05	-9.47968e-05	-8.18137e-05	6.08855e-05	-3.24702e-05	-2.2034e-05	6.98391e-05	-1.13126e-05	-5.5374e-06	5.28324e-06	-8.46875e-07	-4.95902e-06	4.30041e-05	-3.46127e-06
1.459	33358	-1.46234e-05	-9.04063e-05	-7.94104e-05	8.15982e-05	-3.52564e-05	-2.58176e-05	7.03914e-05	-1.14533e-05	-7.42261e-06	5.8996e-06	3.28057e-07	-5.65026e-06	4.33326e-05	-1.00312e-06
1.46	33359	-1.30023e-05	-8.61539e-05	-7.54277e-05	9.35383e-05	-3.80306e-05	-2.87713e-05	7.04785e-05	-1.11124e-05	-8.65058e-06	6.62618e-06	1.55274e-06	-6.03182e-06	3.96043e-05	1.13367e-06
1.461	33360	-1.07081e-05	-8.25147e-05	-7.04153e-05	9.32255e-05	-3.84932e-05	-3.24832e-05	6.95627e-05	-1.10464e-05	-9.06161e-06	7.44719e-06	2.01346e-06	-5.65688e-06	2.65769e-05	2.41654e-06
1.462	33361	-9.70942e-06	-7.96231e-05	-6.75444e-05	8.37681e-05	-3.84281e-05	-3.62041e-05	6.78012e-05	-1.11307e-05	-9.18591e-06	7.80533e-06	1.83475e-06	-4.68874e-06	7.99919e-06	3.46806e-06
1.463	33362	-9.99049e-06	-7.65201e-05	-6.79753e-05	7.46735e-05	-3.97115e-05	-3.74028e-05	6.52647e-05	-1.12411e-05	-9.26257e-06	7.69707e-06	1.71964e-06	-4.54479e-06	-9.46568e-06	4.67543e-06
1.464	33363	-1.02466e-05	-7.33874e-05	-6.96303e-05	6.84186e-05	-4.09795e-05	-3.56222e-05	6.23852e-05	-1.12904e-05	-9.19442e-06	7.6615e-06	1.96333e-06	-5.63977e-06	-2.45851e-05	6.42637e-06
1.465	33364	-1.04393e-05	-7.09724e-05	-7.21313e-05	6.51637e-05	-4.17105e-05	-3.32099e-05	5.86326e-05	-1.01318e-05	-9.76483e-06	8.06207e-06	2.24998e-06	-5.999e-06	-3.95974e-05	8.33686e-06
1.466	33365	-1.15698e-05	-6.88206e-05	-7.42562e-05	6.35577e-05	-4.09197e-05	-3.32711e-05	5.31089e-05	-8.92496e-06	-1.18816e-05	8.36612e-06	2.27586e-06	-5.13784e-06	-5.46261e-05	8.78369e-06
1.467	33366	-1.39358e-05	-6.72773e-05	-7.44927e-05	6.08173e-05	-3.96761e-05	-3.6515e-05	4.65762e-05	-8.58451e-06	-1.46668e-05	7.6745e-06	1.30313e-06	-4.34093e-06	-6.58688e-05	9.75685e-06
1.468	33367	-1.50653e-05	-6.53926e-05	-7.2858e-05	5.77265e-05	-4.05344e-05	-3.97545e-05	4.08637e-05	-8.95851e-06	-1.65363e-05	6.48251e-06	4.97667e-07	-4.11052e-06	-7.296e-05	1.19409e-05
1.469	33368	-1.48198e-05	-6.23127e-05	-7.13298e-05	5.46437e-05	-4.09269e-05	-4.09968e-05	3.62229e-05	-8.98678e-06	-1.74298e-05	5.68999e-06	1.46952e-06	-2.91091e-06	-7.86626e-05	1.23961e-05
1.47	33369	-1.45313e-05	-5.88929e-05	-7.19041e-05	5.20118e-05	-3.93973e-05	-4.05026e-05	3.02301e-05	-8.59176e-06	-1.71859e-05	4.98119e-06	2.49361e-06	-1.54046e-06	-8.24051e-05	1.16917e-05
1.471	33370	-1.64979e-05	-5.53934e-05	-7.24139e-05	4.88689e-05	-3.86795e-05	-3.92005e-05	2.35197e-05	-9.31617e-06	-1.71964e-05	5.18147e-06	1.82378e-06	-2.22266e-06	-7.77665e-05	1.03998e-05
1.472	33371	-1.9409e-05	-5.15333e-05	-7.31094e-05	4.50355e-05	-3.84975e-05	-3.82194e-05	1.72512e-05	-1.06888e-05	-1.82236e-05	5.67676e-06	8.33309e-07	-3.30725e-06	-6.20295e-05	9.58419e-06
1.473	33372	-2.02989e-05	-4.97744e-05	-7.55621e-05	3.90143e-05	-3.78449e-05	-3.77595e-05	1.08649e-05	-1.12408e-05	-1.90891e-05	5.25076e-06	3.96418e-07	-3.82538e-06	-4.06403e-05	9.22653e-06
1.474	33373	-2.0293e-05	-5.07903e-05	-7.81458e-05	3.39836e-05	-3.63841e-05	-3.75992e-05	5.27046e-06	-1.15405e-05	-1.93205e-05	5.04978e-06	-2.02473e-07	-3.20927e-06	-1.81373e-05	8.36183e-06
1.475	33374	-1.93908e-05	-5.24573e-05	-7.96441e-05	2.96109e-05	-3.40623e-05	-3.789e-05	-9.8882e-07	-1.15263e-05	-1.9522e-05	5.72288e-06	-7.14055e-07	-1.85808e-06	-7.49581e-08	6.83314e-06
1.476	33375	-1.90585e-05	-5.23358e-05	-8.07495e-05	2.58984e-05	-3.31238e-05	-3.9216e-05	-7.92414e-06	-1.03749e-05	-2.07018e-05	6.20297e-06	-8.35738e-07	-1.00168e-06	7.82248e-06	4.79887e-06
1.477	33376	-2.07052e-05	-5.16073e-05	-8.20858e-05	2.11379e-05	-3.43573e-05	-4.04888e-05	-1.48416e-05	-9.21398e-06	-2.22613e-05	5.20239e-06	-8.88169e-07	9.28405e-08	5.72189e-06	3.03532e-06
1.478	33377	-2.33117e-05	-5.33345e-05	-8.18047e-05	1.74624e-05	-3.50065e-05	-4.07316e-05	-2.1128e-05	-8.85611e-06	-2.25633e-05	3.42636e-06	-1.16093e-06	1.50649e-06	-7.06641e-07	1.6209e-06
1.479	33378	-2.46718e-05	-6.57452e-05	-8.01621e-05	1.46549e-05	-3.39173e-05	-3.96019e-05	-2.69934e-05	-8.64882e-06	-2.18914e-05	2.16577e-06	-1.58746e-06	2.08282e-06	-5.84023e-06	1.34481e-06
1.48	33379	-2.54394e-05	-9.24671e-05	-7.86446e-05	1.17615e-05	-3.25547e-05	-3.85127e-05	-3.32358e-05	-8.70555e-06	-2.1689e-05	1.86742e-06	-1.42698e-06	1.71854e-06	-8.21849e-06	1.95502e-06
1.481	33380	-2.68805e-05	-0.000113275	-7.75879e-05	7.93157e-06	-3.09744e-05	-3.77882e-05	-3.96985e-05	-9.81461e-06	-2.18384e-05	2.11712e-06	-7.10092e-07	2.04689e-06	-9.5932e-06	2.87189e-06
1.482	33381	-2.86774e-05	-0.000101257	-7.78864e-05	3.65932e-06	-2.94331e-05	-3.72136e-05	-4.60564e-05	-1.03807e-05	-2.25279e-05	2.92276e-06	-3.08383e-07	2.95356e-06	-1.13572e-05	3.0694e-06
1.483	33382	-3.00712e-05	-7.03406e-05	-7.97058e-05	-1.82778e-06	-2.84936e-05	-3.65048e-05	-5.11501e-05	-8.59954e-06	-2.3691e-05	3.66898e-06	-1.60468e-07	3.52472e-06	-1.2668e-05	2.88975e-06
1.484	33383	-2.97221e-05	-5.9708e-05	-8.22115e-05	-7.39856e-06	-2.78656e-05	-3.59083e-05	-5.50239e-05	-6.46003e-06	-2.45015e-05	3.3442e-06	-1.29332e-07	3.60496e-06	-1.25267e-05	2.95868e-06
1.485	33384	-2.80405e-05	-8.25049e-05	-8.51308e-05	-1.30454e-05	-2.75541e-05	-3.55059e-05	-5.92007e-05	-5.64648e-06	-2.38742e-05	2.60859e-06	-7.33296e-07	4.03293e-06	-1.14463e-05	3.18832e-06
1.486	33385	-2.6057e-05	-0.000122433	-8.88206e-05	-1.84141e-05	-2.76076e-05	-3.6457e-05	-6.40751e-05	-5.46776e-06	-2.22564e-05	2.08751e-06	-1.71528e-06	4.70978e-06	-9.11951e-06	2.99531e-06
1.487	33386	-2.4447e-05	-0.000155557	-9.11851e-05	-2.25676e-05	-2.83029e-05	-3.84786e-05	-6.79562e-05	-5.39845e-06	-2.13042e-05	1.50751e-06	-1.89993e-06	4.56215e-06	-5.05272e-06	2.08179e-06
1.488	33387	-2.37098e-05	-0.000170099	-9.17268e-05	-2.68669e-05	-2.97342e-05	-3.89293e-05	-6.99491e-05	-6.23668e-06	-2.16962e-05	4.87677e-07	-1.44809e-06	3.25213e-06	-9.04499e-07	1.28477e-06
1.489	33388	-2.39544e-05	-0.000172471	-9.22041e-05	-3.24293e-05	-3.14183e-05	-3.80563e-05	-7.21034e-05	-7.4526e-06	-2.25917e-05	-8.44927e-07	-1.56033e-06	1.94961e-06	1.63573e-06	1.11429e-06
1.49	33389	-2.31002e-05	-0.000164583	-9.38331e-05	-3.7765e-05	-3.3129e-05	-3.78321e-05	-7.45843e-05	-7.85523e-06	-2.34388e-05	-1.67619e-06	-2.3303e-06	1.27778e-06	2.32206e-06	1.05531e-06
1.491	33390	-2.18468e-05	-0.000108871	-9.56501e-05	-4.06182e-05	-3.52856e-05	-3.80054e-05	-7.50617e-05	-6.76352e-06	-2.45006e-05	-1.68652e-06	-2.62035e-06	5.92267e-07	3.45782e-07	7.80826e-07
1.492	33391	-2.25981e-05	1.40067e-05	-9.59889e-05	-4.1331e-05	-3.83294e-05	-3.76759e-05	-7.45242e-05	-5.69671e-06	-2.53493e-05	-1.77206e-06	-1.74801e-06	-2.51315e-07	-2.99919e-06	-5.95811e-07
1.493	33392	-2.55571e-05	0.000121424	-9.53258e-05	-4.16438e-05	-3.78866e-05	-3.73661e-05	-7.46991e-05	-5.87166e-06	-2.60525e-05	-2.06948e-06	-3.99101e-07	-9.99443e-07	-3.34481e-06	-3.33331e-06
1.494	33393	-3.04754e-05	0.000151382	-9.43223e-05	-4.16425e-05	-3.42947e-05	-3.73339e-05	-7.45278e-05	-6.16204e-06	-2.60666e-05	-2.14854e-06	1.46086e-07	-1.42489e-06	1.47724e-06	-6.10452e-06
1.495	33394	-3.35592e-05	0.000153423	-9.34791e-05	-4.23013e-05	-3.29436e-05	-3.76984e-05	-7.24765e-05	-5.83445e-06	-2.57635e-05	-1.43431e-06	-3.70097e-07	-2.37933e-06	9.60189e-06	-9.22588e-06
1.496	33395	-3.3241e-05	0.000150873	-9.35424e-05	-4.51594e-05	-3.36986e-05	-3.72792e-05	-7.06813e-05	-5.76355e-06	-2.57791e-05	-8.63836e-07	-2.41252e-07	-3.87554e-06	1.80125e-05	-1.32731e-05
1.497	33396	-3.27275e-05	0.000129026	-9.50092e-05	-4.82715e-05	-3.37339e-05	-3.79021e-05	-7.01434e-05	-6.46655e-06	-2.57501e-05	-1.53648e-06	3.54986e-07	-4.91904e-06	2.48479e-05	-1.73466e-05
1.498	33397	-3.31304e-05	9.43429e-05	-9.75609e-05	-5.20861e-05	-3.25472e-05	-3.89286e-05	-7.04475e-05	-7.16838e-06	-2.56826e-05	-2.63455e-06	1.35693e-07	-4.92113e-06	2.89907e-05	-1.98168e-05
1.499	33398	-3.27002e-05	6.1216e-05	-0.000100963	-5.49737e-05	-3.18275e-05	-3.92814e-05	-7.07124e-05	-8.38733e-06	-2.55099e-05	-2.93848e-06	-4.60053e-07	-4.7316e-06	3.13976e-05	-2.07253e-05
1.5	33399	-3.08588e-05	3.7176e-05	-0.000105063	-5.66218e-05	-3.16584e-05	-3.99576e-05	-6.89324e-05	-9.44514e-06	-2.56261e-05	-2.55075e-06	-1.29447e-06	-5.35402e-06	3.42209e-05	-2.05158e-05
1.501	41160	-2.68038e-05	-4.25183e-05	-8.40561e-05	-4.6807e-05	-4.24554e-05	-4.15892e-05	-2.15127e-05	-1.24228e-05	1.08711e-05	-1.80232e-05	4.25498e-06	2.36343e-05	-2.31749e-05	-1.2274e-05
1.502	41161	-2.4375e-05	-3.89753e-05	-9.5036e-05	-4.08865e-05	-4.19101e-05	-4.17044e-05	-1.68229e-05	-1.23116e-05	2.30478e-06	-1.76998e-05	4.83952e-06	2.7222e-05	-1.58464e-05	-5.18024e-06
1.503	41162	-2.46571e-05	-3.79052e-05	-0.000103828	-3.75775e-05	-4.19387e-05	-4.22332e-05	-1.37803e-05	-1.13876e-05	-6.81492e-06	-1.63764e-05	3.13931e-06	3.3817e-05	-2.9632e-07	5.8488e-06
1.504	41163	-2.48922e-05	-3.7951e-05	-0.000109899	-3.64905e-05	-4.1347e-05	-4.44686e-05	-1.31243e-05	-8.94501e-06	-1.60456e-05	-1.56977e-05	1.06061e-06	4.24949e-05	1.41898e-05	1.47563e-05
1.505	41164	-2.32539e-05	-3.79268e-05	-0.000114225	-3.58465e-05	-4.11336e-05	-4.76883e-05	-1.3481e-05	-6.47514e-06	-2.55356e-05	-1.63067e-05	-3.82601e-07	4.82941e-05	1.96791e-05	1.83075e-05
1.506	41165	-2.22657e-05	-3.82989e-05	-0.000118069	-3.51762e-05	-4.09542e-05	-5.01298e-05	-1.30528e-05	-5.69681e-06	-3.51291e-05	-1.62492e-05	-1.58465e-06	5.10743e-05	1.80776e-05	1.85897e-05
1.507	41166	-2.50306e-05	-3.96953e-05	-0.000121543	-3.63591e-05	-4.0567e-05	-5.35789e-05	-9.53829e-06	-5.36348e-06	-4.565e-05	-1.53913e-05	-2.30893e-06	5.39402e-05	1.58376e-05	1.9102e-05
1.508	41167	-2.94288e-05	-4.13049e-05	-0.000124021	-3.82802e-05	-4.06634e-05	-5.67541e-05	-2.92304e-06	-5.35306e-06	-5.66025e-05	-1.44321e-05	-1.90231e-06	5.66e-05	1.44564e-05	2.02285e-05
1.509	41168	-3.32726e-05	-4.29178e-05	-0.000128462	-4.12039e-05	-4.00955e-05	-5.93192e-05	3.83389e-06	-6.05773e-06	-6.51804e-05	-1.35322e-05	-5.47074e-07	5.67838e-05	1.21258e-05	2.11369e-05
1.51	41169	-3.54497e-05	-4.64138e-05	-0.000135818	-4.63298e-05	-3.95026e-05	-6.22654e-05	8.71427e-06	-5.70874e-06	-7.09265e-05	-1.27356e-05	1.07979e-06	5.42127e-05	9.02859e-06	2.11292e-05
1.511	41170	-3.70493e-05	-5.12276e-05	-0.00013995	-5.26949e-05	-3.98832e-05	-6.46877e-05	1.05826e-05	-4.19945e-06	-7.60743e-05	-1.22104e-05	1.99355e-06	5.04963e-05	4.75191e-06	1.87653e-05
1.512	41171	-3.84751e-05	-5.37029e-05	-0.000135663	-5.74418e-05	-4.0841e-05	-6.55529e-05	6.85569e-06	-3.14607e-06	-8.20437e-05	-1.24649e-05	2.59994e-06	4.70748e-05	-1.14854e-06	1.31587e-05
1.513	41172	-3.82858e-05	-5.29615e-05	-0.000126107	-5.8896e-05	-4.05365e-05	-6.62726e-05	-2.2379e-06	-3.31191e-06	-8.7703e-05	-1.23808e-05	3.85628e-06	4.37495e-05	-5.50759e-06	5.99793e-06
1.514	41173	-3.72508e-05	-4.96678e-05	-0.000116776	-5.7786e-05	-3.93884e-05	-6.78402e-05	-1.23595e-05	-4.13388e-06	-9.1938e-05	-1.0563e-05	5.24945e-06	3.91336e-05	-4.07792e-06	-1.28105e-06
1.515	41174	-3.53997e-05	-4.67867e-05	-0.000110276	-5.58637e-05	-3.84816e-05	-6.91099e-05	-2.12699e-05	-4.4034e-06	-9.57705e-05	-7.85615e-06	4.81734e-06	3.27956e-05	2.72032e-06	-6.53414e-06
1.516	41175	-3.3021e-05	-4.65069e-05	-0.000105183	-5.44528e-05	-3.80187e-05	-7.02513e-05	-3.01725e-05	-3.15988e-06	-0.000100509	-5.98148e-06	2.60211e-06	2.57946e-05	1.1875e-05	-9.39419e-06
1.517	41176	-2.99626e-05	-4.72453e-05	-9.96698e-05	-5.26927e-05	-3.7939e-05	-7.11362e-05	-3.8303e-05	-1.55027e-06	-0.000105979	-5.41075e-06	9.17098e-07	1.90581e-05	2.23555e-05	-1.11666e-05
1.518	41177	-2.69185e-05	-4.75046e-05	-9.36054e-05	-5.07332e-05	-3.79296e-05	-7.23856e-05	-4.25777e-05	-6.56535e-07	-0.000111268	-5.84209e-06	4.91885e-07	1.31594e-05	3.35679e-05	-1.25089e-05
1.519	41178	-2.46329e-05	-4.75937e-05	-8.758e-05	-4.92074e-05	-3.8507e-05	-7.36364e-05	-4.14858e-05	-1.08386e-06	-0.000116161	-6.64142e-06	-5.72794e-09	7.47091e-06	4.41595e-05	-1.36403e-05
1.52	41179	-2.32279e-05	-4.76835e-05	-8.15047e-05	-4.80972e-05	-3.97198e-05	-7.44297e-05	-3.56203e-05	-2.19638e-06	-0.000120501	-7.03195e-06	-1.64874e-06	1.33281e-06	5.1917e-05	-1.45566e-05
1.521	41180	-2.28251e-05	-4.7331e-05	-7.59217e-05	-4.78008e-05	-3.99952e-05	-7.36821e-05	-2.67446e-05	-2.54866e-06	-0.000124533	-6.01838e-06	-3.7134e-06	-4.01712e-06	5.43892e-05	-1.58646e-05
1.522	41181	-2.32731e-05	-4.68026e-05	-7.13921e-05	-4.85071e-05	-3.89263e-05	-7.18328e-05	-1.51177e-05	-1.70425e-06	-0.0001286	-2.77451e-06	-5.46288e-06	-7.24404e-06	5.09181e-05	-1.7322e-05
1.523	41182	-2.44713e-05	-4.68081e-05	-6.70267e-05	-4.87843e-05	-3.76851e-05	-7.02168e-05	-3.25059e-06	-1.82484e-07	-0.000132692	1.50237e-06	-6.53661e-06	-9.59553e-06	4.38357e-05	-1.81109e-05
1.524	41183	-2.52213e-05	-4.78734e-05	-6.31079e-05	-4.76938e-05	-3.62262e-05	-6.86882e-05	3.37283e-06	1.4323e-06	-0.00013637	4.53423e-06	-6.77846e-06	-1.35998e-05	3.4258e-05	-1.75922e-05
1.525	41184	-2.47689e-05	-5.08599e-05	-6.17624e-05	-4.65426e-05	-3.50473e-05	-6.65792e-05	1.54343e-06	2.50514e-06	-0.000140005	5.53263e-06	-6.39032e-06	-1.9382e-05	2.03589e-05	-1.6891e-05
1.526	41185	-2.39953e-05	-5.41968e-05	-6.45074e-05	-4.57148e-05	-3.52308e-05	-6.46048e-05	-7.88497e-06	3.34899e-06	-0.000144184	4.60734e-06	-6.16407e-06	-2.51752e-05	3.38464e-07	-1.77553e-05
1.527	41186	-2.50586e-05	-5.50998e-05	-7.01854e-05	-4.369e-05	-3.63283e-05	-6.35023e-05	-2.29732e-05	4.43275e-06	-0.000148608	1.71176e-06	-6.12642e-06	-2.95477e-05	-2.44467e-05	-2.07244e-05
1.528	41187	-2.73246e-05	-5.34688e-05	-7.6705e-05	-4.02748e-05	-3.74869e-05	-6.24157e-05	-3.8814e-05	5.79858e-06	-0.000152228	-1.62399e-06	-6.80637e-06	-3.17626e-05	-4.818e-05	-2.35046e-05
1.529	41188	-2.81174e-05	-5.17533e-05	-8.29786e-05	-3.70337e-05	-3.80077e-05	-6.11257e-05	-4.78161e-05	7.24025e-06	-0.000154215	-3.13974e-06	-8.13831e-06	-3.15921e-05	-5.82255e-05	-2.38464e-05
1.53	41189	-2.73008e-05	-5.09863e-05	-8.67986e-05	-3.56199e-05	-3.82924e-05	-5.98234e-05	-4.78041e-05	7.21384e-06	-0.000155293	-2.51002e-06	-8.55983e-06	-3.01051e-05	-4.68618e-05	-2.1603e-05
1.531	41190	-2.63052e-05	-5.11018e-05	-8.76226e-05	-3.7014e-05	-3.82342e-05	-5.86255e-05	-4.13707e-05	6.23003e-06	-0.000156315	-2.65027e-07	-7.6897e-06	-2.93047e-05	-2.58273e-05	-1.82833e-05
1.532	41191	-2.42283e-05	-5.17881e-05	-9.31953e-05	-3.99558e-05	-3.7889e-05	-5.84333e-05	-3.1606e-05	5.6794e-06	-0.000156695	1.88236e-06	-6.50493e-06	-3.02047e-05	-1.08436e-05	-1.57189e-05
1.533	41192	-2.16482e-05	-5.34921e-05	-0.000112318	-4.2448e-05	-3.76011e-05	-5.84315e-05	-2.25949e-05	5.35833e-06	-0.000155391	1.60678e-06	-6.02667e-06	-3.28451e-05	-3.69112e-06	-1.44595e-05
1.534	41193	-1.83081e-05	-5.60569e-05	-0.000137277	-4.2631e-05	-3.65094e-05	-5.7306e-05	-1.82868e-05	4.64872e-06	-0.000152595	-9.00495e-07	-6.84652e-06	-3.72417e-05	3.55603e-07	-1.45272e-05
1.535	41194	-1.36954e-05	-5.61896e-05	-0.000153728	-3.9203e-05	-3.55885e-05	-5.54013e-05	-2.14271e-05	4.37217e-06	-0.000149268	-3.2945e-06	-8.08358e-06	-4.07392e-05	3.69729e-06	-1.56391e-05
1.536	41195	-9.85632e-06	-5.2781e-05	-0.000163146	-3.24074e-05	-3.46104e-05	-5.40426e-05	-2.61154e-05	4.69636e-06	-0.000145474	-4.15121e-06	-8.1201e-06	-3.96025e-05	7.21962e-06	-1.54467e-05
1.537	41196	-9.74014e-06	-4.95327e-05	-0.000171025	-2.52955e-05	-3.36186e-05	-5.41099e-05	-2.718e-05	6.57165e-06	-0.000140253	-4.26666e-06	-7.66021e-06	-3.43193e-05	1.03462e-05	-1.30547e-05
1.538	41197	-1.24976e-05	-4.90985e-05	-0.000172049	-2.15534e-05	-3.38846e-05	-5.4154e-05	-2.72589e-05	7.3795e-06	-0.000133865	-4.51219e-06	-7.72335e-06	-2.91601e-05	1.28401e-05	-9.55312e-06
1.539	41198	-1.61731e-05	-4.95685e-05	-0.000159299	-2.05782e-05	-3.39227e-05	-5.36794e-05	-2.60168e-05	6.27606e-06	-0.000127559	-5.31625e-06	-8.29065e-06	-2.77455e-05	1.41062e-05	-6.93911e-06
1.54	41199	-2.02956e-05	-4.99753e-05	-0.00013912	-2.02043e-05	-3.25082e-05	-5.25369e-05	-2.52674e-05	6.82981e-06	-0.000121599	-7.7942e-06	-9.09362e-06	-3.10552e-05	1.41913e-05	-7.13859e-06
1.541	41200	-2.30649e-05	-5.07852e-05	-0.000111232	-2.14159e-05	-3.09077e-05	-5.21203e-05	-2.93512e-05	8.79927e-06	-0.000115956	-1.18784e-05	-9.0449e-06	-3.70359e-05	1.34091e-05	-8.2068e-06
1.542	41201	-2.43403e-05	-5.47412e-05	-7.40615e-05	-2.59624e-05	-3.00333e-05	-5.12998e-05	-3.32273e-05	1.07367e-05	-0.000111007	-1.52613e-05	-7.54273e-06	-4.16252e-05	1.22114e-05	-8.24598e-06
1.543	41202	-2.3556e-05	-6.02146e-05	-4.06131e-05	-3.15727e-05	-3.01073e-05	-4.95723e-05	-2.61586e-05	1.06908e-05	-0.000106608	-1.59439e-05	-5.25259e-06	-4.17436e-05	1.18511e-05	-7.69796e-06
1.544	41203	-2.17963e-05	-6.29099e-05	-2.24112e-05	-3.56386e-05	-3.02391e-05	-4.72434e-05	-1.09776e-05	1.0349e-05	-0.000101181	-1.44475e-05	-3.54045e-06	-3.75727e-05	1.15768e-05	-7.94241e-06
1.545	41204	-2.06916e-05	-6.32723e-05	-3.71922e-05	-3.83671e-05	-2.93663e-05	-4.41522e-05	1.82823e-06	1.03465e-05	-9.35136e-05	-1.21658e-05	-2.73882e-06	-3.29976e-05	9.94152e-06	-9.19191e-06
1.546	41205	-2.13369e-05	-6.28724e-05	-9.26012e-05	-4.06932e-05	-2.80502e-05	-4.14585e-05	7.00107e-06	1.0781e-05	-8.4597e-05	-9.53281e-06	-2.10844e-06	-3.13492e-05	7.76161e-06	-1.08954e-05
1.547	41206	-2.35107e-05	-6.23553e-05	-0.000158368	-4.22447e-05	-2.76636e-05	-4.01747e-05	3.55644e-06	1.14947e-05	-7.58705e-05	-6.91165e-06	-1.3846e-06	-3.11759e-05	6.48509e-06	-1.19886e-05
1.548	41207	-2.56741e-05	-6.169e-05	-0.000189362	-4.18143e-05	-2.83354e-05	-4.08367e-05	-6.65292e-06	1.12475e-05	-6.75125e-05	-5.04192e-06	-5.53688e-07	-2.82506e-05	5.81275e-06	-1.22932e-05
1.549	41208	-2.64336e-05	-6.19438e-05	-0.000184651	-3.90312e-05	-2.87874e-05	-4.18054e-05	-1.84463e-05	9.78125e-06	-5.87664e-05	-4.68377e-06	1.96537e-07	-1.83735e-05	4.99386e-06	-1.27939e-05
1.55	41209	-2.52873e-05	-6.14813e-05	-0.000191184	-3.47864e-05	-2.8877e-05	-4.19473e-05	-2.61901e-05	8.05871e-06	-4.98641e-05	-5.61675e-06	6.97442e-07	1.25955e-06	3.87323e-06	-1.40327e-05
1.551	41210	-2.34432e-05	-5.82838e-05	-0.000230877	-3.05251e-05	-2.88634e-05	-4.09512e-05	-3.07325e-05	7.24728e-06	-4.15149e-05	-6.23005e-06	3.40615e-07	2.81128e-05	3.39268e-06	-1.5238e-05
1.552	41211	-2.19841e-05	-5.39947e-05	-0.000262868	-2.69062e-05	-2.90388e-05	-3.91885e-05	-3.69e-05	6.86085e-06	-3.34247e-05	-5.36729e-06	-9.42181e-07	5.27403e-05	3.72295e-06	-1.56314e-05
1.553	41212	-2.08804e-05	-5.14463e-05	-0.000249034	-2.32822e-05	-2.9561e-05	-3.75232e-05	-4.47675e-05	6.18898e-06	-2.50305e-05	-3.83187e-06	-2.33214e-06	6.39209e-05	4.0058e-06	-1.50734e-05
1.554	41213	-2.06228e-05	-4.96126e-05	-0.000208264	-1.82923e-05	-2.99405e-05	-3.65877e-05	-5.31709e-05	4.97462e-06	-1.67907e-05	-2.52591e-06	-3.15127e-06	5.67577e-05	3.62233e-06	-1.40858e-05
1.555	41214	-2.16437e-05	-4.69601e-05	-0.000167877	-1.38329e-05	-3.00458e-05	-3.51756e-05	-6.56458e-05	3.91264e-06	-9.01695e-06	-1.74196e-06	-3.25823e-06	3.64683e-05	2.81718e-06	-1.41846e-05
1.556	41215	-2.37641e-05	-4.52093e-05	-0.0001057	-1.2555e-05	-2.99109e-05	-3.40684e-05	-8.41612e-05	2.64345e-06	-1.23312e-06	-1.65623e-06	-2.52405e-06	1.35977e-05	2.31915e-06	-1.52871e-05
1.557	41216	-2.62242e-05	-4.54694e-05	4.02908e-06	-1.38313e-05	-2.90241e-05	-3.34559e-05	-0.00010385	1.05518e-06	6.42737e-06	-1.99556e-06	-8.11188e-07	-3.63891e-06	2.4915e-06	-1.60135e-05
1.558	41217	-2.71944e-05	-4.60639e-05	0.000137842	-1.59253e-05	-2.85661e-05	-3.28049e-05	-0.00011379	-6.39864e-08	1.34098e-05	-2.21917e-06	6.71817e-07	-1.43842e-05	3.62312e-06	-1.51254e-05
1.559	41218	-2.67792e-05	-4.63452e-05	0.000266434	-1.74127e-05	-2.93352e-05	-3.2565e-05	-0.000109486	4.64174e-07	1.96029e-05	-2.56486e-06	1.29533e-06	-2.32745e-05	5.50904e-06	-1.25055e-05
1.56	41219	-2.68788e-05	-4.72609e-05	0.00034662	-1.70615e-05	-2.91726e-05	-3.18264e-05	-9.37971e-05	1.03844e-06	2.62153e-05	-2.14947e-06	1.98733e-06	-3.18825e-05	8.1573e-06	-9.07469e-06
1.561	41220	-2.86344e-05	-5.10189e-05	0.00030958	-1.67488e-05	-2.74073e-05	-3.04702e-05	-7.09982e-05	2.77039e-07	3.32532e-05	6.75863e-07	3.33784e-06	-3.71547e-05	1.0185e-05	-6.60073e-06
1.562	41221	-3.02422e-05	-5.722e-05	0.000164841	-1.85298e-05	-2.6869e-05	-2.92037e-05	-4.78043e-05	-1.69767e-06	3.96463e-05	5.25525e-06	4.89455e-06	-3.78738e-05	8.83414e-06	-5.04882e-06
1.563	41222	-3.27783e-05	-6.15644e-05	7.82545e-06	-2.10644e-05	-2.75376e-05	-2.78978e-05	-2.97642e-05	-3.98214e-06	4.63046e-05	1.02691e-05	5.34357e-06	-3.63757e-05	6.41906e-06	-3.30285e-06
1.564	41223	-3.83051e-05	-6.42963e-05	-8.81726e-05	-2.45992e-05	-2.84408e-05	-2.78533e-05	-1.73485e-05	-5.41879e-06	5.37965e-05	1.40118e-05	4.88886e-06	-3.30486e-05	7.03856e-06	-2.18297e-06
1.565	41224	-4.311e-05	-6.62442e-05	-0.000118938	-2.938e-05	-3.02172e-05	-2.91053e-05	-7.0969e-06	-6.45008e-06	6.10855e-05	1.56118e-05	4.3475e-06	-2.87122e-05	1.11214e-05	-2.17636e-06
1.566	41225	-4.42342e-05	-6.79213e-05	-0.00012251	-3.4489e-05	-3.2958e-05	-2.9191e-05	4.3235e-06	-7.12254e-06	6.72646e-05	1.62035e-05	3.69807e-06	-2.86905e-05	1.70861e-05	-2.90639e-06
1.567	41226	-4.24906e-05	-6.87109e-05	-0.000115695	-3.80536e-05	-3.55183e-05	-2.81027e-05	1.63366e-05	-7.76366e-06	7.2911e-05	1.62295e-05	3.26033e-06	-3.56356e-05	2.2123e-05	-3.17426e-06
1.568	41227	-4.02921e-05	-6.82826e-05	-9.84313e-05	-3.85944e-05	-3.69398e-05	-2.6802e-05	2.40317e-05	-8.42913e-06	7.88223e-05	1.46227e-05	3.89904e-06	-4.42121e-05	2.49763e-05	-3.09678e-06
1.569	41228	-3.82635e-05	-6.83775e-05	-8.11759e-05	-3.83415e-05	-3.82954e-05	-2.52758e-05	2.58165e-05	-8.68237e-06	8.47468e-05	1.14808e-05	4.77592e-06	-4.68553e-05	2.59776e-05	-3.25794e-06
1.57	41229	-3.65643e-05	-6.94498e-05	-7.53442e-05	-3.87507e-05	-3.87374e-05	-2.33965e-05	2.39268e-05	-8.38532e-06	8.95344e-05	8.86049e-06	4.46667e-06	-4.16108e-05	2.53882e-05	-2.38648e-06
1.571	41230	-3.57261e-05	-6.96388e-05	-7.89454e-05	-3.98254e-05	-3.80962e-05	-2.14763e-05	2.19979e-05	-7.6488e-06	9.29558e-05	8.86124e-06	3.49838e-06	-3.17229e-05	2.3585e-05	-6.49677e-07
1.572	41231	-3.59987e-05	-6.86106e-05	-8.7604e-05	-4.09654e-05	-3.70215e-05	-1.99254e-05	2.04593e-05	-6.8567e-06	9.53228e-05	1.15617e-05	2.70189e-06	-2.04716e-05	2.16099e-05	1.2779e-06
1.573	41232	-3.62036e-05	-6.73643e-05	-0.000100188	-4.11904e-05	-3.53057e-05	-1.86951e-05	1.79824e-05	-6.7005e-06	9.59428e-05	1.66476e-05	2.61958e-06	-1.0127e-05	2.19996e-05	4.04336e-06
1.574	41233	-3.47935e-05	-6.58427e-05	-0.000109054	-4.02328e-05	-3.30632e-05	-1.7162e-05	1.61455e-05	-7.91169e-06	9.40352e-05	2.32345e-05	2.51789e-06	-3.23984e-06	2.54664e-05	7.65878e-06
1.575	41234	-3.20627e-05	-6.40923e-05	-0.000103923	-3.79358e-05	-3.13247e-05	-1.6231e-05	1.63707e-05	-9.39028e-06	8.81083e-05	2.76319e-05	1.62088e-06	-1.5299e-06	2.99363e-05	1.04748e-05
1.576	41235	-2.93485e-05	-6.1946e-05	-8.37864e-05	-3.49707e-05	-2.98594e-05	-1.65836e-05	1.65853e-05	-9.61889e-06	7.77368e-05	2.7258e-05	-5.69079e-08	-3.63898e-06	3.38937e-05	1.16863e-05
1.577	41236	-2.73795e-05	-5.88955e-05	-6.71798e-05	-3.14194e-05	-2.81254e-05	-1.7257e-05	1.4566e-05	-8.82362e-06	6.62766e-05	2.46095e-05	-1.8767e-06	-6.35771e-06	3.61506e-05	1.16166e-05
1.578	41237	-2.5749e-05	-5.3938e-05	-7.61746e-05	-2.7396e-05	-2.74517e-05	-1.70063e-05	1.20433e-05	-8.368e-06	6.01966e-05	2.35464e-05	-3.14223e-06	-8.88228e-06	3.46793e-05	1.02943e-05
1.579	41238	-2.43741e-05	-4.8794e-05	-0.000109884	-2.27471e-05	-2.81821e-05	-1.66338e-05	1.03379e-05	-8.63065e-06	6.44675e-05	2.45754e-05	-3.77523e-06	-1.19209e-05	3.06864e-05	8.31181e-06
1.58	41239	-2.22915e-05	-4.52375e-05	-0.00013997	-1.71286e-05	-2.9184e-05	-1.73058e-05	8.55311e-06	-9.30293e-06	7.81245e-05	2.61756e-05	-4.18886e-06	-1.50328e-05	3.07151e-05	7.69046e-06
1.581	41240	-2.00876e-05	-4.29567e-05	-0.000160898	-1.19242e-05	-2.85835e-05	-1.92964e-05	5.18827e-06	-9.77486e-06	9.40693e-05	2.73066e-05	-4.45142e-06	-1.60856e-05	3.75992e-05	9.46502e-06
1.582	41241	-1.87159e-05	-4.03655e-05	-0.000213364	-7.23432e-06	-2.63641e-05	-2.21798e-05	-6.47454e-07	-9.90778e-06	0.000106686	2.81263e-05	-3.57214e-06	-1.39571e-05	4.42184e-05	1.15591e-05
1.583	41242	-1.80335e-05	-3.6539e-05	-0.000314997	-2.31412e-06	-2.5663e-05	-2.52906e-05	-8.44123e-06	-1.13124e-05	0.00011485	2.8602e-05	-1.8904e-06	-1.02418e-05	4.10431e-05	1.11155e-05
1.584	41243	-1.78178e-05	-3.22089e-05	-0.000398158	2.48034e-06	-2.67581e-05	-2.85343e-05	-1.75868e-05	-1.39629e-05	0.000117703	2.8655e-05	-1.46374e-06	-7.35025e-06	2.86763e-05	8.70824e-06
1.585	41244	-1.82598e-05	-3.02982e-05	-0.000391511	5.29658e-06	-2.74531e-05	-2.99313e-05	-2.94476e-05	-1.61668e-05	0.000116723	2.71527e-05	-2.5865e-06	-5.3101e-06	1.73692e-05	6.47722e-06
1.586	41245	-1.92593e-05	-3.30351e-05	-0.000318351	3.47853e-06	-2.85207e-05	-2.98353e-05	-3.91544e-05	-1.65921e-05	0.000114267	2.32421e-05	-3.8041e-06	-3.30259e-06	1.32707e-05	4.48425e-06
1.587	41246	-2.16682e-05	-4.16232e-05	-0.000265701	-6.13883e-06	-3.05304e-05	-3.06404e-05	-4.08922e-05	-1.75316e-05	0.000109036	1.85679e-05	-3.29414e-06	-1.94445e-06	1.36818e-05	2.65601e-06
1.588	41247	-2.5383e-05	-5.17401e-05	-0.000263026	-2.13113e-05	-3.24925e-05	-3.12489e-05	-3.80894e-05	-1.92592e-05	9.86597e-05	1.86434e-05	-1.56135e-06	-1.31598e-06	1.30647e-05	1.09637e-06
1.589	41248	-2.78666e-05	-5.78611e-05	-0.000253976	-3.32722e-05	-3.22086e-05	-3.05185e-05	-3.60877e-05	-1.94231e-05	8.48376e-05	2.43501e-05	-1.37257e-06	-1.18122e-06	6.2573e-06	-5.07283e-07
1.59	41249	-2.81682e-05	-6.19941e-05	-0.000183862	-3.90597e-05	-3.05531e-05	-2.92438e-05	-3.4157e-05	-1.85014e-05	7.10091e-05	2.60058e-05	-2.90558e-06	-1.17541e-06	-7.88335e-06	-3.12634e-06
1.591	41250	-2.78725e-05	-6.38332e-05	-6.74573e-05	-3.92537e-05	-3.12051e-05	-2.91969e-05	-3.1982e-05	-1.68819e-05	6.08351e-05	1.98264e-05	-3.10973e-06	-1.48499e-06	-2.7922e-05	-6.10171e-06
1.592	41251	-2.93718e-05	-6.24107e-05	2.23477e-05	-3.68242e-05	-3.36473e-05	-3.0444e-05	-3.31289e-05	-1.61727e-05	6.14574e-05	1.36345e-05	-5.78758e-07	-1.37804e-06	-4.97623e-05	-8.98863e-06
1.593	41252	-3.30188e-05	-5.99647e-05	6.40026e-05	-3.432e-05	-3.53491e-05	-3.05403e-05	-3.55734e-05	-1.55788e-05	7.64262e-05	1.51096e-05	1.1174e-06	-9.44829e-08	-5.87164e-05	-1.12241e-05
1.594	41253	-3.5813e-05	-5.84643e-05	8.84624e-05	-3.17925e-05	-3.55873e-05	-2.88951e-05	-3.26557e-05	-1.37401e-05	9.69313e-05	2.30633e-05	3.62999e-07	1.86335e-06	-4.62239e-05	-1.17539e-05
1.595	41254	-3.59789e-05	-5.70936e-05	0.000115835	-3.0091e-05	-3.53088e-05	-2.66746e-05	-2.18661e-05	-1.21325e-05	0.000113112	2.89877e-05	-5.06076e-07	3.55147e-06	-2.61363e-05	-1.15157e-05
1.596	41255	-3.40724e-05	-5.4695e-05	0.000147936	-2.95408e-05	-3.57442e-05	-2.44379e-05	-7.0599e-06	-1.12144e-05	0.000125682	2.70051e-05	-4.14074e-07	4.52648e-06	-1.42247e-05	-1.1152e-05
1.597	41256	-3.07495e-05	-5.30735e-05	0.000166062	-3.09711e-05	-3.71074e-05	-2.16837e-05	6.38539e-06	-1.08629e-05	0.00013539	2.31213e-05	-5.59505e-07	6.55825e-06	-1.19447e-05	-1.12501e-05
1.598	41257	-2.73398e-05	-5.40039e-05	0.000158975	-3.38071e-05	-3.83095e-05	-1.9632e-05	1.38172e-05	-1.00625e-05	0.000142257	2.79077e-05	-1.13992e-06	1.01256e-05	-1.27169e-05	-1.28707e-05
1.599	41258	-2.50473e-05	-5.70941e-05	0.000130577	-3.76802e-05	-3.90077e-05	-1.95481e-05	1.3629e-05	-9.08238e-06	0.000147529	4.21961e-05	-1.14305e-06	1.33222e-05	-1.09095e-05	-1.62529e-05
1.6	41259	-2.48938e-05	-6.04284e-05	0.000103095	-4.26854e-05	-3.98972e-05	-2.06085e-05	8.76388e-06	-7.94916e-06	0.00014946	5.60915e-05	-2.18488e-07	1.39736e-05	-3.73341e-06	-1.97058e-05
1.601	41260	-2.56657e-05	-6.32203e-05	9.13083e-05	-4.78744e-05	-4.0663e-05	-2.13831e-05	4.39971e-06	-6.59437e-06	0.000147619	6.01613e-05	6.2852e-07	1.20934e-05	6.84679e-06	-2.20908e-05
1.602	41261	-2.58722e-05	-6.50997e-05	6.05592e-05	-5.24666e-05	-4.16327e-05	-2.1619e-05	2.30947e-06	-6.18272e-06	0.000145807	5.16734e-05	-1.30671e-08	7.75477e-06	1.45275e-05	-2.35863e-05
1.603	41262	-2.48188e-05	-6.6669e-05	-3.57875e-05	-5.67521e-05	-4.31348e-05	-2.27695e-05	5.15249e-08	-7.46814e-06	0.000147794	3.58963e-05	-1.85638e-06	-4.10484e-07	1.48639e-05	-2.46646e-05
1.604	41263	-2.23484e-05	-6.8647e-05	-0.000177148	-5.97119e-05	-4.4453e-05	-2.45087e-05	-4.54516e-06	-9.84867e-06	0.000151005	2.65178e-05	-3.71855e-06	-1.15195e-05	9.11655e-06	-2.56348e-05
1.605	41264	-1.91761e-05	-7.00479e-05	-0.000283139	-6.08253e-05	-4.55107e-05	-2.48302e-05	-9.88967e-06	-1.12774e-05	0.00015059	3.35513e-05	-4.4825e-06	-2.11525e-05	3.3373e-06	-2.66628e-05
1.606	41265	-1.6883e-05	-6.94692e-05	-0.000301733	-5.98466e-05	-4.66413e-05	-2.395e-05	-1.34549e-05	-1.09557e-05	0.000143267	5.12534e-05	-4.17796e-06	-2.54231e-05	2.38283e-06	-2.77061e-05
1.607	41266	-1.60837e-05	-6.72107e-05	-0.000249501	-5.60342e-05	-4.64271e-05	-2.46409e-05	-1.67745e-05	-9.42883e-06	0.000126662	6.09776e-05	-3.30301e-06	-2.56067e-05	5.52619e-06	-2.84643e-05
1.608	41267	-1.62941e-05	-6.49003e-05	-0.000180625	-4.94094e-05	-4.39567e-05	-2.7421e-05	-2.26413e-05	-7.62902e-06	0.000101485	4.97337e-05	-2.10981e-06	-2.50597e-05	8.87782e-06	-2.94316e-05
1.609	41268	-1.69177e-05	-6.34971e-05	-0.000128023	-4.26512e-05	-4.08637e-05	-2.94667e-05	-2.8842e-05	-5.7576e-06	7.97679e-05	2.50825e-05	-9.48486e-07	-2.46971e-05	1.03811e-05	-3.06505e-05
1.61	41269	-1.70859e-05	-6.23957e-05	-8.82115e-05	-3.73873e-05	-3.85091e-05	-2.98131e-05	-3.17776e-05	-4.48949e-06	8.03734e-05	3.79306e-06	-5.13798e-07	-2.36775e-05	1.04657e-05	-3.10738e-05
1.611	41270	-1.68991e-05	-6.01487e-05	-7.21019e-05	-3.34471e-05	-3.70277e-05	-2.95911e-05	-3.03044e-05	-3.69003e-06	0.000103884	-2.34007e-06	-6.52853e-07	-2.05602e-05	9.81701e-06	-2.96456e-05
1.612	41271	-1.65144e-05	-5.68539e-05	-0.000110789	-3.10936e-05	-3.59739e-05	-3.05538e-05	-2.54734e-05	-2.63692e-06	0.000128835	1.29012e-05	-8.64508e-08	-1.40854e-05	9.00451e-06	-2.6853e-05
1.613	41272	-1.56687e-05	-5.37343e-05	-0.000171001	-2.91607e-05	-3.57682e-05	-3.36435e-05	-2.08806e-05	-1.17066e-06	0.000137331	3.67962e-05	1.05601e-06	-6.19179e-06	9.41971e-06	-2.38518e-05
1.614	41273	-1.616e-05	-5.34166e-05	-0.000188757	-2.77989e-05	-3.5574e-05	-3.60562e-05	-1.97863e-05	-6.42885e-07	0.000124682	4.58922e-05	1.70483e-06	-7.82795e-07	1.05796e-05	-2.05856e-05
1.615	41274	-1.89931e-05	-5.44699e-05	-0.000158904	-2.57387e-05	-3.52068e-05	-3.65821e-05	-2.34064e-05	-1.42713e-06	9.11271e-05	3.41406e-05	2.11461e-06	2.51481e-07	1.08286e-05	-1.85328e-05
1.616	41275	-2.04634e-05	-5.19645e-05	-0.000122846	-2.31229e-05	-3.61271e-05	-3.72776e-05	-2.82518e-05	-1.64484e-06	3.83511e-05	1.97182e-05	2.44203e-06	-2.86529e-07	9.53857e-06	-1.88446e-05
1.617	41276	-2.06087e-05	-4.725e-05	-0.000116571	-2.1223e-05	-3.75577e-05	-3.744e-05	-3.27429e-05	-2.01626e-06	-2.17191e-05	2.72054e-05	2.50633e-06	1.40881e-06	8.249e-06	-2.01849e-05
1.618	41277	-2.13029e-05	-4.53186e-05	-0.000141388	-2.08268e-05	-3.83788e-05	-3.61394e-05	-3.76274e-05	-2.33534e-06	-7.37536e-05	4.90952e-05	2.05477e-06	6.06982e-06	7.78219e-06	-2.17982e-05
1.619	41278	-2.17547e-05	-4.62205e-05	-0.000189471	-2.32373e-05	-3.94793e-05	-3.44493e-05	-4.39337e-05	-2.63041e-06	-0.000114739	4.58791e-05	1.02014e-06	1.17484e-05	7.02649e-06	-2.3561e-05
1.62	41279	-2.26808e-05	-4.8199e-05	-0.00024373	-2.78417e-05	-4.05118e-05	-3.32062e-05	-4.99188e-05	-3.28925e-06	-0.000146733	4.49043e-06	2.05916e-07	1.70834e-05	6.53215e-06	-2.44165e-05
1.621	41280	-2.50404e-05	-5.18103e-05	-0.000268318	-3.40458e-05	-4.00462e-05	-3.28104e-05	-5.12236e-05	-3.61479e-06	-0.000171992	-3.32232e-05	-1.2773e-07	2.26578e-05	7.28299e-06	-2.35292e-05
1.622	41281	-2.63543e-05	-5.63957e-05	-0.000246461	-4.10845e-05	-3.89019e-05	-3.25848e-05	-4.9771e-05	-3.45191e-06	-0.000192532	-3.05658e-05	-4.86884e-07	2.78338e-05	8.48139e-06	-2.18156e-05
1.623	41282	-2.54801e-05	-6.08979e-05	-0.000203735	-4.75337e-05	-3.85709e-05	-3.25671e-05	-4.88308e-05	-3.32197e-06	-0.00021085	-3.56814e-06	-1.10092e-06	3.076e-05	7.2016e-06	-2.13563e-05
1.624	41283	-2.49379e-05	-6.55981e-05	-0.000167979	-5.39567e-05	-4.04964e-05	-3.25654e-05	-4.86827e-05	-4.0895e-06	-0.000227765	1.20962e-05	-1.38225e-06	2.98518e-05	2.34066e-06	-2.33123e-05
1.625	41284	-2.59336e-05	-6.88302e-05	-0.000143356	-5.92552e-05	-4.31491e-05	-3.21207e-05	-4.91046e-05	-4.6037e-06	-0.000242087	2.04703e-06	-1.69307e-06	2.59266e-05	-3.04052e-06	-2.63516e-05
1.626	41285	-2.81464e-05	-6.9376e-05	-0.000123002	-6.10319e-05	-4.46186e-05	-3.14503e-05	-4.89917e-05	-4.89085e-06	-0.000252876	-2.43304e-05	-2.95098e-06	2.10124e-05	-5.15823e-06	-2.83144e-05
1.627	41286	-3.00637e-05	-6.77642e-05	-9.02324e-05	-6.06635e-05	-4.53996e-05	-3.12072e-05	-4.59144e-05	-5.64665e-06	-0.000258979	-4.51622e-05	-4.9303e-06	1.68613e-05	-3.26552e-06	-2.77732e-05
1.628	41287	-3.13789e-05	-6.52724e-05	-3.20321e-05	-6.06062e-05	-4.58457e-05	-3.07065e-05	-4.0193e-05	-5.89897e-06	-0.000260695	-4.15921e-05	-6.17682e-06	1.44689e-05	9.4066e-07	-2.57754e-05
1.629	41288	-3.24339e-05	-6.25562e-05	3.12146e-05	-6.02968e-05	-4.56784e-05	-2.88123e-05	-3.43663e-05	-5.16111e-06	-0.000260412	-1.83927e-05	-6.30998e-06	1.24952e-05	5.36001e-06	-2.39735e-05
1.63	41289	-3.29323e-05	-5.86877e-05	5.7515e-05	-5.8453e-05	-4.49519e-05	-2.6496e-05	-3.02052e-05	-4.81483e-06	-0.000256048	1.16626e-06	-6.72327e-06	8.50182e-06	8.24188e-06	-2.34776e-05
1.631	41290	-3.21939e-05	-5.35936e-05	3.49967e-05	-5.57031e-05	-4.46476e-05	-2.57186e-05	-2.73174e-05	-5.43384e-06	-0.000236079	3.64886e-06	-7.68961e-06	1.76301e-06	8.68031e-06	-2.47055e-05
1.632	41291	-3.05953e-05	-4.94515e-05	-8.36349e-06	-5.31493e-05	-4.44642e-05	-2.679e-05	-2.52155e-05	-6.08726e-06	-0.000198169	-2.97185e-06	-8.44947e-06	-6.13494e-06	6.90726e-06	-2.66536e-05
1.633	41292	-3.007e-05	-4.72978e-05	-4.85099e-05	-5.17496e-05	-4.38798e-05	-2.76741e-05	-2.47053e-05	-6.4595e-06	-0.000162851	-8.6809e-06	-8.96142e-06	-1.31117e-05	4.19862e-06	-2.75225e-05
1.634	41293	-3.02528e-05	-4.45915e-05	-9.04252e-05	-5.14838e-05	-4.33914e-05	-2.76331e-05	-2.57316e-05	-6.82775e-06	-0.000147307	-1.98288e-05	-9.64568e-06	-1.8253e-05	2.66564e-06	-2.72554e-05
1.635	41294	-2.78702e-05	-4.03099e-05	-0.000145951	-5.22597e-05	-4.32311e-05	-2.65222e-05	-2.74667e-05	-8.23041e-06	-0.000145937	-4.59497e-05	-1.00412e-05	-2.16442e-05	3.97154e-06	-2.74603e-05
1.636	41295	-2.3372e-05	-3.72465e-05	-0.000212244	-5.34775e-05	-4.29955e-05	-2.49204e-05	-2.93445e-05	-1.03263e-05	-0.000147731	-6.93057e-05	-9.5669e-06	-2.31865e-05	7.52449e-06	-2.84764e-05
1.637	41296	-2.03529e-05	-3.69453e-05	-0.000270332	-5.41331e-05	-4.35584e-05	-2.35245e-05	-3.10327e-05	-1.1199e-05	-0.00014923	-5.18838e-05	-8.55242e-06	-2.2733e-05	1.05137e-05	-2.92254e-05
1.638	41297	-1.87528e-05	-3.62618e-05	-0.000300748	-5.42365e-05	-4.4644e-05	-2.2312e-05	-3.35105e-05	-1.18958e-05	-0.000151532	-2.02036e-06	-7.50342e-06	-2.01615e-05	9.8935e-06	-2.95617e-05
1.639	41298	-1.81606e-05	-3.40543e-05	-0.000300284	-5.24116e-05	-4.49643e-05	-2.18248e-05	-3.67361e-05	-1.24449e-05	-0.000154161	2.28515e-05	-6.40898e-06	-1.70301e-05	5.81295e-06	-3.04764e-05
1.64	41299	-1.91306e-05	-3.0055e-05	-0.000281141	-4.65448e-05	-4.4792e-05	-2.22288e-05	-3.87496e-05	-1.19883e-05	-0.000155108	6.76291e-06	-6.04113e-06	-1.53294e-05	2.29794e-06	-3.12862e-05
1.641	41300	-2.02105e-05	-2.55229e-05	-0.000259397	-3.94657e-05	-4.46343e-05	-2.28675e-05	-3.85631e-05	-1.17603e-05	-0.000152504	-1.53425e-05	-7.34233e-06	-1.52946e-05	2.70847e-06	-3.06521e-05
1.642	41301	-2.11779e-05	-2.20292e-05	-0.000243697	-3.3301e-05	-4.5363e-05	-2.3357e-05	-3.73389e-05	-1.22696e-05	-0.000148392	-1.30088e-05	-9.51152e-06	-1.71421e-05	5.28422e-06	-2.86596e-05
1.643	41302	-2.18519e-05	-1.84064e-05	-0.000240074	-2.74602e-05	-4.53326e-05	-2.28152e-05	-3.55999e-05	-1.32923e-05	-0.000146141	1.22644e-05	-1.13435e-05	-2.08693e-05	6.09908e-06	-2.77032e-05
1.644	41303	-2.2432e-05	-1.68358e-05	-0.000235007	-2.32951e-05	-4.39635e-05	-2.13388e-05	-3.55302e-05	-1.30825e-05	-0.000141144	3.94405e-05	-1.20568e-05	-2.53114e-05	5.04675e-06	-2.8206e-05
1.645	41304	-2.31697e-05	-1.87139e-05	-0.00017132	-2.25531e-05	-4.2758e-05	-2.11639e-05	-4.00701e-05	-1.18179e-05	-0.000118299	5.09616e-05	-1.17594e-05	-3.07488e-05	4.24917e-06	-2.88212e-05
1.646	41305	-2.19213e-05	-2.27032e-05	-2.97666e-05	-2.52203e-05	-4.22976e-05	-2.29766e-05	-4.73339e-05	-1.07076e-05	-7.54372e-05	4.18785e-05	-1.12987e-05	-3.76489e-05	4.35971e-06	-2.87247e-05
1.647	41306	-2.06521e-05	-2.73824e-05	0.000111906	-3.01364e-05	-4.30551e-05	-2.46176e-05	-5.68657e-05	-1.0839e-05	-3.37579e-05	2.10505e-05	-1.13851e-05	-4.34155e-05	4.22186e-06	-2.81812e-05
1.648	41307	-2.21309e-05	-3.07917e-05	0.00016805	-3.53324e-05	-4.3676e-05	-2.51062e-05	-6.2761e-05	-1.25944e-05	-8.14128e-06	-7.09545e-06	-1.2179e-05	-4.59709e-05	3.09072e-06	-2.75793e-05
1.649	41308	-2.46376e-05	-3.31042e-05	0.000121148	-3.83841e-05	-4.39481e-05	-2.5187e-05	-5.66813e-05	-1.32106e-05	3.16739e-06	-3.46857e-05	-1.26789e-05	-4.47649e-05	1.07558e-06	-2.64442e-05
1.65	41309	-2.51914e-05	-3.50866e-05	2.81146e-05	-3.99304e-05	-4.37333e-05	-2.59015e-05	-3.87941e-05	-1.16217e-05	8.78225e-06	-4.33789e-05	-1.28639e-05	-3.95656e-05	-8.80428e-07	-2.4996e-05
1.651	41310	-2.38679e-05	-3.60878e-05	-2.75985e-05	-4.09163e-05	-4.29212e-05	-2.79834e-05	-1.56555e-05	-1.05533e-05	1.33919e-05	-2.82304e-05	-1.39895e-05	-3.02038e-05	-2.11322e-06	-2.37932e-05
1.652	41311	-2.21839e-05	-3.49368e-05	-3.95421e-06	-4.00221e-05	-4.19549e-05	-3.00834e-05	6.12997e-06	-1.15391e-05	1.69737e-05	-1.09591e-05	-1.56422e-05	-1.91402e-05	-3.33833e-06	-2.30009e-05
1.653	41312	-2.04915e-05	-3.20836e-05	7.83022e-05	-3.73047e-05	-4.11838e-05	-3.08549e-05	2.28833e-05	-1.30637e-05	1.81629e-05	-8.85622e-06	-1.66414e-05	-1.13124e-05	-4.94705e-06	-2.23511e-05
1.654	41313	-1.83917e-05	-2.92575e-05	0.000148825	-3.33987e-05	-4.15173e-05	-3.08562e-05	3.20057e-05	-1.40124e-05	1.78818e-05	-1.4212e-05	-1.70183e-05	-9.6653e-06	-6.12604e-06	-2.21514e-05
1.655	41314	-1.61261e-05	-2.66039e-05	0.000135952	-2.80711e-05	-4.27524e-05	-3.0912e-05	3.21842e-05	-1.45467e-05	1.74113e-05	-1.44937e-05	-1.74855e-05	-1.26747e-05	-6.27046e-06	-2.18542e-05
1.656	41315	-1.48484e-05	-2.43929e-05	4.45692e-05	-2.20455e-05	-4.33337e-05	-3.08587e-05	2.34798e-05	-1.43073e-05	1.62845e-05	-7.667e-06	-1.82825e-05	-1.57845e-05	-6.86664e-06	-2.10655e-05
1.657	41316	-1.57953e-05	-2.42451e-05	-4.64531e-05	-1.73728e-05	-4.37256e-05	-3.10558e-05	9.04257e-06	-1.29104e-05	1.4369e-05	3.23344e-06	-1.90161e-05	-1.66778e-05	-8.55844e-06	-2.05808e-05
1.658	41317	-1.77815e-05	-2.61631e-05	-8.27218e-05	-1.54376e-05	-4.5377e-05	-3.06888e-05	-5.2993e-06	-1.2026e-05	1.22232e-05	1.50438e-05	-1.98982e-05	-1.60793e-05	-9.0082e-06	-2.05083e-05
1.659	41318	-1.90909e-05	-2.8811e-05	-8.16595e-05	-1.57083e-05	-4.73959e-05	-2.88875e-05	-1.51805e-05	-1.24999e-05	1.13265e-05	2.10095e-05	-2.18235e-05	-1.57055e-05	-6.04728e-06	-2.04282e-05
1.66	41319	-2.04417e-05	-3.23984e-05	-8.24166e-05	-1.82582e-05	-4.85209e-05	-2.68601e-05	-2.04461e-05	-1.34775e-05	1.16605e-05	1.88944e-05	-2.45091e-05	-1.54754e-05	-2.00406e-06	-2.06242e-05
1.661	41320	-2.15834e-05	-3.67344e-05	-8.67464e-05	-2.23307e-05	-4.85119e-05	-2.58645e-05	-2.31992e-05	-1.43491e-05	1.20411e-05	1.2001e-05	-2.712e-05	-1.37019e-05	6.1741e-09	-2.02973e-05
1.662	41321	-2.10129e-05	-4.04121e-05	-6.1897e-05	-2.64167e-05	-4.79752e-05	-2.66418e-05	-2.61485e-05	-1.47571e-05	1.15111e-05	1.64673e-06	-2.92721e-05	-1.03088e-05	4.13627e-07	-1.91113e-05
1.663	41322	-1.93875e-05	-4.31769e-05	5.59483e-06	-2.98071e-05	-4.75498e-05	-2.78018e-05	-3.01732e-05	-1.41609e-05	1.1092e-05	-1.01233e-05	-3.09337e-05	-7.87878e-06	7.60708e-07	-1.84994e-05
1.664	41323	-1.82776e-05	-4.56751e-05	8.46328e-05	-3.06901e-05	-4.82347e-05	-2.77052e-05	-3.51606e-05	-1.20278e-05	1.13848e-05	-1.71505e-05	-3.28783e-05	-9.59891e-06	8.60885e-07	-1.8926e-05
1.665	41324	-1.77357e-05	-4.75e-05	0.000128494	-2.91566e-05	-4.88042e-05	-2.86447e-05	-4.03181e-05	-1.01967e-05	1.198e-05	-1.48262e-05	-3.54737e-05	-1.57732e-05	4.6811e-07	-1.91827e-05
1.666	41325	-1.97036e-05	-4.93035e-05	0.000115612	-2.7718e-05	-4.78589e-05	-3.16326e-05	-4.53867e-05	-9.71005e-06	1.18099e-05	-1.72288e-06	-3.81456e-05	-2.29661e-05	7.94247e-07	-1.86737e-05
1.667	41326	-2.38334e-05	-5.08407e-05	6.45221e-05	-2.71604e-05	-4.53352e-05	-3.491e-05	-4.89985e-05	-9.34184e-06	1.09729e-05	1.35941e-05	-3.99327e-05	-2.69635e-05	1.60091e-06	-1.79718e-05
1.668	41327	-2.70443e-05	-5.28376e-05	-4.13632e-06	-2.64794e-05	-4.20639e-05	-3.7241e-05	-4.85622e-05	-8.67796e-06	1.07417e-05	9.031e-06	-4.04633e-05	-2.54813e-05	1.29359e-06	-1.62254e-05
1.669	41328	-2.75179e-05	-5.20296e-05	-8.7027e-05	-2.33177e-05	-3.96739e-05	-3.72382e-05	-4.37015e-05	-8.557e-06	1.17277e-05	-3.23219e-05	-4.02673e-05	-2.11432e-05	3.61074e-07	-1.32657e-05
1.67	41329	-2.54713e-05	-4.61321e-05	-0.000169062	-1.55032e-05	-3.77676e-05	-3.62185e-05	-3.71715e-05	-8.9146e-06	1.45534e-05	-8.35568e-05	-4.01144e-05	-1.79677e-05	2.67296e-07	-1.02163e-05
1.671	41330	-2.38613e-05	-4.067e-05	-0.00023057	-6.73241e-06	-3.61111e-05	-3.59583e-05	-3.07636e-05	-9.37238e-06	1.83038e-05	-9.29448e-05	-3.97151e-05	-1.5598e-05	5.84729e-07	-7.30236e-06
1.672	41331	-2.43526e-05	-3.85544e-05	-0.000272408	-1.14e-06	-3.61122e-05	-3.65318e-05	-2.45593e-05	-8.79388e-06	2.19573e-05	-5.67324e-05	-3.78033e-05	-1.20744e-05	1.36017e-06	-5.09439e-06
1.673	41332	-2.4329e-05	-3.95366e-05	-0.000303258	2.98527e-06	-3.59528e-05	-3.75206e-05	-2.02648e-05	-7.47409e-06	2.67059e-05	-8.65765e-06	-3.44309e-05	-8.33525e-06	3.10226e-06	-4.06042e-06
1.674	41333	-2.41675e-05	-4.17574e-05	-0.00031423	4.65314e-06	-3.50154e-05	-3.73013e-05	-1.72202e-05	-7.84868e-06	3.33877e-05	2.88484e-05	-3.06779e-05	-7.19028e-06	4.93126e-06	-3.65078e-06
1.675	41334	-2.51658e-05	-4.572e-05	-0.000259388	2.39561e-06	-3.49371e-05	-3.56071e-05	-1.42782e-05	-9.53336e-06	4.25029e-05	4.58917e-05	-2.64066e-05	-8.49936e-06	6.44916e-06	-3.47473e-06
1.676	41335	-2.63814e-05	-5.07428e-05	-9.08324e-05	-2.78196e-06	-3.54214e-05	-3.46802e-05	-1.32083e-05	-1.1117e-05	5.27567e-05	3.57585e-05	-2.17485e-05	-1.12461e-05	8.0937e-06	-3.30642e-06
1.677	41336	-2.66119e-05	-5.5131e-05	0.000160297	-8.81312e-06	-3.56164e-05	-3.51166e-05	-1.46062e-05	-1.166e-05	6.23037e-05	-7.77937e-06	-1.80765e-05	-1.53054e-05	9.80961e-06	-2.72071e-06
1.678	41337	-2.55282e-05	-5.89939e-05	0.000350056	-1.51757e-05	-3.45076e-05	-3.5001e-05	-1.67805e-05	-1.15209e-05	7.03535e-05	-6.8737e-05	-1.54669e-05	-2.02196e-05	1.08472e-05	-1.61309e-06
1.679	41338	-2.45179e-05	-6.32297e-05	0.000347417	-2.16849e-05	-3.28224e-05	-3.4246e-05	-1.88248e-05	-1.11781e-05	7.80544e-05	-0.000107406	-1.25863e-05	-2.55819e-05	1.16269e-05	-7.39022e-07
1.68	41339	-2.4326e-05	-6.80385e-05	0.000180686	-2.77861e-05	-3.16666e-05	-3.28462e-05	-2.13609e-05	-1.12768e-05	8.7921e-05	-9.91465e-05	-8.81308e-06	-3.05938e-05	1.3291e-05	-3.91686e-07
1.681	41340	-2.6287e-05	-7.26336e-05	-8.48629e-06	-3.25658e-05	-3.09078e-05	-3.11964e-05	-2.41638e-05	-1.18269e-05	0.000102461	-5.44675e-05	-5.06294e-06	-3.30596e-05	1.59109e-05	4.61636e-08
1.682	41341	-2.96305e-05	-7.70221e-05	-9.99906e-05	-3.54548e-05	-3.01386e-05	-2.99784e-05	-2.52272e-05	-1.23644e-05	0.00012237	-1.03403e-05	-1.89382e-06	-3.2245e-05	1.81289e-05	9.13384e-07
1.683	41342	-3.26605e-05	-8.04301e-05	-6.6747e-05	-3.81234e-05	-2.97137e-05	-2.92521e-05	-2.41513e-05	-1.29431e-05	0.00014377	1.17751e-06	7.96724e-07	-2.98862e-05	1.85683e-05	1.25613e-06
1.684	41343	-3.43097e-05	-8.21413e-05	3.18452e-05	-4.04463e-05	-2.92162e-05	-2.88896e-05	-2.19935e-05	-1.32142e-05	0.000162388	-2.15168e-05	3.35508e-06	-2.65899e-05	1.77193e-05	7.75847e-07
1.685	41344	-3.37993e-05	-8.23211e-05	9.37655e-05	-4.20251e-05	-2.88322e-05	-2.84649e-05	-1.96919e-05	-1.30556e-05	0.000176877	-5.37711e-05	6.26045e-06	-2.04702e-05	1.70615e-05	9.73217e-07
1.686	41345	-3.1609e-05	-8.21288e-05	6.49612e-05	-4.30331e-05	-2.87794e-05	-2.79381e-05	-1.6864e-05	-1.31187e-05	0.00018833	-6.60612e-05	9.30481e-06	-1.00408e-05	1.75959e-05	2.64525e-06
1.687	41346	-2.88627e-05	-8.144e-05	-2.01339e-05	-4.41502e-05	-2.82599e-05	-2.73629e-05	-1.36194e-05	-1.27501e-05	0.000197199	-4.63416e-05	1.19838e-05	2.88706e-06	1.83453e-05	4.66037e-06
1.688	41347	-2.59807e-05	-7.96035e-05	-0.000101005	-4.51564e-05	-2.80272e-05	-2.72014e-05	-1.16543e-05	-1.19909e-05	0.000204142	-2.18509e-05	1.45088e-05	1.44215e-05	1.7578e-05	5.56204e-06
1.689	41348	-2.42407e-05	-7.641e-05	-0.000150834	-4.50595e-05	-2.89485e-05	-2.72638e-05	-1.14449e-05	-1.20737e-05	0.000210268	-3.08532e-05	1.7109e-05	2.0647e-05	1.55196e-05	5.04759e-06
1.69	41349	-2.35634e-05	-7.29316e-05	-0.000178539	-4.40718e-05	-3.01017e-05	-2.78433e-05	-1.12602e-05	-1.15968e-05	0.000216832	-6.00836e-05	1.96152e-05	1.97758e-05	1.36791e-05	3.58547e-06
1.691	41350	-2.19576e-05	-6.97893e-05	-0.000205257	-4.35005e-05	-3.05109e-05	-2.91549e-05	-1.07276e-05	-1.15904e-05	0.000224181	-6.62833e-05	2.17704e-05	1.28086e-05	1.2113e-05	2.92691e-06
1.692	41351	-1.97575e-05	-6.70312e-05	-0.000243549	-4.25428e-05	-3.01227e-05	-2.99431e-05	-1.12045e-05	-1.25773e-05	0.000231324	-4.81296e-05	2.36062e-05	3.26833e-06	9.67754e-06	3.73138e-06
1.693	41352	-1.82889e-05	-6.55418e-05	-0.000292961	-4.13917e-05	-2.98634e-05	-3.00849e-05	-1.13236e-05	-1.2724e-05	0.000237846	-3.39945e-05	2.6402e-05	-4.77687e-06	7.06316e-06	4.40969e-06
1.694	41353	-1.73739e-05	-6.57015e-05	-0.000345181	-4.21448e-05	-2.98904e-05	-3.08346e-05	-1.02518e-05	-1.27864e-05	0.000243641	-3.52548e-05	2.99348e-05	-1.02361e-05	6.09917e-06	4.42918e-06
1.695	41354	-1.89459e-05	-6.94719e-05	-0.00039301	-4.78121e-05	-2.91318e-05	-3.15957e-05	-1.0089e-05	-1.3865e-05	0.000247461	-5.54618e-05	3.34582e-05	-1.45518e-05	7.05742e-06	5.73707e-06
1.696	41355	-2.16746e-05	-7.62547e-05	-0.000426406	-5.65349e-05	-2.70837e-05	-3.2612e-05	-1.00912e-05	-1.34002e-05	0.000248787	-7.45925e-05	3.69422e-05	-1.71537e-05	8.3042e-06	7.85988e-06
1.697	41356	-2.34404e-05	-8.15933e-05	-0.000421397	-6.27962e-05	-2.5823e-05	-3.39315e-05	-1.00312e-05	-1.10029e-05	0.000248909	-5.29448e-05	3.96186e-05	-1.63187e-05	8.78372e-06	8.86169e-06
1.698	41357	-2.38888e-05	-8.35103e-05	-0.000350046	-6.46984e-05	-2.62266e-05	-3.48716e-05	-1.11e-05	-1.04532e-05	0.000247702	4.31848e-06	4.10812e-05	-1.11149e-05	1.03789e-05	9.80906e-06
1.699	41358	-2.32704e-05	-8.15305e-05	-0.000208202	-6.25726e-05	-2.6313e-05	-3.52335e-05	-1.23056e-05	-1.23141e-05	0.000244104	6.37455e-05	4.12645e-05	-3.57398e-06	1.44202e-05	1.09944e-05
1.7	41359	-2.40141e-05	-7.56639e-05	-4.13675e-05	-5.58094e-05	-2.66591e-05	-3.58304e-05	-1.36461e-05	-1.51283e-05	0.000238905	0.000103269	4.06902e-05	2.75409e-06	1.99067e-05	1.16116e-05
1.701	41360	-2.3823e-05	-6.76438e-05	5.8831e-05	-4.5904e-05	-2.71343e-05	-3.65344e-05	-1.49086e-05	-1.69159e-05	0.000232216	0.00011144	3.94637e-05	6.63648e-06	2.39579e-05	1.10115e-05
1.702	41361	-2.27357e-05	-5.96865e-05	1.65385e-05	-3.688e-05	-2.74482e-05	-3.65557e-05	-1.55396e-05	-1.65447e-05	0.000223732	8.89481e-05	3.8362e-05	8.97579e-06	2.54645e-05	9.86446e-06
1.703	41362	-2.19539e-05	-5.32046e-05	-0.000128788	-3.11019e-05	-2.83304e-05	-3.66189e-05	-1.50756e-05	-1.56615e-05	0.000213588	5.28513e-05	3.79346e-05	1.08809e-05	2.47874e-05	9.25301e-06
1.704	41363	-2.27934e-05	-4.99275e-05	-0.000273116	-2.89186e-05	-2.94108e-05	-3.70587e-05	-1.47943e-05	-1.51821e-05	0.000202216	2.45843e-05	3.76504e-05	1.11969e-05	2.3267e-05	9.20837e-06
1.705	41364	-2.36043e-05	-5.00614e-05	-0.000372397	-2.8973e-05	-3.02019e-05	-3.778e-05	-1.5031e-05	-1.52213e-05	0.000190924	1.01734e-05	3.72541e-05	9.50566e-06	2.30931e-05	9.35369e-06
1.706	41365	-2.18379e-05	-5.127e-05	-0.000415073	-3.07922e-05	-3.07104e-05	-3.76981e-05	-1.50907e-05	-1.57242e-05	0.000179196	5.97219e-06	3.69558e-05	7.03441e-06	2.37811e-05	9.83578e-06
1.707	41366	-1.91659e-05	-5.26451e-05	-0.000371973	-3.40875e-05	-3.1318e-05	-3.6772e-05	-1.55293e-05	-1.62766e-05	0.000167078	6.65365e-06	3.71014e-05	5.7379e-06	2.43722e-05	1.08274e-05
1.708	41367	-1.80221e-05	-5.48042e-05	-0.000254705	-3.88138e-05	-3.13869e-05	-3.52279e-05	-1.60015e-05	-1.62685e-05	0.000156106	8.20075e-06	3.67009e-05	6.80223e-06	2.51701e-05	1.16629e-05
1.709	41368	-1.92927e-05	-5.7345e-05	-0.000125048	-4.47041e-05	-3.06413e-05	-3.39935e-05	-1.61037e-05	-1.5812e-05	0.000146274	7.66857e-06	3.55252e-05	9.49047e-06	2.71814e-05	1.16656e-05
1.71	41369	-2.18331e-05	-5.99579e-05	-1.18776e-05	-5.15003e-05	-3.00169e-05	-3.35446e-05	-1.60416e-05	-1.56062e-05	0.000136181	4.16606e-06	3.44128e-05	1.15167e-05	2.95992e-05	1.06275e-05
1.711	41370	-2.68628e-05	-6.34091e-05	9.63299e-05	-5.7892e-05	-2.97284e-05	-3.40367e-05	-1.56247e-05	-1.61344e-05	0.000125402	-1.45638e-06	3.36953e-05	1.18047e-05	3.00315e-05	9.15158e-06
1.712	41371	-3.41032e-05	-6.70196e-05	0.000185907	-6.26215e-05	-2.924e-05	-3.47895e-05	-1.50291e-05	-1.70249e-05	0.000114851	-7.32463e-06	3.3073e-05	1.09438e-05	2.69948e-05	7.78197e-06
1.713	41372	-3.98628e-05	-6.92139e-05	0.000222328	-6.48747e-05	-2.89536e-05	-3.46344e-05	-1.46364e-05	-1.67003e-05	0.000105222	-1.22378e-05	3.20754e-05	9.0953e-06	2.23367e-05	6.46055e-06
1.714	41373	-4.16685e-05	-6.86247e-05	0.000205703	-6.47422e-05	-2.9485e-05	-3.42053e-05	-1.45187e-05	-1.6112e-05	9.51741e-05	-1.53852e-05	3.06875e-05	6.9892e-06	1.7885e-05	5.07529e-06
1.715	41374	-4.15951e-05	-6.58504e-05	0.000158783	-6.21225e-05	-2.99007e-05	-3.44538e-05	-1.52996e-05	-1.66234e-05	8.29185e-05	-1.53626e-05	2.95742e-05	5.54686e-06	1.30645e-05	3.83074e-06
1.716	41375	-4.18526e-05	-6.32326e-05	9.45495e-05	-5.73903e-05	-2.98592e-05	-3.5135e-05	-1.69534e-05	-1.74786e-05	6.88115e-05	-1.13877e-05	2.88135e-05	5.09372e-06	7.68677e-06	2.99543e-06
1.717	41376	-4.25428e-05	-6.20613e-05	3.37778e-05	-5.35179e-05	-3.00941e-05	-3.57488e-05	-1.81039e-05	-1.78341e-05	5.51657e-05	-4.42206e-06	2.80058e-05	5.5239e-06	2.51731e-06	2.42116e-06
1.718	41377	-4.21192e-05	-6.10956e-05	-3.34506e-06	-5.17376e-05	-3.12601e-05	-3.63169e-05	-1.84692e-05	-1.79734e-05	4.35957e-05	4.65306e-06	2.69019e-05	5.82087e-06	-1.88175e-06	1.6276e-06
1.719	41378	-4.00199e-05	-5.92889e-05	-1.92985e-05	-5.04208e-05	-3.28212e-05	-3.6173e-05	-1.98249e-05	-1.79318e-05	3.38347e-05	1.26758e-05	2.57649e-05	5.08688e-06	-4.79715e-06	6.75602e-07
1.72	41379	-3.66606e-05	-5.67982e-05	-3.14084e-05	-4.9137e-05	-3.36197e-05	-3.58768e-05	-2.13468e-05	-1.78014e-05	2.40439e-05	1.31185e-05	2.53072e-05	3.33529e-06	-5.5479e-06	-8.68151e-07
1.721	41380	-3.30055e-05	-5.4088e-05	-5.93151e-05	-4.78737e-05	-3.37311e-05	-3.55394e-05	-2.22221e-05	-1.81956e-05	1.29281e-05	4.48029e-06	2.49616e-05	8.90023e-07	-4.3445e-06	-2.42591e-06
1.722	41381	-3.00387e-05	-5.24558e-05	-8.01951e-05	-4.83988e-05	-3.35457e-05	-3.46694e-05	-2.21432e-05	-1.88442e-05	-7.0507e-07	-1.36299e-05	2.42803e-05	-4.85108e-07	-2.00507e-06	-3.31573e-06
1.723	41382	-2.80983e-05	-5.20229e-05	-4.39694e-05	-5.22793e-05	-3.37609e-05	-3.43995e-05	-2.08951e-05	-1.8619e-05	-1.73923e-05	-3.92879e-05	2.31136e-05	-1.18629e-06	-7.37908e-08	-3.62127e-06
1.724	41383	-2.61949e-05	-5.17005e-05	1.67779e-05	-5.6098e-05	-3.42448e-05	-3.39207e-05	-1.96351e-05	-1.74197e-05	-3.52538e-05	-5.7563e-05	2.11094e-05	-1.96504e-06	9.96431e-07	-3.4312e-06
1.725	41384	-2.3529e-05	-5.13572e-05	-3.06681e-06	-5.78235e-05	-3.4407e-05	-3.25581e-05	-1.91477e-05	-1.69774e-05	-5.34528e-05	-5.53762e-05	1.87038e-05	-2.14698e-06	1.0176e-06	-3.8472e-06
1.726	41385	-2.08631e-05	-5.29399e-05	-0.000129759	-5.91629e-05	-3.40853e-05	-3.165e-05	-1.79019e-05	-1.77498e-05	-7.17055e-05	-3.91962e-05	1.72856e-05	-9.4754e-07	-1.05723e-06	-5.37093e-06
1.727	41386	-1.92476e-05	-5.57868e-05	-0.000274062	-6.22642e-05	-3.45208e-05	-3.12366e-05	-1.62291e-05	-1.86988e-05	-8.98964e-05	-2.6076e-05	1.75315e-05	1.7642e-06	-4.72346e-06	-6.36288e-06
1.728	41387	-1.98968e-05	-5.77748e-05	-0.000338	-6.63967e-05	-3.63245e-05	-3.09506e-05	-1.53065e-05	-1.99432e-05	-0.000108438	-2.78117e-05	1.77559e-05	2.95245e-06	-8.66775e-06	-5.66129e-06
1.729	41388	-2.05252e-05	-5.89229e-05	-0.000315108	-6.85e-05	-3.77109e-05	-3.03157e-05	-1.42233e-05	-2.18161e-05	-0.00012813	-3.57572e-05	1.66925e-05	1.85167e-06	-1.05077e-05	-3.74216e-06
1.73	41389	-1.94719e-05	-5.90819e-05	-0.000263576	-6.82862e-05	-3.71507e-05	-3.02079e-05	-1.38668e-05	-2.14124e-05	-0.000149723	-3.40501e-05	1.49164e-05	5.92472e-07	-8.76049e-06	-2.20913e-06
1.731	41390	-1.68705e-05	-5.83366e-05	-0.000217842	-6.81259e-05	-3.66273e-05	-3.02342e-05	-1.37432e-05	-1.79711e-05	-0.000173466	-2.58847e-05	1.40007e-05	6.98126e-07	-5.62859e-06	-2.06196e-06
1.732	41391	-1.39442e-05	-5.59597e-05	-0.000180879	-6.81819e-05	-3.75764e-05	-2.90265e-05	-1.38892e-05	-1.43248e-05	-0.000198686	-2.22459e-05	1.40918e-05	1.92089e-06	-2.98753e-06	-2.39521e-06
1.733	41392	-1.16131e-05	-5.05636e-05	-0.000157825	-6.50625e-05	-3.83842e-05	-2.75952e-05	-1.45924e-05	-1.12031e-05	-0.00022412	-2.00049e-05	1.49485e-05	3.2059e-06	-7.29444e-07	-2.41965e-06
1.734	41393	-1.00287e-05	-4.27592e-05	-0.000152573	-5.74656e-05	-3.89283e-05	-2.71863e-05	-1.53974e-05	-8.01103e-06	-0.000249477	-8.03469e-06	1.60942e-05	3.64294e-06	2.7462e-07	-1.86904e-06
1.735	41394	-8.78499e-06	-3.47346e-05	-0.000153028	-4.77812e-05	-3.97012e-05	-2.68197e-05	-1.50361e-05	-4.75618e-06	-0.000275258	1.0208e-05	1.62572e-05	2.57229e-06	-1.09943e-06	-1.18293e-06
1.736	41395	-6.90797e-06	-2.72037e-05	-0.000158992	-3.76665e-05	-4.04325e-05	-2.57519e-05	-1.4083e-05	-2.1094e-06	-0.000301174	1.56122e-05	1.54701e-05	8.67428e-07	-3.59469e-06	-6.84301e-07
1.737	41396	-5.03002e-06	-2.1127e-05	-0.000187838	-2.83721e-05	-4.06124e-05	-2.44784e-05	-1.41013e-05	8.36311e-08	-0.000326257	-5.16182e-06	1.42987e-05	9.80335e-07	-4.9497e-06	-1.60807e-07
1.738	41397	-4.63356e-06	-1.85653e-05	-0.000238331	-2.25882e-05	-4.06247e-05	-2.39106e-05	-1.55229e-05	1.8259e-06	-0.000350269	-4.36405e-05	1.34273e-05	5.10624e-06	-4.76171e-06	1.72265e-07
1.739	41398	-5.66436e-06	-1.85252e-05	-0.00027807	-2.18243e-05	-4.11595e-05	-2.53504e-05	-1.83203e-05	3.58673e-06	-0.000373811	-6.56175e-05	1.29285e-05	1.25781e-05	-4.93729e-06	-8.41705e-07
1.74	41399	-6.79953e-06	-1.91924e-05	-0.000281473	-2.40853e-05	-4.2883e-05	-2.78842e-05	-2.11636e-05	5.3094e-06	-0.000396761	-3.4171e-05	1.24421e-05	1.9577e-05	-6.21424e-06	-3.54983e-06
1.741	41400	-7.8782e-06	-2.04809e-05	-0.000244801	-2.72188e-05	-4.43164e-05	-2.93047e-05	-2.26523e-05	6.2959e-06	-0.000417795	4.18294e-05	1.13266e-05	2.21129e-05	-7.19003e-06	-6.89702e-06
1.742	41401	-9.77027e-06	-2.24494e-05	-0.000178031	-3.12125e-05	-4.36711e-05	-2.89888e-05	-2.20242e-05	7.23328e-06	-0.000436556	9.934e-05	9.59699e-06	1.95447e-05	-6.43314e-06	-9.85533e-06
1.743	41402	-1.40073e-05	-2.5218e-05	-0.00011376	-3.68136e-05	-4.15243e-05	-2.88642e-05	-2.0156e-05	9.22874e-06	-0.000452583	9.25946e-05	7.37529e-06	1.44261e-05	-4.71918e-06	-1.24055e-05
1.744	41403	-2.06965e-05	-3.0233e-05	-7.46662e-05	-4.53435e-05	-3.93736e-05	-2.96867e-05	-1.95308e-05	1.11949e-05	-0.00046544	4.61585e-05	4.9737e-06	1.03291e-05	-4.90371e-06	-1.44989e-05
1.745	41404	-2.64774e-05	-3.76868e-05	-1.9937e-05	-5.74389e-05	-3.85829e-05	-3.07421e-05	-2.12428e-05	6.59144e-06	-0.000475561	1.17011e-05	2.9705e-06	8.5869e-06	-9.88339e-06	-1.60216e-05
1.746	41405	-2.91143e-05	-4.52611e-05	0.000119468	-6.90875e-05	-3.85807e-05	-3.12059e-05	-2.36637e-05	-1.57551e-05	-0.000483868	5.70872e-06	2.51826e-06	8.4392e-06	-1.80727e-05	-1.735e-05
1.747	41406	-2.98462e-05	-5.02114e-05	0.000319854	-7.66845e-05	-3.81638e-05	-3.07972e-05	-2.61823e-05	-5.63527e-05	-0.000491289	1.03366e-05	4.27087e-06	8.73534e-06	-2.364e-05	-1.8214e-05
1.748	41407	-2.8669e-05	-5.21478e-05	0.000432101	-7.97456e-05	-3.75282e-05	-3.05408e-05	-2.72287e-05	-8.23938e-05	-0.000498045	1.34843e-05	6.72503e-06	9.6031e-06	-2.31313e-05	-1.84745e-05
1.749	41408	-2.81829e-05	-5.31093e-05	0.000361796	-7.94829e-05	-3.68866e-05	-3.05561e-05	-2.56947e-05	-5.97046e-05	-0.000504667	2.26629e-05	8.22231e-06	1.24932e-05	-1.8686e-05	-1.89266e-05
1.75	41409	-2.9307e-05	-5.30244e-05	0.000225623	-7.6736e-05	-3.67471e-05	-3.01885e-05	-2.30169e-05	-1.32914e-05	-0.000511609	3.98447e-05	7.67664e-06	1.64967e-05	-1.39645e-05	-1.90543e-05
1.751	41410	-2.98487e-05	-5.23459e-05	0.000142102	-7.05623e-05	-3.67812e-05	-2.98703e-05	-2.25019e-05	1.3798e-05	-0.000519235	5.08967e-05	6.3407e-06	1.86306e-05	-9.78395e-06	-1.86141e-05
1.752	41411	-2.8584e-05	-5.2385e-05	6.45775e-05	-6.24736e-05	-3.62415e-05	-3.02147e-05	-2.25457e-05	1.80169e-05	-0.000527659	4.79315e-05	6.07835e-06	1.72953e-05	-6.87969e-06	-1.79849e-05
1.753	41412	-2.75373e-05	-5.33093e-05	-3.64952e-05	-5.64696e-05	-3.59568e-05	-3.09983e-05	-2.11598e-05	1.42608e-05	-0.000536518	3.78101e-05	7.05743e-06	1.31854e-05	-6.11485e-06	-1.73229e-05
1.754	41413	-2.83557e-05	-5.5789e-05	-0.000119192	-5.54698e-05	-3.56162e-05	-3.19586e-05	-2.17916e-05	1.25165e-05	-0.000545867	2.90564e-05	8.43579e-06	9.58714e-06	-5.60225e-06	-1.69944e-05
1.755	41414	-2.8753e-05	-5.8976e-05	-0.000168251	-5.84509e-05	-3.52871e-05	-3.27842e-05	-2.29936e-05	1.19404e-05	-0.000560306	2.14213e-05	8.05528e-06	8.96126e-06	-3.21988e-06	-1.73758e-05
1.756	41415	-2.84919e-05	-6.10713e-05	-0.000203097	-6.2506e-05	-3.49861e-05	-3.26332e-05	-2.27301e-05	1.17796e-05	-0.000590535	9.34715e-06	6.02047e-06	1.0682e-05	-3.40738e-07	-1.86418e-05
1.757	41416	-2.66449e-05	-6.17149e-05	-0.000229441	-6.59419e-05	-3.43718e-05	-3.20106e-05	-2.21377e-05	1.27964e-05	-0.000646832	-3.79807e-06	4.10575e-06	1.30823e-05	1.47726e-06	-1.98123e-05
1.758	41417	-2.43992e-05	-6.22363e-05	-0.000239754	-6.88807e-05	-3.39908e-05	-3.21505e-05	-2.14854e-05	1.53411e-05	-0.000727718	-5.14267e-06	3.10685e-06	1.4787e-05	3.10636e-06	-2.01925e-05
1.759	41418	-2.42752e-05	-6.27339e-05	-0.00023602	-7.17209e-05	-3.40177e-05	-3.24692e-05	-2.06009e-05	1.80735e-05	-0.00081368	5.11998e-06	3.23391e-06	1.5342e-05	5.30704e-06	-1.99841e-05
1.76	41419	-2.5886e-05	-6.10944e-05	-0.000227344	-7.23483e-05	-3.45208e-05	-3.27802e-05	-1.98434e-05	1.99045e-05	-0.000880509	1.12017e-05	3.6504e-06	1.44554e-05	7.21866e-06	-1.96645e-05
1.761	41420	-2.69757e-05	-5.86077e-05	-0.000221623	-6.94282e-05	-3.50826e-05	-3.34326e-05	-1.96309e-05	2.17861e-05	-0.000914191	5.35981e-06	3.2166e-06	1.28889e-05	7.2703e-06	-1.98991e-05
1.762	41421	-2.66118e-05	-5.72261e-05	-0.000216832	-6.41844e-05	-3.54381e-05	-3.396e-05	-2.03132e-05	2.29243e-05	-0.000914249	-4.20785e-06	1.93085e-06	1.14322e-05	5.89979e-06	-2.08153e-05
1.763	41422	-2.47075e-05	-5.61671e-05	-0.000209624	-5.86906e-05	-3.57867e-05	-3.38016e-05	-2.14227e-05	2.13946e-05	-0.000888937	-1.01246e-05	4.57317e-07	1.02937e-05	4.21399e-06	-2.17454e-05
1.764	41423	-2.17122e-05	-5.41757e-05	-0.000200136	-5.40907e-05	-3.60847e-05	-3.35353e-05	-2.16625e-05	1.92114e-05	-0.000848479	-1.46358e-05	-1.1906e-06	9.2445e-06	2.25693e-06	-2.29373e-05
1.765	41424	-1.88811e-05	-5.12191e-05	-0.00019493	-5.0187e-05	-3.6506e-05	-3.41991e-05	-2.11528e-05	2.39527e-05	-0.000800614	-1.93069e-05	-2.83574e-06	8.45033e-06	2.758e-07	-2.45737e-05
1.766	41425	-1.72445e-05	-4.85406e-05	-0.000196779	-4.70999e-05	-3.71888e-05	-3.51399e-05	-2.10537e-05	3.64139e-05	-0.00074825	-1.87164e-05	-4.69532e-06	8.15913e-06	-3.09032e-07	-2.60119e-05
1.767	41426	-1.71633e-05	-4.82334e-05	-0.000201013	-4.52822e-05	-3.77802e-05	-3.52074e-05	-2.23047e-05	4.74018e-05	-0.000691456	-7.24694e-06	-6.9865e-06	7.85409e-06	2.09115e-06	-2.65412e-05
1.768	41427	-1.759e-05	-5.15756e-05	-0.000197409	-4.50182e-05	-3.70368e-05	-3.56037e-05	-2.38467e-05	4.76481e-05	-0.000630963	1.20978e-05	-8.76534e-06	7.00479e-06	7.48118e-06	-2.62319e-05
1.769	41428	-1.77159e-05	-5.59864e-05	-0.000181828	-4.45774e-05	-3.58899e-05	-3.62437e-05	-2.40475e-05	3.93728e-05	-0.000568968	2.86134e-05	-8.86939e-06	4.91615e-06	1.3134e-05	-2.51336e-05
1.77	41429	-1.72821e-05	-5.86998e-05	-0.000157025	-4.33545e-05	-3.56684e-05	-3.5498e-05	-2.38174e-05	3.02454e-05	-0.000507565	3.24728e-05	-7.77091e-06	1.65567e-06	1.49207e-05	-2.34671e-05
1.771	41430	-1.70367e-05	-6.0621e-05	-0.000130378	-4.30785e-05	-3.48615e-05	-3.44258e-05	-2.38477e-05	2.4618e-05	-0.000448676	2.38017e-05	-6.33627e-06	-1.65422e-06	1.20752e-05	-2.21079e-05
1.772	41431	-1.77946e-05	-6.2423e-05	-0.00010718	-4.35307e-05	-3.33445e-05	-3.4366e-05	-2.38249e-05	2.12615e-05	-0.000392825	6.89182e-06	-5.28562e-06	-4.07772e-06	9.0951e-06	-2.16234e-05
1.773	41432	-1.94786e-05	-6.32073e-05	-9.29223e-05	-4.32902e-05	-3.17969e-05	-3.51063e-05	-2.37394e-05	1.81865e-05	-0.000339061	-1.46197e-05	-5.65071e-06	-5.13078e-06	1.09373e-05	-2.07892e-05
1.774	41433	-2.07989e-05	-6.39258e-05	-9.95946e-05	-4.19634e-05	-3.07704e-05	-3.61613e-05	-2.27674e-05	1.54518e-05	-0.000286457	-3.13062e-05	-7.61465e-06	-5.40735e-06	1.6718e-05	-1.91236e-05
1.775	41434	-2.1552e-05	-6.47042e-05	-0.000122366	-3.9271e-05	-3.03583e-05	-3.81964e-05	-2.13239e-05	1.43911e-05	-0.000236107	-3.48559e-05	-9.98988e-06	-5.8568e-06	2.20799e-05	-1.8156e-05
1.776	41435	-2.14677e-05	-6.49712e-05	-0.000139261	-3.56674e-05	-3.07469e-05	-4.02563e-05	-2.13569e-05	1.44721e-05	-0.000185759	-3.17482e-05	-1.09421e-05	-5.94967e-06	2.48916e-05	-1.72208e-05
1.777	41436	-2.07589e-05	-6.26427e-05	-0.000140518	-3.16874e-05	-3.19772e-05	-4.04382e-05	-2.2923e-05	1.36979e-05	-0.000136522	-2.69457e-05	-1.10626e-05	-6.04479e-06	2.47409e-05	-1.72758e-05
1.778	41437	-1.98136e-05	-5.86589e-05	-0.000133461	-2.74921e-05	-3.25512e-05	-3.82243e-05	-2.41819e-05	1.17334e-05	-9.21729e-05	-9.60053e-06	-1.1949e-05	-5.8836e-06	2.19946e-05	-1.93804e-05
1.779	41438	-1.864e-05	-5.5035e-05	-0.00012316	-2.29448e-05	-3.15775e-05	-3.62867e-05	-2.44778e-05	1.00894e-05	-5.25253e-05	1.782e-05	-1.28965e-05	-4.8718e-06	1.95491e-05	-2.2056e-05
1.78	41439	-1.86469e-05	-5.26475e-05	-0.000110578	-1.937e-05	-3.15252e-05	-3.66189e-05	-2.38874e-05	9.49029e-06	-1.754e-05	3.65074e-05	-1.31524e-05	-4.4796e-06	1.76096e-05	-2.45328e-05
1.781	41440	-1.87984e-05	-5.18417e-05	-9.9208e-05	-1.73457e-05	-3.32768e-05	-3.74794e-05	-2.29066e-05	7.71394e-06	1.6378e-05	3.74407e-05	-1.25764e-05	-5.51253e-06	1.14318e-05	-2.58644e-05
1.782	41441	-1.81955e-05	-5.19302e-05	-9.25257e-05	-1.56669e-05	-3.35195e-05	-3.74729e-05	-2.227e-05	5.80848e-06	5.0106e-05	2.29231e-05	-1.19088e-05	-7.57362e-06	6.31699e-08	-2.64511e-05
1.783	41442	-1.8408e-05	-5.31926e-05	-8.99945e-05	-1.43319e-05	-3.23289e-05	-3.65773e-05	-2.186e-05	5.40362e-06	8.36235e-05	5.7386e-07	-1.21212e-05	-1.00403e-05	-7.89713e-06	-2.69355e-05
1.784	41443	-1.92641e-05	-5.28475e-05	-8.60024e-05	-1.3312e-05	-3.13837e-05	-3.53889e-05	-2.10595e-05	6.28754e-06	0.000116055	-2.06959e-05	-1.27582e-05	-1.18243e-05	-3.61144e-06	-2.66453e-05
1.785	41444	-2.05803e-05	-5.02014e-05	-6.64771e-05	-1.22078e-05	-3.17121e-05	-3.47825e-05	-2.02602e-05	6.83385e-06	0.00014691	-3.22379e-05	-1.30666e-05	-1.24857e-05	1.03571e-05	-2.40925e-05
1.786	41445	-2.26701e-05	-4.71611e-05	-7.7131e-06	-1.09633e-05	-3.28597e-05	-3.51398e-05	-2.08746e-05	5.80045e-06	0.000176456	-3.34731e-05	-1.26709e-05	-1.24756e-05	2.23063e-05	-2.03935e-05
1.787	41446	-2.43688e-05	-4.52961e-05	8.02245e-05	-9.55374e-06	-3.41291e-05	-3.50138e-05	-2.16134e-05	4.01621e-06	0.000204777	-3.09074e-05	-1.22676e-05	-1.25164e-05	2.64457e-05	-1.82579e-05
1.788	41447	-2.50705e-05	-4.41727e-05	0.000144174	-8.60345e-06	-3.48405e-05	-3.43891e-05	-2.14118e-05	2.26804e-06	0.00023272	-2.98823e-05	-1.24788e-05	-1.31245e-05	2.68193e-05	-1.77779e-05
1.789	41448	-2.55554e-05	-4.38624e-05	0.000145891	-8.59472e-06	-3.48705e-05	-3.38455e-05	-2.11067e-05	6.81161e-07	0.000259248	-3.23032e-05	-1.34646e-05	-1.37463e-05	2.72591e-05	-1.77586e-05
1.79	41449	-2.6608e-05	-4.49181e-05	8.39658e-05	-9.09405e-06	-3.5132e-05	-3.38339e-05	-2.15415e-05	-1.13793e-06	0.000283829	-3.29324e-05	-1.48375e-05	-1.35817e-05	2.72652e-05	-1.79971e-05
1.791	41450	-2.75764e-05	-4.64655e-05	-1.09757e-05	-9.0349e-06	-3.49086e-05	-3.37528e-05	-2.22483e-05	-3.24483e-06	0.000307459	-1.89681e-05	-1.55697e-05	-1.29179e-05	2.46673e-05	-1.88917e-05
1.792	41451	-2.78665e-05	-4.70777e-05	-0.000100917	-6.9552e-06	-3.40096e-05	-3.33787e-05	-2.2933e-05	-5.82648e-06	0.000331903	1.99075e-05	-1.50978e-05	-1.26362e-05	1.9099e-05	-1.95689e-05
1.793	41452	-2.79967e-05	-4.57269e-05	-0.000153491	-3.57327e-06	-3.30627e-05	-3.32436e-05	-2.29666e-05	-8.77914e-06	0.000356032	7.44438e-05	-1.40025e-05	-1.24787e-05	1.25952e-05	-1.96908e-05
1.794	41453	-2.86589e-05	-4.31697e-05	-0.000156444	-1.26731e-06	-3.29063e-05	-3.31001e-05	-2.29084e-05	-1.11609e-05	0.000378726	0.000118093	-1.33867e-05	-1.24113e-05	9.36418e-06	-1.92003e-05
1.795	41454	-2.979e-05	-4.17049e-05	-0.000137828	-1.93921e-06	-3.35056e-05	-3.28791e-05	-2.39545e-05	-1.21412e-05	0.00039994	0.000128999	-1.36491e-05	-1.28714e-05	1.29825e-05	-1.70803e-05
1.796	41455	-3.03695e-05	-4.38015e-05	-0.000140904	-4.96569e-06	-3.38406e-05	-3.3193e-05	-2.46056e-05	-1.22325e-05	0.00042005	0.000108646	-1.41485e-05	-1.3678e-05	2.71096e-05	-1.22934e-05
1.797	41456	-3.02509e-05	-4.82708e-05	-0.000167273	-8.35218e-06	-3.34302e-05	-3.42554e-05	-2.50388e-05	-1.32654e-05	0.000438071	7.79855e-05	-1.46648e-05	-1.45664e-05	5.14458e-05	-5.62916e-06
1.798	41457	-3.10209e-05	-5.10512e-05	-0.000182863	-1.092e-05	-3.33043e-05	-3.49143e-05	-2.56306e-05	-1.49272e-05	0.000454516	6.07571e-05	-1.61843e-05	-1.50566e-05	7.69685e-05	3.48851e-07
1.799	41458	-3.29712e-05	-5.18096e-05	-0.000164784	-1.22732e-05	-3.3771e-05	-3.46246e-05	-2.58565e-05	-1.70101e-05	0.000470509	6.3432e-05	-1.81071e-05	-1.56499e-05	9.42299e-05	2.94661e-06
1.8	41459	-3.41897e-05	-5.2412e-05	-0.000109365	-1.29459e-05	-3.47525e-05	-3.41588e-05	-2.58819e-05	-2.08605e-05	0.000485001	6.8744e-05	-1.86475e-05	-1.64925e-05	0.000101382	2.26751e-06
1.801	41460	-3.63515e-05	-5.18832e-05	-2.11178e-05	-1.4398e-05	-3.52773e-05	-3.37613e-05	-2.62868e-05	-2.48648e-05	0.000496497	5.1958e-05	-1.79348e-05	-1.56894e-05	9.96606e-05	5.73148e-07
1.802	41461	-3.88635e-05	-5.13295e-05	7.11674e-05	-1.61295e-05	-3.52237e-05	-3.19593e-05	-2.6926e-05	-2.70044e-05	0.000505943	7.32461e-06	-1.653e-05	-1.27951e-05	9.25876e-05	-8.04729e-07
1.803	41462	-3.77457e-05	-5.06545e-05	0.000133001	-1.66208e-05	-3.60026e-05	-2.97266e-05	-2.64701e-05	-2.80949e-05	0.000515741	-3.48092e-05	-1.60039e-05	-9.60503e-06	8.54889e-05	-9.10029e-07
1.804	41463	-3.54712e-05	-4.81807e-05	0.000162894	-1.53648e-05	-3.62723e-05	-2.88384e-05	-2.57875e-05	-2.92651e-05	0.000525597	-4.02946e-05	-1.76629e-05	-8.69766e-06	7.85616e-05	4.28656e-07
1.805	41464	-3.35696e-05	-4.42723e-05	0.000156546	-1.33912e-05	-3.45234e-05	-2.87226e-05	-2.62344e-05	-2.98867e-05	0.000533242	-1.79818e-05	-1.94015e-05	-9.79441e-06	6.90262e-05	1.68425e-06
1.806	41465	-3.15893e-05	-4.06971e-05	9.85814e-05	-1.19729e-05	-3.35886e-05	-2.85195e-05	-2.68149e-05	-2.92018e-05	0.000538106	2.33582e-06	-2.04295e-05	-1.06072e-05	5.27931e-05	3.67827e-07
1.807	41466	-3.09412e-05	-4.00218e-05	5.75266e-06	-1.1442e-05	-3.45618e-05	-2.87059e-05	-2.62485e-05	-2.79491e-05	0.000541605	8.76832e-06	-2.14328e-05	-1.09038e-05	2.3172e-05	-6.45277e-06
1.808	41467	-3.17977e-05	-4.13227e-05	-7.41732e-05	-1.24754e-05	-3.5453e-05	-2.92995e-05	-2.5083e-05	-2.78514e-05	0.000543915	4.47247e-06	-2.14837e-05	-1.08993e-05	-2.1251e-05	-1.82316e-05
1.809	41468	-3.30524e-05	-4.28939e-05	-0.000125861	-1.50521e-05	-3.56099e-05	-2.92479e-05	-2.56165e-05	-2.76213e-05	0.00054419	-1.33892e-06	-2.01752e-05	-1.17726e-05	-6.54151e-05	-2.87708e-05
1.81	41469	-3.43341e-05	-4.6298e-05	-0.000159491	-1.90307e-05	-3.52769e-05	-2.76711e-05	-2.71962e-05	-2.69034e-05	0.000542479	-2.00539e-06	-1.82454e-05	-1.25071e-05	-8.65336e-05	-3.12821e-05
1.811	41470	-3.4613e-05	-5.02341e-05	-0.000176715	-2.27566e-05	-3.57873e-05	-2.67997e-05	-2.85965e-05	-2.7697e-05	0.000540191	2.70602e-06	-1.63489e-05	-1.17685e-05	-8.07679e-05	-2.66907e-05
1.812	41471	-3.40291e-05	-5.22533e-05	-0.000179222	-2.52319e-05	-3.69212e-05	-2.73477e-05	-2.91308e-05	-2.8351e-05	0.000537115	8.75005e-06	-1.52393e-05	-1.09003e-05	-6.30094e-05	-2.02083e-05
1.813	41472	-3.34745e-05	-5.29941e-05	-0.000174806	-2.68587e-05	-3.78773e-05	-2.75183e-05	-2.89621e-05	-2.66969e-05	0.000533867	1.28211e-05	-1.54274e-05	-1.02293e-05	-4.37583e-05	-1.48186e-05
1.814	41473	-3.27307e-05	-5.16966e-05	-0.000168867	-2.67408e-05	-3.83264e-05	-2.75277e-05	-2.82142e-05	-2.05651e-05	0.000530619	1.32064e-05	-1.6737e-05	-9.35256e-06	-2.57958e-05	-1.1061e-05
1.815	41474	-3.18742e-05	-4.94939e-05	-0.00015924	-2.5868e-05	-3.83453e-05	-2.77362e-05	-2.73899e-05	-1.02772e-05	0.000525972	9.56134e-06	-1.81709e-05	-8.15977e-06	-1.33143e-05	-8.60203e-06
1.816	41475	-2.99527e-05	-4.82505e-05	-0.000144791	-2.58736e-05	-3.78688e-05	-2.80696e-05	-2.68354e-05	1.17468e-06	0.000519419	3.82495e-06	-1.89865e-05	-7.54568e-06	-1.23522e-05	-1.00644e-05
1.817	41476	-2.7808e-05	-4.79959e-05	-0.000128556	-2.73118e-05	-3.72119e-05	-2.83854e-05	-2.59136e-05	8.57423e-06	0.000511552	-7.88208e-07	-1.94171e-05	-8.28155e-06	-2.52466e-05	-1.76532e-05
1.818	41477	-2.62741e-05	-4.85062e-05	-0.000114398	-2.97691e-05	-3.65802e-05	-2.78993e-05	-2.53425e-05	6.16311e-06	0.000502846	-2.86385e-06	-1.91126e-05	-9.98062e-06	-5.02883e-05	-2.91207e-05
1.819	41478	-2.59163e-05	-4.99804e-05	-0.000103751	-3.31e-05	-3.59156e-05	-2.61647e-05	-2.57524e-05	-7.72488e-06	0.000492492	-3.76503e-06	-1.76496e-05	-1.10785e-05	-8.16274e-05	-3.78282e-05
1.82	41479	-2.61777e-05	-5.16921e-05	-9.84511e-05	-3.67877e-05	-3.5425e-05	-2.51084e-05	-2.74763e-05	-2.55046e-05	0.000479736	-5.19114e-06	-1.59997e-05	-1.0819e-05	-0.000110866	-3.92662e-05
1.821	41480	-2.63592e-05	-5.26377e-05	-9.78639e-05	-3.93719e-05	-3.55389e-05	-2.55987e-05	-2.86693e-05	-3.66475e-05	0.000465638	-7.89489e-06	-1.50821e-05	-9.64197e-06	-0.000133277	-3.55777e-05
1.822	41481	-2.63517e-05	-5.3417e-05	-0.000100964	-3.97201e-05	-3.65096e-05	-2.64598e-05	-2.83377e-05	-3.9667e-05	0.000451443	-1.03368e-05	-1.45098e-05	-8.48505e-06	-0.00015013	-3.08101e-05
1.823	41482	-2.62049e-05	-5.4538e-05	-0.000105908	-3.91143e-05	-3.70306e-05	-2.6976e-05	-2.76663e-05	-4.05175e-05	0.000436957	-1.03821e-05	-1.43014e-05	-7.99436e-06	-0.000159917	-2.62551e-05
1.824	41483	-2.54786e-05	-5.55964e-05	-0.000112294	-3.89594e-05	-3.66213e-05	-2.7129e-05	-2.82613e-05	-4.23491e-05	0.000421736	-6.89192e-06	-1.44224e-05	-7.75767e-06	-0.000151176	-2.13482e-05
1.825	41484	-2.39384e-05	-5.43897e-05	-0.000119491	-3.899e-05	-3.65231e-05	-2.68053e-05	-2.94428e-05	-4.18042e-05	0.000406241	-9.52431e-07	-1.40936e-05	-7.0491e-06	-0.000116386	-1.50836e-05
1.826	41485	-2.16741e-05	-5.07165e-05	-0.000122254	-3.91436e-05	-3.70988e-05	-2.68329e-05	-2.97784e-05	-3.77571e-05	0.000390837	6.15579e-06	-1.34607e-05	-5.47013e-06	-6.49738e-05	-8.47226e-06
1.827	41486	-1.86895e-05	-4.70689e-05	-0.000112737	-3.75966e-05	-3.75944e-05	-2.64044e-05	-2.90381e-05	-3.32454e-05	0.000374749	1.3661e-05	-1.29446e-05	-3.38964e-06	-1.29244e-05	-1.68579e-06
1.828	41487	-1.62135e-05	-4.47706e-05	-9.68082e-05	-3.49742e-05	-3.70935e-05	-2.60056e-05	-2.84462e-05	-3.14897e-05	0.000357374	2.10352e-05	-1.18553e-05	-1.88644e-06	2.96404e-05	6.37207e-06
1.829	41488	-1.58205e-05	-4.43325e-05	-8.92896e-05	-3.24775e-05	-3.575e-05	-2.64363e-05	-2.77781e-05	-3.14076e-05	0.000338857	2.07378e-05	-1.04148e-05	-1.91088e-06	5.79286e-05	1.34453e-05
1.83	41489	-1.87461e-05	-4.6165e-05	-9.86228e-05	-3.09651e-05	-3.48795e-05	-2.64894e-05	-2.7126e-05	-3.13852e-05	0.000318881	1.02303e-06	-1.00777e-05	-2.19918e-06	7.25991e-05	1.62229e-05
1.831	41490	-2.26816e-05	-4.8459e-05	-0.00012042	-3.19593e-05	-3.42017e-05	-2.6542e-05	-2.65346e-05	-2.94366e-05	0.000298757	-2.69868e-05	-1.11422e-05	-2.87395e-06	7.80782e-05	1.48967e-05
1.832	41491	-2.53671e-05	-4.9337e-05	-0.00014269	-3.43023e-05	-3.3397e-05	-2.59966e-05	-2.51071e-05	-2.67845e-05	0.000280351	-3.77186e-05	-1.27836e-05	-4.58244e-06	7.64562e-05	1.48625e-05
1.833	41492	-2.56477e-05	-4.96594e-05	-0.000153598	-3.51913e-05	-3.27434e-05	-2.56822e-05	-2.47256e-05	-2.54444e-05	0.000262322	-2.49679e-05	-1.40566e-05	-5.17195e-06	6.46507e-05	1.72864e-05
1.834	41493	-2.48743e-05	-5.06427e-05	-0.000146034	-3.42999e-05	-3.32067e-05	-2.58642e-05	-2.52974e-05	-2.42115e-05	0.000243957	-5.006e-06	-1.48809e-05	-4.31685e-06	4.24177e-05	1.74181e-05
1.835	41494	-2.57565e-05	-5.01001e-05	-0.000126954	-3.09301e-05	-3.40092e-05	-2.7318e-05	-2.64049e-05	-2.28389e-05	0.000223842	6.38702e-07	-1.55428e-05	-4.87949e-06	1.98881e-05	1.4566e-05
1.836	41495	-2.76049e-05	-4.73788e-05	-0.000111745	-2.61658e-05	-3.37662e-05	-2.96192e-05	-2.7112e-05	-2.21874e-05	0.000203042	-1.24951e-05	-1.5973e-05	-7.79313e-06	6.97286e-06	1.32281e-05
1.837	41496	-2.85469e-05	-4.58845e-05	-0.000114718	-2.35818e-05	-3.30532e-05	-3.06548e-05	-2.66271e-05	-2.23424e-05	0.000183684	-2.55716e-05	-1.65056e-05	-9.63667e-06	4.93789e-06	1.60139e-05
1.838	41497	-2.84493e-05	-4.69688e-05	-0.000136384	-2.47074e-05	-3.21037e-05	-3.06748e-05	-2.49566e-05	-2.15059e-05	0.000165751	-1.42317e-05	-1.73526e-05	-8.89361e-06	8.4515e-06	2.00728e-05
1.839	41498	-2.77312e-05	-4.98441e-05	-0.00016393	-2.9704e-05	-3.13762e-05	-3.02391e-05	-2.3325e-05	-2.01972e-05	0.000148614	1.75494e-05	-1.74933e-05	-7.88318e-06	1.20024e-05	2.27537e-05
1.84	41499	-2.77374e-05	-5.40295e-05	-0.000179006	-3.60337e-05	-3.1221e-05	-3.07216e-05	-2.25547e-05	-1.88379e-05	0.000131929	3.79993e-05	-1.598e-05	-7.63134e-06	1.51999e-05	2.43512e-05
1.841	41500	-2.83524e-05	-5.85945e-05	-0.000171637	-4.125e-05	-3.18738e-05	-3.08894e-05	-2.15067e-05	-1.58201e-05	0.000115729	2.92443e-05	-1.29819e-05	-7.75183e-06	2.03099e-05	2.53402e-05
1.842	41501	-2.79035e-05	-6.1948e-05	-0.000144234	-4.50711e-05	-3.29041e-05	-3.08622e-05	-2.07183e-05	-8.09197e-06	9.96649e-05	9.186e-06	-9.76874e-06	-7.70898e-06	2.39997e-05	2.47405e-05
1.843	41502	-2.64269e-05	-6.30078e-05	-0.000105453	-4.69132e-05	-3.30463e-05	-3.1108e-05	-2.06524e-05	4.49053e-06	8.40505e-05	1.00905e-05	-7.98643e-06	-7.18914e-06	2.11385e-05	2.18667e-05
1.844	41503	-2.47125e-05	-6.17291e-05	-6.57113e-05	-4.57892e-05	-3.26907e-05	-3.1382e-05	-2.09389e-05	1.86331e-05	6.88069e-05	3.74754e-05	-8.13576e-06	-6.62419e-06	1.43932e-05	1.83662e-05
1.845	41504	-2.32147e-05	-5.94249e-05	-3.34359e-05	-4.30269e-05	-3.27307e-05	-3.20094e-05	-2.0799e-05	3.12776e-05	5.42169e-05	6.46848e-05	-9.23439e-06	-6.42229e-06	9.43808e-06	1.66065e-05
1.846	41505	-2.18133e-05	-5.69362e-05	-1.28894e-05	-4.03111e-05	-3.32195e-05	-3.26443e-05	-2.0258e-05	4.04335e-05	4.02598e-05	6.49727e-05	-1.0019e-05	-6.22136e-06	6.6718e-06	1.62361e-05
1.847	41506	-2.09625e-05	-5.42576e-05	-5.92044e-06	-3.74446e-05	-3.38167e-05	-3.31307e-05	-1.94735e-05	4.14953e-05	2.75915e-05	3.76937e-05	-9.63331e-06	-6.05232e-06	1.67382e-06	1.41372e-05
1.848	41507	-2.10658e-05	-5.23107e-05	-1.54995e-05	-3.44015e-05	-3.45733e-05	-3.37269e-05	-1.93633e-05	3.1764e-05	1.5802e-05	4.96234e-06	-8.05384e-06	-6.39902e-06	-6.27359e-06	1.00354e-05
1.849	41508	-2.18718e-05	-5.27332e-05	-3.95501e-05	-3.25758e-05	-3.59209e-05	-3.45312e-05	-2.01039e-05	1.71897e-05	3.50027e-06	-9.40386e-06	-6.30648e-06	-6.95007e-06	-1.10582e-05	7.62896e-06
1.85	41509	-2.2358e-05	-5.44096e-05	-6.65936e-05	-3.18542e-05	-3.64294e-05	-3.52081e-05	-2.04854e-05	5.29265e-06	-9.82951e-06	-1.48665e-06	-5.29688e-06	-7.11324e-06	-4.44496e-06	9.07763e-06
1.851	41510	-2.13046e-05	-5.42622e-05	-8.49004e-05	-3.00873e-05	-3.57873e-05	-3.61872e-05	-2.05552e-05	-6.50157e-07	-2.26175e-05	1.25228e-05	-5.06774e-06	-7.03686e-06	1.4727e-05	1.24562e-05
1.852	41511	-2.01599e-05	-5.28171e-05	-9.42368e-05	-2.76549e-05	-3.57933e-05	-3.64557e-05	-2.0715e-05	-1.67548e-06	-3.34418e-05	1.74966e-05	-4.66411e-06	-6.99174e-06	3.62851e-05	1.56258e-05
1.853	41512	-2.14067e-05	-5.31482e-05	-0.00010126	-2.68191e-05	-3.54315e-05	-3.57354e-05	-1.97732e-05	-5.80511e-07	-4.29008e-05	1.3732e-05	-3.817e-06	-6.46445e-06	4.8955e-05	1.73704e-05
1.854	41513	-2.4086e-05	-5.59505e-05	-0.000109689	-2.98472e-05	-3.34076e-05	-3.52123e-05	-1.82146e-05	1.32172e-06	-5.2705e-05	8.63981e-06	-3.00498e-06	-5.15097e-06	5.15923e-05	1.72717e-05
1.855	41514	-2.69473e-05	-6.13698e-05	-0.00011543	-3.70123e-05	-3.12893e-05	-3.52486e-05	-1.76187e-05	2.16156e-06	-6.33952e-05	6.14412e-06	-1.79259e-06	-3.73491e-06	5.0666e-05	1.50687e-05
1.856	41515	-2.90702e-05	-6.62599e-05	-0.000112841	-4.32023e-05	-3.01222e-05	-3.4837e-05	-1.76301e-05	1.16757e-06	-7.38705e-05	5.01882e-06	7.51934e-07	-2.66738e-06	4.97689e-05	1.10949e-05
1.857	41516	-2.84456e-05	-6.78153e-05	-0.000105497	-4.57623e-05	-3.00638e-05	-3.29163e-05	-1.85534e-05	-2.42866e-07	-8.31107e-05	2.00053e-06	3.46292e-06	-1.96411e-06	4.07701e-05	5.11089e-06
1.858	41517	-2.53012e-05	-6.80128e-05	-0.000101226	-4.59686e-05	-3.02249e-05	-3.09195e-05	-2.05797e-05	-1.60219e-06	-9.10913e-05	-3.64957e-06	4.11571e-06	-2.03448e-06	1.34887e-05	-9.41167e-06
1.859	41518	-2.4192e-05	-6.7267e-05	-0.000101434	-4.53166e-05	-3.13911e-05	-3.09446e-05	-2.2189e-05	-2.15749e-06	-9.86118e-05	-9.99942e-06	3.66693e-06	-2.52229e-06	-3.2064e-05	-3.70596e-05
1.86	41519	-2.51945e-05	-6.65001e-05	-0.000102708	-4.53056e-05	-3.33923e-05	-3.18486e-05	-2.27685e-05	-2.02923e-06	-0.000106359	-1.52571e-05	3.87436e-06	-3.17398e-06	-7.64354e-05	-6.9255e-05
1.861	41520	-2.53062e-05	-6.58434e-05	-0.000100823	-4.59825e-05	-3.36809e-05	-3.25363e-05	-2.25462e-05	1.93102e-07	-0.000114224	-1.93876e-05	4.01924e-06	-3.50581e-06	-8.35096e-05	-9.00714e-05
1.862	41521	-2.38486e-05	-6.54829e-05	-9.55418e-05	-4.47696e-05	-3.29811e-05	-3.31433e-05	-2.1244e-05	9.07263e-06	-0.000121049	-2.13591e-05	3.7151e-06	-3.28925e-06	-4.38627e-05	-9.39295e-05
1.863	41522	-2.24697e-05	-6.51962e-05	-8.95161e-05	-4.31648e-05	-3.261e-05	-3.35534e-05	-2.01589e-05	2.57554e-05	-0.0001272	-2.11341e-05	3.41198e-06	-3.77253e-06	7.58238e-06	-8.92479e-05
1.864	41523	-2.23649e-05	-6.45443e-05	-8.74351e-05	-4.35535e-05	-3.20205e-05	-3.32666e-05	-2.02215e-05	4.16911e-05	-0.000134012	-1.90659e-05	2.93773e-06	-4.78202e-06	3.74854e-05	-8.16348e-05
1.865	41524	-2.21654e-05	-6.39507e-05	-9.18139e-05	-4.54548e-05	-3.10813e-05	-3.40183e-05	-2.17809e-05	4.90238e-05	-0.000141455	-1.55849e-05	2.3262e-06	-4.23609e-06	4.83768e-05	-6.79212e-05
1.866	41525	-2.09436e-05	-6.36217e-05	-9.80308e-05	-4.76813e-05	-3.08795e-05	-3.50374e-05	-2.29312e-05	4.85731e-05	-0.000148445	-9.4208e-06	1.92146e-06	-2.62056e-06	5.86562e-05	-4.67105e-05
1.867	41526	-1.85274e-05	-6.31874e-05	-0.000101814	-4.86317e-05	-3.20573e-05	-3.52141e-05	-2.29166e-05	4.58088e-05	-0.000154736	5.16048e-06	2.31177e-06	-2.04725e-06	7.25196e-05	-2.40033e-05
1.868	41527	-1.62181e-05	-6.19962e-05	-0.000103088	-4.8546e-05	-3.35155e-05	-3.52848e-05	-2.30435e-05	4.42956e-05	-0.000160055	2.74758e-05	3.53812e-06	-2.635e-06	7.7529e-05	-6.02025e-06
1.869	41528	-1.45407e-05	-6.11834e-05	-0.000104574	-4.74657e-05	-3.30843e-05	-3.45996e-05	-2.40042e-05	4.31409e-05	-0.000164166	4.28943e-05	4.38733e-06	-3.27816e-06	6.4778e-05	5.61913e-06
1.87	41529	-1.46618e-05	-6.06146e-05	-0.000107129	-4.60078e-05	-3.15144e-05	-3.3443e-05	-2.49573e-05	3.87508e-05	-0.000166749	4.18564e-05	4.17557e-06	-3.39085e-06	4.5182e-05	1.28338e-05
1.871	41530	-1.62585e-05	-6.0058e-05	-0.000111062	-4.49691e-05	-3.12115e-05	-3.30125e-05	-2.49777e-05	2.98272e-05	-0.000168394	3.34024e-05	3.56916e-06	-3.52951e-06	3.73477e-05	1.81014e-05
1.872	41531	-1.81706e-05	-5.98809e-05	-0.000115486	-4.51804e-05	-3.27752e-05	-3.36472e-05	-2.46752e-05	2.04862e-05	-0.00017083	2.8693e-05	2.75094e-06	-4.25405e-06	4.36216e-05	2.20867e-05
1.873	41532	-2.02923e-05	-6.04473e-05	-0.000118548	-4.57354e-05	-3.47102e-05	-3.39588e-05	-2.39549e-05	1.46138e-05	-0.000174837	2.68119e-05	1.79775e-06	-5.4469e-06	5.07393e-05	2.46511e-05
1.874	41533	-2.2006e-05	-6.0571e-05	-0.000119833	-4.56065e-05	-3.48944e-05	-3.41079e-05	-2.25045e-05	1.27401e-05	-0.000179228	2.28831e-05	1.17329e-06	-6.70074e-06	5.00612e-05	2.60371e-05
1.875	41534	-2.22531e-05	-5.99525e-05	-0.0001183	-4.38928e-05	-3.33816e-05	-3.42891e-05	-2.11888e-05	1.26732e-05	-0.000182321	1.81155e-05	1.18534e-06	-7.66616e-06	4.37785e-05	2.67688e-05
1.876	41535	-2.14211e-05	-5.92982e-05	-0.000107175	-4.08144e-05	-3.27922e-05	-3.55946e-05	-2.11838e-05	1.62261e-05	-0.00018404	1.42053e-05	1.89084e-06	-7.87007e-06	3.51986e-05	2.80074e-05
1.877	41536	-2.08617e-05	-5.80999e-05	-7.89522e-05	-3.70395e-05	-3.39023e-05	-3.76979e-05	-2.17904e-05	2.45945e-05	-0.000184936	8.46858e-06	2.8424e-06	-7.4324e-06	2.51175e-05	3.18068e-05
1.878	41537	-2.17852e-05	-5.62492e-05	-3.74284e-05	-3.45838e-05	-3.5006e-05	-3.85628e-05	-2.25864e-05	3.35356e-05	-0.000184692	-6.73554e-07	3.63807e-06	-7.05392e-06	1.37652e-05	3.87503e-05
1.879	41538	-2.44669e-05	-5.55809e-05	2.55553e-06	-3.45568e-05	-3.57749e-05	-3.82714e-05	-2.23265e-05	3.96558e-05	-0.0001829	-1.09846e-05	4.1071e-06	-7.49919e-06	8.75389e-07	4.84883e-05
1.88	41539	-2.80131e-05	-5.70644e-05	2.02183e-05	-3.58694e-05	-3.63502e-05	-3.89041e-05	-2.21845e-05	3.96428e-05	-0.000180245	-1.70323e-05	4.33175e-06	-8.71701e-06	-1.08151e-05	6.0534e-05
1.881	41540	-3.09819e-05	-5.88507e-05	4.08588e-06	-3.6784e-05	-3.66064e-05	-4.00817e-05	-2.35712e-05	3.03458e-05	-0.000179043	-8.20463e-06	4.60555e-06	-9.88971e-06	-1.55205e-05	7.2416e-05
1.882	41541	-3.23145e-05	-5.98901e-05	-3.15727e-05	-3.81398e-05	-3.65531e-05	-3.99824e-05	-2.37889e-05	1.61949e-05	-0.000181174	1.58012e-05	5.09224e-06	-1.02159e-05	-1.29498e-05	7.83767e-05
1.883	41542	-3.25712e-05	-6.06763e-05	-6.27195e-05	-4.15939e-05	-3.62065e-05	-3.89892e-05	-2.38771e-05	7.41111e-06	-0.000186087	4.16266e-05	6.38731e-06	-9.842e-06	-8.90558e-06	7.23921e-05
1.884	41543	-3.12691e-05	-6.16835e-05	-7.83319e-05	-4.48373e-05	-3.55264e-05	-3.78611e-05	-2.53363e-05	5.92654e-06	-0.000192668	6.19595e-05	7.82922e-06	-8.0825e-06	-6.60491e-06	5.32523e-05
1.885	41544	-3.01314e-05	-6.2822e-05	-8.08651e-05	-4.63989e-05	-3.41801e-05	-3.75762e-05	-2.58312e-05	1.26069e-06	-0.000198255	6.66397e-05	7.68694e-06	-5.64036e-06	-6.80763e-06	2.84017e-05
1.886	41545	-3.11212e-05	-6.41458e-05	-7.85035e-05	-4.5954e-05	-3.28619e-05	-3.79729e-05	-2.72157e-05	-1.2717e-05	-0.000199961	4.31044e-05	6.01227e-06	-4.2176e-06	-1.14389e-05	7.98611e-06
1.887	41546	-3.34865e-05	-6.37844e-05	-7.69091e-05	-4.53298e-05	-3.26056e-05	-3.75767e-05	-2.91931e-05	-3.01015e-05	-0.000197669	-4.85006e-06	3.66364e-06	-2.79715e-06	-2.17392e-05	-4.12279e-06
1.888	41547	-3.6116e-05	-6.18591e-05	-7.69209e-05	-4.56549e-05	-3.27063e-05	-3.6664e-05	-2.88463e-05	-4.84161e-05	-0.000193537	-4.30142e-05	2.19325e-06	-1.11575e-06	-3.71241e-05	-1.04506e-05
1.889	41548	-3.65411e-05	-5.9686e-05	-7.92388e-05	-4.47542e-05	-3.24429e-05	-3.68737e-05	-2.84096e-05	-7.14613e-05	-0.000188839	-3.73746e-05	2.34023e-06	-1.00113e-07	-5.63588e-05	-1.84337e-05
1.89	41549	-3.48427e-05	-5.79321e-05	-8.82594e-05	-4.18754e-05	-3.13689e-05	-3.78374e-05	-2.92581e-05	-9.07637e-05	-0.000184321	-9.91078e-06	3.35924e-06	2.79059e-07	-7.4272e-05	-3.151e-05
1.891	41550	-3.20984e-05	-5.74942e-05	-0.000100776	-3.93747e-05	-3.06574e-05	-3.73594e-05	-2.95128e-05	-8.95267e-05	-0.000181297	-3.11918e-06	4.09454e-06	3.48266e-07	-7.53349e-05	-3.99539e-05
1.892	41551	-2.86314e-05	-5.60938e-05	-0.00011046	-3.77626e-05	-3.13387e-05	-3.69806e-05	-2.92614e-05	-6.53827e-05	-0.000177891	-1.94943e-05	4.3107e-06	1.90363e-07	-4.83857e-05	-3.24308e-05
1.893	41552	-2.63219e-05	-5.34384e-05	-0.000116299	-3.62822e-05	-3.23294e-05	-3.70868e-05	-3.04459e-05	-3.22657e-05	-0.000169966	-2.92662e-05	5.11898e-06	-5.58105e-07	-5.56618e-07	-1.16181e-05
1.894	41553	-2.55019e-05	-5.12628e-05	-0.000120317	-3.6125e-05	-3.25638e-05	-3.70533e-05	-3.39737e-05	-3.04832e-06	-0.000155348	-1.76194e-05	6.74017e-06	-3.15875e-06	5.03771e-05	1.06262e-05
1.895	41554	-2.48841e-05	-5.04244e-05	-0.000123438	-3.80592e-05	-3.27728e-05	-3.75764e-05	-3.78118e-05	1.96707e-05	-0.000138202	4.73092e-06	8.34796e-06	-6.31155e-06	8.774e-05	2.40995e-05
1.896	41555	-2.45529e-05	-5.03902e-05	-0.000119703	-4.0886e-05	-3.33417e-05	-3.82737e-05	-4.00059e-05	3.91537e-05	-0.000127802	1.80869e-05	8.78393e-06	-7.7118e-06	0.000103407	2.3377e-05
1.897	41556	-2.39475e-05	-4.97468e-05	-0.000106201	-4.28207e-05	-3.37684e-05	-3.85684e-05	-4.12579e-05	5.87036e-05	-0.000129638	1.43267e-05	7.55115e-06	-7.58478e-06	0.00010143	8.75294e-06
1.898	41557	-2.23451e-05	-4.85987e-05	-9.0435e-05	-4.38387e-05	-3.37471e-05	-3.77487e-05	-4.11068e-05	7.36064e-05	-0.00013863	5.16793e-06	4.73969e-06	-7.54229e-06	9.24265e-05	-1.53512e-05
1.899	41558	-2.12494e-05	-4.7448e-05	-8.26214e-05	-4.56961e-05	-3.38501e-05	-3.7396e-05	-3.88942e-05	7.32397e-05	-0.000143804	2.69982e-07	1.09783e-06	-8.21666e-06	8.174e-05	-4.39506e-05
1.9	41559	-2.20807e-05	-4.60737e-05	-8.96789e-05	-4.82039e-05	-3.494e-05	-3.85517e-05	-3.57149e-05	5.53802e-05	-0.000139996	-6.31134e-06	-2.0566e-06	-8.97934e-06	7.33009e-05	-7.09879e-05
1.901	41560	-2.39281e-05	-4.31265e-05	-0.000111165	-4.9831e-05	-3.58893e-05	-3.96771e-05	-3.38687e-05	3.32757e-05	-0.000130146	-2.41211e-05	-3.58584e-06	-9.58418e-06	7.43601e-05	-8.98548e-05
1.902	41561	-2.45687e-05	-3.92956e-05	-0.000129878	-5.01448e-05	-3.66608e-05	-3.88332e-05	-3.35875e-05	1.31502e-05	-0.000118743	-4.6708e-05	-3.91597e-06	-1.01776e-05	8.33996e-05	-9.82947e-05
1.903	41562	-2.3804e-05	-3.72516e-05	-0.000134199	-4.87202e-05	-3.76024e-05	-3.82255e-05	-3.31213e-05	-2.33978e-05	-0.000112188	-6.05624e-05	-4.21337e-06	-1.06729e-05	8.83235e-05	-9.88848e-05
1.904	41563	-2.23233e-05	-3.77171e-05	-0.000134281	-4.59341e-05	-3.81398e-05	-3.89253e-05	-3.17187e-05	-8.62859e-05	-0.00011854	-5.99017e-05	-4.56654e-06	-1.06792e-05	8.31469e-05	-9.54673e-05
1.905	41564	-2.14282e-05	-3.88617e-05	-0.000132435	-4.35539e-05	-3.78693e-05	-3.95573e-05	-3.08292e-05	-0.00014586	-0.000136151	-4.58583e-05	-4.26437e-06	-1.04246e-05	7.18432e-05	-9.13819e-05
1.906	41565	-2.16596e-05	-3.91507e-05	-0.000119547	-4.29783e-05	-3.71219e-05	-3.9763e-05	-3.0924e-05	-0.000164868	-0.000151095	-2.49546e-05	-3.17134e-06	-9.77443e-06	5.60405e-05	-9.12686e-05
1.907	41566	-2.21543e-05	-3.81957e-05	-0.000114332	-4.27499e-05	-3.7096e-05	-3.94182e-05	-3.06402e-05	-0.00014974	-0.000151633	-5.79569e-06	-1.96858e-06	-9.23578e-06	2.8831e-05	-9.72994e-05
1.908	41567	-2.1544e-05	-3.59111e-05	-0.000149921	-4.10557e-05	-3.80955e-05	-3.84236e-05	-2.90917e-05	-0.000135468	-0.000140191	2.41715e-05	-5.78353e-07	-9.79436e-06	-6.55767e-06	-0.000100086
1.909	41568	-1.99467e-05	-3.1856e-05	-0.000223022	-3.76286e-05	-3.81694e-05	-3.79083e-05	-2.65525e-05	-0.000127077	-0.00012858	7.53714e-05	1.3621e-06	-1.10535e-05	-2.8668e-05	-8.56224e-05
1.91	41569	-1.98903e-05	-2.81806e-05	-0.000293995	-3.38379e-05	-3.73158e-05	-3.79568e-05	-2.36902e-05	-0.000104536	-0.000124597	0.000110204	3.50725e-06	-1.23964e-05	-2.23007e-05	-5.24255e-05
1.911	41570	-2.27461e-05	-2.665e-05	-0.000316071	-3.18053e-05	-3.69188e-05	-3.79135e-05	-2.13318e-05	-6.73401e-05	-0.000122217	8.88881e-05	4.85719e-06	-1.31306e-05	1.40663e-06	-1.32861e-05
1.912	41571	-2.4966e-05	-2.66701e-05	-0.00027911	-3.11915e-05	-3.67539e-05	-3.81287e-05	-2.06246e-05	-3.68075e-05	-0.000109453	4.8075e-05	4.50195e-06	-1.25476e-05	1.07775e-05	1.59613e-05
1.913	41572	-2.37492e-05	-2.58847e-05	-0.00022714	-3.00467e-05	-3.6924e-05	-3.84303e-05	-2.05001e-05	-2.29558e-05	-8.64559e-05	3.81515e-05	1.9609e-06	-1.14707e-05	-4.46856e-06	3.49915e-05
1.914	41573	-2.15518e-05	-2.26586e-05	-0.000173129	-2.86963e-05	-3.72699e-05	-3.86112e-05	-1.89784e-05	-1.89294e-05	-6.51458e-05	4.71215e-05	-1.67819e-06	-1.14329e-05	-2.09893e-05	5.43558e-05
1.915	41574	-2.14803e-05	-2.14369e-05	-6.5905e-05	-3.01567e-05	-3.63076e-05	-3.82788e-05	-1.72317e-05	-1.94879e-05	-4.96234e-05	4.6849e-05	-3.56819e-06	-1.24414e-05	-2.44307e-05	7.3116e-05
1.916	41575	-2.36376e-05	-2.44936e-05	0.000111303	-3.32473e-05	-3.5326e-05	-3.75205e-05	-1.65307e-05	-1.91719e-05	-3.56454e-05	3.17074e-05	-2.23599e-06	-1.34913e-05	-1.21037e-05	8.46194e-05
1.917	41576	-2.64124e-05	-3.02181e-05	0.000277112	-3.67292e-05	-3.55703e-05	-3.6554e-05	-1.6444e-05	-1.16415e-05	-2.86668e-05	1.87411e-05	3.02404e-07	-1.31674e-05	1.63382e-05	8.54729e-05
1.918	41577	-2.88317e-05	-3.52226e-05	0.000330271	-4.14331e-05	-3.66572e-05	-3.57353e-05	-1.64574e-05	3.21848e-06	-3.72612e-05	2.05869e-05	1.78042e-06	-1.12823e-05	4.46799e-05	7.50923e-05
1.919	41578	-3.02367e-05	-3.91027e-05	0.000282774	-4.71747e-05	-3.85456e-05	-3.53092e-05	-1.61808e-05	1.92723e-05	-5.89059e-05	3.79902e-05	1.75932e-06	-9.44574e-06	4.12315e-05	4.96435e-05
1.92	41579	-3.13287e-05	-4.39824e-05	0.000220489	-5.35661e-05	-3.99401e-05	-3.47667e-05	-1.476e-05	3.49148e-05	-8.67494e-05	5.96945e-05	7.92208e-07	-9.16749e-06	-1.68442e-05	7.35356e-06
1.921	41580	-3.20253e-05	-4.92886e-05	0.000185747	-5.95444e-05	-4.06605e-05	-3.40676e-05	-1.27827e-05	5.18689e-05	-0.000118929	6.56865e-05	-6.81614e-07	-1.04894e-05	-0.000113599	-4.06455e-05
1.922	41581	-3.26832e-05	-5.23039e-05	0.00015682	-6.3602e-05	-4.16567e-05	-3.3919e-05	-1.23563e-05	7.13331e-05	-0.000154502	4.61479e-05	-2.11079e-06	-1.24663e-05	-0.000194704	-7.54898e-05
1.923	41582	-3.32315e-05	-5.20201e-05	0.000103175	-6.4348e-05	-4.29318e-05	-3.38965e-05	-1.27556e-05	9.08121e-05	-0.000189054	9.77755e-06	-2.93946e-06	-1.39153e-05	-0.000209821	-8.90316e-05
1.924	41583	-3.32135e-05	-4.99463e-05	2.70904e-05	-6.19474e-05	-4.25362e-05	-3.37205e-05	-1.21626e-05	0.000103197	-0.000223554	-2.50869e-05	-3.60017e-06	-1.37385e-05	-0.000153926	-9.0593e-05
1.925	41584	-3.27764e-05	-4.75525e-05	-4.75958e-05	-5.80125e-05	-4.11547e-05	-3.35419e-05	-1.07738e-05	0.000104031	-0.000260092	-4.56616e-05	-4.01548e-06	-1.24811e-05	-6.00494e-05	-8.87213e-05
1.926	41585	-3.33586e-05	-4.67848e-05	-0.000103633	-5.48604e-05	-4.06106e-05	-3.37573e-05	-9.89857e-06	9.65181e-05	-0.0002814	-4.83911e-05	-3.78348e-06	-1.12464e-05	2.78843e-05	-8.09775e-05
1.927	41586	-3.5901e-05	-4.77354e-05	-0.000141172	-5.34031e-05	-4.03252e-05	-3.37649e-05	-8.85069e-06	8.79821e-05	-0.000257654	-3.85605e-05	-3.05052e-06	-1.02506e-05	7.58764e-05	-6.20405e-05
1.928	41587	-3.83002e-05	-4.87253e-05	-0.00016553	-5.37103e-05	-3.97506e-05	-3.35301e-05	-7.27749e-06	7.91969e-05	-0.000180409	-2.61665e-05	-2.79867e-06	-9.13829e-06	7.59042e-05	-3.54339e-05
1.929	41588	-3.82095e-05	-4.80146e-05	-0.000182137	-5.50839e-05	-3.96276e-05	-3.40934e-05	-5.93488e-06	6.58709e-05	-7.99412e-05	-2.22101e-05	-3.5002e-06	-7.81914e-06	5.01763e-05	-1.13005e-05
1.93	41589	-3.57992e-05	-4.53877e-05	-0.000193493	-5.64305e-05	-3.95496e-05	-3.53421e-05	-5.22048e-06	4.52202e-05	-5.5276e-06	-2.81957e-05	-4.54382e-06	-6.87377e-06	3.14541e-05	3.29322e-06
1.931	41590	-3.32663e-05	-4.28106e-05	-0.000200756	-5.66303e-05	-3.96201e-05	-3.60458e-05	-5.3191e-06	1.26424e-05	1.3756e-05	-3.35481e-05	-5.30517e-06	-7.03751e-06	3.6306e-05	9.52974e-06
1.932	41591	-3.12031e-05	-4.25832e-05	-0.00020171	-5.54903e-05	-4.03243e-05	-3.63466e-05	-6.43452e-06	-5.12784e-05	-9.20255e-06	-3.17272e-05	-6.26613e-06	-8.23853e-06	5.67948e-05	1.17548e-05
1.933	41592	-3.00821e-05	-4.34598e-05	-0.000195832	-5.46661e-05	-4.05465e-05	-3.64908e-05	-7.28049e-06	-0.000165706	-3.6587e-05	-3.15754e-05	-7.46103e-06	-9.32669e-06	7.53497e-05	1.32451e-05
1.934	41593	-2.97985e-05	-4.35127e-05	-0.00018545	-5.47024e-05	-4.01411e-05	-3.54342e-05	-7.25214e-06	-0.000287778	-4.14615e-05	-4.594e-05	-7.73115e-06	-9.57651e-06	8.18478e-05	1.588e-05
1.935	41594	-2.92314e-05	-4.27578e-05	-0.000174695	-5.41143e-05	-3.94699e-05	-3.31948e-05	-7.89531e-06	-0.000336652	-2.46277e-05	-8.34187e-05	-6.44235e-06	-8.99156e-06	7.96123e-05	1.86596e-05
1.936	41595	-2.85983e-05	-4.17455e-05	-0.000164994	-5.23587e-05	-3.89514e-05	-3.22643e-05	-8.54294e-06	-0.000319063	3.03765e-06	-0.000126446	-3.79267e-06	-8.34971e-06	8.24497e-05	1.68049e-05
1.937	41596	-2.7959e-05	-4.26708e-05	-0.000153572	-5.03081e-05	-3.97622e-05	-3.34312e-05	-1.01342e-05	-0.000282195	2.89825e-05	-0.000133342	-1.06039e-06	-8.63114e-06	9.48223e-05	4.62821e-06
1.938	41597	-2.69336e-05	-4.66789e-05	-0.000138927	-5.05951e-05	-4.18021e-05	-3.46238e-05	-1.2999e-05	-0.000218202	3.69136e-05	-9.50331e-05	5.04196e-07	-8.63477e-06	9.56417e-05	-2.19792e-05
1.939	41598	-2.58058e-05	-4.8411e-05	-0.000128707	-5.2853e-05	-4.26515e-05	-3.56609e-05	-1.42936e-05	-0.000141548	2.75806e-05	-5.14224e-05	6.6082e-07	-7.56397e-06	6.47185e-05	-5.3838e-05
1.94	41599	-2.34578e-05	-4.68959e-05	-0.000130491	-5.35269e-05	-4.22775e-05	-3.55547e-05	-1.47645e-05	-8.06958e-05	2.0508e-05	-1.74296e-05	2.41993e-07	-5.34884e-06	2.05664e-05	-6.96307e-05
1.941	41600	-2.02093e-05	-4.60679e-05	-0.000138771	-5.22061e-05	-4.27916e-05	-3.45983e-05	-1.64212e-05	-2.3654e-05	2.86559e-05	2.36506e-05	-7.25591e-07	-1.7502e-06	-2.78388e-06	-6.01045e-05
1.942	41601	-1.79542e-05	-4.48785e-05	-0.00014436	-5.07928e-05	-4.84643e-05	-3.36349e-05	-1.8036e-05	3.6699e-05	4.68044e-05	5.82487e-05	-2.26439e-06	2.17028e-06	-4.0107e-07	-3.50228e-05
1.943	41602	-1.68915e-05	-4.38883e-05	-0.000142791	-4.88902e-05	-6.20326e-05	-3.35623e-05	-1.90034e-05	8.11906e-05	6.08441e-05	7.48199e-05	-3.92399e-06	5.23185e-06	7.80278e-06	-9.79346e-06
1.944	41603	-1.53519e-05	-4.48431e-05	-0.000133478	-4.69049e-05	-7.65411e-05	-3.41721e-05	-1.96021e-05	9.0157e-05	6.70401e-05	7.71574e-05	-5.35778e-06	7.62165e-06	4.51503e-06	8.1534e-06
1.945	41604	-1.4499e-05	-4.58277e-05	-0.000117987	-4.61361e-05	-8.21843e-05	-3.43628e-05	-1.93345e-05	7.26258e-05	7.48579e-05	6.92796e-05	-6.28768e-06	1.04054e-05	-1.45313e-05	1.67013e-05
1.946	41605	-1.55424e-05	-4.62303e-05	-0.000105179	-4.54492e-05	-7.73907e-05	-3.41621e-05	-1.91806e-05	4.61013e-05	8.88152e-05	5.16437e-05	-6.61625e-06	1.24546e-05	-4.11184e-05	1.76946e-05
1.947	41606	-1.68732e-05	-4.78334e-05	-9.77643e-05	-4.48151e-05	-6.62977e-05	-3.3924e-05	-1.9134e-05	2.0148e-05	8.99743e-05	2.39283e-05	-5.99293e-06	1.17973e-05	-5.3679e-05	1.75712e-05
1.948	41607	-1.74744e-05	-5.00363e-05	-9.17488e-05	-4.46382e-05	-5.16444e-05	-3.39274e-05	-1.91279e-05	2.61859e-06	5.09042e-05	-6.86472e-06	-5.01464e-06	7.67766e-06	-4.02529e-05	2.06013e-05
1.949	41608	-1.72809e-05	-5.16048e-05	-8.56357e-05	-4.46593e-05	-3.36228e-05	-3.38843e-05	-1.92563e-05	1.11326e-06	-1.68727e-05	-3.85763e-05	-4.23349e-06	1.33902e-06	-1.53825e-05	2.51969e-05
1.95	41609	-1.78518e-05	-5.24774e-05	-8.44124e-05	-4.46357e-05	-1.42419e-05	-3.43336e-05	-1.97056e-05	1.94745e-05	-7.54759e-05	-7.35648e-05	-3.66065e-06	-4.15268e-06	4.56435e-06	3.19021e-05
1.951	41610	-1.79521e-05	-5.24284e-05	-9.46598e-05	-4.46601e-05	1.23965e-06	-3.53695e-05	-2.03152e-05	4.1761e-05	-0.00011557	-0.000103738	-2.84124e-06	-6.55684e-06	1.66835e-05	4.39716e-05
1.952	41611	-1.72108e-05	-5.11787e-05	-0.000117472	-4.41059e-05	9.19335e-06	-3.59891e-05	-2.01047e-05	4.30285e-05	-0.000151544	-0.000114997	-2.16249e-06	-5.65125e-06	2.62881e-05	5.88897e-05
1.953	41612	-1.72485e-05	-4.90294e-05	-0.000148683	-4.23451e-05	1.097e-05	-3.52831e-05	-1.87916e-05	1.67491e-05	-0.000174004	-0.000110876	-2.31571e-06	-2.95695e-06	4.08122e-05	7.02217e-05
1.954	41613	-1.90927e-05	-4.6814e-05	-0.000178509	-3.90275e-05	8.57105e-06	-3.47026e-05	-1.70519e-05	-1.88874e-05	-0.000158875	-0.000105462	-2.86038e-06	-3.69651e-07	5.8681e-05	7.33349e-05
1.955	41614	-2.12481e-05	-4.49331e-05	-0.000200485	-3.39782e-05	2.41989e-06	-3.5257e-05	-1.65863e-05	-3.68503e-05	-0.00011825	-0.000100626	-2.81676e-06	1.25616e-06	6.57189e-05	6.71024e-05
1.956	41615	-2.19979e-05	-4.26368e-05	-0.000213827	-2.80963e-05	-5.91007e-06	-3.63065e-05	-1.68138e-05	-2.34311e-05	-9.01576e-05	-8.47605e-05	-1.68197e-06	1.56834e-06	5.26428e-05	5.25636e-05
1.957	41616	-2.19318e-05	-4.00146e-05	-0.000212324	-2.36935e-05	-1.51366e-05	-3.70528e-05	-1.68735e-05	1.05804e-05	-9.82599e-05	-5.27417e-05	-2.85037e-07	3.94479e-07	2.82442e-05	3.2136e-05
1.958	41617	-2.16086e-05	-3.83509e-05	-0.0001846	-2.20368e-05	-2.38266e-05	-3.79999e-05	-1.75485e-05	5.19971e-05	-0.00013688	-1.84832e-05	9.759e-07	-2.22478e-06	3.67222e-06	7.20148e-06
1.959	41618	-2.09352e-05	-3.86994e-05	-0.000138165	-2.2348e-05	-3.02217e-05	-3.89756e-05	-1.86175e-05	9.54182e-05	-0.000172933	-6.5268e-06	3.00192e-06	-6.24032e-06	-3.17456e-05	-2.23342e-05
1.96	41619	-2.05998e-05	-4.168e-05	-0.000102968	-2.4308e-05	-3.58721e-05	-3.91399e-05	-1.85724e-05	0.000125886	-0.000171345	-9.6729e-06	5.65677e-06	-1.14854e-05	-9.16051e-05	-5.49343e-05
1.961	41620	-2.17244e-05	-4.6435e-05	-0.000104977	-2.88263e-05	-4.49609e-05	-3.83128e-05	-1.90199e-05	0.000119516	-0.000124912	1.14406e-05	7.70239e-06	-1.69229e-05	-0.0001542	-8.34416e-05
1.962	41621	-2.325e-05	-5.02336e-05	-0.000138833	-3.37693e-05	-5.90572e-05	-3.71856e-05	-2.14046e-05	7.25704e-05	-5.53131e-05	5.94412e-05	8.40756e-06	-2.06122e-05	-0.000182133	-9.82954e-05
1.963	41622	-2.43325e-05	-5.22129e-05	-0.000171278	-3.54327e-05	-7.20033e-05	-3.78769e-05	-2.39258e-05	2.56065e-05	7.23996e-06	8.36419e-05	7.19138e-06	-2.07792e-05	-0.0001633	-9.7989e-05
1.964	41623	-2.52805e-05	-5.27169e-05	-0.000173503	-3.5201e-05	-7.62977e-05	-3.98492e-05	-2.42824e-05	1.96021e-05	3.79256e-05	6.41635e-05	4.53855e-06	-1.52932e-05	-0.000116195	-9.19281e-05
1.965	41624	-2.66349e-05	-5.23243e-05	-0.000142262	-3.60158e-05	-7.28217e-05	-4.06372e-05	-2.1573e-05	4.1197e-05	1.44045e-05	4.98548e-05	9.0974e-07	-3.51675e-06	-6.87673e-05	-8.83845e-05
1.966	41625	-2.68524e-05	-5.13135e-05	-9.19859e-05	-3.69761e-05	-6.53901e-05	-3.98961e-05	-1.8281e-05	4.80459e-05	-7.44846e-05	8.62947e-05	-1.64601e-06	1.02022e-05	-3.51406e-05	-8.30024e-05
1.967	41626	-2.54727e-05	-4.99886e-05	-4.01659e-05	-3.62277e-05	-5.66213e-05	-3.85837e-05	-1.73179e-05	3.48096e-05	-0.000212127	0.000146267	-1.79281e-06	2.04556e-05	-6.12294e-06	-6.63954e-05
1.968	41627	-2.45319e-05	-4.93798e-05	-5.26159e-06	-3.55779e-05	-4.59502e-05	-3.74636e-05	-1.84498e-05	3.70807e-05	-0.000350454	0.000160772	-1.2041e-06	2.54229e-05	2.64384e-05	-3.79048e-05
1.969	41628	-2.48426e-05	-4.91943e-05	3.6119e-06	-3.71989e-05	-3.27146e-05	-3.74307e-05	-2.05122e-05	6.83306e-05	-0.000416065	0.000115116	-4.59956e-07	2.54821e-05	5.17703e-05	-5.46075e-06
1.97	41629	-2.49901e-05	-4.88747e-05	-5.08325e-06	-3.90751e-05	-1.95153e-05	-3.80545e-05	-2.23144e-05	0.000106223	-0.000357217	5.01629e-05	4.07768e-07	2.15079e-05	5.72142e-05	1.94731e-05
1.971	41630	-2.52822e-05	-4.95533e-05	-1.86593e-05	-4.04186e-05	-8.84128e-06	-3.82319e-05	-2.30625e-05	0.000120323	-0.00020746	1.83631e-06	8.74827e-07	1.41047e-05	3.66299e-05	2.85595e-05
1.972	41631	-2.68797e-05	-5.24604e-05	-3.17223e-05	-4.25638e-05	-2.66039e-06	-3.81392e-05	-2.26225e-05	0.00010158	-5.31992e-05	-2.43249e-05	9.09872e-07	5.438e-06	5.82289e-06	2.10791e-05
1.973	41632	-2.82684e-05	-5.54535e-05	-4.31114e-05	-4.43196e-05	-2.9396e-06	-3.84808e-05	-2.19337e-05	6.68731e-05	5.08603e-05	-3.0186e-05	1.06422e-06	-1.00473e-06	-1.89862e-05	4.39294e-06
1.974	41633	-2.8037e-05	-5.71769e-05	-5.15626e-05	-4.28007e-05	-8.43036e-06	-3.97449e-05	-2.13533e-05	3.61182e-05	0.000106369	-1.63441e-05	1.72169e-07	-3.85718e-06	-3.97224e-05	-8.01264e-06
1.975	41634	-2.65519e-05	-5.73946e-05	-5.82113e-05	-3.85086e-05	-1.49784e-05	-4.10852e-05	-2.03955e-05	7.56805e-06	0.000138017	8.39465e-07	-2.44704e-06	-5.65066e-06	-5.88608e-05	-1.22104e-05
1.976	41635	-2.44276e-05	-5.48652e-05	-6.51962e-05	-3.33776e-05	-2.19427e-05	-4.13715e-05	-2.01439e-05	-5.20086e-05	0.000148251	-2.53943e-06	-4.65418e-06	-9.03238e-06	-7.02257e-05	-1.86044e-05
1.977	41636	-2.30731e-05	-5.13157e-05	-7.32143e-05	-2.75588e-05	-3.08326e-05	-4.08452e-05	-2.03545e-05	-0.000166225	0.000108103	-2.77528e-05	-4.18398e-06	-1.36882e-05	-6.62677e-05	-3.52735e-05
1.978	41637	-2.3433e-05	-4.84967e-05	-8.09989e-05	-2.25632e-05	-4.18769e-05	-4.06101e-05	-2.02963e-05	-0.000300156	-2.81169e-05	-4.05548e-05	-1.25543e-06	-1.74239e-05	-5.14358e-05	-5.77086e-05
1.979	41638	-2.37005e-05	-4.63389e-05	-8.7073e-05	-2.0242e-05	-5.20951e-05	-4.06318e-05	-1.97563e-05	-0.000385384	-0.000257771	-1.77475e-05	2.40275e-06	-2.00945e-05	-3.82506e-05	-7.43757e-05
1.98	41639	-2.27774e-05	-4.50148e-05	-9.21442e-05	-2.09261e-05	-5.87306e-05	-3.9299e-05	-1.92805e-05	-0.000379699	-0.00046789	2.16349e-05	5.3247e-06	-2.52248e-05	-3.2021e-05	-7.43138e-05
1.981	41640	-2.18029e-05	-4.46311e-05	-9.65929e-05	-2.25293e-05	-6.25754e-05	-3.5773e-05	-1.91322e-05	-0.000272448	-0.000528567	6.10754e-05	6.85303e-06	-3.27059e-05	-2.02126e-05	-5.4095e-05
1.982	41641	-2.14706e-05	-4.49366e-05	-0.000100654	-2.35304e-05	-6.46634e-05	-3.25414e-05	-1.88627e-05	-8.86879e-05	-0.000435802	0.000107421	7.50187e-06	-3.49361e-05	8.09296e-06	-2.07694e-05
1.983	41642	-2.16786e-05	-4.64078e-05	-0.000105644	-2.57749e-05	-6.24965e-05	-3.11709e-05	-1.77899e-05	9.59108e-05	-0.000290775	0.000126664	7.67437e-06	-2.43814e-05	4.52974e-05	1.36487e-05
1.984	41643	-2.2467e-05	-4.98348e-05	-0.000111612	-3.23858e-05	-5.50605e-05	-3.02428e-05	-1.65554e-05	0.000200024	-0.000172782	5.32697e-05	7.22691e-06	-3.39363e-06	6.9492e-05	3.99553e-05
1.985	41644	-2.35783e-05	-5.38037e-05	-0.000114569	-4.23146e-05	-4.57327e-05	-3.02552e-05	-1.68377e-05	0.000215413	-8.8989e-05	-9.58568e-05	6.173e-06	1.87118e-05	6.86874e-05	5.79865e-05
1.986	41645	-2.37374e-05	-5.66616e-05	-0.000110417	-5.01641e-05	-3.65023e-05	-3.17318e-05	-1.79566e-05	0.000194784	-1.45249e-05	-0.000222585	4.74823e-06	3.4567e-05	5.53676e-05	7.34443e-05
1.987	41646	-2.36016e-05	-5.75913e-05	-9.96121e-05	-5.22191e-05	-2.61288e-05	-3.28055e-05	-1.91267e-05	0.000177123	6.23315e-05	-0.000273902	2.83638e-06	4.19722e-05	5.0202e-05	8.74308e-05
1.988	41647	-2.43309e-05	-5.63634e-05	-8.55071e-05	-4.97266e-05	-1.55459e-05	-3.21044e-05	-2.15735e-05	0.000162684	0.000132331	-0.000279589	5.85045e-07	4.10575e-05	5.49713e-05	9.72274e-05
1.989	41648	-2.44352e-05	-5.54403e-05	-7.25917e-05	-4.55554e-05	-8.40452e-06	-2.75167e-05	-2.48515e-05	0.000138206	0.000186485	-0.000272092	-1.82612e-06	3.22864e-05	5.4475e-05	0.000102828
1.99	41649	-2.41461e-05	-5.6685e-05	-6.69941e-05	-4.2634e-05	-8.85893e-06	-1.64255e-05	-2.79623e-05	9.8509e-05	0.000234371	-0.000237871	-3.06297e-06	1.9127e-05	3.46993e-05	0.000104298
1.991	41650	-2.41991e-05	-5.78202e-05	-6.93312e-05	-4.11772e-05	-1.93003e-05	-6.06192e-06	-3.00678e-05	4.88466e-05	0.000299593	-0.000169507	-2.47118e-06	6.29361e-06	-7.40548e-06	9.84189e-05
1.992	41651	-2.52769e-05	-5.80772e-05	-7.56757e-05	-4.05716e-05	-3.48765e-05	-3.72627e-06	-3.09003e-05	4.16923e-07	0.00037627	-7.30582e-05	-8.96148e-07	-2.73569e-06	-6.86537e-05	8.1899e-05
1.993	41652	-2.65887e-05	-5.70171e-05	-8.04922e-05	-4.13662e-05	-4.76214e-05	-9.56507e-06	-3.09043e-05	-3.41909e-05	0.000401753	1.8077e-05	8.60318e-07	-7.65156e-06	-0.000127887	5.95747e-05
1.994	41653	-2.68456e-05	-5.49954e-05	-7.63833e-05	-4.07677e-05	-5.16331e-05	-2.10453e-05	-3.01665e-05	-6.3522e-05	0.000335435	4.42172e-05	1.91891e-06	-1.05209e-05	-0.00015518	3.60281e-05
1.995	41654	-2.61899e-05	-5.41033e-05	-6.30318e-05	-3.82912e-05	-4.6714e-05	-3.23966e-05	-2.99133e-05	-0.00010625	0.000202046	-5.79407e-06	3.07951e-06	-1.26753e-05	-0.000149659	9.40195e-06
1.996	41655	-2.58687e-05	-5.40491e-05	-5.01601e-05	-3.68753e-05	-3.73427e-05	-3.97968e-05	-2.86165e-05	-0.000136125	5.38329e-05	-7.84952e-05	5.54435e-06	-1.47387e-05	-0.000129391	-2.08472e-05
1.997	41656	-2.52672e-05	-5.46465e-05	-4.81827e-05	-3.76655e-05	-2.95055e-05	-4.26677e-05	-2.63891e-05	-0.000118376	-5.72179e-05	-0.000113361	8.59834e-06	-1.54547e-05	-9.8387e-05	-4.79653e-05
1.998	41657	-2.54116e-05	-5.5889e-05	-5.78818e-05	-4.00947e-05	-2.53947e-05	-4.32562e-05	-2.47635e-05	-8.47694e-05	-0.000117553	-0.000108813	9.47813e-06	-1.42162e-05	-4.3185e-05	-6.18243e-05
1.999	41658	-2.69689e-05	-5.63478e-05	-7.08409e-05	-4.22647e-05	-2.34435e-05	-4.35783e-05	-2.41941e-05	-0.00010937	-0.000144063	-6.33774e-05	7.75432e-06	-1.11201e-05	3.68522e-05	-6.41327e-05
[truncated: 94,601 more rows]
