# Supplementary material for: Muscle synergies during the walk-run and run-walk transitions
Source: PeerJ. 2024 Oct 22;12:e18162. doi: 10.7717/peerj.18162 (PMC11505887; doi:10.7717/peerj.18162)
Supplement: Supplemental Information 1 — Files must be processed using the R script. [file peerj-12-18162-s001.zip › WRT (A, B)/WRT/cycles/WRT.txt]

V1	V2
0.001	0.719
1.761	2.712
3.481	4.29
5.221	6.366
7.141	8.293
9.021	10.193
10.941	11.305
12.521	13.351
14.081	14.849
15.861	16.468
17.481	18.33
19.321	20.262
21.141	22.051
22.901	23.851
24.741	25.731
26.661	27.631
28.541	29.269
30.301	31.05
31.821	32.852
33.581	34.411
35.221	36.132
36.861	37.771
38.521	39.432
40.161	40.161
41.741	42.571
43.301	44.292
44.941	46.352
46.541	47.391
48.181	49.372
50.201	51.111
51.941	52.67
53.421	54.151
54.881	55.71
56.561	57.35
58.181	58.971
59.761	60.791
61.661	62.631
63.441	64.229
65.261	65.99
66.741	67.531
68.321	69.252
70.001	70.95
71.741	72.692
73.381	74.352
75.001	75.791
76.441	77.23
78.081	78.831
79.541	80.311
81.061	81.79
82.541	83.572
84.301	85.131
85.921	86.972
87.661	88.43
89.261	89.99
90.741	91.491
92.141	92.891
93.581	94.411
95.101	95.952
