# Supplementary material for: Muscle synergies during the walk-run and run-walk transitions
Source: PeerJ. 2024 Oct 22;12:e18162. doi: 10.7717/peerj.18162 (PMC11505887; doi:10.7717/peerj.18162)
Supplement: Supplemental Information 1 — Files must be processed using the R script. [file peerj-12-18162-s001.zip › WRT (A, B)/WRT/emg/WRT.txt]

time	SOL	GASM	TIBA	PERL	VASL	VASM	RECF	BICF	SEMT	GLUM	GLUMAY	TFL	LONG	ILIO
0.001	-3.49E-05	0.000141337	-0.000130032	-1.23E-05	3.83E-05	-2.31E-06	1.08E-05	6.47E-05	-2.47E-06	-1.48E-05	2.58E-07	-9.23E-06	9.26E-06	-6.17E-06
0.002	-5.68E-05	0.000107116	-9.75E-05	-4.07E-06	2.18E-05	-1.03E-05	1.02E-05	6.61E-05	-5.74E-07	-9.15E-06	1.08E-06	-1.27E-05	6.73E-06	-7.36E-06
0.003	-6.42E-05	4.85E-05	-6.55E-05	-2.93E-05	1.52E-05	-2.35E-05	5.62E-06	6.82E-05	6.07E-08	-1.80E-06	1.47E-06	-1.27E-05	6.60E-06	-7.79E-06
0.004	-6.64E-05	-2.35E-05	-4.90E-05	-7.56E-05	3.59E-05	-3.39E-05	-3.76E-06	7.31E-05	-4.12E-07	5.05E-06	5.18E-07	-1.21E-05	8.14E-06	-8.48E-06
0.005	-7.25E-05	-0.000115327	-4.99E-05	-7.94E-05	6.84E-05	-3.59E-05	-1.58E-05	7.58E-05	-2.47E-06	1.15E-05	-2.13E-06	-1.08E-05	8.74E-06	-9.08E-06
0.006	-5.84E-05	-0.000268602	-5.68E-05	-4.26E-05	7.15E-05	-3.35E-05	-2.68E-05	6.79E-05	-6.88E-06	1.91E-05	-5.35E-06	-7.16E-06	7.51E-06	-8.93E-06
0.007	-7.65E-06	-0.000437426	-6.01E-05	-4.63E-05	2.73E-05	-2.97E-05	-3.44E-05	5.14E-05	-1.26E-05	2.88E-05	-6.78E-06	-1.65E-06	6.11E-06	-8.25E-06
0.008	5.00E-05	-0.000522414	-6.10E-05	-0.000107916	-4.84E-05	-2.48E-05	-4.03E-05	2.25E-05	-1.77E-05	4.04E-05	-6.50E-06	3.70E-06	5.92E-06	-7.67E-06
0.009	8.08E-05	-0.000526814	-6.47E-05	-0.000146361	-0.000121124	-1.93E-05	-4.48E-05	-4.20E-05	-2.07E-05	5.28E-05	-5.74E-06	9.96E-06	6.78E-06	-7.79E-06
0.01	8.78E-05	-0.000520763	-7.30E-05	-0.000120293	-0.000165368	-1.65E-05	-4.40E-05	-0.000127841	-2.33E-05	6.54E-05	-5.45E-06	1.88E-05	7.37E-06	-9.19E-06
0.011	7.45E-05	-0.000518907	-8.60E-05	-6.48E-05	-0.000179381	-2.25E-05	-3.55E-05	-0.000154832	-2.70E-05	7.72E-05	-5.05E-06	2.63E-05	8.01E-06	-1.04E-05
0.012	3.29E-05	-0.000524259	-0.000106863	-2.99E-05	-0.000173417	-3.65E-05	-2.33E-05	-0.000101063	-3.18E-05	8.26E-05	-3.53E-06	2.52E-05	7.96E-06	-1.05E-05
0.013	-2.13E-05	-0.000493009	-0.000130978	-2.72E-05	-0.000153337	-5.25E-05	-1.33E-05	-3.62E-05	-3.48E-05	8.02E-05	-1.65E-06	1.77E-05	5.12E-06	-1.06E-05
0.014	-8.39E-05	-0.000341292	-0.000145853	-2.90E-05	-0.000120819	-7.25E-05	-4.27E-06	-1.80E-06	-3.21E-05	7.53E-05	-1.32E-06	9.70E-06	2.50E-06	-1.09E-05
0.015	-0.000156945	-0.000150172	-0.000142819	-2.64E-05	-8.65E-05	-9.39E-05	4.86E-06	6.83E-06	-2.66E-05	6.98E-05	-3.49E-06	1.37E-06	1.86E-06	-1.21E-05
0.016	-0.000207997	2.87E-06	-0.000121647	-4.14E-05	-5.08E-05	-0.000105598	9.99E-06	7.63E-06	-2.11E-05	5.98E-05	-4.62E-06	-1.03E-05	2.72E-06	-1.36E-05
0.017	-0.000161126	0.000218679	-9.08E-05	-7.06E-05	-7.03E-06	-0.00010743	9.41E-06	1.23E-05	-1.65E-05	4.30E-05	-3.39E-06	-2.66E-05	3.87E-06	-1.49E-05
0.018	2.03E-05	0.000431919	-6.44E-05	-0.000100805	2.78E-05	-0.000105814	3.56E-06	2.12E-05	-1.41E-05	2.27E-05	-2.96E-06	-4.16E-05	3.78E-06	-1.54E-05
0.019	0.000225035	0.000462542	-5.41E-05	-0.000131054	4.04E-05	-0.000104725	-5.39E-06	2.71E-05	-1.27E-05	4.52E-06	-3.61E-06	-5.13E-05	2.57E-06	-1.41E-05
0.02	0.000308495	0.000278087	-6.73E-05	-0.000115426	3.78E-05	-9.91E-05	-1.32E-05	2.73E-05	-1.08E-05	-9.11E-06	-3.66E-06	-5.63E-05	1.49E-06	-1.22E-05
0.021	0.000257006	3.15E-05	-8.99E-05	1.25E-06	3.47E-05	-8.55E-05	-1.83E-05	2.76E-05	-1.03E-05	-1.93E-05	-2.57E-06	-5.82E-05	1.90E-06	-1.04E-05
0.022	0.000166556	-0.000101581	-9.36E-05	0.000169921	3.67E-05	-7.33E-05	-2.07E-05	3.06E-05	-1.24E-05	-2.63E-05	-1.74E-06	-5.82E-05	3.62E-06	-8.65E-06
0.023	8.23E-05	-9.88E-05	-7.26E-05	0.000238118	3.53E-05	-6.83E-05	-1.94E-05	1.92E-05	-1.61E-05	-3.08E-05	-1.24E-06	-5.73E-05	5.08E-06	-7.48E-06
0.024	7.36E-06	-2.99E-05	-4.69E-05	0.000169228	2.73E-05	-6.72E-05	-1.63E-05	-3.31E-05	-1.93E-05	-3.31E-05	-8.56E-07	-5.43E-05	4.68E-06	-7.98E-06
0.025	-3.98E-05	2.05E-05	-3.26E-05	8.53E-05	1.36E-05	-6.96E-05	-1.44E-05	-9.88E-05	-2.05E-05	-3.40E-05	-1.41E-06	-4.80E-05	3.00E-06	-9.60E-06
0.026	-5.93E-05	2.07E-06	-2.59E-05	6.80E-05	-7.81E-06	-7.89E-05	-1.53E-05	-0.000115276	-2.04E-05	-3.49E-05	-2.89E-06	-4.05E-05	1.39E-06	-1.11E-05
0.027	-7.93E-05	-9.72E-05	-2.43E-05	7.69E-05	-3.53E-05	-8.85E-05	-2.08E-05	-7.18E-05	-2.03E-05	-3.55E-05	-4.24E-06	-3.38E-05	8.45E-07	-1.21E-05
0.028	-0.000102976	-0.000241087	-3.34E-05	4.36E-05	-5.86E-05	-8.54E-05	-2.93E-05	-1.41E-05	-2.05E-05	-3.40E-05	-4.07E-06	-2.74E-05	1.33E-06	-1.25E-05
0.029	-0.000103192	-0.000366658	-5.17E-05	-3.21E-05	-6.83E-05	-6.77E-05	-3.53E-05	1.99E-05	-2.12E-05	-2.93E-05	-3.46E-06	-1.93E-05	1.36E-06	-1.22E-05
0.03	-8.43E-05	-0.000385242	-7.09E-05	-0.000108894	-6.78E-05	-4.37E-05	-3.29E-05	2.98E-05	-2.16E-05	-2.37E-05	-3.92E-06	-9.54E-06	4.55E-07	-1.15E-05
0.031	-6.57E-05	-0.000259864	-9.17E-05	-0.000156335	-6.67E-05	-2.08E-05	-2.33E-05	3.13E-05	-2.00E-05	-2.16E-05	-5.40E-06	6.18E-07	-5.81E-07	-1.11E-05
0.032	-4.23E-05	-9.35E-05	-0.000115343	-0.000173619	-6.67E-05	-2.14E-06	-1.40E-05	3.18E-05	-1.64E-05	-2.35E-05	-6.59E-06	9.95E-06	-2.03E-06	-1.14E-05
0.033	-9.29E-06	-1.15E-05	-0.000135165	-0.000168756	-6.51E-05	1.02E-05	-1.05E-05	2.88E-05	-1.37E-05	-2.42E-05	-6.47E-06	1.79E-05	-4.06E-06	-1.24E-05
0.034	3.76E-06	1.52E-05	-0.000146186	-0.000147372	-5.30E-05	1.45E-05	-1.12E-05	5.51E-06	-1.42E-05	-2.19E-05	-5.05E-06	2.16E-05	-4.98E-06	-1.36E-05
0.035	-1.73E-05	8.42E-05	-0.00015223	-0.000120434	-1.95E-05	1.18E-05	-1.22E-05	-6.08E-05	-1.66E-05	-1.88E-05	-3.00E-06	1.96E-05	-3.40E-06	-1.46E-05
0.036	-5.03E-05	0.000188445	-0.000157717	-0.000103821	2.61E-05	7.05E-06	-1.46E-05	-0.000142385	-1.74E-05	-1.68E-05	-9.54E-07	1.46E-05	-4.25E-07	-1.42E-05
0.037	-7.88E-05	0.000196256	-0.000161393	-0.000101324	5.40E-05	3.75E-06	-1.98E-05	-0.000173454	-1.50E-05	-1.60E-05	7.58E-07	9.64E-06	8.87E-07	-1.22E-05
0.038	-0.000125939	0.000104437	-0.00016423	-0.000111855	5.06E-05	8.84E-08	-2.35E-05	-0.000152752	-1.19E-05	-1.71E-05	1.27E-06	3.16E-06	-2.11E-07	-1.07E-05
0.039	-0.000204546	0.000140186	-0.00017258	-0.000132612	2.46E-05	-4.23E-06	-2.10E-05	-0.000122762	-9.61E-06	-2.03E-05	1.37E-07	-6.48E-06	-1.50E-06	-1.16E-05
0.04	-0.000262458	0.000352029	-0.00018083	-0.000140643	-2.27E-05	-9.83E-06	-1.75E-05	-9.80E-05	-7.46E-06	-2.33E-05	-9.63E-07	-1.47E-05	-9.19E-07	-1.25E-05
0.041	-0.000204985	0.000513181	-0.000177776	-0.000109882	-9.86E-05	-1.66E-05	-1.95E-05	-7.13E-05	-3.78E-06	-2.51E-05	-1.54E-06	-1.96E-05	1.35E-06	-1.15E-05
0.042	-3.15E-05	0.000449996	-0.000161631	-2.42E-05	-0.000172769	-2.01E-05	-2.34E-05	-4.60E-05	-9.84E-07	-2.80E-05	-1.49E-06	-2.55E-05	3.03E-06	-1.05E-05
0.043	0.000123856	0.000244239	-0.000131002	0.000132501	-0.000221276	-3.27E-05	-2.80E-05	-4.15E-05	-2.79E-06	-3.08E-05	-2.24E-07	-3.39E-05	2.83E-06	-1.04E-05
0.044	0.000174098	5.89E-05	-8.53E-05	0.000306686	-0.000250641	-7.93E-05	-3.50E-05	-4.77E-05	-6.14E-06	-3.03E-05	9.04E-07	-3.91E-05	2.05E-06	-1.09E-05
0.045	0.000156618	-4.73E-05	-3.62E-05	0.000325864	-0.000252737	-0.000137459	-4.37E-05	-3.94E-05	-8.87E-06	-2.59E-05	4.69E-07	-3.65E-05	2.26E-06	-1.19E-05
0.046	0.000119926	-0.00011966	-9.04E-06	0.000114181	-0.000230664	-0.000155993	-5.06E-05	-2.37E-05	-1.17E-05	-1.75E-05	-1.53E-06	-2.79E-05	2.35E-06	-1.27E-05
0.047	5.80E-05	-0.000216337	-2.10E-05	-0.000142103	-0.000194557	-0.000133421	-5.29E-05	-1.66E-05	-1.34E-05	-9.13E-06	-3.57E-06	-1.86E-05	1.97E-06	-1.30E-05
0.048	-3.52E-05	-0.000297737	-6.02E-05	-0.000236105	-0.000154792	-9.42E-05	-5.37E-05	-1.51E-05	-1.22E-05	-5.09E-06	-4.56E-06	-1.24E-05	1.88E-06	-1.29E-05
0.049	-0.00013005	-0.000295588	-0.000101089	-0.000179785	-0.000118142	-5.30E-05	-5.34E-05	-8.92E-06	-1.04E-05	-3.96E-06	-4.85E-06	-8.87E-06	1.99E-06	-1.28E-05
0.05	-0.000172108	-0.00021392	-0.000127775	-8.77E-05	-8.62E-05	-1.38E-05	-4.86E-05	1.50E-06	-9.59E-06	-7.83E-07	-4.33E-06	-4.04E-06	2.64E-06	-1.26E-05
0.051	-0.000144073	-0.000122686	-0.000134843	-2.79E-05	-5.22E-05	2.01E-05	-3.78E-05	7.04E-06	-7.43E-06	4.99E-06	-2.73E-06	2.33E-06	3.56E-06	-1.21E-05
0.052	-7.88E-05	-5.60E-05	-0.000122957	-1.75E-05	-1.28E-05	3.96E-05	-2.34E-05	7.15E-06	-2.79E-06	8.56E-06	-1.64E-06	6.09E-06	4.54E-06	-1.11E-05
0.053	-2.32E-05	-1.76E-05	-0.000103879	-3.32E-05	2.99E-05	3.97E-05	-7.73E-06	8.53E-06	2.86E-06	8.39E-06	-2.23E-06	6.54E-06	5.57E-06	-1.07E-05
0.054	3.99E-06	-1.36E-05	-9.13E-05	-3.11E-05	7.34E-05	2.97E-05	4.43E-06	1.75E-05	7.31E-06	8.18E-06	-2.46E-06	6.98E-06	6.45E-06	-1.14E-05
0.055	2.16E-05	-4.93E-05	-8.21E-05	-2.63E-06	0.000107148	2.44E-05	8.82E-06	3.58E-05	8.76E-06	1.09E-05	-3.61E-07	9.21E-06	6.39E-06	-1.30E-05
0.056	4.45E-05	-0.000131118	-7.01E-05	1.69E-05	0.00012519	2.80E-05	5.62E-06	5.55E-05	6.86E-06	1.43E-05	2.41E-06	1.08E-05	5.34E-06	-1.55E-05
0.057	5.70E-05	-0.000223744	-6.34E-05	4.45E-06	0.000127832	3.61E-05	-1.38E-06	5.91E-05	3.16E-06	1.67E-05	3.21E-06	1.08E-05	4.37E-06	-1.73E-05
0.058	2.75E-05	-0.000260891	-7.37E-05	-2.16E-05	0.00011739	3.98E-05	-7.91E-06	3.77E-05	-1.11E-06	1.79E-05	2.28E-06	1.04E-05	3.58E-06	-1.73E-05
0.059	-3.92E-05	-0.000219226	-9.99E-05	-4.27E-05	9.40E-05	3.69E-05	-1.21E-05	1.05E-05	-4.91E-06	1.61E-05	1.56E-06	9.03E-06	2.74E-06	-1.62E-05
0.06	-9.56E-05	-0.000147841	-0.000128292	-6.09E-05	6.42E-05	3.11E-05	-1.33E-05	7.57E-06	-6.92E-06	9.68E-06	1.50E-06	5.80E-06	2.68E-06	-1.54E-05
0.061	-9.70E-05	-0.000115112	-0.000145599	-7.24E-05	3.51E-05	3.14E-05	-1.23E-05	2.76E-05	-7.50E-06	1.86E-06	1.24E-06	1.95E-06	3.30E-06	-1.55E-05
0.062	-4.75E-05	-0.000140756	-0.000151754	-6.54E-05	1.05E-05	4.10E-05	-1.03E-05	4.14E-05	-8.05E-06	-3.00E-06	8.66E-07	-6.29E-07	3.07E-06	-1.54E-05
0.063	1.79E-05	-0.000144147	-0.000151372	-5.38E-05	-6.66E-06	4.93E-05	-9.70E-06	3.69E-05	-9.28E-06	-5.05E-06	7.72E-07	-2.22E-06	2.10E-06	-1.37E-05
0.064	7.22E-05	-4.76E-05	-0.000145334	-7.70E-05	-1.35E-05	4.35E-05	-1.24E-05	2.59E-05	-1.17E-05	-6.18E-06	3.17E-07	-3.62E-06	1.79E-06	-1.17E-05
0.065	0.000101534	3.18E-05	-0.000136298	-0.000127798	-9.64E-06	2.20E-05	-1.76E-05	2.00E-05	-1.42E-05	-6.85E-06	2.10E-07	-6.35E-06	2.71E-06	-1.03E-05
0.066	0.000103214	-3.51E-05	-0.000129246	-0.000127532	7.13E-06	-6.42E-06	-2.27E-05	1.97E-05	-1.56E-05	-7.43E-06	9.82E-07	-9.89E-06	4.24E-06	-9.45E-06
0.067	7.42E-05	-0.000150491	-0.000126756	-4.44E-05	3.66E-05	-2.91E-05	-2.92E-05	2.18E-05	-1.62E-05	-8.45E-06	1.95E-06	-1.24E-05	6.05E-06	-9.56E-06
0.068	-1.11E-05	-0.000211894	-0.000117878	3.83E-05	7.98E-05	-3.96E-05	-3.72E-05	2.36E-05	-1.60E-05	-9.01E-06	2.45E-06	-1.23E-05	8.83E-06	-8.77E-06
0.069	-0.000115308	-0.000174806	-8.96E-05	4.42E-05	0.000119858	-3.88E-05	-4.14E-05	2.21E-05	-1.65E-05	-9.61E-06	2.07E-06	-1.11E-05	1.09E-05	-7.15E-06
0.07	-0.000158487	-3.63E-05	-5.37E-05	-1.30E-07	0.000125925	-2.96E-05	-3.80E-05	1.90E-05	-1.75E-05	-1.08E-05	1.58E-06	-1.02E-05	1.10E-05	-6.71E-06
0.071	-0.000139512	9.41E-05	-3.68E-05	-5.00E-05	9.28E-05	-1.53E-05	-3.36E-05	2.16E-05	-1.76E-05	-1.19E-05	1.33E-06	-1.02E-05	9.69E-06	-6.41E-06
0.072	-0.000100627	0.000123024	-4.34E-05	-0.00010262	3.55E-05	-6.30E-08	-3.12E-05	3.28E-05	-1.65E-05	-1.18E-05	7.59E-07	-1.15E-05	8.22E-06	-6.29E-06
0.073	-9.03E-05	9.92E-05	-5.85E-05	-0.000124984	-2.47E-05	8.21E-06	-2.90E-05	4.47E-05	-1.38E-05	-1.05E-05	5.04E-07	-1.13E-05	9.36E-06	-6.58E-06
0.074	-0.000109124	0.000112116	-7.53E-05	-8.93E-05	-7.56E-05	8.09E-06	-2.94E-05	4.77E-05	-1.27E-05	-1.05E-05	3.43E-07	-9.91E-06	1.12E-05	-6.53E-06
0.075	-9.93E-05	8.32E-05	-9.04E-05	-4.32E-05	-0.000108412	9.35E-07	-3.05E-05	3.70E-05	-1.46E-05	-1.33E-05	6.54E-08	-9.20E-06	1.13E-05	-5.68E-06
0.076	-3.49E-05	-5.31E-05	-0.000101358	-4.08E-05	-0.000122796	-1.15E-05	-3.25E-05	1.60E-05	-1.80E-05	-1.74E-05	4.32E-07	-1.07E-05	9.98E-06	-5.64E-06
0.077	4.56E-05	-0.000181635	-0.000104818	-5.39E-05	-0.000125795	-2.80E-05	-3.47E-05	-2.64E-06	-2.20E-05	-1.94E-05	1.26E-06	-1.38E-05	7.88E-06	-7.11E-06
0.078	0.000100498	-0.000200541	-0.000101415	-4.38E-05	-0.000126286	-5.90E-05	-3.78E-05	-9.07E-06	-2.49E-05	-1.76E-05	1.51E-06	-1.59E-05	6.12E-06	-8.75E-06
0.079	0.000121328	-0.000152187	-0.000104256	-1.71E-05	-0.000128826	-0.000112888	-4.36E-05	-1.12E-05	-2.40E-05	-1.42E-05	-3.63E-07	-1.50E-05	4.74E-06	-9.37E-06
0.08	0.000124785	-0.000112548	-0.000120683	-2.85E-06	-0.000132152	-0.000162145	-4.85E-05	-2.18E-05	-1.82E-05	-1.08E-05	-3.91E-06	-1.22E-05	3.21E-06	-9.04E-06
0.081	0.000120061	-0.000103905	-0.000141713	-2.16E-05	-0.000134142	-0.000172093	-4.89E-05	-3.36E-05	-1.11E-05	-6.39E-06	-6.47E-06	-9.78E-06	9.42E-07	-8.86E-06
0.082	0.000110905	-0.000136811	-0.000152572	-5.79E-05	-0.000128653	-0.000142362	-4.69E-05	-3.47E-05	-6.98E-06	-2.49E-07	-6.52E-06	-8.64E-06	-2.07E-06	-9.18E-06
0.083	9.09E-05	-0.000206156	-0.000148232	-8.99E-05	-0.00011154	-9.38E-05	-4.53E-05	-2.80E-05	-7.17E-06	5.02E-06	-5.31E-06	-9.07E-06	-5.07E-06	-9.97E-06
0.084	1.87E-05	-0.00026205	-0.000131754	-9.78E-05	-8.87E-05	-4.57E-05	-4.06E-05	-2.14E-05	-9.47E-06	7.00E-06	-4.55E-06	-1.01E-05	-6.54E-06	-1.01E-05
0.085	-0.000126849	-0.00025842	-0.000108646	-7.30E-05	-7.30E-05	-7.53E-06	-3.07E-05	-1.50E-05	-1.18E-05	6.18E-06	-5.09E-06	-1.15E-05	-5.94E-06	-9.82E-06
0.086	-0.000275439	-0.000208114	-8.21E-05	-3.38E-05	-6.77E-05	1.61E-05	-1.92E-05	-5.46E-06	-1.42E-05	5.07E-06	-6.10E-06	-1.32E-05	-3.28E-06	-9.52E-06
0.087	-0.000329007	-0.000150776	-5.18E-05	-6.80E-06	-6.50E-05	2.24E-05	-1.25E-05	4.22E-06	-1.78E-05	5.75E-06	-6.20E-06	-1.52E-05	5.67E-07	-9.36E-06
0.088	-0.000296212	-0.00011824	-2.02E-05	1.43E-05	-5.56E-05	1.13E-05	-1.08E-05	7.73E-06	-2.11E-05	7.23E-06	-4.88E-06	-1.69E-05	4.11E-06	-9.03E-06
0.089	-0.000256787	-9.71E-05	2.32E-06	3.35E-05	-4.13E-05	-8.11E-06	-1.14E-05	2.30E-06	-2.24E-05	7.01E-06	-2.83E-06	-1.66E-05	6.32E-06	-9.49E-06
0.09	-0.000238455	-6.25E-05	5.33E-07	3.49E-05	-2.93E-05	-2.71E-05	-1.14E-05	-6.88E-06	-2.14E-05	6.70E-06	-1.79E-06	-1.34E-05	7.41E-06	-1.12E-05
0.091	-0.000203355	-4.73E-05	-3.05E-05	2.83E-05	-2.35E-05	-4.45E-05	-1.18E-05	-1.16E-05	-1.86E-05	8.37E-06	-2.38E-06	-1.01E-05	8.00E-06	-1.33E-05
0.092	-0.000139996	-4.25E-05	-7.36E-05	4.09E-05	-2.42E-05	-5.95E-05	-1.39E-05	-1.08E-05	-1.50E-05	1.09E-05	-3.19E-06	-8.17E-06	9.13E-06	-1.48E-05
0.093	-6.99E-05	1.42E-05	-0.000106698	5.48E-05	-2.89E-05	-6.99E-05	-1.50E-05	-8.86E-06	-1.29E-05	1.11E-05	-2.13E-06	-7.39E-06	9.45E-06	-1.45E-05
0.094	1.94E-06	0.000109914	-0.00011716	4.46E-05	-3.25E-05	-7.66E-05	-1.51E-05	-9.31E-06	-1.18E-05	8.61E-06	-5.65E-07	-7.68E-06	7.74E-06	-1.28E-05
0.095	8.79E-05	0.000178208	-0.000111382	3.85E-05	-3.24E-05	-8.08E-05	-1.17E-05	-1.26E-05	-1.15E-05	7.06E-06	-9.19E-07	-9.10E-06	4.83E-06	-1.06E-05
0.096	0.00015716	0.000195822	-0.000101547	3.83E-05	-2.99E-05	-7.96E-05	-4.28E-06	-1.67E-05	-1.16E-05	6.67E-06	-2.24E-06	-1.07E-05	2.74E-06	-9.06E-06
0.097	0.00018072	0.000235206	-8.34E-05	-5.24E-06	-2.79E-05	-7.32E-05	2.70E-06	-1.88E-05	-1.21E-05	5.66E-06	-2.53E-06	-9.30E-06	2.60E-06	-8.53E-06
0.098	0.000203266	0.000320369	-5.58E-05	-8.92E-05	-2.25E-05	-6.47E-05	7.47E-06	-1.79E-05	-1.30E-05	3.52E-06	-1.77E-06	-6.59E-06	2.88E-06	-8.46E-06
0.099	0.000223249	0.00037383	-3.79E-05	-0.000154535	-1.35E-05	-5.78E-05	9.07E-06	-1.59E-05	-1.35E-05	1.66E-06	-1.62E-06	-5.65E-06	3.64E-06	-8.90E-06
0.1	0.00018723	0.000326357	-4.42E-05	-0.000163009	-6.26E-06	-5.56E-05	3.22E-06	-1.63E-05	-1.34E-05	1.04E-06	-2.63E-06	-5.44E-06	4.58E-06	-8.29E-06
0.101	7.88E-05	0.000142232	-6.95E-05	-0.000113346	3.50E-07	-6.17E-05	-1.19E-05	-2.11E-05	-1.29E-05	1.98E-07	-3.19E-06	-5.92E-06	6.30E-06	-6.64E-06
0.102	-3.34E-05	-0.000123176	-9.99E-05	-3.92E-05	5.60E-06	-7.39E-05	-2.72E-05	-3.09E-05	-1.27E-05	-5.75E-07	-8.44E-07	-5.95E-06	8.54E-06	-3.79E-06
0.103	-6.72E-05	-0.000318776	-0.000116263	3.74E-06	7.55E-06	-8.17E-05	-3.70E-05	-4.02E-05	-1.30E-05	-1.13E-06	2.29E-06	-4.64E-06	1.11E-05	-2.36E-07
0.104	-2.73E-05	-0.000363646	-0.000114217	-2.37E-06	6.47E-06	-7.94E-05	-4.22E-05	-3.87E-05	-1.50E-05	-2.11E-06	2.84E-06	-1.56E-06	1.28E-05	1.72E-06
0.105	2.74E-05	-0.000330253	-0.000104842	-2.49E-05	2.73E-06	-7.21E-05	-4.85E-05	-2.88E-05	-1.73E-05	-3.20E-06	1.98E-06	3.77E-06	1.36E-05	1.06E-06
0.106	4.51E-05	-0.00029957	-0.000100326	-4.22E-05	-3.45E-06	-6.76E-05	-5.78E-05	-2.32E-05	-1.84E-05	-2.85E-06	2.24E-06	1.03E-05	1.45E-05	-1.90E-07
0.107	1.79E-05	-0.000241292	-0.000102934	-5.16E-05	-1.13E-05	-6.80E-05	-6.58E-05	-2.56E-05	-1.85E-05	-3.96E-07	2.95E-06	1.57E-05	1.47E-05	-6.87E-07
0.108	-2.16E-05	-0.000116654	-0.00010687	-6.47E-05	-1.93E-05	-7.02E-05	-7.05E-05	-2.94E-05	-1.83E-05	1.89E-06	2.63E-06	1.80E-05	1.43E-05	-1.81E-06
0.109	-3.32E-05	1.14E-06	-0.000107739	-9.03E-05	-2.50E-05	-6.94E-05	-7.07E-05	-2.90E-05	-1.80E-05	2.77E-06	2.16E-06	1.63E-05	1.28E-05	-3.23E-06
0.11	-2.00E-05	7.41E-05	-0.000104519	-0.000114255	-2.99E-05	-6.50E-05	-6.21E-05	-2.51E-05	-1.80E-05	2.95E-06	2.02E-06	9.88E-06	1.03E-05	-4.82E-06
0.111	-2.24E-05	0.000132023	-0.000100477	-0.000113534	-3.77E-05	-6.05E-05	-4.35E-05	-2.05E-05	-1.82E-05	3.10E-06	2.25E-06	1.60E-06	7.32E-06	-6.54E-06
0.112	-5.85E-05	0.000148149	-9.80E-05	-9.20E-05	-4.94E-05	-5.84E-05	-2.11E-05	-1.84E-05	-1.81E-05	2.92E-06	2.12E-06	-4.45E-06	5.53E-06	-8.85E-06
0.113	-0.000104544	5.54E-05	-9.72E-05	-6.84E-05	-6.23E-05	-5.73E-05	5.04E-06	-1.91E-05	-1.78E-05	2.13E-06	1.55E-06	-8.37E-06	5.51E-06	-1.12E-05
0.114	-0.000138579	-0.000141777	-0.000101146	-5.00E-05	-7.18E-05	-5.42E-05	3.50E-05	-1.97E-05	-1.83E-05	1.76E-07	4.33E-07	-1.44E-05	6.47E-06	-1.36E-05
0.115	-0.000157293	-0.000288264	-0.000110273	-4.85E-05	-7.45E-05	-4.89E-05	6.07E-05	-1.98E-05	-2.02E-05	-2.63E-06	-1.59E-07	-2.46E-05	6.12E-06	-1.69E-05
0.116	-0.000166374	-0.000215111	-0.000118823	-7.51E-05	-6.99E-05	-4.31E-05	7.21E-05	-1.97E-05	-2.28E-05	-4.79E-06	8.20E-07	-3.76E-05	3.29E-06	-2.15E-05
0.117	-0.000172819	2.00E-06	-0.00012062	-0.000107332	-6.05E-05	-3.85E-05	6.70E-05	-1.92E-05	-2.50E-05	-6.18E-06	1.99E-06	-4.81E-05	-4.26E-07	-2.53E-05
0.118	-0.000164278	0.000135304	-0.00011014	-9.81E-05	-5.09E-05	-3.64E-05	4.80E-05	-1.84E-05	-2.65E-05	-6.47E-06	9.69E-07	-5.06E-05	-2.82E-06	-2.61E-05
0.119	-0.000128648	0.000140786	-8.76E-05	-2.37E-05	-4.23E-05	-3.61E-05	2.02E-05	-1.74E-05	-2.70E-05	-6.19E-06	-1.66E-06	-4.46E-05	-2.12E-06	-2.28E-05
0.12	-7.12E-05	0.000147058	-6.33E-05	6.34E-05	-3.35E-05	-3.32E-05	-1.02E-05	-1.65E-05	-2.65E-05	-6.22E-06	-2.14E-06	-3.57E-05	5.83E-07	-1.77E-05
0.121	-3.61E-06	0.000155905	-4.44E-05	7.98E-05	-2.58E-05	-2.55E-05	-3.97E-05	-1.60E-05	-2.59E-05	-5.83E-06	-8.25E-07	-3.16E-05	1.99E-06	-1.43E-05
0.122	5.38E-05	4.93E-05	-3.50E-05	4.60E-05	-2.30E-05	-1.72E-05	-6.58E-05	-1.66E-05	-2.45E-05	-5.91E-06	-1.15E-06	-3.03E-05	3.90E-06	-1.28E-05
0.123	6.27E-05	-8.99E-05	-4.63E-05	2.41E-05	-2.52E-05	-1.56E-05	-7.78E-05	-1.69E-05	-2.37E-05	-6.21E-06	-3.18E-06	-2.40E-05	5.05E-06	-1.32E-05
0.124	3.27E-05	-0.00011787	-6.90E-05	6.48E-06	-3.01E-05	-2.07E-05	-7.64E-05	-1.63E-05	-2.44E-05	-5.96E-06	-5.01E-06	-1.12E-05	4.15E-06	-1.33E-05
0.125	1.69E-05	-7.48E-05	-8.01E-05	-1.09E-05	-3.87E-05	-2.38E-05	-7.15E-05	-1.68E-05	-2.57E-05	-6.70E-06	-5.26E-06	3.10E-07	4.93E-06	-1.11E-05
0.126	1.62E-05	-5.85E-05	-7.46E-05	-1.13E-05	-4.99E-05	-2.13E-05	-5.87E-05	-1.57E-05	-2.71E-05	-9.14E-06	-4.19E-06	2.54E-06	6.65E-06	-9.14E-06
0.127	7.29E-06	-0.000111155	-6.24E-05	-1.60E-05	-6.14E-05	-1.64E-05	-3.82E-05	-1.32E-05	-2.70E-05	-1.15E-05	-3.24E-06	-1.70E-06	9.27E-06	-8.24E-06
0.128	-1.08E-05	-0.000202722	-5.97E-05	-5.27E-05	-6.72E-05	-1.39E-05	-1.18E-05	-7.47E-06	-2.60E-05	-1.18E-05	-3.21E-06	-3.05E-06	1.34E-05	-7.69E-06
0.129	-1.80E-05	-0.000273488	-7.09E-05	-0.000109577	-6.63E-05	-1.28E-05	1.78E-05	-1.37E-06	-2.52E-05	-1.12E-05	-3.89E-06	3.71E-06	1.80E-05	-7.43E-06
0.13	-1.11E-05	-0.000283982	-9.04E-05	-0.000138923	-5.80E-05	-1.18E-05	4.47E-05	1.19E-06	-2.39E-05	-1.07E-05	-3.83E-06	1.27E-05	2.10E-05	-6.79E-06
0.131	-4.74E-06	-0.000254749	-0.000108753	-0.000121777	-4.30E-05	-9.16E-06	5.93E-05	2.81E-06	-1.98E-05	-1.00E-05	-3.09E-06	1.57E-05	2.30E-05	-6.06E-06
0.132	-2.30E-06	-0.000184805	-0.000119139	-7.83E-05	-2.66E-05	-3.85E-06	5.80E-05	4.56E-06	-1.41E-05	-8.89E-06	-2.57E-06	1.40E-05	2.51E-05	-4.62E-06
0.133	1.36E-05	-5.94E-05	-0.000121107	-2.48E-05	-1.62E-05	1.73E-06	4.69E-05	6.08E-06	-9.39E-06	-7.86E-06	-2.73E-06	1.04E-05	2.73E-05	-2.08E-06
0.134	3.79E-05	6.90E-05	-0.000117628	1.92E-05	-1.36E-05	3.56E-06	3.09E-05	5.79E-06	-6.45E-06	-9.12E-06	-3.69E-06	2.91E-06	2.85E-05	1.82E-06
0.135	2.57E-05	0.000134981	-0.000110947	2.31E-05	-1.51E-05	-1.44E-07	1.42E-05	5.20E-06	-4.80E-06	-1.24E-05	-4.88E-06	-8.77E-06	2.85E-05	6.29E-06
0.136	-3.63E-05	0.000122445	-0.000103187	-2.23E-05	-1.98E-05	-6.07E-06	-4.39E-06	4.12E-06	-3.97E-06	-1.36E-05	-4.72E-06	-1.79E-05	3.02E-05	9.69E-06
0.137	-0.000101576	6.65E-05	-9.88E-05	-7.30E-05	-2.90E-05	-1.29E-05	-2.81E-05	1.67E-06	-3.86E-06	-1.01E-05	-3.43E-06	-1.96E-05	3.55E-05	1.05E-05
0.138	-0.000121494	1.45E-06	-0.000101822	-8.58E-05	-4.55E-05	-2.03E-05	-5.23E-05	-1.27E-06	-3.95E-06	-4.70E-06	-3.15E-06	-1.62E-05	4.17E-05	8.72E-06
0.139	-0.000101806	-6.15E-05	-0.000107543	-7.29E-05	-7.12E-05	-2.73E-05	-6.48E-05	-2.95E-06	-4.49E-06	-7.00E-07	-4.80E-06	-1.20E-05	4.46E-05	5.86E-06
0.14	-7.27E-05	-0.000115477	-0.000104244	-7.26E-05	-9.93E-05	-3.17E-05	-6.13E-05	-3.11E-06	-5.71E-06	2.85E-06	-6.62E-06	-8.05E-06	4.41E-05	3.54E-06
0.141	-4.79E-05	-0.000143055	-9.10E-05	-8.65E-05	-0.000112396	-3.40E-05	-5.01E-05	-2.98E-06	-7.26E-06	5.52E-06	-6.10E-06	-5.43E-06	4.40E-05	2.08E-06
0.142	-1.60E-05	-0.000145598	-7.93E-05	-8.66E-05	-0.000106126	-3.57E-05	-4.57E-05	-3.16E-06	-8.59E-06	3.93E-06	-4.39E-06	-6.66E-06	4.88E-05	1.55E-06
0.143	1.99E-05	-0.000134423	-8.03E-05	-6.54E-05	-8.92E-05	-3.67E-05	-5.43E-05	-3.64E-06	-9.32E-06	-1.00E-06	-3.79E-06	-1.01E-05	5.76E-05	2.73E-06
0.144	3.08E-05	-0.000127497	-9.28E-05	-2.96E-05	-6.90E-05	-3.66E-05	-7.12E-05	-4.08E-06	-9.56E-06	-4.65E-06	-3.64E-06	-1.01E-05	6.47E-05	5.20E-06
0.145	2.29E-06	-0.000132878	-0.000105056	2.74E-05	-4.90E-05	-3.63E-05	-8.76E-05	-3.09E-06	-9.72E-06	-4.07E-06	-3.65E-06	-1.95E-06	6.68E-05	5.35E-06
0.146	-3.96E-05	-0.000134886	-0.000104562	7.99E-05	-3.38E-05	-3.86E-05	-9.25E-05	-9.20E-07	-9.79E-06	2.32E-07	-4.95E-06	8.19E-06	6.98E-05	1.29E-07
0.147	-5.79E-05	-0.000100794	-9.50E-05	6.31E-05	-1.72E-05	-4.56E-05	-8.77E-05	-3.36E-07	-9.10E-06	5.32E-06	-6.61E-06	1.12E-05	8.00E-05	-9.01E-06
0.148	-5.56E-05	-5.47E-05	-8.89E-05	-2.18E-06	6.58E-06	-5.36E-05	-8.45E-05	-1.85E-06	-7.74E-06	8.63E-06	-6.76E-06	1.06E-05	9.42E-05	-2.00E-05
0.149	-6.84E-05	-7.56E-05	-9.16E-05	-1.69E-05	2.98E-05	-5.66E-05	-8.39E-05	-3.84E-06	-7.21E-06	1.01E-05	-5.19E-06	1.42E-05	0.000104019	-3.11E-05
0.15	-8.97E-05	-0.000157306	-8.85E-05	1.57E-05	4.20E-05	-5.34E-05	-7.86E-05	-3.58E-06	-7.70E-06	1.34E-05	-4.27E-06	2.05E-05	0.000101956	-3.96E-05
0.151	-6.20E-05	-0.000228713	-6.90E-05	2.59E-05	4.43E-05	-4.31E-05	-6.30E-05	-2.42E-06	-7.70E-06	2.09E-05	-4.24E-06	2.51E-05	8.61E-05	-4.46E-05
0.152	1.14E-05	-0.00025509	-5.13E-05	-4.67E-07	4.62E-05	-2.99E-05	-3.64E-05	-2.44E-06	-6.90E-06	2.87E-05	-4.27E-06	2.60E-05	6.09E-05	-4.64E-05
0.153	6.28E-05	-0.000208621	-5.32E-05	-4.29E-05	4.15E-05	-2.23E-05	-5.04E-06	-1.12E-06	-5.17E-06	3.33E-05	-4.40E-06	2.46E-05	2.77E-05	-4.53E-05
0.154	7.16E-05	-5.85E-05	-7.05E-05	-6.21E-05	2.27E-05	-2.44E-05	2.76E-05	-2.97E-07	-3.31E-06	3.66E-05	-4.15E-06	2.44E-05	-1.40E-05	-4.43E-05
0.155	6.16E-05	0.000106444	-9.04E-05	-5.26E-05	-5.73E-06	-3.23E-05	5.60E-05	2.90E-07	-1.77E-06	4.21E-05	-4.31E-06	2.50E-05	-6.10E-05	-4.51E-05
0.156	3.52E-05	0.000155505	-0.000104003	-4.41E-05	-3.34E-05	-3.77E-05	7.19E-05	1.60E-06	1.87E-07	4.88E-05	-4.53E-06	2.44E-05	-0.000105518	-4.68E-05
0.157	-1.82E-05	0.000101729	-0.000109316	-5.26E-05	-5.69E-05	-3.78E-05	7.39E-05	2.05E-06	1.41E-06	5.18E-05	-4.03E-06	2.03E-05	-0.000141757	-4.73E-05
0.158	-8.57E-05	3.48E-05	-0.00010946	-6.72E-05	-7.42E-05	-3.70E-05	6.67E-05	1.18E-06	2.42E-06	4.82E-05	-3.41E-06	9.47E-06	-0.000165257	-4.66E-05
0.159	-0.000131729	1.51E-05	-0.000105612	-7.19E-05	-8.14E-05	-3.83E-05	5.64E-05	-1.43E-06	3.78E-06	4.04E-05	-2.85E-06	-3.53E-06	-0.000171578	-4.41E-05
0.16	-0.000128214	4.79E-05	-9.73E-05	-6.42E-05	-8.06E-05	-3.95E-05	4.30E-05	-3.32E-06	4.72E-06	3.20E-05	-2.19E-06	-1.02E-05	-0.000163277	-3.97E-05
0.161	-7.91E-05	8.05E-05	-8.60E-05	-4.72E-05	-7.65E-05	-3.79E-05	2.43E-05	-4.43E-06	4.45E-06	2.41E-05	-2.02E-06	-7.82E-06	-0.000148399	-3.47E-05
0.162	-2.05E-05	7.43E-05	-7.65E-05	-2.33E-05	-7.21E-05	-3.38E-05	1.71E-06	-5.00E-06	2.81E-06	1.67E-05	-1.91E-06	-9.14E-08	-0.000136593	-3.01E-05
0.163	2.36E-05	3.81E-05	-7.03E-05	5.06E-06	-6.89E-05	-3.00E-05	-1.95E-05	-6.06E-06	1.21E-06	1.00E-05	-8.09E-07	9.32E-06	-0.000128385	-2.51E-05
0.164	5.44E-05	1.07E-06	-6.64E-05	2.85E-05	-6.57E-05	-2.88E-05	-3.28E-05	-6.90E-06	7.58E-07	4.97E-06	5.66E-07	1.71E-05	-0.000116843	-1.91E-05
0.165	7.16E-05	-2.63E-05	-6.75E-05	4.53E-05	-5.90E-05	-2.93E-05	-3.63E-05	-5.75E-06	1.05E-06	1.93E-06	1.67E-07	1.82E-05	-0.000101853	-1.26E-05
0.166	6.22E-05	-4.64E-05	-7.69E-05	6.03E-05	-5.20E-05	-3.12E-05	-3.42E-05	-2.72E-06	6.06E-07	2.23E-07	-1.75E-06	1.08E-05	-9.32E-05	-6.35E-06
0.167	2.26E-05	-6.64E-05	-9.03E-05	5.30E-05	-4.93E-05	-3.46E-05	-3.37E-05	-1.70E-06	-1.05E-06	1.35E-07	-2.90E-06	4.26E-06	-9.25E-05	-1.40E-06
0.168	-2.53E-05	-0.000103725	-9.97E-05	-5.28E-06	-5.05E-05	-4.00E-05	-3.75E-05	-4.37E-06	-3.81E-06	1.65E-06	-1.87E-06	5.84E-06	-8.79E-05	1.71E-06
0.169	-4.54E-05	-0.000157667	-0.000101074	-7.99E-05	-5.16E-05	-4.71E-05	-4.27E-05	-8.71E-06	-6.72E-06	3.19E-06	9.15E-07	1.03E-05	-7.00E-05	4.75E-06
0.17	-3.55E-05	-0.000188301	-9.65E-05	-0.000116707	-5.20E-05	-5.36E-05	-4.61E-05	-1.24E-05	-7.81E-06	4.75E-06	3.27E-06	8.53E-06	-4.28E-05	9.31E-06
0.171	-2.59E-05	-0.000178801	-9.28E-05	-0.00011923	-5.43E-05	-5.81E-05	-4.91E-05	-1.37E-05	-7.10E-06	7.71E-06	3.02E-06	1.11E-06	-1.59E-05	1.36E-05
0.172	-2.99E-05	-0.00015274	-9.24E-05	-0.000109703	-5.89E-05	-6.02E-05	-5.46E-05	-1.49E-05	-6.92E-06	1.23E-05	7.54E-07	-3.82E-06	4.17E-06	1.59E-05
0.173	-4.14E-05	-0.000139402	-9.25E-05	-9.53E-05	-5.92E-05	-5.85E-05	-5.98E-05	-1.73E-05	-7.39E-06	1.66E-05	-2.78E-07	-3.47E-06	1.36E-05	1.57E-05
0.174	-5.87E-05	-0.000154765	-9.01E-05	-9.76E-05	-5.35E-05	-5.46E-05	-6.16E-05	-2.09E-05	-7.33E-06	1.83E-05	2.15E-07	6.60E-07	1.53E-05	1.44E-05
0.175	-0.000109266	-0.000128847	-8.81E-05	-0.000113333	-4.66E-05	-4.86E-05	-5.82E-05	-2.20E-05	-7.18E-06	1.65E-05	3.40E-07	7.56E-06	1.76E-05	1.34E-05
0.176	-0.000194255	-4.63E-06	-8.94E-05	-0.000105904	-4.26E-05	-4.20E-05	-4.62E-05	-1.94E-05	-6.90E-06	1.06E-05	-4.73E-07	1.36E-05	2.64E-05	1.44E-05
0.177	-0.000251733	0.000106309	-8.61E-05	-8.03E-05	-4.19E-05	-3.78E-05	-2.76E-05	-1.78E-05	-5.65E-06	3.21E-06	-1.39E-06	1.15E-05	3.72E-05	1.53E-05
0.178	-0.000257306	8.23E-05	-7.87E-05	-5.81E-05	-3.99E-05	-3.47E-05	-9.16E-06	-1.92E-05	-5.34E-06	-2.54E-06	-1.48E-06	3.51E-06	4.07E-05	1.28E-05
0.179	-0.000221997	-1.23E-06	-7.24E-05	-4.48E-05	-3.27E-05	-3.25E-05	1.54E-06	-2.15E-05	-7.26E-06	-6.55E-06	-2.34E-06	-2.75E-06	3.39E-05	8.57E-06
0.18	-0.000132495	-1.58E-05	-6.77E-05	-3.79E-05	-2.23E-05	-2.97E-05	1.09E-06	-2.10E-05	-9.06E-06	-9.27E-06	-3.30E-06	-6.11E-06	2.25E-05	3.89E-06
0.181	-1.35E-05	2.97E-05	-6.51E-05	-3.09E-05	-1.20E-05	-2.63E-05	-5.26E-06	-1.70E-05	-9.53E-06	-1.19E-05	-1.98E-06	-6.15E-06	1.65E-05	8.67E-07
0.182	8.23E-05	5.43E-05	-6.46E-05	-2.67E-05	-3.89E-06	-2.13E-05	-1.30E-05	-1.31E-05	-8.49E-06	-1.45E-05	2.54E-07	-5.51E-06	1.48E-05	-6.84E-08
0.183	0.0001352	4.20E-05	-6.71E-05	-2.87E-05	-8.99E-07	-1.48E-05	-1.69E-05	-1.08E-05	-7.21E-06	-1.60E-05	8.35E-07	-6.20E-06	1.28E-05	-1.91E-06
0.184	0.00015181	1.65E-05	-7.00E-05	-3.62E-05	-4.91E-06	-7.60E-06	-1.64E-05	-9.53E-06	-7.28E-06	-1.66E-05	-2.17E-07	-9.72E-06	9.02E-06	-5.36E-06
0.185	0.000134852	-6.08E-06	-7.48E-05	-4.28E-05	-1.36E-05	-1.38E-06	-1.49E-05	-7.19E-06	-7.44E-06	-1.74E-05	-1.71E-06	-1.69E-05	6.98E-06	-7.03E-06
0.186	9.74E-05	-2.55E-05	-8.26E-05	-3.97E-05	-1.91E-05	2.22E-06	-1.56E-05	-4.14E-06	-6.74E-06	-1.79E-05	-2.01E-06	-2.43E-05	1.66E-05	-1.38E-06
0.187	6.45E-05	-4.69E-05	-8.90E-05	-3.26E-05	-1.77E-05	1.13E-06	-1.89E-05	-4.40E-07	-5.43E-06	-1.76E-05	-7.42E-07	-2.83E-05	4.09E-05	1.17E-05
0.188	5.09E-05	-6.42E-05	-9.19E-05	-3.50E-05	-1.09E-05	-6.27E-06	-2.38E-05	1.86E-06	-5.40E-06	-1.73E-05	7.16E-07	-2.72E-05	7.11E-05	2.83E-05
0.189	5.76E-05	-7.04E-05	-9.36E-05	-4.74E-05	-2.75E-06	-1.56E-05	-3.02E-05	1.34E-06	-8.16E-06	-1.83E-05	1.61E-06	-2.31E-05	9.81E-05	4.41E-05
0.19	7.61E-05	-6.60E-05	-9.50E-05	-5.59E-05	3.05E-06	-2.15E-05	-3.60E-05	-6.78E-07	-1.29E-05	-2.09E-05	2.34E-06	-1.86E-05	0.000120041	5.67E-05
0.191	8.37E-05	-6.20E-05	-9.62E-05	-5.67E-05	1.87E-06	-2.22E-05	-3.93E-05	-3.20E-06	-1.76E-05	-2.28E-05	3.52E-06	-1.56E-05	0.000136105	6.47E-05
0.192	5.06E-05	-6.26E-05	-9.88E-05	-5.41E-05	-5.54E-06	-2.05E-05	-3.82E-05	-5.96E-06	-1.91E-05	-2.31E-05	4.55E-06	-1.46E-05	0.000143213	6.67E-05
0.193	-2.33E-05	-6.77E-05	-0.000103468	-4.74E-05	-1.43E-05	-1.93E-05	-3.52E-05	-8.44E-06	-1.57E-05	-2.21E-05	4.70E-06	-1.57E-05	0.000142333	6.29E-05
0.194	-9.08E-05	-7.35E-05	-0.000108352	-3.67E-05	-2.05E-05	-1.89E-05	-3.29E-05	-9.79E-06	-8.53E-06	-2.10E-05	4.29E-06	-1.75E-05	0.00013872	5.24E-05
0.195	-0.000106182	-8.17E-05	-0.000112109	-3.37E-05	-2.44E-05	-1.81E-05	-3.26E-05	-1.10E-05	-1.42E-06	-2.05E-05	4.19E-06	-1.85E-05	0.000132866	3.41E-05
0.196	-8.02E-05	-9.28E-05	-0.000115256	-5.02E-05	-2.70E-05	-1.74E-05	-3.28E-05	-1.17E-05	2.08E-06	-2.06E-05	3.79E-06	-1.80E-05	0.000122423	9.45E-06
0.197	-4.88E-05	-0.000104034	-0.000116192	-6.42E-05	-2.86E-05	-1.80E-05	-3.34E-05	-1.27E-05	1.17E-06	-2.06E-05	2.00E-06	-1.69E-05	0.000109179	-1.36E-05
0.198	-3.15E-05	-0.00010972	-0.000112545	-3.90E-05	-3.01E-05	-1.93E-05	-3.26E-05	-1.48E-05	-2.36E-06	-1.97E-05	-8.74E-08	-1.65E-05	0.000103607	-2.67E-05
0.199	-2.81E-05	-0.000105753	-0.000103844	5.83E-06	-3.01E-05	-1.91E-05	-3.05E-05	-1.71E-05	-6.22E-06	-1.72E-05	-1.39E-06	-1.64E-05	0.000120291	-2.94E-05
0.2	-2.95E-05	-9.39E-05	-9.47E-05	7.00E-06	-3.00E-05	-1.67E-05	-3.05E-05	-1.61E-05	-8.30E-06	-1.46E-05	-3.30E-06	-1.80E-05	0.00015882	-2.76E-05
0.201	-2.95E-05	-8.15E-05	-9.14E-05	-2.84E-05	-3.25E-05	-1.29E-05	-3.23E-05	-1.33E-05	-8.98E-06	-1.47E-05	-4.38E-06	-2.33E-05	0.000198358	-2.68E-05
0.202	-2.04E-05	-7.31E-05	-9.25E-05	-3.60E-05	-3.49E-05	-1.10E-05	-3.46E-05	-1.10E-05	-9.69E-06	-1.70E-05	-2.78E-06	-2.98E-05	0.000216419	-3.29E-05
0.203	2.77E-07	-7.54E-05	-9.49E-05	-1.75E-05	-3.52E-05	-1.31E-05	-3.63E-05	-9.82E-06	-1.20E-05	-1.82E-05	-9.26E-08	-3.24E-05	0.000194596	-5.14E-05
0.204	5.02E-06	-8.63E-05	-9.54E-05	-1.21E-05	-3.53E-05	-1.68E-05	-3.66E-05	-9.77E-06	-1.47E-05	-1.74E-05	1.83E-06	-3.09E-05	0.00012739	-7.90E-05
0.205	-1.30E-05	-9.34E-05	-9.44E-05	-1.76E-05	-3.52E-05	-2.09E-05	-3.53E-05	-8.43E-06	-1.34E-05	-1.64E-05	2.81E-06	-2.67E-05	3.43E-05	-0.000107067
0.206	-2.81E-05	-9.10E-05	-9.65E-05	-2.11E-05	-3.61E-05	-2.45E-05	-3.34E-05	-7.61E-06	-9.60E-06	-1.56E-05	3.35E-06	-2.28E-05	-6.19E-05	-0.000127108
0.207	-3.83E-05	-8.12E-05	-0.000100503	-2.54E-05	-3.74E-05	-2.83E-05	-3.27E-05	-9.19E-06	-8.32E-06	-1.40E-05	2.72E-06	-2.04E-05	-0.000148885	-0.000134643
0.208	-4.80E-05	-7.19E-05	-0.000102429	-3.13E-05	-3.72E-05	-3.08E-05	-3.41E-05	-1.16E-05	-1.06E-05	-1.29E-05	2.63E-06	-1.73E-05	-0.000220167	-0.000130105
0.209	-5.37E-05	-6.66E-05	-9.90E-05	-3.78E-05	-3.55E-05	-3.20E-05	-3.60E-05	-1.44E-05	-1.34E-05	-1.23E-05	3.79E-06	-1.35E-05	-0.000269022	-0.000116306
0.21	-5.14E-05	-6.67E-05	-9.24E-05	-4.06E-05	-3.53E-05	-3.43E-05	-3.62E-05	-1.61E-05	-1.24E-05	-1.11E-05	4.74E-06	-9.21E-06	-0.000296457	-0.000102384
0.211	-4.50E-05	-6.48E-05	-8.45E-05	-4.00E-05	-3.64E-05	-3.81E-05	-3.50E-05	-1.51E-05	-7.96E-06	-9.16E-06	4.60E-06	-4.01E-06	-0.000302415	-9.55E-05
0.212	-3.91E-05	-5.83E-05	-7.95E-05	-4.25E-05	-3.62E-05	-4.18E-05	-3.40E-05	-1.23E-05	-5.53E-06	-6.52E-06	4.83E-06	5.82E-07	-0.000281678	-9.50E-05
0.213	-3.87E-05	-5.02E-05	-7.87E-05	-5.14E-05	-3.42E-05	-4.34E-05	-3.33E-05	-8.85E-06	-7.88E-06	-4.23E-06	5.94E-06	3.86E-06	-0.000237075	-9.26E-05
0.214	-4.41E-05	-4.32E-05	-7.88E-05	-6.16E-05	-3.18E-05	-4.38E-05	-3.24E-05	-4.75E-06	-1.23E-05	-2.62E-06	6.24E-06	6.88E-06	-0.000184553	-8.00E-05
0.215	-5.07E-05	-3.72E-05	-7.74E-05	-6.54E-05	-3.11E-05	-4.37E-05	-3.17E-05	-1.52E-06	-1.49E-05	1.48E-07	5.91E-06	1.01E-05	-0.00014449	-6.00E-05
0.216	-5.50E-05	-3.17E-05	-7.35E-05	-6.31E-05	-3.22E-05	-4.22E-05	-3.15E-05	-1.07E-06	-1.41E-05	5.39E-06	5.93E-06	1.30E-05	-0.000121985	-3.99E-05
0.217	-5.53E-05	-2.98E-05	-7.15E-05	-5.64E-05	-3.36E-05	-4.01E-05	-3.20E-05	-3.04E-06	-1.17E-05	1.18E-05	6.56E-06	1.46E-05	-0.000109201	-2.29E-05
0.218	-5.09E-05	-3.37E-05	-7.58E-05	-4.55E-05	-3.43E-05	-3.98E-05	-3.19E-05	-6.73E-06	-1.15E-05	1.65E-05	6.69E-06	1.50E-05	-9.23E-05	-6.86E-06
0.219	-4.15E-05	-4.18E-05	-8.52E-05	-3.91E-05	-3.51E-05	-4.04E-05	-3.04E-05	-1.24E-05	-1.40E-05	1.74E-05	6.59E-06	1.40E-05	-5.85E-05	7.79E-06
0.22	-3.05E-05	-4.95E-05	-9.44E-05	-5.06E-05	-3.75E-05	-4.12E-05	-2.93E-05	-2.02E-05	-1.78E-05	1.45E-05	7.48E-06	1.11E-05	-5.85E-06	1.91E-05
0.221	-2.27E-05	-5.34E-05	-9.95E-05	-6.46E-05	-4.09E-05	-4.26E-05	-2.88E-05	-2.51E-05	-2.23E-05	9.21E-06	9.30E-06	7.11E-06	4.86E-05	2.44E-05
0.222	-2.00E-05	-5.27E-05	-9.89E-05	-5.07E-05	-4.27E-05	-4.42E-05	-2.86E-05	-2.43E-05	-2.85E-05	3.97E-06	9.99E-06	3.37E-06	8.33E-05	2.20E-05
0.223	-2.10E-05	-4.85E-05	-9.20E-05	-1.48E-05	-4.35E-05	-4.58E-05	-2.80E-05	-2.11E-05	-3.77E-05	1.37E-06	9.03E-06	1.73E-06	8.50E-05	1.21E-05
0.224	-2.45E-05	-4.41E-05	-8.17E-05	8.38E-06	-4.53E-05	-4.74E-05	-2.71E-05	-1.76E-05	-4.88E-05	1.88E-06	7.32E-06	1.02E-06	5.38E-05	-3.32E-06
0.225	-2.19E-05	-4.28E-05	-7.31E-05	1.19E-05	-4.68E-05	-4.84E-05	-2.56E-05	-1.28E-05	-5.79E-05	3.72E-06	5.54E-06	-1.25E-06	5.30E-06	-1.94E-05
0.226	-9.41E-06	-4.73E-05	-6.99E-05	2.35E-05	-4.62E-05	-4.89E-05	-2.48E-05	-7.93E-06	-6.10E-05	4.45E-06	4.98E-06	-3.78E-06	-3.72E-05	-2.89E-05
0.227	2.52E-06	-5.49E-05	-7.40E-05	3.87E-05	-4.42E-05	-4.77E-05	-2.25E-05	-5.58E-06	-5.70E-05	3.64E-06	4.56E-06	-5.20E-06	-5.78E-05	-2.88E-05
0.228	2.53E-06	-5.78E-05	-8.20E-05	2.19E-05	-4.29E-05	-4.53E-05	-1.96E-05	-7.38E-06	-4.92E-05	2.79E-06	3.24E-06	-7.22E-06	-5.83E-05	-2.44E-05
0.229	-5.84E-06	-5.41E-05	-8.82E-05	-1.95E-05	-4.11E-05	-4.26E-05	-1.87E-05	-1.34E-05	-4.19E-05	2.82E-06	2.53E-06	-1.02E-05	-4.44E-05	-2.19E-05
0.23	-1.26E-05	-4.87E-05	-9.26E-05	-5.69E-05	-3.96E-05	-4.23E-05	-1.75E-05	-2.12E-05	-3.57E-05	4.36E-06	3.02E-06	-1.13E-05	-1.82E-05	-2.26E-05
0.231	-2.32E-05	-4.62E-05	-9.83E-05	-7.71E-05	-3.84E-05	-4.50E-05	-1.57E-05	-2.44E-05	-3.07E-05	4.98E-06	3.11E-06	-1.04E-05	8.45E-06	-2.55E-05
0.232	-4.80E-05	-4.78E-05	-0.000104574	-8.33E-05	-3.74E-05	-4.55E-05	-1.33E-05	-2.18E-05	-2.66E-05	4.03E-06	3.94E-06	-8.12E-06	2.45E-05	-2.80E-05
0.233	-7.22E-05	-4.64E-05	-0.000107292	-8.00E-05	-3.77E-05	-4.30E-05	-1.19E-05	-1.67E-05	-2.18E-05	4.51E-06	4.56E-06	-5.57E-06	3.05E-05	-2.59E-05
0.234	-7.65E-05	-3.94E-05	-0.000106138	-6.89E-05	-3.72E-05	-4.04E-05	-1.16E-05	-1.04E-05	-1.65E-05	5.89E-06	2.97E-06	-5.11E-06	3.00E-05	-2.07E-05
0.235	-6.61E-05	-3.65E-05	-0.000102957	-5.71E-05	-3.58E-05	-3.85E-05	-1.27E-05	-5.10E-06	-1.19E-05	6.62E-06	1.46E-06	-4.94E-06	2.51E-05	-1.70E-05
0.236	-5.67E-05	-3.92E-05	-0.000102662	-4.63E-05	-3.48E-05	-3.80E-05	-1.31E-05	-2.74E-06	-7.72E-06	6.88E-06	6.74E-07	-4.40E-06	1.44E-05	-1.67E-05
0.237	-5.35E-05	-4.15E-05	-0.000106205	-4.03E-05	-3.41E-05	-3.83E-05	-1.19E-05	-3.44E-06	-3.22E-06	6.53E-06	1.03E-06	-3.30E-06	1.33E-06	-1.57E-05
0.238	-5.32E-05	-3.99E-05	-0.000108054	-3.82E-05	-3.36E-05	-3.95E-05	-1.30E-05	-3.02E-06	1.59E-06	6.39E-06	2.23E-06	-9.04E-07	-8.65E-06	-7.82E-06
0.239	-5.25E-05	-3.56E-05	-0.000107935	-3.94E-05	-3.48E-05	-4.01E-05	-1.50E-05	-1.83E-07	6.69E-06	7.47E-06	3.56E-06	1.29E-06	-1.27E-05	4.96E-06
0.24	-5.11E-05	-3.20E-05	-0.000107934	-4.16E-05	-3.82E-05	-3.89E-05	-1.66E-05	5.74E-07	1.05E-05	7.87E-06	4.16E-06	1.75E-06	-1.32E-05	1.38E-05
0.241	-4.94E-05	-3.38E-05	-0.000109297	-4.43E-05	-4.11E-05	-3.70E-05	-1.73E-05	-2.52E-06	1.28E-05	6.47E-06	3.48E-06	9.56E-07	-6.15E-06	1.49E-05
0.242	-4.40E-05	-3.97E-05	-0.000112419	-4.76E-05	-4.22E-05	-3.44E-05	-1.76E-05	-6.51E-06	1.49E-05	5.12E-06	2.36E-06	-6.04E-08	1.21E-05	9.60E-06
0.243	-3.41E-05	-4.27E-05	-0.000115497	-5.10E-05	-4.17E-05	-3.19E-05	-1.74E-05	-8.40E-06	1.71E-05	4.35E-06	1.54E-06	-2.23E-06	3.10E-05	1.91E-06
0.244	-2.14E-05	-4.12E-05	-0.000115408	-5.21E-05	-4.09E-05	-2.97E-05	-1.73E-05	-1.00E-05	1.78E-05	3.48E-06	1.82E-06	-4.79E-06	3.88E-05	-4.51E-06
0.245	-9.36E-06	-4.23E-05	-0.000111399	-5.02E-05	-4.01E-05	-2.88E-05	-1.75E-05	-1.16E-05	1.44E-05	2.63E-06	2.87E-06	-6.44E-06	3.83E-05	-7.96E-06
0.246	4.22E-07	-5.46E-05	-0.000106417	-4.85E-05	-3.79E-05	-2.85E-05	-1.70E-05	-9.59E-06	6.66E-06	2.58E-06	3.64E-06	-7.02E-06	4.24E-05	-8.26E-06
0.247	6.22E-06	-7.49E-05	-0.000102371	-4.75E-05	-3.52E-05	-2.74E-05	-1.64E-05	-2.73E-06	-1.34E-06	3.13E-06	3.57E-06	-6.05E-06	5.11E-05	-7.36E-06
0.248	6.64E-06	-8.98E-05	-9.97E-05	-4.66E-05	-3.27E-05	-2.48E-05	-1.60E-05	4.12E-06	-5.19E-06	3.14E-06	3.59E-06	-3.08E-06	5.15E-05	-8.84E-06
0.249	3.54E-06	-9.04E-05	-9.80E-05	-4.35E-05	-3.03E-05	-2.15E-05	-1.69E-05	6.82E-06	-5.45E-06	2.81E-06	3.94E-06	6.63E-07	3.65E-05	-1.35E-05
0.25	9.63E-07	-7.95E-05	-9.57E-05	-3.89E-05	-2.89E-05	-1.80E-05	-1.89E-05	5.87E-06	-4.32E-06	3.17E-06	4.20E-06	5.07E-06	1.76E-05	-1.60E-05
0.251	-4.22E-06	-6.75E-05	-9.41E-05	-3.43E-05	-2.89E-05	-1.55E-05	-2.06E-05	2.53E-06	-2.42E-06	4.04E-06	3.71E-06	1.07E-05	9.29E-06	-1.21E-05
0.252	-1.66E-05	-6.15E-05	-9.68E-05	-3.09E-05	-2.87E-05	-1.53E-05	-2.08E-05	-8.06E-07	9.01E-07	4.69E-06	3.88E-06	1.52E-05	1.27E-05	-3.54E-06
0.253	-3.06E-05	-6.08E-05	-0.000102015	-2.89E-05	-2.97E-05	-1.65E-05	-2.12E-05	-4.41E-07	5.77E-06	4.96E-06	5.20E-06	1.64E-05	2.02E-05	5.88E-06
0.254	-4.05E-05	-6.05E-05	-0.000105509	-2.86E-05	-3.11E-05	-1.76E-05	-2.17E-05	4.08E-06	1.10E-05	4.36E-06	5.22E-06	1.54E-05	3.11E-05	1.43E-05
0.255	-4.42E-05	-5.74E-05	-0.000105276	-2.97E-05	-3.23E-05	-1.74E-05	-2.25E-05	8.91E-06	1.81E-05	3.88E-06	4.14E-06	1.39E-05	4.41E-05	2.29E-05
0.256	-4.27E-05	-5.12E-05	-0.000100548	-3.19E-05	-3.36E-05	-1.85E-05	-2.39E-05	1.23E-05	2.50E-05	3.39E-06	3.32E-06	1.23E-05	5.17E-05	3.11E-05
0.257	-3.90E-05	-4.39E-05	-9.59E-05	-3.46E-05	-3.53E-05	-2.12E-05	-2.47E-05	1.37E-05	2.81E-05	2.78E-06	2.72E-06	1.16E-05	5.30E-05	3.58E-05
0.258	-3.70E-05	-3.91E-05	-9.27E-05	-3.41E-05	-3.74E-05	-2.37E-05	-2.40E-05	1.41E-05	3.13E-05	2.80E-06	1.47E-06	1.05E-05	5.26E-05	3.59E-05
0.259	-3.72E-05	-3.59E-05	-8.93E-05	-3.02E-05	-3.75E-05	-2.72E-05	-2.34E-05	1.54E-05	3.74E-05	3.39E-06	5.04E-07	8.05E-06	5.45E-05	3.42E-05
0.26	-3.36E-05	-3.50E-05	-8.99E-05	-3.02E-05	-3.68E-05	-3.03E-05	-2.27E-05	1.62E-05	4.43E-05	4.86E-06	-1.46E-07	5.44E-06	6.00E-05	3.31E-05
0.261	-2.39E-05	-3.99E-05	-9.63E-05	-3.57E-05	-3.74E-05	-3.16E-05	-2.21E-05	1.45E-05	4.81E-05	6.85E-06	3.20E-07	2.14E-06	6.73E-05	3.15E-05
0.262	-1.44E-05	-4.77E-05	-0.000104661	-4.05E-05	-3.87E-05	-3.23E-05	-2.26E-05	9.61E-06	4.67E-05	9.13E-06	1.96E-06	-6.63E-07	7.18E-05	2.89E-05
0.263	-1.25E-05	-5.36E-05	-0.000110096	-3.83E-05	-3.92E-05	-3.33E-05	-2.36E-05	4.60E-06	3.94E-05	1.18E-05	1.90E-06	-2.68E-06	6.94E-05	2.50E-05
0.264	-1.80E-05	-5.45E-05	-0.000108589	-3.18E-05	-3.76E-05	-3.46E-05	-2.31E-05	2.14E-06	2.41E-05	1.44E-05	5.07E-07	-4.79E-06	6.03E-05	1.92E-05
0.265	-2.20E-05	-5.31E-05	-1.00E-04	-2.76E-05	-3.43E-05	-3.62E-05	-2.15E-05	2.06E-06	-6.21E-07	1.63E-05	-7.76E-07	-5.78E-06	5.12E-05	1.42E-05
0.266	-2.16E-05	-5.31E-05	-9.14E-05	-2.59E-05	-3.12E-05	-3.87E-05	-2.10E-05	2.02E-06	-3.13E-05	1.78E-05	-1.12E-06	-4.87E-06	4.82E-05	1.32E-05
0.267	-1.73E-05	-5.34E-05	-8.74E-05	-2.73E-05	-2.85E-05	-4.17E-05	-2.10E-05	6.79E-07	-5.95E-05	1.90E-05	-1.83E-06	-3.29E-06	5.09E-05	1.55E-05
0.268	-7.78E-06	-5.18E-05	-8.70E-05	-3.06E-05	-2.60E-05	-4.28E-05	-2.03E-05	-3.67E-07	-7.99E-05	1.94E-05	-3.21E-06	-2.62E-06	5.68E-05	1.78E-05
0.269	3.20E-06	-5.06E-05	-8.87E-05	-3.32E-05	-2.36E-05	-4.13E-05	-1.97E-05	1.44E-07	-9.09E-05	1.92E-05	-4.76E-06	-2.38E-06	6.32E-05	1.87E-05
0.27	1.08E-05	-5.28E-05	-9.12E-05	-3.43E-05	-2.24E-05	-4.00E-05	-1.95E-05	3.06E-07	-9.63E-05	1.84E-05	-6.31E-06	-1.51E-06	6.87E-05	1.85E-05
0.271	1.22E-05	-5.76E-05	-9.40E-05	-3.56E-05	-2.19E-05	-4.02E-05	-1.96E-05	-1.51E-06	-0.000101187	1.70E-05	-7.19E-06	4.59E-07	7.33E-05	1.68E-05
0.272	3.48E-06	-5.91E-05	-9.74E-05	-3.62E-05	-2.22E-05	-4.13E-05	-2.00E-05	-4.55E-06	-0.000104879	1.65E-05	-8.20E-06	2.11E-06	7.71E-05	1.36E-05
0.273	-1.35E-05	-5.24E-05	-0.000101929	-3.62E-05	-2.35E-05	-4.19E-05	-2.07E-05	-7.42E-06	-0.000101367	1.71E-05	-1.03E-05	2.19E-06	8.05E-05	1.12E-05
0.274	-2.60E-05	-4.18E-05	-0.000105786	-3.63E-05	-2.55E-05	-4.23E-05	-2.20E-05	-7.99E-06	-8.92E-05	1.65E-05	-1.29E-05	1.42E-06	8.38E-05	1.09E-05
0.275	-2.52E-05	-3.46E-05	-0.000106383	-3.56E-05	-2.90E-05	-4.37E-05	-2.32E-05	-7.26E-06	-7.49E-05	1.44E-05	-1.43E-05	8.12E-07	8.60E-05	1.21E-05
0.276	-1.79E-05	-3.33E-05	-0.000104517	-3.34E-05	-3.27E-05	-4.58E-05	-2.43E-05	-7.15E-06	-6.55E-05	1.19E-05	-1.40E-05	-2.88E-07	8.71E-05	1.36E-05
0.277	-1.49E-05	-3.60E-05	-0.000101318	-3.06E-05	-3.54E-05	-4.72E-05	-2.46E-05	-8.45E-06	-6.18E-05	9.67E-06	-1.28E-05	-2.27E-06	8.80E-05	1.46E-05
0.278	-1.73E-05	-4.27E-05	-9.86E-05	-3.08E-05	-3.77E-05	-4.73E-05	-2.53E-05	-1.25E-05	-6.02E-05	8.28E-06	-1.21E-05	-3.98E-06	8.91E-05	1.50E-05
0.279	-2.15E-05	-5.09E-05	-9.66E-05	-3.61E-05	-3.98E-05	-4.72E-05	-2.68E-05	-1.85E-05	-5.70E-05	8.72E-06	-1.26E-05	-4.76E-06	8.96E-05	1.50E-05
0.28	-2.63E-05	-5.62E-05	-9.23E-05	-4.07E-05	-4.10E-05	-4.64E-05	-2.71E-05	-2.34E-05	-5.06E-05	1.10E-05	-1.29E-05	-4.82E-06	8.73E-05	1.33E-05
0.281	-2.88E-05	-5.51E-05	-8.68E-05	-3.81E-05	-4.14E-05	-4.49E-05	-2.55E-05	-2.44E-05	-4.31E-05	1.34E-05	-1.23E-05	-4.58E-06	8.28E-05	9.77E-06
0.282	-2.86E-05	-5.04E-05	-8.05E-05	-2.84E-05	-4.18E-05	-4.35E-05	-2.35E-05	-2.17E-05	-3.93E-05	1.28E-05	-1.12E-05	-5.24E-06	7.76E-05	7.49E-06
0.283	-2.75E-05	-4.67E-05	-7.23E-05	-1.94E-05	-4.30E-05	-4.16E-05	-2.16E-05	-1.81E-05	-3.89E-05	9.70E-06	-1.06E-05	-6.38E-06	7.23E-05	7.73E-06
0.284	-2.62E-05	-4.52E-05	-6.75E-05	-1.54E-05	-4.24E-05	-3.96E-05	-2.06E-05	-1.67E-05	-3.55E-05	7.85E-06	-1.15E-05	-7.00E-06	6.71E-05	7.69E-06
0.285	-2.67E-05	-4.48E-05	-6.92E-05	-1.80E-05	-4.27E-05	-3.84E-05	-1.87E-05	-1.89E-05	-2.73E-05	7.53E-06	-1.32E-05	-9.27E-06	6.20E-05	5.95E-06
0.286	-2.78E-05	-4.46E-05	-7.33E-05	-3.39E-05	-4.52E-05	-3.83E-05	-1.50E-05	-2.29E-05	-1.77E-05	6.29E-06	-1.42E-05	-1.31E-05	5.74E-05	4.75E-06
0.287	-2.74E-05	-4.63E-05	-7.60E-05	-5.71E-05	-4.76E-05	-3.93E-05	-1.29E-05	-2.38E-05	-1.17E-05	2.75E-06	-1.45E-05	-1.65E-05	5.32E-05	5.29E-06
0.288	-2.60E-05	-4.82E-05	-7.73E-05	-7.35E-05	-4.72E-05	-3.98E-05	-1.25E-05	-1.92E-05	-1.07E-05	-1.87E-07	-1.44E-05	-1.78E-05	4.99E-05	5.72E-06
0.289	-2.55E-05	-4.82E-05	-7.79E-05	-7.57E-05	-4.24E-05	-4.00E-05	-1.35E-05	-1.39E-05	-9.46E-06	9.86E-08	-1.30E-05	-1.70E-05	4.59E-05	6.81E-06
0.29	-2.67E-05	-4.73E-05	-7.90E-05	-6.99E-05	-3.86E-05	-3.92E-05	-1.63E-05	-6.13E-06	-3.93E-06	1.57E-06	-1.12E-05	-1.70E-05	4.01E-05	8.12E-06
0.291	-2.61E-05	-4.72E-05	-8.16E-05	-6.86E-05	-3.70E-05	-3.83E-05	-1.94E-05	4.75E-06	2.69E-06	1.95E-06	-1.07E-05	-1.86E-05	3.29E-05	8.31E-06
0.292	-2.37E-05	-4.75E-05	-8.63E-05	-7.57E-05	-3.74E-05	-3.77E-05	-2.17E-05	1.23E-05	4.90E-06	2.41E-06	-1.12E-05	-1.84E-05	2.64E-05	7.94E-06
0.293	-2.23E-05	-4.73E-05	-9.14E-05	-8.25E-05	-3.87E-05	-3.66E-05	-2.21E-05	1.54E-05	4.57E-07	5.76E-06	-1.09E-05	-1.42E-05	2.18E-05	6.63E-06
0.294	-2.20E-05	-4.71E-05	-9.43E-05	-7.64E-05	-3.95E-05	-3.57E-05	-2.14E-05	1.41E-05	-8.46E-06	1.19E-05	-1.04E-05	-8.10E-06	1.90E-05	4.72E-06
0.295	-2.04E-05	-4.59E-05	-9.49E-05	-5.37E-05	-4.13E-05	-3.55E-05	-2.13E-05	9.77E-06	-1.92E-05	1.70E-05	-1.10E-05	-4.21E-06	1.80E-05	2.60E-06
0.296	-1.77E-05	-4.40E-05	-9.46E-05	-2.72E-05	-4.43E-05	-3.67E-05	-2.25E-05	5.40E-06	-2.95E-05	1.90E-05	-1.18E-05	-4.18E-06	1.71E-05	5.93E-07
0.297	-1.68E-05	-4.21E-05	-9.30E-05	-1.64E-05	-4.83E-05	-3.79E-05	-2.39E-05	4.38E-06	-3.45E-05	1.86E-05	-1.16E-05	-5.80E-06	1.56E-05	-1.27E-06
0.298	-1.77E-05	-4.04E-05	-8.95E-05	-2.29E-05	-5.30E-05	-3.83E-05	-2.49E-05	5.20E-06	-3.05E-05	1.64E-05	-1.02E-05	-7.08E-06	1.42E-05	-2.78E-06
0.299	-2.02E-05	-3.99E-05	-8.56E-05	-3.07E-05	-5.60E-05	-3.81E-05	-2.57E-05	5.64E-06	-2.07E-05	1.35E-05	-8.53E-06	-7.57E-06	1.27E-05	-3.92E-06
0.3	-2.18E-05	-4.10E-05	-8.34E-05	-2.92E-05	-5.52E-05	-3.80E-05	-2.51E-05	4.42E-06	-1.32E-05	1.13E-05	-7.99E-06	-6.01E-06	1.04E-05	-4.26E-06
0.301	-2.14E-05	-4.28E-05	-8.15E-05	-2.39E-05	-5.28E-05	-3.79E-05	-2.34E-05	1.37E-06	-1.19E-05	9.44E-06	-8.98E-06	-2.18E-06	8.10E-06	-4.31E-06
0.302	-2.07E-05	-4.50E-05	-7.71E-05	-2.37E-05	-5.18E-05	-3.80E-05	-2.30E-05	-3.18E-06	-1.35E-05	5.30E-06	-9.97E-06	9.58E-07	7.09E-06	-5.87E-06
0.303	-2.38E-05	-4.86E-05	-6.99E-05	-3.30E-05	-5.23E-05	-3.85E-05	-2.40E-05	-7.49E-06	-1.52E-05	-1.40E-06	-9.41E-06	9.76E-07	6.66E-06	-9.56E-06
0.304	-3.13E-05	-5.15E-05	-6.06E-05	-5.59E-05	-5.15E-05	-4.03E-05	-2.38E-05	-1.04E-05	-1.97E-05	-6.90E-06	-7.78E-06	-1.36E-06	5.60E-06	-1.41E-05
0.305	-3.85E-05	-5.16E-05	-5.39E-05	-9.63E-05	-4.81E-05	-4.13E-05	-2.26E-05	-1.08E-05	-2.86E-05	-8.82E-06	-6.18E-06	-4.37E-06	4.70E-06	-1.82E-05
0.306	-4.16E-05	-4.93E-05	-5.21E-05	-0.000140814	-4.39E-05	-3.88E-05	-2.20E-05	-9.48E-06	-3.74E-05	-7.93E-06	-6.08E-06	-7.55E-06	4.43E-06	-1.92E-05
0.307	-3.93E-05	-4.74E-05	-5.25E-05	-0.000155292	-4.09E-05	-3.50E-05	-2.22E-05	-1.29E-05	-3.84E-05	-4.62E-06	-7.19E-06	-1.03E-05	3.85E-06	-1.75E-05
0.308	-3.21E-05	-4.95E-05	-5.33E-05	-0.000118795	-3.90E-05	-3.33E-05	-2.33E-05	-2.14E-05	-2.83E-05	-1.24E-06	-6.89E-06	-1.04E-05	2.22E-06	-1.66E-05
0.309	-2.58E-05	-5.44E-05	-5.52E-05	-5.39E-05	-3.83E-05	-3.29E-05	-2.48E-05	-2.75E-05	-1.26E-05	-1.19E-06	-5.89E-06	-8.25E-06	-2.85E-07	-1.83E-05
0.31	-2.58E-05	-5.85E-05	-5.33E-05	-1.18E-05	-3.86E-05	-3.09E-05	-2.50E-05	-2.84E-05	-9.86E-08	-5.12E-06	-5.71E-06	-4.66E-06	-2.78E-06	-2.24E-05
0.311	-3.02E-05	-6.07E-05	-4.10E-05	-1.84E-05	-3.93E-05	-2.80E-05	-2.54E-05	-2.56E-05	6.57E-06	-1.15E-05	-5.25E-06	-5.02E-07	-4.37E-06	-2.62E-05
0.312	-3.34E-05	-6.18E-05	-2.80E-05	-2.93E-05	-4.08E-05	-2.53E-05	-2.60E-05	-2.07E-05	1.10E-05	-1.65E-05	-3.76E-06	2.88E-06	-5.85E-06	-2.87E-05
0.313	-3.17E-05	-6.07E-05	-3.43E-05	-1.15E-06	-4.39E-05	-2.31E-05	-2.57E-05	-1.72E-05	1.76E-05	-1.92E-05	-2.13E-06	7.50E-06	-7.54E-06	-3.12E-05
0.314	-2.99E-05	-5.73E-05	-6.08E-05	5.49E-05	-4.59E-05	-2.16E-05	-2.59E-05	-1.67E-05	2.78E-05	-1.94E-05	-2.18E-06	1.31E-05	-8.79E-06	-3.49E-05
0.315	-3.08E-05	-5.33E-05	-8.66E-05	0.000105214	-4.50E-05	-2.21E-05	-2.70E-05	-1.66E-05	3.65E-05	-1.65E-05	-3.56E-06	1.70E-05	-1.02E-05	-3.94E-05
0.316	-3.06E-05	-5.00E-05	-0.000101944	0.000103229	-4.40E-05	-2.39E-05	-2.91E-05	-1.38E-05	3.82E-05	-1.23E-05	-3.91E-06	1.96E-05	-1.26E-05	-4.19E-05
0.317	-2.75E-05	-4.89E-05	-0.00011413	5.30E-05	-4.22E-05	-2.59E-05	-2.91E-05	-8.67E-06	3.43E-05	-8.57E-06	-2.93E-06	2.12E-05	-1.55E-05	-4.07E-05
0.318	-2.15E-05	-4.87E-05	-0.000124689	2.43E-06	-4.00E-05	-2.77E-05	-2.75E-05	-4.83E-06	2.86E-05	-6.64E-06	-1.63E-06	2.18E-05	-1.77E-05	-3.62E-05
0.319	-1.54E-05	-4.88E-05	-0.000136347	-4.37E-05	-3.84E-05	-2.83E-05	-2.56E-05	-4.60E-06	2.29E-05	-4.56E-06	-2.21E-07	2.14E-05	-1.88E-05	-3.04E-05
0.32	-1.42E-05	-5.01E-05	-0.00015943	-0.000120163	-3.65E-05	-2.81E-05	-2.38E-05	-5.97E-06	1.49E-05	-1.25E-06	7.35E-07	1.90E-05	-1.90E-05	-2.51E-05
0.321	-1.94E-05	-5.27E-05	-0.000200587	-0.000229285	-3.44E-05	-2.74E-05	-2.28E-05	-5.13E-06	-4.24E-06	2.04E-06	1.14E-06	1.47E-05	-1.94E-05	-2.08E-05
0.322	-2.65E-05	-5.53E-05	-0.000252085	-0.000298397	-3.32E-05	-2.59E-05	-2.25E-05	-1.44E-06	-3.52E-05	5.50E-06	6.92E-07	9.79E-06	-2.07E-05	-1.75E-05
0.323	-3.18E-05	-5.60E-05	-0.000291413	-0.000247493	-3.14E-05	-2.33E-05	-2.18E-05	4.20E-06	-6.69E-05	9.24E-06	-5.48E-07	5.14E-06	-2.26E-05	-1.52E-05
0.324	-3.40E-05	-5.51E-05	-0.000302293	-0.000106963	-3.10E-05	-2.15E-05	-1.97E-05	8.08E-06	-8.73E-05	1.38E-05	-1.70E-06	1.73E-06	-2.38E-05	-1.42E-05
0.325	-3.35E-05	-5.39E-05	-0.0003013	-1.59E-06	-3.17E-05	-2.00E-05	-1.92E-05	6.36E-06	-9.08E-05	1.86E-05	-2.25E-06	3.71E-07	-2.31E-05	-1.44E-05
0.326	-3.21E-05	-5.37E-05	-0.000311023	9.69E-06	-3.21E-05	-1.98E-05	-2.21E-05	-1.71E-06	-8.07E-05	2.15E-05	-2.98E-06	-4.19E-07	-2.22E-05	-1.49E-05
0.327	-3.02E-05	-5.30E-05	-0.000308932	-1.09E-05	-3.27E-05	-2.38E-05	-2.59E-05	-1.20E-05	-6.51E-05	2.05E-05	-4.54E-06	-1.50E-06	-2.22E-05	-1.43E-05
0.328	-2.81E-05	-4.98E-05	-0.000260574	3.82E-06	-3.35E-05	-3.01E-05	-2.76E-05	-1.95E-05	-5.22E-05	1.68E-05	-6.15E-06	-2.02E-06	-2.24E-05	-1.25E-05
0.329	-2.53E-05	-4.45E-05	-0.000187755	4.45E-05	-3.49E-05	-3.47E-05	-2.81E-05	-2.28E-05	-4.61E-05	1.26E-05	-6.95E-06	-2.17E-06	-2.25E-05	-1.11E-05
0.33	-2.11E-05	-3.95E-05	-0.000132426	7.26E-05	-3.70E-05	-3.60E-05	-2.81E-05	-2.37E-05	-4.66E-05	8.01E-06	-7.01E-06	-3.65E-06	-2.34E-05	-1.08E-05
0.331	-1.44E-05	-3.57E-05	-8.59E-05	8.71E-05	-3.89E-05	-3.67E-05	-2.67E-05	-2.40E-05	-5.00E-05	3.35E-06	-6.98E-06	-6.88E-06	-2.46E-05	-9.82E-06
0.332	-4.27E-06	-3.21E-05	-8.25E-06	0.000122577	-3.92E-05	-3.83E-05	-2.23E-05	-2.28E-05	-5.17E-05	-5.48E-07	-6.91E-06	-9.27E-06	-2.53E-05	-6.85E-06
0.333	8.14E-06	-2.84E-05	0.000123917	0.000175059	-3.87E-05	-4.16E-05	-1.59E-05	-2.01E-05	-4.98E-05	-4.08E-06	-5.84E-06	-1.00E-05	-2.61E-05	-3.75E-06
0.334	1.70E-05	-2.86E-05	0.000282915	0.000189721	-3.84E-05	-4.55E-05	-1.07E-05	-1.81E-05	-4.64E-05	-7.28E-06	-4.06E-06	-1.14E-05	-2.73E-05	-2.42E-06
0.335	1.59E-05	-3.55E-05	0.000376152	0.000141722	-3.83E-05	-4.82E-05	-1.12E-05	-1.64E-05	-4.02E-05	-8.70E-06	-2.83E-06	-1.37E-05	-2.92E-05	-2.20E-06
0.336	5.37E-06	-4.73E-05	0.000322797	7.34E-05	-3.65E-05	-4.93E-05	-1.65E-05	-1.33E-05	-3.08E-05	-8.41E-06	-2.48E-06	-1.53E-05	-2.93E-05	-2.77E-06
0.337	-7.72E-06	-5.69E-05	0.000132308	3.54E-05	-3.33E-05	-4.98E-05	-2.09E-05	-1.02E-05	-2.44E-05	-8.42E-06	-3.05E-06	-1.40E-05	-2.70E-05	-3.85E-06
0.338	-1.86E-05	-6.26E-05	-0.000131955	2.22E-05	-3.06E-05	-5.01E-05	-2.10E-05	-9.03E-06	-2.13E-05	-8.51E-06	-3.32E-06	-9.91E-06	-2.44E-05	-3.82E-06
0.339	-2.69E-05	-6.84E-05	-0.000293326	-1.25E-05	-2.71E-05	-4.91E-05	-1.76E-05	-1.02E-05	-1.63E-05	-7.88E-06	-2.80E-06	-8.83E-06	-2.33E-05	-3.40E-06
0.34	-3.33E-05	-7.31E-05	-0.000279434	-0.000108061	-2.40E-05	-4.78E-05	-1.38E-05	-1.56E-05	-7.19E-06	-7.19E-06	-2.03E-06	-1.14E-05	-2.36E-05	-4.25E-06
0.341	-3.78E-05	-7.73E-05	-0.0002247	-0.000215916	-2.28E-05	-4.65E-05	-1.23E-05	-2.17E-05	5.14E-06	-6.42E-06	-2.06E-06	-1.37E-05	-2.37E-05	-5.66E-06
0.342	-4.24E-05	-8.13E-05	-0.000199222	-0.000213424	-2.33E-05	-4.46E-05	-1.18E-05	-2.52E-05	1.61E-05	-6.71E-06	-1.91E-06	-1.53E-05	-2.40E-05	-7.52E-06
0.343	-4.57E-05	-8.44E-05	-0.000195653	-6.27E-05	-2.43E-05	-4.23E-05	-1.17E-05	-2.60E-05	2.09E-05	-8.30E-06	-1.54E-06	-1.59E-05	-2.27E-05	-7.18E-06
0.344	-4.53E-05	-8.59E-05	-0.000181212	9.70E-05	-2.52E-05	-4.10E-05	-1.35E-05	-2.44E-05	2.00E-05	-8.78E-06	-2.00E-06	-1.70E-05	-1.91E-05	-2.82E-06
0.345	-4.22E-05	-8.56E-05	-0.000188407	0.000120839	-2.86E-05	-4.03E-05	-1.58E-05	-2.12E-05	1.73E-05	-7.31E-06	-2.57E-06	-1.83E-05	-1.56E-05	3.55E-06
0.346	-3.63E-05	-8.19E-05	-0.000230853	4.12E-05	-3.30E-05	-3.93E-05	-1.84E-05	-1.79E-05	1.73E-05	-6.07E-06	-2.36E-06	-1.97E-05	-1.40E-05	7.48E-06
0.347	-3.05E-05	-7.59E-05	-0.000254041	-2.97E-05	-3.69E-05	-3.71E-05	-1.84E-05	-1.49E-05	2.14E-05	-5.57E-06	-1.17E-06	-2.07E-05	-1.44E-05	5.87E-06
0.348	-2.52E-05	-7.00E-05	-0.000209352	-3.45E-05	-4.11E-05	-3.55E-05	-1.73E-05	-1.05E-05	2.82E-05	-6.12E-06	-2.19E-07	-2.00E-05	-1.76E-05	7.24E-07
0.349	-1.94E-05	-6.32E-05	-0.000104387	3.38E-06	-4.51E-05	-3.66E-05	-1.61E-05	-6.63E-06	3.68E-05	-7.48E-06	2.76E-07	-1.82E-05	-2.25E-05	-5.10E-06
0.35	-1.10E-05	-5.56E-05	4.37E-05	2.73E-05	-4.75E-05	-3.77E-05	-1.51E-05	-5.19E-06	4.47E-05	-8.23E-06	7.28E-07	-1.66E-05	-2.54E-05	-9.90E-06
0.351	-2.73E-07	-4.86E-05	0.000220083	7.56E-06	-4.72E-05	-3.75E-05	-1.43E-05	-4.80E-06	4.84E-05	-7.70E-06	1.24E-06	-1.57E-05	-2.63E-05	-1.40E-05
0.352	9.05E-06	-4.17E-05	0.000328472	-4.87E-05	-4.58E-05	-3.65E-05	-1.47E-05	-3.98E-06	4.64E-05	-6.10E-06	1.48E-06	-1.56E-05	-2.77E-05	-1.79E-05
0.353	1.52E-05	-3.52E-05	0.000261267	-0.000120254	-4.48E-05	-3.66E-05	-1.70E-05	-3.59E-06	3.91E-05	-3.76E-06	1.41E-06	-1.54E-05	-3.10E-05	-2.03E-05
0.354	1.69E-05	-3.37E-05	2.61E-05	-0.000185485	-4.42E-05	-3.80E-05	-1.95E-05	-4.54E-06	2.63E-05	-2.02E-06	1.22E-06	-1.54E-05	-3.26E-05	-2.05E-05
0.355	1.37E-05	-3.90E-05	-0.000229303	-0.000228578	-4.28E-05	-3.91E-05	-2.15E-05	-6.06E-06	1.11E-05	-2.49E-06	1.42E-06	-1.67E-05	-2.49E-05	-2.00E-05
0.356	6.99E-06	-4.75E-05	-0.000355093	-0.000242693	-4.14E-05	-3.91E-05	-2.18E-05	-8.77E-06	7.86E-09	-4.87E-06	2.10E-06	-1.92E-05	-1.10E-06	-2.02E-05
0.357	-1.33E-07	-5.46E-05	-0.000296298	-0.000229047	-4.09E-05	-3.83E-05	-2.19E-05	-1.44E-05	-5.05E-06	-7.98E-06	2.38E-06	-2.21E-05	3.26E-05	-2.04E-05
0.358	-4.91E-06	-5.88E-05	-0.000119998	-0.000204122	-4.07E-05	-3.67E-05	-2.18E-05	-2.14E-05	-8.27E-06	-1.08E-05	2.02E-06	-2.41E-05	5.92E-05	-1.97E-05
0.359	-6.21E-06	-6.05E-05	4.62E-05	-0.000185837	-4.05E-05	-3.51E-05	-2.05E-05	-2.62E-05	-1.27E-05	-1.29E-05	1.55E-06	-2.46E-05	6.70E-05	-1.87E-05
0.36	-6.60E-06	-5.95E-05	9.73E-05	-0.000162193	-4.01E-05	-3.35E-05	-1.81E-05	-2.67E-05	-1.60E-05	-1.35E-05	1.41E-06	-2.41E-05	6.03E-05	-1.64E-05
0.361	-5.99E-06	-5.53E-05	5.02E-05	-9.94E-05	-3.98E-05	-3.20E-05	-1.66E-05	-2.56E-05	-1.37E-05	-1.34E-05	2.28E-06	-2.25E-05	4.77E-05	-1.12E-05
0.362	-4.34E-06	-5.05E-05	-1.26E-05	1.40E-05	-4.04E-05	-3.14E-05	-1.60E-05	-2.32E-05	-4.04E-06	-1.39E-05	3.43E-06	-1.98E-05	3.17E-05	-2.96E-06
0.363	-2.44E-06	-4.71E-05	-4.84E-05	0.000124511	-4.07E-05	-3.07E-05	-1.64E-05	-1.61E-05	7.52E-06	-1.44E-05	4.16E-06	-1.71E-05	1.03E-05	4.77E-06
0.364	-1.45E-06	-4.62E-05	-6.14E-05	0.000158538	-4.10E-05	-3.13E-05	-1.80E-05	-6.75E-06	1.41E-05	-1.34E-05	4.79E-06	-1.46E-05	-1.64E-05	9.96E-06
0.365	-3.22E-06	-4.83E-05	-5.18E-05	0.000103439	-4.18E-05	-3.23E-05	-2.04E-05	1.59E-06	1.54E-05	-1.04E-05	4.63E-06	-1.17E-05	-4.19E-05	1.60E-05
0.366	-4.21E-06	-4.96E-05	-3.03E-05	8.14E-06	-4.28E-05	-3.26E-05	-2.22E-05	5.88E-06	1.57E-05	-7.95E-06	4.06E-06	-9.85E-06	-5.31E-05	2.21E-05
0.367	-6.05E-06	-5.10E-05	-4.00E-05	-8.86E-05	-4.47E-05	-3.25E-05	-2.33E-05	5.42E-06	1.90E-05	-7.59E-06	3.62E-06	-9.38E-06	-4.50E-05	2.60E-05
0.368	-9.69E-06	-5.22E-05	-8.48E-05	-0.000166448	-4.58E-05	-3.26E-05	-2.43E-05	4.20E-06	2.42E-05	-6.52E-06	3.12E-06	-8.59E-06	-3.01E-05	2.61E-05
0.369	-1.42E-05	-5.23E-05	-0.000116805	-0.000189874	-4.46E-05	-3.29E-05	-2.37E-05	2.10E-06	2.60E-05	-3.74E-06	2.14E-06	-7.52E-06	-2.01E-05	2.22E-05
0.37	-1.73E-05	-5.01E-05	-0.000125803	-0.000201383	-4.13E-05	-3.36E-05	-2.35E-05	-5.38E-07	2.22E-05	-1.48E-06	1.58E-06	-7.52E-06	-2.01E-05	1.75E-05
0.371	-1.87E-05	-4.86E-05	-0.000186377	-0.000261547	-3.73E-05	-3.35E-05	-2.42E-05	-1.09E-06	1.30E-05	-1.18E-06	1.10E-06	-7.75E-06	-2.53E-05	1.30E-05
0.372	-1.96E-05	-5.15E-05	-0.000334512	-0.00031719	-3.33E-05	-3.15E-05	-2.44E-05	-4.67E-07	2.71E-06	-1.08E-06	9.85E-07	-6.32E-06	-3.09E-05	8.80E-06
0.373	-1.83E-05	-5.42E-05	-0.000510938	-0.000307058	-3.02E-05	-2.95E-05	-2.45E-05	-1.04E-06	-3.67E-06	2.25E-07	2.44E-06	-3.90E-06	-3.32E-05	6.03E-06
0.374	-1.69E-05	-5.40E-05	-0.000592625	-0.000245259	-2.82E-05	-2.88E-05	-2.45E-05	-3.15E-06	-7.52E-06	1.48E-06	3.94E-06	-2.40E-06	-3.18E-05	5.15E-06
0.375	-1.32E-05	-5.05E-05	-0.000525279	-0.000162492	-2.64E-05	-2.82E-05	-2.51E-05	-6.90E-06	-1.51E-05	1.30E-06	3.70E-06	-1.93E-06	-3.50E-05	4.15E-06
0.376	-7.59E-06	-4.41E-05	-0.000401854	-6.45E-05	-2.53E-05	-2.83E-05	-2.69E-05	-1.07E-05	-2.81E-05	1.35E-06	1.95E-06	-3.16E-07	-4.67E-05	1.11E-06
0.377	-2.03E-06	-3.95E-05	-0.000306523	5.32E-05	-2.61E-05	-2.92E-05	-2.91E-05	-1.24E-05	-4.21E-05	3.56E-06	8.67E-07	2.94E-06	-6.03E-05	-4.19E-06
0.378	-3.00E-07	-3.95E-05	-0.00016632	0.000184062	-2.82E-05	-3.03E-05	-2.97E-05	-1.10E-05	-5.30E-05	6.57E-06	8.78E-07	5.53E-06	-6.43E-05	-7.70E-06
0.379	-3.07E-06	-4.23E-05	8.82E-05	0.000300058	-3.01E-05	-3.15E-05	-2.85E-05	-8.79E-06	-5.83E-05	8.05E-06	2.30E-06	4.89E-06	-5.99E-05	-5.10E-06
0.38	-8.87E-06	-4.68E-05	0.00035256	0.000349723	-3.15E-05	-3.28E-05	-2.85E-05	-1.02E-05	-5.73E-05	7.15E-06	4.40E-06	2.65E-06	-5.80E-05	1.57E-06
0.381	-1.62E-05	-5.20E-05	0.000506751	0.000303775	-3.25E-05	-3.43E-05	-2.98E-05	-1.49E-05	-5.01E-05	4.98E-06	5.26E-06	2.29E-06	-6.45E-05	6.86E-06
0.382	-2.11E-05	-5.53E-05	0.000570503	0.000199107	-3.28E-05	-3.64E-05	-2.96E-05	-1.65E-05	-3.84E-05	1.91E-06	4.39E-06	3.75E-06	-7.44E-05	8.66E-06
0.383	-2.30E-05	-5.51E-05	0.00058336	9.63E-05	-3.21E-05	-3.87E-05	-2.63E-05	-9.36E-06	-2.54E-05	-1.43E-06	3.49E-06	4.35E-06	-8.19E-05	9.47E-06
0.384	-2.14E-05	-5.22E-05	0.000494364	2.66E-05	-3.06E-05	-3.93E-05	-2.12E-05	1.72E-06	-1.47E-05	-3.60E-06	3.17E-06	1.16E-06	-8.61E-05	1.03E-05
0.385	-1.89E-05	-4.96E-05	0.000281903	-1.70E-05	-2.96E-05	-3.88E-05	-1.66E-05	9.07E-06	-5.37E-06	-3.91E-06	3.35E-06	-2.77E-06	-8.93E-05	9.92E-06
0.386	-1.98E-05	-5.00E-05	6.15E-05	-5.37E-05	-2.85E-05	-3.83E-05	-1.32E-05	1.24E-05	3.78E-06	-3.01E-06	4.50E-06	-1.95E-06	-8.98E-05	6.66E-06
0.387	-2.57E-05	-5.41E-05	-7.02E-05	-8.86E-05	-2.63E-05	-3.75E-05	-9.87E-06	1.47E-05	9.78E-06	-2.16E-06	5.61E-06	3.74E-06	-8.11E-05	2.54E-06
0.388	-3.38E-05	-5.95E-05	-0.000133438	-0.000118206	-2.41E-05	-3.76E-05	-6.29E-06	1.58E-05	1.02E-05	-2.35E-06	5.91E-06	8.84E-06	-5.99E-05	-1.63E-07
0.389	-3.97E-05	-6.28E-05	-0.000170923	-0.000145969	-2.21E-05	-3.83E-05	-3.54E-06	1.62E-05	5.50E-06	-3.77E-06	5.72E-06	9.16E-06	-3.75E-05	-1.56E-06
0.39	-4.10E-05	-6.50E-05	-0.00024325	-0.000163222	-2.08E-05	-3.82E-05	-3.07E-06	1.58E-05	-2.63E-06	-4.98E-06	5.88E-06	5.51E-06	-2.81E-05	-1.64E-06
0.391	-3.94E-05	-6.68E-05	-0.000356952	-0.000150456	-2.14E-05	-3.81E-05	-4.51E-06	1.25E-05	-9.68E-06	-3.98E-06	6.35E-06	2.12E-06	-3.26E-05	1.79E-06
0.392	-3.70E-05	-6.70E-05	-0.000426292	-0.000101713	-2.43E-05	-3.85E-05	-6.54E-06	7.70E-06	-1.02E-05	-4.15E-07	8.09E-06	1.57E-06	-3.88E-05	7.94E-06
0.393	-3.75E-05	-6.60E-05	-0.000366289	-5.09E-05	-2.58E-05	-3.89E-05	-7.59E-06	5.24E-06	-4.65E-06	4.02E-06	1.07E-05	1.19E-06	-3.67E-05	9.65E-06
0.394	-4.10E-05	-6.79E-05	-0.000207688	-3.53E-05	-2.66E-05	-3.89E-05	-7.27E-06	4.28E-06	2.50E-06	5.31E-06	1.22E-05	-5.51E-07	-2.68E-05	6.42E-06
0.395	-4.65E-05	-7.06E-05	-7.46E-05	-4.87E-05	-2.86E-05	-3.94E-05	-8.25E-06	1.10E-06	7.99E-06	4.27E-06	1.18E-05	-2.03E-06	-1.28E-05	2.60E-06
0.396	-5.05E-05	-7.31E-05	-3.03E-05	-6.87E-05	-2.88E-05	-3.88E-05	-1.06E-05	-2.56E-06	1.28E-05	5.85E-06	9.02E-06	-3.12E-06	3.58E-06	-1.65E-06
0.397	-5.10E-05	-7.43E-05	-5.67E-05	-8.33E-05	-2.89E-05	-3.79E-05	-1.29E-05	-4.58E-06	1.94E-05	1.04E-05	5.64E-06	-4.84E-06	2.39E-05	-7.56E-06
0.398	-4.75E-05	-7.35E-05	-9.88E-05	-9.94E-05	-2.82E-05	-3.80E-05	-1.54E-05	-4.63E-06	2.65E-05	1.35E-05	3.62E-06	-6.60E-06	4.47E-05	-1.43E-05
0.399	-4.19E-05	-7.21E-05	-0.000126877	-0.000127237	-2.48E-05	-3.86E-05	-1.70E-05	-5.05E-06	3.02E-05	1.35E-05	3.41E-06	-7.32E-06	6.09E-05	-1.66E-05
0.4	-3.71E-05	-6.85E-05	-0.000146605	-0.000160439	-2.10E-05	-3.76E-05	-1.81E-05	-6.37E-06	3.01E-05	1.19E-05	4.25E-06	-7.72E-06	7.20E-05	-1.47E-05
0.401	-3.36E-05	-6.46E-05	-0.000175368	-0.000173109	-1.81E-05	-3.48E-05	-2.00E-05	-7.71E-06	2.94E-05	9.57E-06	4.51E-06	-8.71E-06	7.71E-05	-1.35E-05
0.402	-3.22E-05	-6.02E-05	-0.000206185	-0.00015938	-1.57E-05	-3.19E-05	-2.18E-05	-9.69E-06	2.90E-05	7.59E-06	3.49E-06	-1.02E-05	7.71E-05	-1.47E-05
0.403	-3.07E-05	-5.67E-05	-0.000209637	-0.000132277	-1.54E-05	-3.07E-05	-2.20E-05	-1.05E-05	2.62E-05	5.80E-06	2.16E-06	-1.11E-05	7.56E-05	-1.68E-05
0.404	-2.96E-05	-5.39E-05	-0.000168815	-9.29E-05	-1.68E-05	-3.03E-05	-2.19E-05	-1.00E-05	2.08E-05	4.27E-06	1.11E-06	-1.18E-05	7.55E-05	-1.77E-05
0.405	-2.80E-05	-5.04E-05	-0.000100569	-4.05E-05	-1.77E-05	-3.04E-05	-2.29E-05	-1.02E-05	1.65E-05	3.07E-06	5.84E-07	-1.25E-05	7.60E-05	-1.85E-05
0.406	-2.46E-05	-4.52E-05	-5.01E-05	1.21E-05	-1.74E-05	-3.20E-05	-2.53E-05	-1.18E-05	1.61E-05	2.81E-06	8.29E-07	-1.26E-05	7.10E-05	-2.18E-05
0.407	-2.02E-05	-4.01E-05	-3.36E-05	4.50E-05	-1.68E-05	-3.35E-05	-2.63E-05	-1.32E-05	1.74E-05	2.90E-06	1.29E-06	-1.24E-05	5.43E-05	-2.83E-05
0.408	-1.78E-05	-3.67E-05	-3.16E-05	4.66E-05	-1.70E-05	-3.44E-05	-2.54E-05	-1.27E-05	1.69E-05	2.53E-06	1.18E-06	-1.26E-05	2.63E-05	-3.57E-05
0.409	-1.79E-05	-3.58E-05	-3.43E-05	1.35E-05	-1.73E-05	-3.50E-05	-2.57E-05	-1.11E-05	1.38E-05	1.95E-06	9.75E-07	-1.36E-05	-4.25E-06	-4.04E-05
0.41	-1.95E-05	-3.67E-05	-8.12E-05	-3.57E-05	-1.80E-05	-3.54E-05	-2.75E-05	-1.03E-05	1.00E-05	9.65E-07	7.22E-07	-1.42E-05	-2.76E-05	-4.00E-05
0.411	-2.23E-05	-3.81E-05	-0.000213764	-6.73E-05	-1.91E-05	-3.50E-05	-2.95E-05	-1.07E-05	5.95E-06	-3.41E-07	3.44E-07	-1.53E-05	-4.00E-05	-3.67E-05
0.412	-2.47E-05	-3.92E-05	-0.000398766	-5.94E-05	-1.97E-05	-3.47E-05	-3.00E-05	-1.23E-05	2.10E-06	-9.78E-07	4.22E-07	-1.75E-05	-4.53E-05	-3.40E-05
0.413	-2.23E-05	-3.78E-05	-0.000524572	-1.63E-05	-1.97E-05	-3.42E-05	-3.05E-05	-1.32E-05	1.10E-06	-1.13E-06	5.06E-07	-1.96E-05	-4.86E-05	-3.29E-05
0.414	-1.58E-05	-3.43E-05	-0.000508328	2.62E-05	-1.94E-05	-3.38E-05	-3.28E-05	-1.21E-05	4.20E-06	-1.41E-06	3.31E-07	-2.06E-05	-4.91E-05	-3.31E-05
0.415	-1.14E-05	-3.17E-05	-0.000377861	1.91E-05	-1.99E-05	-3.22E-05	-3.83E-05	-1.10E-05	8.26E-06	-2.60E-06	7.82E-08	-2.00E-05	-4.59E-05	-3.44E-05
0.416	-1.10E-05	-3.13E-05	-0.000248903	-3.44E-05	-2.21E-05	-3.09E-05	-4.69E-05	-1.02E-05	9.47E-06	-4.25E-06	-8.59E-07	-1.91E-05	-3.83E-05	-3.46E-05
0.417	-1.37E-05	-3.23E-05	-0.000201247	-7.04E-05	-2.47E-05	-3.19E-05	-5.35E-05	-1.06E-05	7.42E-06	-4.86E-06	-1.31E-06	-2.02E-05	-2.57E-05	-3.44E-05
0.418	-1.78E-05	-3.41E-05	-0.000135712	-6.11E-05	-2.62E-05	-3.18E-05	-5.34E-05	-1.18E-05	4.07E-06	-5.72E-06	-2.10E-07	-2.29E-05	-1.15E-05	-3.57E-05
0.419	-2.34E-05	-3.79E-05	8.83E-05	-2.99E-05	-2.66E-05	-3.05E-05	-4.97E-05	-1.05E-05	9.58E-07	-7.28E-06	1.74E-06	-2.54E-05	3.21E-06	-3.53E-05
0.42	-2.98E-05	-4.34E-05	0.000351649	-1.05E-05	-2.65E-05	-3.06E-05	-4.78E-05	-9.75E-06	-1.53E-06	-8.69E-06	2.93E-06	-2.83E-05	1.49E-05	-3.33E-05
0.421	-3.65E-05	-4.83E-05	0.000480776	-4.81E-05	-2.70E-05	-3.01E-05	-4.84E-05	-9.80E-06	-1.82E-06	-8.78E-06	3.28E-06	-3.06E-05	2.02E-05	-3.29E-05
0.422	-4.20E-05	-5.26E-05	0.000468803	-0.00014272	-2.68E-05	-2.90E-05	-5.03E-05	-1.01E-05	-3.80E-07	-7.88E-06	4.10E-06	-3.03E-05	2.57E-05	-3.44E-05
0.423	-4.44E-05	-5.37E-05	0.000373975	-0.00021969	-2.61E-05	-2.81E-05	-5.15E-05	-9.71E-06	7.43E-07	-7.66E-06	4.45E-06	-2.96E-05	3.31E-05	-3.96E-05
0.424	-4.45E-05	-5.18E-05	0.000273587	-0.000196363	-2.66E-05	-2.71E-05	-5.01E-05	-7.81E-06	1.38E-06	-8.02E-06	4.72E-06	-2.98E-05	4.02E-05	-4.63E-05
0.425	-4.72E-05	-5.11E-05	0.000189384	-7.35E-05	-2.88E-05	-2.62E-05	-4.76E-05	-6.43E-06	9.50E-07	-8.22E-06	5.68E-06	-2.90E-05	4.84E-05	-5.03E-05
0.426	-5.21E-05	-5.28E-05	0.000126753	7.71E-05	-3.00E-05	-2.65E-05	-4.23E-05	-5.00E-06	-1.70E-06	-7.71E-06	6.87E-06	-2.58E-05	6.08E-05	-5.09E-05
0.427	-5.67E-05	-5.46E-05	7.50E-05	0.000167482	-2.92E-05	-2.69E-05	-3.65E-05	-4.44E-06	-6.12E-06	-6.18E-06	6.94E-06	-1.94E-05	7.57E-05	-4.90E-05
0.428	-5.93E-05	-5.55E-05	8.93E-06	0.000136475	-2.99E-05	-2.51E-05	-3.30E-05	-5.12E-06	-9.18E-06	-4.66E-06	6.33E-06	-8.72E-06	8.92E-05	-4.62E-05
0.429	-5.82E-05	-5.50E-05	-9.83E-05	2.05E-05	-3.34E-05	-2.36E-05	-2.73E-05	-6.99E-06	-9.84E-06	-3.67E-06	6.60E-06	5.80E-06	9.72E-05	-4.37E-05
0.43	-5.55E-05	-5.32E-05	-0.000227106	-9.69E-05	-3.95E-05	-2.37E-05	-1.70E-05	-8.77E-06	-9.48E-06	-2.06E-06	7.54E-06	1.80E-05	9.94E-05	-4.14E-05
0.431	-5.19E-05	-5.05E-05	-0.000329186	-0.000156828	-4.56E-05	-2.45E-05	-6.35E-06	-1.04E-05	-1.00E-05	3.21E-07	8.29E-06	2.16E-05	9.61E-05	-3.84E-05
0.432	-4.95E-05	-4.76E-05	-0.00038761	-0.000137751	-4.83E-05	-2.45E-05	-1.56E-06	-1.11E-05	-1.21E-05	2.00E-06	8.52E-06	1.47E-05	8.54E-05	-3.42E-05
0.433	-4.85E-05	-4.58E-05	-0.000400741	-5.72E-05	-4.87E-05	-2.54E-05	-2.38E-06	-9.88E-06	-1.47E-05	1.90E-06	8.85E-06	1.13E-06	6.96E-05	-2.90E-05
0.434	-4.83E-05	-4.56E-05	-0.000379811	2.37E-05	-4.99E-05	-2.76E-05	-3.49E-06	-8.01E-06	-1.69E-05	1.92E-06	9.54E-06	-1.08E-05	5.48E-05	-2.39E-05
0.435	-4.97E-05	-4.81E-05	-0.000341719	6.16E-05	-5.41E-05	-3.00E-05	-1.58E-06	-6.06E-06	-1.90E-05	4.39E-06	1.00E-05	-1.10E-05	4.51E-05	-1.89E-05
0.436	-5.35E-05	-5.17E-05	-0.00030801	8.86E-05	-5.95E-05	-3.17E-05	1.67E-06	-4.48E-06	-2.15E-05	8.40E-06	9.51E-06	1.24E-06	4.05E-05	-1.41E-05
0.437	-5.76E-05	-5.51E-05	-0.000289652	0.000153324	-6.26E-05	-3.45E-05	4.84E-06	-3.69E-06	-2.44E-05	1.17E-05	8.55E-06	1.50E-05	4.06E-05	-9.98E-06
0.438	-5.83E-05	-5.82E-05	-0.000294483	0.000220985	-6.21E-05	-3.80E-05	7.57E-06	-3.63E-06	-2.74E-05	1.28E-05	7.87E-06	1.93E-05	4.31E-05	-7.54E-06
0.439	-5.45E-05	-5.85E-05	-0.000279635	0.000209513	-6.07E-05	-4.06E-05	8.75E-06	-4.38E-06	-3.10E-05	1.32E-05	7.97E-06	1.44E-05	4.40E-05	-6.85E-06
0.44	-4.86E-05	-5.46E-05	-0.000192986	0.00012936	-5.97E-05	-4.25E-05	4.28E-06	-5.34E-06	-3.51E-05	1.49E-05	8.54E-06	8.85E-06	4.25E-05	-6.37E-06
0.441	-4.16E-05	-4.94E-05	-7.27E-05	6.58E-05	-5.95E-05	-4.46E-05	-2.01E-06	-5.07E-06	-3.96E-05	1.63E-05	9.10E-06	9.05E-06	3.86E-05	-4.94E-06
0.442	-3.39E-05	-4.38E-05	-2.92E-05	5.27E-05	-6.04E-05	-4.69E-05	-8.00E-07	-5.60E-06	-4.45E-05	1.54E-05	9.34E-06	1.42E-05	2.90E-05	-3.32E-06
0.443	-2.63E-05	-4.00E-05	-9.56E-05	7.44E-05	-6.00E-05	-4.85E-05	6.86E-06	-7.33E-06	-4.91E-05	1.30E-05	9.88E-06	1.77E-05	1.26E-05	-4.47E-06
0.444	-2.25E-05	-4.19E-05	-0.000211357	0.000126763	-5.69E-05	-4.92E-05	1.21E-05	-7.74E-06	-5.37E-05	1.10E-05	1.05E-05	1.28E-05	-5.92E-06	-9.79E-06
0.445	-2.68E-05	-4.76E-05	-0.000312051	0.00018312	-5.34E-05	-4.96E-05	9.23E-06	-7.20E-06	-5.74E-05	9.78E-06	1.09E-05	1.58E-06	-1.77E-05	-1.71E-05
0.446	-3.27E-05	-5.34E-05	-0.000362266	0.000156292	-5.08E-05	-5.13E-05	4.04E-07	-6.34E-06	-5.98E-05	9.43E-06	1.15E-05	-8.07E-06	-1.84E-05	-2.23E-05
0.447	-3.67E-05	-5.65E-05	-0.000352781	1.13E-05	-4.63E-05	-5.44E-05	-8.05E-06	-5.74E-06	-6.19E-05	9.08E-06	1.18E-05	-1.16E-05	-1.36E-05	-2.23E-05
0.448	-4.11E-05	-5.77E-05	-0.000323109	-0.000173313	-4.14E-05	-5.53E-05	-1.30E-05	-6.59E-06	-6.46E-05	8.21E-06	1.18E-05	-8.40E-06	-7.66E-06	-2.03E-05
0.449	-4.48E-05	-5.97E-05	-0.000314675	-0.000321186	-3.87E-05	-5.23E-05	-1.62E-05	-7.93E-06	-6.76E-05	7.25E-06	1.17E-05	-2.93E-06	-1.36E-06	-2.00E-05
0.45	-4.44E-05	-6.01E-05	-0.000306891	-0.000381738	-3.56E-05	-4.79E-05	-1.99E-05	-8.40E-06	-6.95E-05	6.66E-06	1.25E-05	-7.77E-07	2.18E-06	-2.11E-05
0.451	-3.90E-05	-5.59E-05	-0.000268062	-0.000336596	-3.08E-05	-4.39E-05	-2.59E-05	-7.62E-06	-7.00E-05	6.38E-06	1.31E-05	-4.54E-06	2.72E-06	-2.22E-05
0.452	-3.27E-05	-5.13E-05	-0.000210283	-0.000208018	-2.66E-05	-3.95E-05	-3.17E-05	-6.51E-06	-7.02E-05	5.48E-06	1.20E-05	-1.06E-05	5.33E-06	-2.28E-05
0.453	-2.97E-05	-4.88E-05	-0.000175115	-4.64E-05	-2.44E-05	-3.35E-05	-3.63E-05	-6.42E-06	-7.07E-05	3.61E-06	9.91E-06	-1.39E-05	1.34E-05	-2.24E-05
0.454	-3.01E-05	-4.74E-05	-0.000165918	9.24E-05	-2.42E-05	-2.84E-05	-4.14E-05	-6.71E-06	-7.08E-05	1.44E-06	8.82E-06	-1.27E-05	2.32E-05	-2.14E-05
0.455	-3.11E-05	-4.83E-05	-0.000190743	0.000187531	-2.45E-05	-2.54E-05	-4.87E-05	-6.54E-06	-7.14E-05	2.89E-07	8.20E-06	-9.96E-06	2.63E-05	-2.07E-05
0.456	-3.14E-05	-5.16E-05	-0.000253448	0.00023174	-2.51E-05	-2.46E-05	-5.59E-05	-6.41E-06	-7.27E-05	-9.16E-07	7.39E-06	-8.95E-06	2.17E-05	-2.02E-05
0.457	-3.10E-05	-5.45E-05	-0.000318017	0.000205812	-2.59E-05	-2.37E-05	-5.90E-05	-6.92E-06	-7.43E-05	-2.88E-06	7.22E-06	-8.54E-06	1.47E-05	-1.94E-05
0.458	-3.03E-05	-5.60E-05	-0.000354923	0.000117354	-2.60E-05	-2.24E-05	-5.84E-05	-7.88E-06	-7.50E-05	-3.96E-06	7.11E-06	-6.97E-06	9.64E-06	-1.77E-05
0.459	-3.02E-05	-5.71E-05	-0.000385285	2.51E-05	-2.54E-05	-2.20E-05	-5.84E-05	-8.56E-06	-7.45E-05	-3.16E-06	6.16E-06	-5.13E-06	5.02E-06	-1.64E-05
0.46	-3.02E-05	-5.66E-05	-0.000441605	-2.19E-05	-2.40E-05	-2.20E-05	-6.30E-05	-8.78E-06	-7.35E-05	-8.77E-07	4.78E-06	-4.51E-06	-1.48E-06	-1.61E-05
0.461	-2.96E-05	-5.31E-05	-0.000503299	-3.01E-05	-2.27E-05	-2.21E-05	-6.85E-05	-8.48E-06	-7.32E-05	9.72E-07	3.06E-06	-4.70E-06	-7.71E-06	-1.64E-05
0.462	-2.79E-05	-4.90E-05	-0.000494757	-3.28E-05	-2.27E-05	-2.30E-05	-6.99E-05	-8.56E-06	-7.33E-05	1.58E-06	1.24E-06	-5.03E-06	-1.01E-05	-1.63E-05
0.463	-2.57E-05	-4.68E-05	-0.000335164	-5.10E-05	-2.43E-05	-2.41E-05	-6.71E-05	-8.98E-06	-7.29E-05	2.51E-06	-3.77E-07	-4.54E-06	-7.90E-06	-1.57E-05
0.464	-2.33E-05	-4.73E-05	-1.23E-05	-9.25E-05	-2.73E-05	-2.38E-05	-6.16E-05	-8.91E-06	-7.17E-05	4.83E-06	-2.22E-06	-3.82E-06	-3.54E-06	-1.49E-05
0.465	-2.05E-05	-4.86E-05	0.000384242	-0.000141769	-3.03E-05	-2.34E-05	-5.36E-05	-8.52E-06	-6.96E-05	7.12E-06	-3.96E-06	-4.65E-06	2.92E-07	-1.44E-05
0.466	-1.80E-05	-4.87E-05	0.000662865	-0.000172493	-3.20E-05	-2.37E-05	-4.20E-05	-8.48E-06	-6.67E-05	8.51E-06	-5.71E-06	-6.52E-06	2.66E-06	-1.43E-05
0.467	-1.66E-05	-4.76E-05	0.000653085	-0.000186035	-3.19E-05	-2.33E-05	-2.52E-05	-9.05E-06	-6.37E-05	9.49E-06	-8.08E-06	-7.26E-06	5.51E-06	-1.45E-05
0.468	-1.60E-05	-4.54E-05	0.00039268	-0.000204647	-3.03E-05	-2.24E-05	-7.75E-06	-9.60E-06	-6.09E-05	9.86E-06	-1.04E-05	-7.45E-06	1.03E-05	-1.48E-05
0.469	-1.71E-05	-4.48E-05	8.19E-05	-0.000243898	-2.80E-05	-2.38E-05	4.33E-06	-9.70E-06	-5.85E-05	8.52E-06	-1.23E-05	-7.31E-06	1.65E-05	-1.47E-05
0.47	-1.98E-05	-4.58E-05	-0.000115726	-0.000286403	-2.73E-05	-2.80E-05	1.10E-05	-9.21E-06	-5.66E-05	6.55E-06	-1.38E-05	-4.96E-06	2.15E-05	-1.38E-05
0.471	-2.12E-05	-4.71E-05	-0.000173618	-0.000281613	-2.85E-05	-3.17E-05	1.54E-05	-9.07E-06	-5.53E-05	6.11E-06	-1.40E-05	-3.15E-08	2.51E-05	-1.27E-05
0.472	-2.20E-05	-4.79E-05	-0.000175198	-0.00021416	-2.90E-05	-3.12E-05	1.81E-05	-9.56E-06	-5.43E-05	8.27E-06	-1.39E-05	5.99E-06	2.90E-05	-1.25E-05
0.473	-2.59E-05	-4.98E-05	-0.000144397	-9.55E-05	-3.11E-05	-2.98E-05	1.64E-05	-1.07E-05	-5.25E-05	1.31E-05	-1.43E-05	1.24E-05	3.17E-05	-1.19E-05
0.474	-2.95E-05	-5.36E-05	-4.94E-05	1.90E-05	-3.47E-05	-3.00E-05	1.28E-05	-1.12E-05	-5.14E-05	1.55E-05	-1.50E-05	1.85E-05	2.99E-05	-1.17E-05
0.475	-2.76E-05	-5.38E-05	7.16E-05	4.60E-05	-3.69E-05	-2.98E-05	9.11E-06	-1.06E-05	-5.10E-05	1.36E-05	-1.53E-05	2.07E-05	2.59E-05	-1.26E-05
0.476	-2.33E-05	-5.06E-05	0.000142798	-2.06E-05	-3.60E-05	-3.03E-05	2.66E-06	-1.04E-05	-4.94E-05	9.64E-06	-1.50E-05	1.77E-05	2.40E-05	-1.34E-05
0.477	-2.15E-05	-4.82E-05	0.000151956	-0.000106797	-3.32E-05	-3.13E-05	-3.69E-06	-1.00E-05	-4.66E-05	5.03E-06	-1.46E-05	1.34E-05	2.35E-05	-1.41E-05
0.478	-2.16E-05	-4.81E-05	0.000152399	-0.000144393	-3.17E-05	-3.38E-05	-7.07E-06	-1.01E-05	-4.39E-05	1.99E-06	-1.44E-05	1.05E-05	2.20E-05	-1.38E-05
0.479	-2.47E-05	-4.95E-05	0.000156759	-0.000121662	-3.16E-05	-3.64E-05	-9.13E-06	-1.15E-05	-4.11E-05	2.40E-06	-1.59E-05	8.78E-06	1.94E-05	-1.40E-05
0.48	-2.99E-05	-5.10E-05	0.000171478	-4.68E-05	-3.07E-05	-3.82E-05	-1.17E-05	-1.44E-05	-3.76E-05	5.51E-06	-1.79E-05	8.72E-06	1.72E-05	-1.44E-05
0.481	-3.17E-05	-5.14E-05	0.000163986	4.34E-05	-3.05E-05	-3.96E-05	-1.57E-05	-1.72E-05	-3.39E-05	7.96E-06	-1.95E-05	8.87E-06	1.61E-05	-1.37E-05
0.482	-2.85E-05	-4.85E-05	8.55E-05	0.000102004	-3.22E-05	-3.95E-05	-1.89E-05	-1.72E-05	-3.04E-05	8.66E-06	-2.04E-05	7.52E-06	1.54E-05	-1.27E-05
0.483	-2.40E-05	-4.34E-05	3.09E-06	0.000108238	-3.31E-05	-3.91E-05	-2.14E-05	-1.60E-05	-2.75E-05	8.07E-06	-2.02E-05	4.20E-06	1.45E-05	-1.23E-05
0.484	-2.32E-05	-3.97E-05	-3.84E-07	0.000101417	-3.35E-05	-3.86E-05	-2.37E-05	-1.46E-05	-2.48E-05	6.57E-06	-1.98E-05	1.48E-06	1.31E-05	-1.19E-05
0.485	-2.68E-05	-4.26E-05	5.23E-05	0.000121309	-3.43E-05	-3.90E-05	-2.66E-05	-1.34E-05	-2.26E-05	4.61E-06	-1.99E-05	1.12E-06	1.12E-05	-1.13E-05
0.486	-3.36E-05	-5.09E-05	9.18E-05	0.000147241	-3.52E-05	-3.98E-05	-2.78E-05	-1.18E-05	-2.13E-05	2.89E-06	-2.06E-05	1.59E-06	9.06E-06	-1.10E-05
0.487	-4.00E-05	-5.94E-05	0.000102448	0.000150908	-3.46E-05	-4.10E-05	-2.59E-05	-1.04E-05	-2.04E-05	1.77E-06	-2.14E-05	1.46E-06	7.21E-06	-1.07E-05
0.488	-4.27E-05	-6.56E-05	0.000116972	0.000128903	-3.33E-05	-4.18E-05	-2.24E-05	-9.40E-06	-1.88E-05	1.39E-06	-2.22E-05	1.14E-06	5.80E-06	-1.08E-05
0.489	-4.16E-05	-6.91E-05	0.000154424	8.82E-05	-3.30E-05	-4.16E-05	-1.99E-05	-8.94E-06	-1.63E-05	1.76E-06	-2.30E-05	1.10E-06	5.23E-06	-1.17E-05
0.49	-3.90E-05	-6.91E-05	0.000184168	3.71E-05	-3.43E-05	-4.00E-05	-1.96E-05	-1.00E-05	-1.39E-05	2.20E-06	-2.37E-05	1.04E-06	5.18E-06	-1.26E-05
0.491	-3.77E-05	-6.61E-05	0.000157997	1.11E-06	-3.57E-05	-3.76E-05	-2.11E-05	-1.13E-05	-1.23E-05	2.70E-06	-2.42E-05	6.16E-07	4.74E-06	-1.27E-05
0.492	-3.63E-05	-6.33E-05	7.67E-05	-4.12E-06	-3.55E-05	-3.65E-05	-2.44E-05	-1.12E-05	-1.05E-05	3.45E-06	-2.52E-05	-6.39E-07	3.98E-06	-1.22E-05
0.493	-3.41E-05	-6.05E-05	-8.80E-06	1.87E-05	-3.53E-05	-3.58E-05	-2.69E-05	-1.09E-05	-7.86E-06	4.12E-06	-2.66E-05	-1.97E-06	3.80E-06	-1.10E-05
0.494	-3.29E-05	-5.76E-05	-6.92E-05	5.41E-05	-3.60E-05	-3.45E-05	-2.77E-05	-1.02E-05	-6.01E-06	4.91E-06	-2.77E-05	-2.64E-06	3.97E-06	-1.04E-05
0.495	-3.33E-05	-5.74E-05	-0.000111495	7.67E-05	-3.71E-05	-3.28E-05	-2.73E-05	-8.17E-06	-5.19E-06	6.30E-06	-2.83E-05	-2.81E-06	3.29E-06	-1.10E-05
0.496	-3.46E-05	-5.91E-05	-0.000152365	6.55E-05	-3.86E-05	-3.15E-05	-2.72E-05	-7.04E-06	-3.97E-06	7.61E-06	-2.77E-05	-3.97E-06	1.53E-06	-1.21E-05
0.497	-3.33E-05	-5.92E-05	-0.000200161	2.57E-05	-4.03E-05	-3.15E-05	-2.72E-05	-6.56E-06	-2.48E-06	7.26E-06	-2.61E-05	-6.93E-06	4.12E-07	-1.26E-05
0.498	-2.95E-05	-5.67E-05	-0.000250765	-1.57E-05	-4.23E-05	-3.25E-05	-2.67E-05	-6.07E-06	-1.34E-06	4.77E-06	-2.58E-05	-1.02E-05	9.38E-07	-1.17E-05
0.499	-2.52E-05	-5.25E-05	-0.000293391	-3.90E-05	-4.44E-05	-3.20E-05	-2.65E-05	-6.31E-06	-6.72E-07	3.75E-06	-2.75E-05	-1.10E-05	1.73E-06	-9.75E-06
0.5	-1.94E-05	-4.70E-05	-0.000307994	-5.35E-05	-4.60E-05	-3.03E-05	-2.70E-05	-7.76E-06	7.93E-07	6.50E-06	-2.77E-05	-8.31E-06	2.19E-06	-7.29E-06
0.501	-1.15E-05	-4.23E-05	-0.000248635	-7.49E-05	-4.57E-05	-3.07E-05	-2.81E-05	-9.02E-06	2.27E-06	8.48E-06	-2.61E-05	-5.05E-06	2.29E-06	-5.71E-06
0.502	-2.10E-06	-3.85E-05	-0.000131172	-0.000103199	-4.56E-05	-3.18E-05	-2.95E-05	-8.55E-06	2.49E-06	6.20E-06	-2.62E-05	-5.42E-06	1.50E-06	-6.01E-06
0.503	5.71E-06	-3.40E-05	-8.91E-05	-0.000136222	-4.61E-05	-3.14E-05	-3.07E-05	-8.41E-06	3.14E-06	1.02E-06	-2.76E-05	-8.12E-06	1.04E-06	-6.44E-06
0.504	1.12E-05	-3.14E-05	-0.000109358	-0.000170626	-4.53E-05	-3.13E-05	-3.20E-05	-8.79E-06	4.44E-06	-4.34E-06	-2.75E-05	-8.96E-06	1.14E-06	-7.12E-06
0.505	1.57E-05	-3.08E-05	-5.34E-05	-0.000186528	-4.49E-05	-3.10E-05	-3.29E-05	-9.82E-06	5.79E-06	-6.15E-06	-2.60E-05	-6.40E-06	5.02E-07	-8.26E-06
0.506	1.87E-05	-3.25E-05	5.88E-05	-0.000167598	-4.39E-05	-3.04E-05	-3.23E-05	-1.04E-05	7.17E-06	-4.98E-06	-2.56E-05	-2.82E-06	-9.91E-07	-8.24E-06
0.507	1.71E-05	-3.73E-05	0.000153095	-0.000126578	-4.25E-05	-2.94E-05	-3.10E-05	-9.67E-06	8.03E-06	-3.15E-06	-2.54E-05	-1.97E-06	-2.67E-06	-7.04E-06
0.508	1.16E-05	-4.43E-05	0.000207206	-8.47E-05	-4.05E-05	-2.84E-05	-2.96E-05	-8.80E-06	8.19E-06	-2.23E-06	-2.47E-05	-3.26E-06	-3.22E-06	-6.09E-06
0.509	4.37E-06	-4.96E-05	0.000210024	-4.69E-05	-3.88E-05	-2.70E-05	-2.80E-05	-8.41E-06	8.39E-06	-3.30E-06	-2.45E-05	-3.70E-06	-2.33E-06	-6.00E-06
0.51	-1.37E-06	-5.25E-05	0.00016974	-7.39E-06	-3.86E-05	-2.54E-05	-2.57E-05	-8.41E-06	9.04E-06	-5.70E-06	-2.43E-05	-3.54E-06	-1.02E-06	-5.79E-06
0.511	-5.04E-06	-5.54E-05	0.000120083	2.20E-05	-3.95E-05	-2.46E-05	-2.30E-05	-8.51E-06	9.80E-06	-7.85E-06	-2.32E-05	-4.36E-06	-1.90E-07	-5.86E-06
0.512	-9.25E-06	-5.74E-05	7.88E-05	1.16E-05	-3.94E-05	-2.48E-05	-2.20E-05	-8.72E-06	1.02E-05	-8.48E-06	-2.07E-05	-6.27E-06	-7.16E-07	-6.15E-06
0.513	-1.39E-05	-6.03E-05	3.23E-05	-3.35E-05	-3.80E-05	-2.46E-05	-2.35E-05	-8.59E-06	1.08E-05	-7.97E-06	-1.70E-05	-7.34E-06	-2.04E-06	-6.34E-06
0.514	-1.75E-05	-6.30E-05	-3.70E-05	-5.56E-05	-3.64E-05	-2.34E-05	-2.76E-05	-8.11E-06	1.13E-05	-6.23E-06	-1.28E-05	-6.09E-06	-2.75E-06	-6.72E-06
0.515	-1.87E-05	-6.54E-05	-0.000122837	-2.68E-05	-3.54E-05	-2.18E-05	-3.13E-05	-7.39E-06	1.23E-05	-3.83E-06	-9.30E-06	-4.47E-06	-3.27E-06	-7.20E-06
0.516	-1.92E-05	-6.75E-05	-0.000188189	8.58E-06	-3.53E-05	-2.05E-05	-3.43E-05	-7.47E-06	1.37E-05	-1.51E-06	-6.90E-06	-4.61E-06	-4.38E-06	-7.41E-06
0.517	-1.95E-05	-6.90E-05	-0.000212372	1.82E-06	-3.56E-05	-1.99E-05	-3.81E-05	-8.87E-06	1.42E-05	4.48E-07	-5.30E-06	-6.26E-06	-5.38E-06	-7.75E-06
0.518	-2.07E-05	-6.99E-05	-0.00021626	-4.62E-05	-3.67E-05	-2.03E-05	-4.14E-05	-1.07E-05	1.33E-05	1.56E-06	-3.03E-06	-7.17E-06	-5.70E-06	-8.29E-06
0.519	-2.23E-05	-7.01E-05	-0.000230902	-0.0001142	-3.77E-05	-2.15E-05	-4.40E-05	-1.09E-05	1.22E-05	5.58E-07	3.21E-07	-6.58E-06	-6.26E-06	-8.35E-06
0.52	-2.26E-05	-6.97E-05	-0.000254857	-0.0001862	-3.78E-05	-2.21E-05	-4.59E-05	-9.71E-06	1.13E-05	-1.91E-06	3.95E-06	-5.12E-06	-6.83E-06	-7.50E-06
0.521	-2.11E-05	-7.01E-05	-0.000267327	-0.000247084	-3.75E-05	-2.30E-05	-4.74E-05	-8.25E-06	1.06E-05	-3.33E-06	7.35E-06	-3.33E-06	-6.36E-06	-6.35E-06
0.522	-2.02E-05	-7.07E-05	-0.000262235	-0.000280268	-3.81E-05	-2.41E-05	-4.74E-05	-5.92E-06	1.03E-05	-2.08E-06	9.17E-06	-1.10E-06	-4.65E-06	-5.52E-06
0.523	-1.97E-05	-7.00E-05	-0.00025446	-0.000266144	-4.03E-05	-2.33E-05	-4.53E-05	-3.32E-06	9.88E-06	5.09E-07	1.01E-05	6.53E-07	-2.47E-06	-4.66E-06
0.524	-1.63E-05	-6.55E-05	-0.000253227	-0.000198285	-4.30E-05	-2.16E-05	-4.21E-05	-6.49E-07	9.21E-06	2.84E-06	1.23E-05	9.13E-07	-6.11E-07	-3.76E-06
0.525	-1.19E-05	-5.65E-05	-0.000259718	-9.82E-05	-4.59E-05	-2.09E-05	-3.66E-05	5.23E-06	8.38E-06	4.96E-06	1.49E-05	-3.67E-07	9.00E-07	-3.92E-06
0.526	-6.54E-06	-4.71E-05	-0.000267823	8.32E-06	-4.73E-05	-2.16E-05	-2.90E-05	1.62E-05	7.96E-06	6.66E-06	1.64E-05	-8.35E-07	2.20E-06	-4.93E-06
0.527	3.45E-07	-3.87E-05	-0.00025187	0.000143526	-4.65E-05	-2.23E-05	-2.07E-05	3.14E-05	8.80E-06	6.54E-06	1.76E-05	-2.20E-07	3.73E-06	-5.94E-06
0.528	7.65E-06	-3.11E-05	-0.000182373	0.000310209	-4.83E-05	-2.34E-05	-1.24E-05	4.84E-05	1.02E-05	4.42E-06	1.86E-05	-3.52E-06	4.97E-06	-6.72E-06
0.529	1.30E-05	-2.49E-05	-8.47E-05	0.00037793	-5.09E-05	-2.52E-05	-4.73E-06	5.53E-05	1.13E-05	2.85E-06	1.94E-05	-1.11E-05	6.26E-06	-7.52E-06
0.53	1.41E-05	-2.49E-05	-2.74E-05	0.000266044	-5.07E-05	-2.63E-05	4.43E-06	4.47E-05	1.18E-05	2.33E-06	2.02E-05	-1.72E-05	7.19E-06	-8.97E-06
0.531	8.55E-06	-3.17E-05	-4.61E-05	7.97E-05	-5.02E-05	-2.75E-05	1.29E-05	2.64E-05	1.10E-05	1.19E-06	2.09E-05	-1.81E-05	6.16E-06	-1.04E-05
0.532	-4.13E-06	-4.32E-05	-0.000103973	-2.97E-05	-5.00E-05	-2.94E-05	1.82E-05	8.73E-06	9.26E-06	-2.86E-07	2.17E-05	-1.52E-05	4.78E-06	-1.07E-05
0.533	-1.98E-05	-5.76E-05	-0.000125991	-3.44E-05	-4.93E-05	-3.03E-05	1.79E-05	-8.33E-06	7.06E-06	-1.15E-06	2.12E-05	-1.25E-05	5.20E-06	-1.00E-05
0.534	-3.13E-05	-6.82E-05	-0.000115612	-1.46E-05	-4.87E-05	-3.15E-05	1.42E-05	-2.75E-05	4.99E-06	-2.44E-06	2.09E-05	-1.25E-05	7.68E-06	-9.43E-06
0.535	-3.57E-05	-7.15E-05	-0.000118809	-2.02E-05	-4.78E-05	-3.32E-05	8.68E-06	-5.32E-05	2.95E-06	-3.96E-06	2.19E-05	-1.31E-05	1.07E-05	-8.76E-06
0.536	-3.72E-05	-7.09E-05	-0.000152454	-4.04E-05	-4.48E-05	-3.44E-05	1.59E-06	-7.69E-05	1.32E-06	-4.09E-06	2.24E-05	-1.25E-05	1.33E-05	-7.64E-06
0.537	-3.90E-05	-6.99E-05	-0.000230735	-5.23E-05	-4.16E-05	-3.46E-05	-6.15E-06	-8.24E-05	-2.74E-07	-2.78E-06	2.16E-05	-1.20E-05	1.50E-05	-6.46E-06
0.538	-4.13E-05	-6.93E-05	-0.00031561	-6.80E-05	-3.86E-05	-3.31E-05	-1.26E-05	-7.14E-05	-2.15E-06	-1.40E-06	2.05E-05	-1.19E-05	1.58E-05	-5.58E-06
0.539	-4.37E-05	-6.91E-05	-0.000342722	-0.000100748	-3.58E-05	-3.23E-05	-1.54E-05	-5.61E-05	-3.76E-06	-6.88E-07	1.99E-05	-1.11E-05	1.67E-05	-5.44E-06
0.54	-4.71E-05	-6.97E-05	-0.000318965	-0.000135567	-3.38E-05	-3.32E-05	-1.66E-05	-4.31E-05	-5.12E-06	-7.55E-07	1.90E-05	-9.57E-06	1.84E-05	-5.78E-06
0.541	-4.98E-05	-6.92E-05	-0.000306525	-0.000145804	-3.34E-05	-3.44E-05	-1.68E-05	-3.13E-05	-5.31E-06	-1.50E-06	1.79E-05	-8.99E-06	2.05E-05	-5.96E-06
0.542	-5.00E-05	-6.54E-05	-0.00032748	-0.000135293	-3.44E-05	-3.46E-05	-1.71E-05	-2.10E-05	-4.05E-06	-2.47E-06	1.74E-05	-9.07E-06	2.13E-05	-6.10E-06
0.543	-4.76E-05	-5.93E-05	-0.000342701	-0.000131171	-3.38E-05	-3.46E-05	-1.76E-05	-1.48E-05	-2.18E-06	-3.09E-06	1.75E-05	-8.66E-06	2.03E-05	-6.55E-06
0.544	-4.35E-05	-5.55E-05	-0.000327736	-0.000143125	-3.02E-05	-3.51E-05	-1.96E-05	-1.25E-05	-1.14E-06	-2.94E-06	1.72E-05	-8.33E-06	1.82E-05	-6.89E-06
0.545	-3.92E-05	-5.43E-05	-0.000298851	-0.000161286	-2.62E-05	-3.65E-05	-2.14E-05	-9.84E-06	-1.16E-06	-2.46E-06	1.68E-05	-9.92E-06	1.66E-05	-6.98E-06
0.546	-3.55E-05	-5.35E-05	-0.000272776	-0.000197113	-2.39E-05	-3.74E-05	-2.20E-05	-4.81E-06	-1.56E-06	-2.80E-06	1.69E-05	-1.39E-05	1.66E-05	-6.71E-06
0.547	-3.11E-05	-5.16E-05	-0.000250588	-0.000275875	-2.24E-05	-3.74E-05	-2.22E-05	-2.05E-06	-1.58E-06	-3.59E-06	1.78E-05	-1.75E-05	1.83E-05	-5.85E-06
0.548	-2.65E-05	-4.94E-05	-0.000244771	-0.000354348	-2.19E-05	-3.79E-05	-2.29E-05	-4.07E-06	-9.76E-07	-3.20E-06	1.86E-05	-1.83E-05	1.99E-05	-4.73E-06
0.549	-2.42E-05	-4.82E-05	-0.000239032	-0.000329048	-2.21E-05	-3.80E-05	-2.27E-05	-7.13E-06	-1.62E-07	-1.82E-06	1.87E-05	-1.68E-05	1.99E-05	-3.59E-06
0.55	-2.46E-05	-4.75E-05	-0.000154984	-0.000181617	-2.35E-05	-3.68E-05	-2.32E-05	-1.07E-05	4.98E-07	-1.07E-06	1.94E-05	-1.50E-05	1.86E-05	-2.43E-06
0.551	-2.66E-05	-4.84E-05	1.67E-07	-2.94E-05	-2.49E-05	-3.49E-05	-2.48E-05	-1.58E-05	1.78E-06	-1.22E-06	1.93E-05	-1.48E-05	1.82E-05	-1.91E-06
0.552	-2.74E-05	-4.94E-05	6.84E-05	4.74E-05	-2.46E-05	-3.40E-05	-2.57E-05	-1.67E-05	1.98E-06	-1.79E-06	1.83E-05	-1.61E-05	1.93E-05	-2.14E-06
0.553	-2.76E-05	-5.08E-05	-1.94E-05	8.84E-05	-2.35E-05	-3.37E-05	-2.49E-05	-1.33E-05	1.15E-06	-2.20E-06	1.71E-05	-1.66E-05	2.08E-05	-2.67E-06
0.554	-2.80E-05	-5.25E-05	-0.000153111	0.000135942	-2.22E-05	-3.31E-05	-2.35E-05	-8.60E-06	9.01E-07	-1.92E-06	1.66E-05	-1.54E-05	2.16E-05	-2.67E-06
0.555	-2.56E-05	-5.09E-05	-0.00018095	0.000169896	-2.18E-05	-3.44E-05	-2.31E-05	-5.12E-06	-6.95E-08	-2.06E-06	1.61E-05	-1.51E-05	2.12E-05	-2.89E-06
0.556	-1.98E-05	-4.43E-05	-0.000101302	0.000163851	-2.23E-05	-3.55E-05	-2.36E-05	-4.60E-06	-2.50E-06	-1.90E-06	1.53E-05	-1.59E-05	1.86E-05	-3.93E-06
0.557	-1.29E-05	-3.68E-05	-5.34E-05	0.000120072	-2.21E-05	-3.51E-05	-2.37E-05	-3.67E-06	-4.57E-06	-4.91E-07	1.46E-05	-1.57E-05	1.36E-05	-3.87E-06
0.558	-9.17E-06	-3.19E-05	-7.13E-05	6.43E-05	-2.14E-05	-3.50E-05	-2.32E-05	-8.23E-07	-5.66E-06	1.18E-06	1.33E-05	-1.50E-05	8.96E-06	-2.69E-06
0.559	-8.69E-06	-2.94E-05	-9.32E-05	2.63E-05	-2.23E-05	-3.52E-05	-2.40E-05	3.38E-06	-8.05E-06	1.48E-06	1.28E-05	-1.41E-05	7.04E-06	-2.09E-06
0.56	-1.01E-05	-3.15E-05	-0.000120616	-7.03E-06	-2.43E-05	-3.59E-05	-2.49E-05	3.50E-06	-1.05E-05	-1.30E-07	1.35E-05	-1.42E-05	7.23E-06	-3.84E-06
0.561	-1.33E-05	-3.59E-05	-0.00023369	-6.65E-05	-2.58E-05	-3.46E-05	-2.45E-05	-4.29E-07	-1.13E-05	-1.80E-06	1.35E-05	-1.39E-05	8.27E-06	-5.43E-06
0.562	-1.56E-05	-3.97E-05	-0.000350467	-0.000135312	-2.71E-05	-3.42E-05	-2.35E-05	-2.49E-06	-1.06E-05	-2.63E-06	1.20E-05	-1.33E-05	1.05E-05	-5.13E-06
0.563	-1.81E-05	-4.33E-05	-0.000319584	-0.000166112	-2.81E-05	-3.47E-05	-2.26E-05	2.56E-06	-8.58E-06	-2.53E-06	1.02E-05	-1.28E-05	1.19E-05	-4.55E-06
0.564	-2.31E-05	-4.92E-05	-0.000199889	-0.000142643	-2.85E-05	-3.55E-05	-2.07E-05	1.22E-05	-5.65E-06	-2.21E-06	9.24E-06	-1.18E-05	1.24E-05	-4.92E-06
0.565	-3.07E-05	-5.65E-05	-0.000110456	-8.53E-05	-2.99E-05	-3.54E-05	-1.88E-05	1.88E-05	-2.82E-06	-3.08E-06	8.31E-06	-1.11E-05	1.28E-05	-6.35E-06
0.566	-3.84E-05	-6.34E-05	-8.04E-05	-3.47E-05	-3.22E-05	-3.44E-05	-1.84E-05	2.20E-05	-6.39E-07	-4.71E-06	8.04E-06	-1.08E-05	1.36E-05	-7.27E-06
0.567	-4.37E-05	-6.93E-05	-8.63E-05	-2.48E-05	-3.29E-05	-3.43E-05	-1.91E-05	2.71E-05	3.08E-07	-5.64E-06	8.08E-06	-1.12E-05	1.48E-05	-8.35E-06
0.568	-4.57E-05	-7.28E-05	-0.000114767	-4.68E-05	-3.27E-05	-3.47E-05	-1.90E-05	3.67E-05	-3.10E-07	-5.75E-06	8.06E-06	-1.14E-05	1.62E-05	-9.53E-06
0.569	-4.66E-05	-7.40E-05	-0.000147519	-6.93E-05	-3.38E-05	-3.52E-05	-1.86E-05	4.56E-05	-2.26E-06	-5.32E-06	7.16E-06	-1.04E-05	1.75E-05	-1.01E-05
0.57	-4.79E-05	-7.29E-05	-0.000159211	-7.69E-05	-3.57E-05	-3.48E-05	-1.95E-05	4.99E-05	-4.83E-06	-4.29E-06	5.41E-06	-7.52E-06	1.92E-05	-1.04E-05
0.571	-4.85E-05	-7.03E-05	-0.000133562	-7.78E-05	-3.63E-05	-3.40E-05	-2.11E-05	4.89E-05	-7.33E-06	-2.86E-06	3.49E-06	-4.43E-06	2.16E-05	-1.13E-05
0.572	-4.76E-05	-6.72E-05	-7.80E-05	-8.26E-05	-3.59E-05	-3.28E-05	-2.14E-05	4.17E-05	-9.03E-06	-2.16E-06	1.70E-06	-3.25E-06	2.37E-05	-1.22E-05
0.573	-4.62E-05	-6.50E-05	-1.37E-05	-9.56E-05	-3.63E-05	-3.16E-05	-2.07E-05	2.08E-05	-9.56E-06	-2.98E-06	1.25E-07	-4.61E-06	2.41E-05	-1.29E-05
0.574	-4.50E-05	-6.34E-05	4.31E-05	-0.000108362	-3.61E-05	-3.13E-05	-2.07E-05	-1.71E-05	-9.82E-06	-4.54E-06	-6.34E-07	-5.89E-06	2.29E-05	-1.33E-05
0.575	-4.30E-05	-6.19E-05	8.65E-05	-0.00010831	-3.61E-05	-3.27E-05	-2.16E-05	-5.76E-05	-1.02E-05	-4.87E-06	-3.62E-07	-5.47E-06	2.23E-05	-1.40E-05
0.576	-3.89E-05	-5.86E-05	0.000114239	-9.33E-05	-3.68E-05	-3.45E-05	-2.20E-05	-7.67E-05	-1.04E-05	-3.28E-06	-1.38E-07	-4.19E-06	2.22E-05	-1.52E-05
0.577	-3.46E-05	-5.47E-05	0.000130066	-6.80E-05	-3.62E-05	-3.68E-05	-2.29E-05	-7.49E-05	-1.04E-05	-1.59E-06	-1.21E-06	-2.33E-06	1.98E-05	-1.68E-05
0.578	-3.18E-05	-5.24E-05	0.000135189	-3.93E-05	-3.54E-05	-3.79E-05	-2.38E-05	-8.22E-05	-1.04E-05	2.80E-08	-2.66E-06	-8.18E-07	1.52E-05	-1.79E-05
0.579	-2.91E-05	-5.20E-05	0.000116984	-1.94E-05	-3.63E-05	-3.80E-05	-2.38E-05	-0.000109232	-9.64E-06	1.80E-06	-4.25E-06	-7.08E-07	1.17E-05	-1.77E-05
0.58	-2.55E-05	-5.16E-05	0.000107894	-1.59E-05	-3.67E-05	-3.89E-05	-2.44E-05	-0.000121275	-8.10E-06	2.36E-06	-6.43E-06	-7.72E-07	1.03E-05	-1.66E-05
0.581	-2.52E-05	-4.99E-05	0.000146827	-3.22E-05	-3.47E-05	-4.14E-05	-2.48E-05	-9.65E-05	-7.64E-06	2.43E-06	-7.39E-06	-3.85E-07	9.24E-06	-1.48E-05
0.582	-2.77E-05	-4.79E-05	0.000181334	-6.58E-05	-3.28E-05	-4.32E-05	-2.51E-05	-5.94E-05	-1.02E-05	2.01E-06	-7.58E-06	-1.12E-06	6.37E-06	-1.40E-05
0.583	-2.94E-05	-4.66E-05	0.000164965	-9.03E-05	-3.26E-05	-4.23E-05	-2.48E-05	-2.92E-05	-1.40E-05	2.11E-06	-7.96E-06	-1.81E-06	2.43E-06	-1.47E-05
0.584	-3.10E-05	-4.69E-05	0.000126124	-8.97E-05	-3.29E-05	-4.28E-05	-2.61E-05	-1.01E-05	-1.58E-05	3.06E-06	-7.87E-06	-1.39E-06	-1.13E-06	-1.61E-05
0.585	-3.11E-05	-4.82E-05	9.64E-05	-6.11E-05	-3.37E-05	-4.42E-05	-2.74E-05	3.03E-06	-1.49E-05	2.91E-06	-7.87E-06	-1.08E-06	-3.97E-06	-1.76E-05
0.586	-3.16E-05	-4.98E-05	9.42E-05	-8.68E-06	-3.39E-05	-4.50E-05	-2.55E-05	2.17E-05	-1.37E-05	2.70E-06	-8.87E-06	-1.67E-06	-3.70E-06	-1.80E-05
0.587	-3.13E-05	-5.11E-05	0.000107173	3.45E-05	-3.46E-05	-4.50E-05	-2.53E-05	3.21E-05	-1.42E-05	3.57E-06	-9.71E-06	-3.27E-06	-8.30E-07	-1.76E-05
0.588	-2.87E-05	-5.03E-05	0.000122911	3.27E-05	-3.59E-05	-4.46E-05	-2.67E-05	1.76E-05	-1.70E-05	5.15E-06	-1.11E-05	-5.18E-06	3.89E-06	-1.55E-05
0.589	-2.34E-05	-4.78E-05	0.000139557	-5.17E-06	-3.78E-05	-4.47E-05	-2.81E-05	-1.20E-05	-1.96E-05	5.54E-06	-1.22E-05	-6.39E-06	1.25E-05	-1.24E-05
0.59	-1.82E-05	-4.55E-05	0.000148862	-4.24E-05	-3.98E-05	-4.36E-05	-2.93E-05	-4.06E-05	-2.03E-05	4.87E-06	-1.20E-05	-5.83E-06	2.48E-05	-1.01E-05
0.591	-1.52E-05	-4.47E-05	0.000137175	-6.37E-05	-4.05E-05	-4.08E-05	-2.95E-05	-6.60E-05	-2.05E-05	4.31E-06	-1.10E-05	-4.08E-06	3.63E-05	-9.38E-06
0.592	-1.39E-05	-4.55E-05	0.000102379	-7.41E-05	-4.07E-05	-3.83E-05	-2.95E-05	-7.89E-05	-2.05E-05	5.26E-06	-1.09E-05	-2.73E-06	4.16E-05	-1.00E-05
0.593	-1.43E-05	-4.68E-05	5.29E-05	-8.01E-05	-4.11E-05	-3.69E-05	-2.98E-05	-5.89E-05	-1.95E-05	6.56E-06	-1.26E-05	-2.42E-06	3.98E-05	-1.17E-05
0.594	-1.60E-05	-4.68E-05	-7.92E-06	-7.06E-05	-4.14E-05	-3.56E-05	-2.94E-05	-7.47E-06	-1.72E-05	7.36E-06	-1.37E-05	-2.89E-06	3.28E-05	-1.34E-05
0.595	-1.82E-05	-4.53E-05	-7.68E-05	-3.34E-05	-4.07E-05	-3.43E-05	-2.84E-05	4.39E-05	-1.46E-05	8.07E-06	-1.37E-05	-3.34E-06	2.39E-05	-1.37E-05
0.596	-1.98E-05	-4.38E-05	-0.000144047	1.30E-05	-4.08E-05	-3.33E-05	-2.79E-05	7.14E-05	-1.26E-05	8.56E-06	-1.34E-05	-3.31E-06	1.55E-05	-1.27E-05
0.597	-2.19E-05	-4.29E-05	-0.00019057	3.24E-05	-4.16E-05	-3.30E-05	-2.74E-05	8.35E-05	-1.16E-05	8.89E-06	-1.38E-05	-2.93E-06	7.93E-06	-1.17E-05
0.598	-2.32E-05	-4.19E-05	-0.000205354	1.49E-05	-4.30E-05	-3.32E-05	-2.61E-05	9.72E-05	-1.07E-05	8.78E-06	-1.41E-05	-2.89E-06	1.77E-06	-1.12E-05
0.599	-2.40E-05	-4.08E-05	-0.000198026	-1.52E-05	-4.42E-05	-3.28E-05	-2.50E-05	0.000113777	-9.64E-06	8.49E-06	-1.43E-05	-3.00E-06	-2.40E-06	-1.05E-05
0.6	-2.45E-05	-4.10E-05	-0.000193554	-3.34E-05	-4.39E-05	-3.13E-05	-2.51E-05	0.000119214	-8.71E-06	8.21E-06	-1.43E-05	-3.19E-06	-5.59E-06	-9.95E-06
0.601	-2.35E-05	-4.19E-05	-0.000207116	-2.96E-05	-4.27E-05	-2.99E-05	-2.56E-05	0.000104524	-8.93E-06	9.08E-06	-1.39E-05	-3.82E-06	-8.10E-06	-9.55E-06
0.602	-2.04E-05	-4.04E-05	-0.000230874	-8.30E-06	-4.21E-05	-2.97E-05	-2.60E-05	6.95E-05	-1.14E-05	1.04E-05	-1.25E-05	-4.28E-06	-8.37E-06	-9.28E-06
0.603	-1.54E-05	-3.63E-05	-0.000229573	1.52E-05	-4.21E-05	-3.10E-05	-2.62E-05	2.01E-05	-1.44E-05	1.17E-05	-1.09E-05	-3.50E-06	-6.57E-06	-9.15E-06
0.604	-8.21E-06	-3.26E-05	-0.000171496	2.73E-05	-4.31E-05	-3.28E-05	-2.61E-05	-3.15E-05	-1.45E-05	1.22E-05	-1.00E-05	-2.02E-06	-4.95E-06	-9.52E-06
0.605	1.22E-07	-3.07E-05	7.62E-06	2.73E-05	-4.39E-05	-3.27E-05	-2.61E-05	-8.79E-05	-1.23E-05	1.18E-05	-1.12E-05	-2.22E-06	-3.71E-06	-1.01E-05
0.606	5.65E-06	-3.01E-05	0.000305387	5.67E-06	-4.45E-05	-3.25E-05	-2.70E-05	-0.000159109	-1.22E-05	1.07E-05	-1.21E-05	-4.10E-06	-3.61E-07	-1.00E-05
0.607	6.11E-06	-3.08E-05	0.000512238	-4.69E-05	-4.57E-05	-3.31E-05	-2.72E-05	-0.000202577	-1.36E-05	9.72E-06	-1.03E-05	-5.21E-06	6.39E-06	-9.86E-06
0.608	1.17E-06	-3.53E-05	0.000501332	-0.000114801	-4.60E-05	-3.46E-05	-2.72E-05	-0.000163705	-1.20E-05	9.68E-06	-6.74E-06	-4.11E-06	1.27E-05	-1.02E-05
0.609	-9.32E-06	-4.42E-05	0.00038274	-0.000160874	-4.53E-05	-3.63E-05	-2.81E-05	-7.87E-05	-8.67E-06	1.07E-05	-5.15E-06	-1.80E-06	1.30E-05	-1.11E-05
0.61	-2.09E-05	-5.46E-05	0.000262275	-0.000168055	-4.47E-05	-3.74E-05	-3.03E-05	-1.30E-05	-7.24E-06	1.21E-05	-5.13E-06	-9.10E-07	1.04E-05	-1.22E-05
0.611	-2.88E-05	-6.41E-05	0.000149473	-0.000152859	-4.39E-05	-3.80E-05	-3.30E-05	1.54E-05	-7.36E-06	1.23E-05	-4.02E-06	-1.49E-06	8.54E-06	-1.23E-05
0.612	-3.36E-05	-7.07E-05	4.48E-05	-0.000129171	-4.24E-05	-3.74E-05	-3.43E-05	1.98E-05	-8.77E-06	1.20E-05	-3.84E-06	-3.04E-06	6.96E-06	-1.22E-05
0.613	-3.52E-05	-7.20E-05	-1.23E-05	-0.000113926	-4.20E-05	-3.69E-05	-3.49E-05	1.50E-05	-1.21E-05	1.12E-05	-4.79E-06	-4.93E-06	6.39E-06	-1.25E-05
0.614	-3.37E-05	-6.93E-05	-1.42E-05	-0.000121096	-4.20E-05	-3.67E-05	-3.49E-05	-3.38E-07	-1.93E-05	9.48E-06	-6.73E-06	-6.55E-06	8.36E-06	-1.10E-05
0.615	-2.96E-05	-6.64E-05	-8.07E-06	-0.000136883	-4.13E-05	-3.61E-05	-3.46E-05	-2.80E-05	-2.72E-05	8.18E-06	-8.94E-06	-7.12E-06	1.36E-05	-6.16E-06
0.616	-2.53E-05	-6.47E-05	-3.02E-05	-0.000128304	-3.90E-05	-3.49E-05	-3.56E-05	-6.14E-05	-2.98E-05	8.33E-06	-1.03E-05	-5.95E-06	2.08E-05	8.47E-07
0.617	-2.44E-05	-6.51E-05	-8.63E-05	-8.80E-05	-3.59E-05	-3.53E-05	-3.71E-05	-7.88E-05	-2.53E-05	9.48E-06	-9.75E-06	-4.91E-06	3.17E-05	8.99E-06
0.618	-2.39E-05	-6.66E-05	-0.000157033	-3.36E-05	-3.38E-05	-3.73E-05	-3.80E-05	-6.52E-05	-1.90E-05	1.04E-05	-8.78E-06	-4.48E-06	4.90E-05	1.76E-05
0.619	-2.24E-05	-6.75E-05	-0.000220627	1.05E-05	-3.36E-05	-3.93E-05	-3.81E-05	-3.37E-05	-1.70E-05	1.08E-05	-7.81E-06	-4.52E-06	6.90E-05	2.62E-05
0.62	-2.02E-05	-6.69E-05	-0.000270496	2.69E-05	-3.36E-05	-3.98E-05	-3.74E-05	-1.09E-05	-1.96E-05	1.03E-05	-7.06E-06	-5.18E-06	8.30E-05	3.44E-05
0.621	-1.68E-05	-6.40E-05	-0.000308486	1.47E-05	-3.35E-05	-4.00E-05	-3.63E-05	-1.16E-05	-2.48E-05	8.68E-06	-6.74E-06	-6.34E-06	8.50E-05	4.00E-05
0.622	-1.22E-05	-5.99E-05	-0.000332252	-9.87E-06	-3.43E-05	-4.05E-05	-3.58E-05	-2.83E-05	-2.92E-05	7.31E-06	-5.86E-06	-7.10E-06	7.62E-05	4.02E-05
0.623	-7.99E-06	-5.66E-05	-0.000321249	-1.58E-05	-3.55E-05	-4.06E-05	-3.62E-05	-3.86E-05	-3.20E-05	6.91E-06	-4.51E-06	-7.12E-06	6.20E-05	3.48E-05
0.624	-6.51E-06	-5.46E-05	-0.00022722	1.04E-05	-3.61E-05	-4.03E-05	-3.58E-05	-2.56E-05	-3.30E-05	6.61E-06	-3.73E-06	-7.35E-06	4.56E-05	2.63E-05
0.625	-6.39E-06	-5.39E-05	-4.25E-05	4.12E-05	-3.55E-05	-3.98E-05	-3.52E-05	1.85E-06	-3.25E-05	5.85E-06	-4.46E-06	-8.76E-06	2.81E-05	1.52E-05
0.626	-7.59E-06	-5.58E-05	0.000119373	3.94E-05	-3.52E-05	-4.02E-05	-3.33E-05	2.52E-05	-3.19E-05	5.18E-06	-5.43E-06	-1.11E-05	1.06E-05	2.41E-06
0.627	-1.25E-05	-6.10E-05	0.000121688	1.08E-05	-3.48E-05	-3.95E-05	-2.81E-05	3.51E-05	-3.21E-05	4.58E-06	-5.37E-06	-1.36E-05	-5.23E-06	-1.07E-05
0.628	-1.90E-05	-6.63E-05	-1.96E-05	-1.66E-05	-3.33E-05	-3.78E-05	-2.25E-05	3.41E-05	-3.24E-05	3.72E-06	-4.64E-06	-1.60E-05	-1.88E-05	-2.29E-05
0.629	-2.18E-05	-6.89E-05	-0.000157552	-3.49E-05	-3.29E-05	-3.56E-05	-2.25E-05	2.99E-05	-3.04E-05	2.92E-06	-4.95E-06	-1.77E-05	-3.00E-05	-3.24E-05
0.63	-2.23E-05	-6.82E-05	-0.000198069	-6.21E-05	-3.44E-05	-3.22E-05	-2.80E-05	3.00E-05	-2.22E-05	2.43E-06	-5.72E-06	-1.97E-05	-3.89E-05	-3.55E-05
0.631	-2.27E-05	-6.65E-05	-0.000172205	-0.000104116	-3.63E-05	-3.01E-05	-3.43E-05	3.58E-05	-1.14E-05	2.10E-06	-4.63E-06	-2.12E-05	-4.63E-05	-3.07E-05
0.632	-2.30E-05	-6.60E-05	-0.00015693	-0.000127263	-3.76E-05	-3.03E-05	-3.87E-05	4.16E-05	-8.33E-06	1.28E-06	-2.61E-06	-2.06E-05	-5.12E-05	-2.12E-05
0.633	-2.39E-05	-6.51E-05	-0.000192543	-9.86E-05	-3.72E-05	-3.10E-05	-4.14E-05	4.10E-05	-1.17E-05	-4.87E-07	-2.35E-06	-1.90E-05	-4.91E-05	-8.29E-06
0.634	-2.53E-05	-6.37E-05	-0.000250718	-2.66E-05	-3.61E-05	-3.18E-05	-4.35E-05	3.81E-05	-1.30E-05	-2.62E-06	-1.97E-06	-1.86E-05	-3.40E-05	7.91E-06
0.635	-2.56E-05	-6.25E-05	-0.000287021	5.15E-05	-3.55E-05	-3.14E-05	-4.75E-05	3.71E-05	-1.57E-05	-4.68E-06	6.19E-07	-1.84E-05	-4.66E-06	2.23E-05
0.636	-2.39E-05	-6.15E-05	-0.000299348	7.79E-05	-3.52E-05	-3.20E-05	-5.21E-05	3.91E-05	-2.54E-05	-5.97E-06	3.05E-06	-1.78E-05	2.53E-05	2.79E-05
0.637	-2.20E-05	-6.04E-05	-0.000310975	4.49E-05	-3.44E-05	-3.23E-05	-5.37E-05	3.80E-05	-3.71E-05	-6.64E-06	2.99E-06	-1.65E-05	4.03E-05	2.91E-05
0.638	-2.08E-05	-5.86E-05	-0.000316983	6.91E-06	-3.22E-05	-3.05E-05	-5.37E-05	2.68E-05	-4.34E-05	-6.92E-06	2.51E-06	-1.46E-05	4.05E-05	3.44E-05
0.639	-2.17E-05	-5.65E-05	-0.000311976	-1.75E-05	-3.08E-05	-2.91E-05	-5.23E-05	7.04E-06	-4.18E-05	-6.26E-06	4.14E-06	-1.22E-05	3.26E-05	4.21E-05
0.64	-2.31E-05	-5.53E-05	-0.000308265	-2.56E-05	-3.25E-05	-2.85E-05	-5.04E-05	-1.98E-05	-3.77E-05	-5.49E-06	6.09E-06	-8.79E-06	2.70E-05	4.68E-05
0.641	-2.38E-05	-5.42E-05	-0.000303689	-1.96E-05	-3.54E-05	-2.86E-05	-4.69E-05	-4.76E-05	-4.11E-05	-5.58E-06	5.93E-06	-6.45E-06	2.18E-05	4.35E-05
0.642	-2.42E-05	-5.25E-05	-0.000285798	-1.56E-05	-3.77E-05	-2.78E-05	-4.33E-05	-6.22E-05	-5.17E-05	-6.48E-06	3.92E-06	-4.84E-06	1.15E-05	2.90E-05
0.643	-2.38E-05	-5.28E-05	-0.00024416	-3.20E-05	-4.04E-05	-2.76E-05	-4.15E-05	-5.56E-05	-5.84E-05	-7.66E-06	1.07E-06	-2.66E-06	-1.82E-07	6.16E-06
0.644	-2.38E-05	-5.36E-05	-0.000193794	-6.52E-05	-4.31E-05	-2.88E-05	-3.97E-05	-3.83E-05	-5.41E-05	-8.88E-06	-1.08E-06	-1.24E-06	-7.91E-06	-1.67E-05
0.645	-2.56E-05	-5.31E-05	-0.000149682	-9.71E-05	-4.52E-05	-2.98E-05	-3.73E-05	-2.37E-05	-4.00E-05	-9.64E-06	-1.39E-06	-1.38E-06	-7.14E-06	-3.36E-05
0.646	-2.77E-05	-5.12E-05	-0.000122855	-0.000116869	-4.65E-05	-2.99E-05	-3.43E-05	-1.43E-05	-1.74E-05	-9.81E-06	-5.96E-07	-1.13E-06	6.78E-06	-4.49E-05
0.647	-2.91E-05	-4.96E-05	-0.000121341	-0.00011849	-4.65E-05	-2.94E-05	-3.19E-05	-6.48E-06	1.81E-05	-1.03E-05	-1.66E-07	1.21E-06	3.64E-05	-5.25E-05
0.648	-3.08E-05	-4.92E-05	-0.000143753	-9.98E-05	-4.54E-05	-2.91E-05	-3.03E-05	2.64E-06	5.48E-05	-1.13E-05	-6.96E-07	3.43E-06	6.91E-05	-5.85E-05
0.649	-3.27E-05	-4.82E-05	-0.000179113	-6.33E-05	-4.45E-05	-3.01E-05	-3.00E-05	1.32E-05	6.89E-05	-1.13E-05	-1.21E-06	3.98E-06	8.57E-05	-6.43E-05
0.65	-3.38E-05	-4.61E-05	-0.000210416	-2.06E-05	-4.54E-05	-3.06E-05	-2.94E-05	2.54E-05	5.80E-05	-9.72E-06	-1.13E-06	3.59E-06	7.68E-05	-7.07E-05
0.651	-3.31E-05	-4.53E-05	-0.000224991	1.12E-05	-4.63E-05	-3.02E-05	-2.73E-05	4.05E-05	3.85E-05	-7.90E-06	3.08E-07	3.21E-06	4.70E-05	-7.78E-05
0.652	-3.12E-05	-4.67E-05	-0.000222228	1.26E-05	-4.61E-05	-3.09E-05	-2.52E-05	5.70E-05	2.34E-05	-6.83E-06	2.45E-06	3.00E-06	5.26E-06	-8.43E-05
0.653	-2.87E-05	-4.89E-05	-0.00021664	-1.46E-05	-4.59E-05	-3.45E-05	-2.49E-05	7.11E-05	1.69E-05	-6.55E-06	3.89E-06	2.42E-06	-3.79E-05	-8.81E-05
0.654	-2.62E-05	-5.08E-05	-0.000216522	-4.81E-05	-4.55E-05	-3.93E-05	-2.50E-05	8.11E-05	1.52E-05	-7.15E-06	4.65E-06	1.30E-06	-7.50E-05	-8.85E-05
0.655	-2.40E-05	-5.18E-05	-0.00021902	-7.22E-05	-4.34E-05	-4.21E-05	-2.44E-05	8.54E-05	8.81E-06	-7.97E-06	5.14E-06	1.70E-06	-0.000105744	-8.76E-05
0.656	-2.47E-05	-5.32E-05	-0.000219484	-9.11E-05	-4.15E-05	-4.09E-05	-2.35E-05	7.82E-05	-4.39E-06	-8.66E-06	4.95E-06	4.10E-06	-0.000137357	-9.04E-05
0.657	-2.78E-05	-5.54E-05	-0.000220581	-0.000108712	-4.08E-05	-3.85E-05	-2.28E-05	5.59E-05	-1.52E-05	-9.48E-06	3.77E-06	6.05E-06	-0.00017449	-9.86E-05
0.658	-2.96E-05	-5.75E-05	-0.000219005	-0.000122294	-4.09E-05	-3.82E-05	-2.36E-05	1.91E-05	-1.76E-05	-9.90E-06	2.70E-06	7.39E-06	-0.000212084	-0.000107857
0.659	-2.85E-05	-5.88E-05	-0.000189312	-0.000119152	-4.11E-05	-3.89E-05	-2.43E-05	-2.52E-05	-1.77E-05	-1.04E-05	2.85E-06	8.50E-06	-0.000238828	-0.000112044
0.66	-2.53E-05	-5.97E-05	-0.00011369	-8.65E-05	-4.03E-05	-3.98E-05	-2.34E-05	-6.38E-05	-2.37E-05	-1.06E-05	3.71E-06	8.90E-06	-0.000246896	-0.000108458
0.661	-2.04E-05	-5.98E-05	-4.34E-05	-4.23E-05	-3.98E-05	-3.89E-05	-2.21E-05	-8.50E-05	-3.82E-05	-1.03E-05	5.35E-06	9.00E-06	-0.000242901	-9.95E-05
0.662	-1.93E-05	-5.91E-05	-3.40E-05	-1.99E-05	-3.91E-05	-3.74E-05	-2.09E-05	-9.63E-05	-5.38E-05	-1.08E-05	8.07E-06	8.63E-06	-0.00023357	-8.76E-05
0.663	-2.32E-05	-5.66E-05	-6.39E-05	-2.84E-06	-3.73E-05	-3.57E-05	-2.08E-05	-0.000112979	-6.05E-05	-1.27E-05	9.74E-06	7.86E-06	-0.000215205	-7.48E-05
0.664	-2.64E-05	-5.41E-05	-8.28E-05	3.88E-05	-3.59E-05	-3.41E-05	-2.02E-05	-0.00011974	-5.51E-05	-1.46E-05	8.36E-06	8.26E-06	-0.000181788	-5.99E-05
0.665	-2.72E-05	-5.11E-05	-6.89E-05	8.03E-05	-3.35E-05	-3.21E-05	-1.82E-05	-0.00010213	-4.50E-05	-1.45E-05	6.62E-06	9.63E-06	-0.000134169	-4.12E-05
0.666	-2.56E-05	-4.88E-05	-4.68E-05	0.000115343	-3.17E-05	-3.05E-05	-1.67E-05	-7.18E-05	-3.38E-05	-1.25E-05	7.05E-06	1.08E-05	-8.43E-05	-2.13E-05
0.667	-2.52E-05	-4.77E-05	-5.32E-05	0.000149929	-3.09E-05	-3.09E-05	-1.60E-05	-4.39E-05	-2.23E-05	-1.04E-05	8.51E-06	1.13E-05	-4.50E-05	-4.02E-06
0.668	-2.81E-05	-4.80E-05	-9.51E-05	0.000146996	-3.11E-05	-3.05E-05	-1.60E-05	-2.65E-05	-1.01E-05	-9.17E-06	9.49E-06	1.12E-05	-1.85E-05	8.14E-06
0.669	-3.01E-05	-4.87E-05	-0.000155677	9.40E-05	-3.28E-05	-2.85E-05	-1.48E-05	-1.88E-05	9.99E-06	-9.00E-06	9.52E-06	1.06E-05	3.61E-06	1.75E-05
0.67	-3.01E-05	-4.68E-05	-0.000213321	3.02E-05	-3.44E-05	-2.68E-05	-1.36E-05	-1.66E-05	2.74E-05	-9.57E-06	9.34E-06	1.03E-05	2.70E-05	2.39E-05
0.671	-2.99E-05	-4.38E-05	-0.000252613	-1.36E-05	-3.46E-05	-2.75E-05	-1.24E-05	-1.59E-05	2.42E-05	-1.03E-05	8.85E-06	1.04E-05	4.79E-05	2.51E-05
0.672	-2.94E-05	-4.15E-05	-0.000267483	-3.96E-05	-3.39E-05	-2.98E-05	-1.30E-05	-1.46E-05	5.14E-06	-1.15E-05	8.15E-06	1.06E-05	6.02E-05	2.11E-05
0.673	-2.75E-05	-3.97E-05	-0.000235965	-5.05E-05	-3.37E-05	-3.19E-05	-1.37E-05	-1.14E-05	-8.63E-06	-1.16E-05	8.04E-06	1.03E-05	6.24E-05	1.45E-05
0.674	-2.34E-05	-3.70E-05	-0.000123213	-5.03E-05	-3.30E-05	-3.21E-05	-1.32E-05	-3.55E-06	-9.68E-07	-1.01E-05	8.92E-06	9.24E-06	6.02E-05	8.60E-06
0.675	-1.96E-05	-3.68E-05	3.03E-05	-5.30E-05	-3.24E-05	-3.01E-05	-1.28E-05	9.11E-06	2.81E-05	-9.02E-06	9.64E-06	7.64E-06	6.10E-05	5.52E-06
0.676	-1.81E-05	-4.04E-05	0.000105947	-6.06E-05	-3.15E-05	-2.90E-05	-1.30E-05	2.66E-05	5.87E-05	-9.98E-06	9.06E-06	6.31E-06	6.70E-05	6.01E-06
0.677	-1.96E-05	-4.65E-05	5.80E-05	-6.37E-05	-3.06E-05	-2.93E-05	-1.23E-05	4.87E-05	6.32E-05	-1.14E-05	7.41E-06	5.79E-06	7.23E-05	8.35E-06
0.678	-2.44E-05	-5.19E-05	-4.77E-05	-5.91E-05	-3.05E-05	-2.96E-05	-9.56E-06	7.26E-05	3.84E-05	-1.15E-05	5.98E-06	5.64E-06	7.34E-05	1.07E-05
0.679	-3.21E-05	-5.63E-05	-0.000129699	-5.43E-05	-3.14E-05	-2.91E-05	-6.49E-06	9.58E-05	1.85E-05	-1.19E-05	5.89E-06	5.03E-06	7.39E-05	1.24E-05
0.68	-4.25E-05	-5.88E-05	-0.000160698	-5.11E-05	-3.28E-05	-2.88E-05	-4.33E-06	0.000118098	3.00E-05	-1.26E-05	6.32E-06	3.66E-06	7.80E-05	1.34E-05
0.681	-5.19E-05	-5.80E-05	-0.00015484	-4.76E-05	-3.38E-05	-2.95E-05	-3.25E-06	0.000132015	4.94E-05	-1.23E-05	6.07E-06	3.67E-06	8.29E-05	1.18E-05
0.682	-5.56E-05	-5.40E-05	-0.000134197	-4.22E-05	-3.30E-05	-3.14E-05	-2.03E-06	0.000127412	4.44E-05	-1.10E-05	5.78E-06	5.55E-06	8.30E-05	7.43E-06
0.683	-5.34E-05	-5.00E-05	-0.000114447	-3.64E-05	-3.28E-05	-3.46E-05	-2.31E-06	0.000109648	1.10E-05	-1.00E-05	5.95E-06	7.12E-06	7.66E-05	2.41E-06
0.684	-4.64E-05	-4.79E-05	-0.000101644	-3.39E-05	-3.51E-05	-3.81E-05	-3.11E-06	8.85E-05	-4.86E-05	-9.78E-06	6.44E-06	7.34E-06	6.43E-05	-3.19E-06
0.685	-3.80E-05	-4.62E-05	-9.62E-05	-3.71E-05	-3.75E-05	-4.08E-05	-4.28E-06	6.45E-05	-0.000120455	-8.02E-06	6.84E-06	7.04E-06	4.47E-05	-1.19E-05
0.686	-3.23E-05	-4.38E-05	-9.34E-05	-4.25E-05	-3.90E-05	-4.45E-05	-4.26E-06	3.57E-05	-0.000165537	-4.77E-06	6.93E-06	7.23E-06	2.13E-05	-2.19E-05
0.687	-2.92E-05	-4.23E-05	-9.17E-05	-4.46E-05	-3.87E-05	-4.91E-05	-1.42E-06	-4.74E-06	-0.000165355	-2.86E-06	7.40E-06	7.46E-06	2.08E-06	-2.61E-05
0.688	-2.69E-05	-4.24E-05	-9.42E-05	-4.16E-05	-3.74E-05	-5.09E-05	1.70E-06	-7.30E-05	-0.000140863	-2.23E-06	7.84E-06	7.70E-06	-5.38E-06	-2.02E-05
0.689	-2.60E-05	-4.59E-05	-0.000105324	-4.13E-05	-3.61E-05	-4.94E-05	3.58E-06	-0.00015951	-0.000104445	-1.39E-06	7.54E-06	1.03E-05	1.90E-06	-6.58E-06
0.69	-2.58E-05	-5.13E-05	-0.000116204	-4.63E-05	-3.55E-05	-4.76E-05	4.78E-06	-0.000214568	-5.99E-05	-2.29E-07	6.13E-06	1.27E-05	1.65E-05	6.98E-06
0.691	-2.88E-05	-5.37E-05	-0.000115137	-4.70E-05	-3.61E-05	-4.76E-05	5.05E-06	-0.000223621	-2.54E-05	3.14E-07	4.36E-06	1.27E-05	2.88E-05	1.58E-05
0.692	-3.54E-05	-5.28E-05	-0.000105345	-3.95E-05	-3.59E-05	-4.87E-05	4.40E-06	-0.000209909	-6.71E-06	1.14E-06	3.65E-06	1.24E-05	3.85E-05	2.03E-05
0.693	-4.15E-05	-4.96E-05	-9.50E-05	-3.06E-05	-3.35E-05	-4.98E-05	3.80E-06	-0.000178254	1.13E-05	1.25E-06	3.44E-06	1.23E-05	4.90E-05	2.32E-05
0.694	-4.46E-05	-4.76E-05	-8.91E-05	-2.84E-05	-3.11E-05	-4.96E-05	4.46E-06	-0.000134387	3.28E-05	-1.80E-07	2.50E-06	1.27E-05	6.28E-05	2.79E-05
0.695	-4.47E-05	-4.92E-05	-8.99E-05	-3.40E-05	-2.99E-05	-4.79E-05	6.49E-06	-8.77E-05	4.32E-05	-1.69E-06	5.83E-07	1.35E-05	8.02E-05	3.40E-05
0.696	-4.46E-05	-5.10E-05	-9.44E-05	-4.00E-05	-3.03E-05	-4.63E-05	7.67E-06	-4.95E-05	3.66E-05	-2.92E-06	-1.14E-06	1.49E-05	9.71E-05	4.16E-05
0.697	-4.31E-05	-4.96E-05	-9.81E-05	-4.32E-05	-3.02E-05	-4.61E-05	7.51E-06	-2.39E-05	1.99E-05	-4.05E-06	-1.94E-06	1.65E-05	0.000108055	5.13E-05
0.698	-4.08E-05	-4.66E-05	-9.83E-05	-4.57E-05	-2.90E-05	-4.63E-05	6.66E-06	-1.04E-05	3.49E-06	-4.74E-06	-2.17E-06	1.74E-05	0.000108759	6.12E-05
0.699	-3.94E-05	-4.34E-05	-9.51E-05	-4.64E-05	-2.77E-05	-4.69E-05	5.34E-06	-5.08E-06	-4.99E-06	-4.26E-06	-1.59E-06	1.86E-05	0.000102621	6.75E-05
0.7	-3.96E-05	-4.12E-05	-9.13E-05	-4.62E-05	-2.72E-05	-4.70E-05	4.64E-06	-9.17E-07	-2.37E-06	-2.87E-06	-5.16E-07	2.02E-05	9.31E-05	6.72E-05
0.701	-4.04E-05	-4.07E-05	-8.82E-05	-4.69E-05	-2.77E-05	-4.62E-05	5.16E-06	3.12E-06	8.19E-06	-1.62E-06	2.15E-07	2.11E-05	8.18E-05	6.07E-05
0.702	-4.14E-05	-4.09E-05	-8.52E-05	-5.05E-05	-2.86E-05	-4.52E-05	6.19E-06	4.31E-06	2.15E-05	-1.17E-06	4.13E-07	2.08E-05	7.02E-05	5.11E-05
0.703	-4.06E-05	-4.21E-05	-8.13E-05	-5.77E-05	-2.92E-05	-4.45E-05	5.63E-06	1.72E-06	3.78E-05	-5.15E-07	4.11E-07	2.08E-05	6.01E-05	4.08E-05
0.704	-3.70E-05	-4.43E-05	-7.69E-05	-6.54E-05	-2.90E-05	-4.37E-05	3.36E-06	1.27E-06	5.52E-05	9.29E-07	1.22E-07	2.21E-05	5.09E-05	2.91E-05
0.705	-3.26E-05	-4.54E-05	-7.32E-05	-6.73E-05	-2.83E-05	-4.24E-05	1.04E-06	7.37E-06	6.71E-05	2.70E-06	-1.02E-06	2.39E-05	4.18E-05	1.65E-05
0.706	-2.97E-05	-4.42E-05	-7.14E-05	-5.66E-05	-2.70E-05	-4.17E-05	3.04E-07	2.35E-05	7.12E-05	4.46E-06	-2.61E-06	2.51E-05	3.36E-05	4.70E-06
0.707	-2.97E-05	-4.17E-05	-7.20E-05	-3.07E-05	-2.65E-05	-4.23E-05	1.68E-06	4.55E-05	7.50E-05	6.54E-06	-3.93E-06	2.59E-05	2.79E-05	-7.24E-06
0.708	-3.07E-05	-3.97E-05	-7.53E-05	6.53E-07	-2.74E-05	-4.44E-05	2.95E-06	6.26E-05	8.47E-05	7.78E-06	-4.95E-06	2.62E-05	2.57E-05	-2.11E-05
0.709	-3.21E-05	-3.97E-05	-8.19E-05	1.66E-05	-2.87E-05	-4.74E-05	3.47E-06	6.53E-05	9.12E-05	7.37E-06	-5.32E-06	2.67E-05	2.57E-05	-3.38E-05
0.71	-3.28E-05	-4.21E-05	-9.33E-05	6.58E-06	-2.94E-05	-4.97E-05	3.17E-06	6.01E-05	6.33E-05	7.02E-06	-4.83E-06	2.79E-05	2.52E-05	-3.99E-05
0.711	-3.32E-05	-4.52E-05	-0.000108157	-1.57E-05	-2.93E-05	-4.99E-05	3.07E-06	6.18E-05	-9.78E-06	7.56E-06	-4.37E-06	2.92E-05	2.43E-05	-3.81E-05
0.712	-3.51E-05	-4.61E-05	-0.000117909	-2.71E-05	-2.80E-05	-4.91E-05	3.69E-06	7.33E-05	-7.47E-05	7.50E-06	-4.39E-06	3.08E-05	2.61E-05	-3.08E-05
0.713	-3.72E-05	-4.59E-05	-0.000116761	-1.97E-05	-2.77E-05	-4.81E-05	4.93E-06	7.77E-05	-8.42E-05	5.46E-06	-5.25E-06	3.29E-05	3.19E-05	-2.30E-05
0.714	-3.73E-05	-4.67E-05	-0.000109469	-1.11E-05	-2.88E-05	-4.69E-05	7.12E-06	5.46E-05	-6.54E-05	1.45E-06	-6.42E-06	3.34E-05	3.49E-05	-1.86E-05
0.715	-3.60E-05	-4.81E-05	-0.000102539	-1.82E-05	-2.98E-05	-4.56E-05	8.59E-06	-4.13E-06	-6.59E-05	-2.14E-06	-7.02E-06	3.20E-05	2.98E-05	-1.67E-05
0.716	-3.55E-05	-5.07E-05	-9.90E-05	-3.43E-05	-2.89E-05	-4.57E-05	8.00E-06	-7.82E-05	-8.63E-05	-3.28E-06	-6.70E-06	3.14E-05	1.95E-05	-1.23E-05
0.717	-3.30E-05	-5.26E-05	-9.59E-05	-4.56E-05	-2.71E-05	-4.61E-05	7.65E-06	-0.000104033	-9.09E-05	-2.67E-06	-6.04E-06	3.22E-05	7.06E-06	-6.89E-06
0.718	-2.95E-05	-5.45E-05	-8.83E-05	-4.81E-05	-2.65E-05	-4.44E-05	8.20E-06	-5.76E-05	-6.88E-05	-1.75E-06	-7.49E-06	3.35E-05	-6.71E-06	-5.58E-06
0.719	-2.81E-05	-5.55E-05	-7.76E-05	-4.58E-05	-2.86E-05	-4.23E-05	7.98E-06	1.65E-06	-4.33E-05	-1.82E-06	-9.65E-06	3.35E-05	-2.02E-05	-7.63E-06
0.72	-2.71E-05	-5.51E-05	-6.83E-05	-4.30E-05	-3.00E-05	-4.10E-05	8.07E-06	1.52E-05	-2.95E-05	-2.83E-06	-1.07E-05	3.30E-05	-2.84E-05	-1.06E-05
0.721	-2.54E-05	-5.61E-05	-5.88E-05	-4.05E-05	-2.90E-05	-4.10E-05	9.21E-06	-1.97E-05	-1.78E-05	-4.03E-06	-1.05E-05	3.31E-05	-3.07E-05	-1.27E-05
0.722	-2.40E-05	-5.78E-05	-4.76E-05	-3.93E-05	-2.87E-05	-4.20E-05	8.98E-06	-5.29E-05	5.25E-06	-3.98E-06	-1.12E-05	3.29E-05	-3.22E-05	-1.48E-05
0.723	-2.41E-05	-5.98E-05	-4.38E-05	-4.14E-05	-2.92E-05	-4.30E-05	7.35E-06	-5.23E-05	2.44E-05	-2.99E-06	-1.31E-05	3.26E-05	-3.43E-05	-1.61E-05
0.724	-2.48E-05	-6.07E-05	-5.56E-05	-4.64E-05	-3.06E-05	-4.26E-05	5.82E-06	-3.29E-05	1.40E-05	-3.23E-06	-1.37E-05	3.34E-05	-3.29E-05	-1.49E-05
0.725	-2.55E-05	-6.01E-05	-7.61E-05	-5.22E-05	-3.05E-05	-4.08E-05	5.08E-06	-9.07E-06	-1.67E-05	-4.12E-06	-1.36E-05	3.54E-05	-2.50E-05	-1.17E-05
0.726	-2.46E-05	-5.80E-05	-9.00E-05	-5.68E-05	-2.91E-05	-3.94E-05	4.77E-06	1.35E-05	-3.17E-05	-4.55E-06	-1.31E-05	3.74E-05	-1.35E-05	-6.96E-06
0.727	-2.33E-05	-5.63E-05	-9.15E-05	-6.05E-05	-2.73E-05	-3.88E-05	3.29E-06	3.45E-05	-3.12E-05	-4.84E-06	-1.27E-05	3.90E-05	-3.00E-06	-1.55E-06
0.728	-2.24E-05	-5.56E-05	-8.56E-05	-6.17E-05	-2.59E-05	-3.70E-05	4.96E-07	5.28E-05	-4.97E-05	-5.19E-06	-1.27E-05	3.99E-05	4.18E-06	3.53E-06
0.729	-2.13E-05	-5.43E-05	-7.77E-05	-5.88E-05	-2.60E-05	-3.53E-05	-2.77E-06	7.35E-05	-0.00010215	-6.63E-06	-1.30E-05	3.99E-05	7.22E-06	6.37E-06
0.73	-2.14E-05	-5.31E-05	-6.94E-05	-5.36E-05	-2.75E-05	-3.42E-05	-5.83E-06	9.95E-05	-0.000164382	-8.89E-06	-1.33E-05	3.89E-05	5.19E-06	5.98E-06
0.731	-2.16E-05	-5.22E-05	-5.89E-05	-4.99E-05	-2.88E-05	-3.25E-05	-8.43E-06	0.00011895	-0.000201154	-9.47E-06	-1.38E-05	3.73E-05	-3.63E-07	1.93E-06
0.732	-2.05E-05	-5.11E-05	-4.40E-05	-5.02E-05	-2.97E-05	-3.01E-05	-1.03E-05	0.000111169	-0.000192634	-7.23E-06	-1.43E-05	3.68E-05	-4.30E-06	-2.92E-06
0.733	-1.85E-05	-4.82E-05	-3.43E-05	-5.41E-05	-3.14E-05	-2.81E-05	-1.27E-05	7.44E-05	-0.000145409	-3.86E-06	-1.44E-05	3.74E-05	-1.88E-06	-5.98E-06
0.734	-1.71E-05	-4.54E-05	-4.47E-05	-6.02E-05	-3.32E-05	-2.54E-05	-1.50E-05	2.23E-05	-8.72E-05	-2.37E-06	-1.39E-05	3.81E-05	5.35E-06	-9.34E-06
0.735	-1.67E-05	-4.49E-05	-6.26E-05	-6.40E-05	-3.42E-05	-2.21E-05	-1.69E-05	-3.48E-05	-2.14E-05	-3.06E-06	-1.34E-05	3.84E-05	1.07E-05	-1.70E-05
0.736	-1.73E-05	-4.58E-05	-6.48E-05	-6.15E-05	-3.46E-05	-1.92E-05	-1.93E-05	-7.31E-05	8.27E-05	-3.25E-06	-1.35E-05	3.87E-05	1.09E-05	-2.72E-05
0.737	-1.92E-05	-4.68E-05	-6.18E-05	-5.58E-05	-3.55E-05	-1.68E-05	-2.14E-05	-6.27E-05	0.000204685	-1.65E-06	-1.45E-05	3.86E-05	1.10E-05	-3.42E-05
0.738	-2.11E-05	-4.90E-05	-7.12E-05	-5.32E-05	-3.74E-05	-1.58E-05	-2.22E-05	-1.45E-05	0.000257804	1.95E-07	-1.54E-05	3.83E-05	1.58E-05	-3.50E-05
0.739	-2.08E-05	-5.17E-05	-8.27E-05	-5.34E-05	-3.82E-05	-1.66E-05	-2.40E-05	2.83E-05	0.000206163	9.49E-07	-1.53E-05	3.76E-05	2.41E-05	-3.32E-05
0.74	-1.96E-05	-5.25E-05	-8.36E-05	-5.41E-05	-3.69E-05	-1.81E-05	-2.64E-05	4.16E-05	0.000104256	2.15E-06	-1.50E-05	3.67E-05	3.18E-05	-3.08E-05
0.741	-2.01E-05	-5.23E-05	-7.83E-05	-5.63E-05	-3.61E-05	-1.79E-05	-2.80E-05	2.84E-05	2.37E-05	4.40E-06	-1.42E-05	3.59E-05	3.37E-05	-2.71E-05
0.742	-2.09E-05	-5.34E-05	-7.46E-05	-5.98E-05	-3.69E-05	-1.58E-05	-2.92E-05	5.64E-06	-4.98E-06	6.29E-06	-1.37E-05	3.43E-05	2.83E-05	-2.18E-05
0.743	-2.17E-05	-5.70E-05	-7.65E-05	-6.23E-05	-3.78E-05	-1.40E-05	-2.96E-05	-7.91E-06	1.13E-05	7.59E-06	-1.30E-05	3.21E-05	1.80E-05	-1.62E-05
0.744	-2.23E-05	-5.98E-05	-7.52E-05	-6.55E-05	-3.79E-05	-1.46E-05	-3.04E-05	-7.07E-06	3.76E-05	7.61E-06	-1.10E-05	2.97E-05	9.98E-06	-1.34E-05
0.745	-2.29E-05	-6.15E-05	-5.83E-05	-7.28E-05	-3.71E-05	-1.56E-05	-3.18E-05	-1.84E-05	6.21E-05	6.35E-06	-8.96E-06	2.80E-05	8.06E-06	-1.13E-05
0.746	-2.48E-05	-6.22E-05	-5.36E-05	-8.01E-05	-3.73E-05	-1.61E-05	-3.35E-05	-7.09E-05	0.000111263	4.41E-06	-6.92E-06	2.74E-05	7.60E-06	-8.02E-06
0.747	-2.67E-05	-6.20E-05	-8.62E-05	-8.10E-05	-3.73E-05	-1.65E-05	-3.37E-05	-0.000137418	0.000165155	2.28E-06	-5.41E-06	2.65E-05	4.42E-06	-4.42E-06
0.748	-2.83E-05	-6.22E-05	-0.000129159	-7.30E-05	-3.60E-05	-1.64E-05	-3.34E-05	-0.000155893	0.000171512	2.26E-07	-4.69E-06	2.53E-05	-2.18E-06	-1.70E-06
0.749	-3.07E-05	-6.17E-05	-0.000157808	-5.31E-05	-3.53E-05	-1.65E-05	-3.29E-05	-0.000109735	0.000137898	-2.46E-06	-4.00E-06	2.35E-05	-8.33E-06	-2.07E-06
0.75	-3.22E-05	-6.05E-05	-0.000154937	-2.50E-05	-3.42E-05	-1.66E-05	-3.22E-05	-4.15E-05	9.97E-05	-4.05E-06	-2.51E-06	2.17E-05	-9.14E-06	-3.12E-06
0.751	-3.20E-05	-5.77E-05	-0.000112423	2.87E-06	-3.42E-05	-1.63E-05	-3.13E-05	3.35E-06	5.94E-05	-3.65E-06	-1.07E-06	2.09E-05	-3.10E-06	-5.09E-07
0.752	-3.02E-05	-5.48E-05	-5.02E-05	2.12E-05	-3.37E-05	-1.67E-05	-3.10E-05	1.74E-05	1.99E-05	-3.63E-06	-8.09E-07	2.01E-05	7.13E-06	5.34E-06
0.753	-2.78E-05	-5.27E-05	1.59E-05	1.85E-05	-3.33E-05	-2.00E-05	-3.20E-05	2.08E-05	-1.12E-05	-5.31E-06	-1.47E-06	1.81E-05	1.95E-05	1.08E-05
0.754	-2.63E-05	-5.12E-05	8.82E-05	-5.81E-06	-3.46E-05	-2.40E-05	-3.19E-05	3.01E-05	-3.54E-05	-7.25E-06	-2.40E-06	1.52E-05	3.00E-05	1.24E-05
0.755	-2.49E-05	-5.08E-05	0.000153856	-3.74E-05	-3.76E-05	-2.68E-05	-3.10E-05	3.33E-05	-5.35E-05	-8.62E-06	-3.10E-06	1.25E-05	3.29E-05	9.58E-06
0.756	-2.33E-05	-5.12E-05	0.000165377	-5.91E-05	-4.04E-05	-2.93E-05	-3.01E-05	8.48E-06	-5.73E-05	-1.01E-05	-3.58E-06	9.84E-06	2.75E-05	3.91E-06
0.757	-2.20E-05	-5.29E-05	8.27E-05	-5.62E-05	-4.24E-05	-3.20E-05	-2.96E-05	-2.40E-05	-5.12E-05	-1.17E-05	-3.31E-06	7.29E-06	1.94E-05	-8.35E-07
0.758	-2.29E-05	-5.60E-05	-5.46E-05	-2.74E-05	-4.44E-05	-3.42E-05	-2.90E-05	-1.35E-05	-5.76E-05	-1.27E-05	-2.74E-06	4.78E-06	1.52E-05	-2.66E-06
0.759	-2.60E-05	-5.98E-05	-0.00014442	1.13E-05	-4.59E-05	-3.44E-05	-2.93E-05	3.50E-05	-8.06E-05	-1.25E-05	-2.44E-06	2.35E-06	1.62E-05	-2.99E-06
0.76	-3.05E-05	-6.25E-05	-0.000133576	3.62E-05	-4.66E-05	-3.37E-05	-3.06E-05	4.64E-05	-9.69E-05	-1.23E-05	-3.01E-06	-4.16E-07	1.95E-05	-3.75E-06
0.761	-3.45E-05	-6.32E-05	-7.00E-05	3.15E-05	-4.65E-05	-3.28E-05	-3.09E-05	-1.32E-05	-7.45E-05	-1.33E-05	-3.75E-06	-3.37E-06	2.15E-05	-5.83E-06
0.762	-3.73E-05	-6.24E-05	-3.25E-05	-6.94E-06	-4.60E-05	-3.23E-05	-2.86E-05	-8.66E-05	-4.95E-06	-1.53E-05	-4.08E-06	-6.04E-06	1.87E-05	-9.85E-06
0.763	-3.82E-05	-6.06E-05	-4.98E-05	-7.83E-05	-4.49E-05	-3.14E-05	-2.62E-05	-0.000127156	6.88E-05	-1.80E-05	-4.44E-06	-8.04E-06	8.28E-06	-1.56E-05
0.764	-3.49E-05	-5.83E-05	-0.000105416	-0.000164586	-4.37E-05	-3.08E-05	-2.58E-05	-0.000148914	9.26E-05	-2.15E-05	-4.97E-06	-9.27E-06	-6.84E-06	-2.07E-05
0.765	-2.77E-05	-5.43E-05	-0.000151384	-0.000219386	-4.18E-05	-3.17E-05	-2.58E-05	-0.000156136	7.27E-05	-2.54E-05	-4.61E-06	-1.08E-05	-1.71E-05	-2.20E-05
0.766	-2.03E-05	-4.88E-05	-0.000129454	-0.000212282	-3.89E-05	-3.24E-05	-2.59E-05	-0.000136274	4.30E-05	-2.92E-05	-3.10E-06	-1.40E-05	-1.74E-05	-1.96E-05
0.767	-1.53E-05	-4.62E-05	-5.85E-05	-0.000170119	-3.68E-05	-3.22E-05	-2.62E-05	-9.85E-05	1.58E-05	-3.30E-05	-1.82E-06	-1.91E-05	-1.44E-05	-1.50E-05
0.768	-1.39E-05	-4.60E-05	-2.59E-05	-0.000136106	-3.61E-05	-3.34E-05	-2.71E-05	-6.37E-05	-1.01E-05	-3.73E-05	-1.86E-06	-2.32E-05	-1.33E-05	-1.02E-05
0.769	-1.15E-05	-4.50E-05	-4.78E-05	-0.000106313	-3.58E-05	-3.55E-05	-2.87E-05	-4.04E-05	-3.07E-05	-4.24E-05	-2.45E-06	-2.45E-05	-1.66E-05	-8.74E-06
0.77	-2.69E-06	-4.27E-05	-8.00E-05	-3.26E-05	-3.69E-05	-3.73E-05	-3.03E-05	-2.47E-05	-4.08E-05	-4.68E-05	-7.79E-07	-2.44E-05	-2.47E-05	-1.13E-05
0.771	2.39E-06	-4.27E-05	-9.55E-05	6.63E-05	-3.60E-05	-3.81E-05	-3.04E-05	-1.56E-05	-4.49E-05	-4.98E-05	2.11E-06	-2.53E-05	-2.77E-05	-1.48E-05
0.772	-3.58E-06	-4.61E-05	-9.64E-05	0.000112095	-3.37E-05	-3.70E-05	-3.00E-05	-1.50E-05	-4.77E-05	-5.22E-05	3.01E-06	-2.80E-05	-2.14E-05	-1.62E-05
0.773	-1.48E-05	-5.15E-05	-0.000100723	8.59E-05	-3.29E-05	-3.62E-05	-2.95E-05	-1.89E-05	-4.67E-05	-5.50E-05	1.44E-06	-3.02E-05	-1.20E-05	-1.64E-05
0.774	-2.64E-05	-5.70E-05	-0.00011859	2.57E-05	-3.17E-05	-3.40E-05	-2.82E-05	-1.27E-05	-3.48E-05	-5.75E-05	6.15E-07	-3.13E-05	-7.01E-06	-1.68E-05
0.775	-3.20E-05	-5.82E-05	-0.000147342	-1.64E-05	-3.01E-05	-3.21E-05	-2.81E-05	1.60E-05	-1.11E-05	-5.85E-05	2.17E-06	-3.29E-05	-6.38E-06	-1.79E-05
0.776	-3.31E-05	-5.66E-05	-0.000172626	-2.61E-05	-2.88E-05	-3.20E-05	-2.72E-05	6.40E-05	8.63E-06	-5.78E-05	4.13E-06	-3.48E-05	-3.47E-06	-1.68E-05
0.777	-3.33E-05	-5.41E-05	-0.000181645	-2.00E-05	-2.86E-05	-3.15E-05	-2.54E-05	0.000116913	1.09E-05	-5.44E-05	5.52E-06	-3.71E-05	3.32E-06	-1.40E-05
0.778	-3.20E-05	-5.23E-05	-0.000167968	-8.56E-06	-2.91E-05	-3.07E-05	-2.57E-05	0.000159324	-2.47E-06	-4.87E-05	5.41E-06	-3.92E-05	1.00E-05	-1.28E-05
0.779	-2.99E-05	-5.35E-05	-0.000144159	3.89E-06	-3.08E-05	-3.00E-05	-2.60E-05	0.000185012	-3.55E-05	-4.38E-05	3.61E-06	-4.09E-05	1.31E-05	-1.38E-05
0.78	-2.66E-05	-5.59E-05	-0.0001251	1.13E-05	-3.22E-05	-3.04E-05	-2.63E-05	0.000194356	-7.94E-05	-3.98E-05	7.00E-07	-4.32E-05	1.13E-05	-1.61E-05
0.781	-2.31E-05	-5.69E-05	-0.00010728	9.83E-06	-3.35E-05	-3.02E-05	-2.59E-05	0.000198633	-0.000105774	-3.59E-05	-1.18E-06	-4.58E-05	4.70E-06	-1.94E-05
0.782	-2.21E-05	-5.77E-05	-0.000100258	4.57E-06	-3.50E-05	-2.94E-05	-2.60E-05	0.000196465	-0.000104657	-3.15E-05	-1.81E-06	-4.83E-05	-5.73E-06	-2.28E-05
0.783	-2.42E-05	-5.91E-05	-0.000124539	-6.52E-06	-3.56E-05	-2.84E-05	-2.58E-05	0.000149739	-9.53E-05	-2.63E-05	-1.92E-06	-5.05E-05	-1.93E-05	-2.65E-05
0.784	-2.64E-05	-5.88E-05	-0.000178858	-3.34E-05	-3.49E-05	-2.86E-05	-2.55E-05	2.59E-05	-9.20E-05	-2.04E-05	-1.28E-06	-5.27E-05	-3.46E-05	-3.13E-05
0.785	-2.68E-05	-5.70E-05	-0.000251445	-6.97E-05	-3.40E-05	-3.05E-05	-2.56E-05	-0.000134641	-9.04E-05	-1.42E-05	-3.30E-07	-5.50E-05	-4.77E-05	-3.57E-05
0.786	-2.54E-05	-5.63E-05	-0.000317836	-9.05E-05	-3.39E-05	-3.37E-05	-2.45E-05	-0.00023781	-9.54E-05	-8.49E-06	4.35E-07	-5.75E-05	-5.54E-05	-3.84E-05
0.787	-2.30E-05	-5.73E-05	-0.000310237	-8.97E-05	-3.44E-05	-3.82E-05	-2.29E-05	-0.000257844	-0.000120763	-3.30E-06	-2.56E-07	-6.00E-05	-5.66E-05	-3.80E-05
0.788	-1.71E-05	-5.78E-05	-0.000199082	-8.68E-05	-3.61E-05	-4.15E-05	-2.26E-05	-0.000260224	-0.000159299	1.88E-06	-1.25E-06	-6.19E-05	-5.29E-05	-3.41E-05
0.789	-7.21E-06	-5.66E-05	-8.20E-05	-9.41E-05	-3.72E-05	-4.27E-05	-2.31E-05	-0.000268033	-0.000180475	7.85E-06	-8.95E-07	-6.26E-05	-4.73E-05	-2.81E-05
0.79	3.23E-07	-5.44E-05	-5.83E-05	-9.93E-05	-3.58E-05	-4.33E-05	-2.32E-05	-0.000235297	-0.000169547	1.41E-05	6.61E-07	-6.26E-05	-4.23E-05	-2.29E-05
0.791	-2.13E-06	-5.29E-05	-9.60E-05	-9.05E-05	-3.29E-05	-4.41E-05	-2.37E-05	-0.000150814	-0.00013516	2.00E-05	5.87E-07	-6.22E-05	-3.86E-05	-1.95E-05
0.792	-1.24E-05	-5.23E-05	-0.000112327	-6.94E-05	-3.17E-05	-4.51E-05	-2.37E-05	-5.50E-05	-8.80E-05	2.53E-05	-1.58E-06	-6.25E-05	-3.60E-05	-1.63E-05
0.793	-2.25E-05	-5.34E-05	-7.06E-05	-4.25E-05	-3.30E-05	-4.59E-05	-2.34E-05	1.07E-05	-4.27E-05	2.97E-05	-3.38E-06	-6.36E-05	-3.24E-05	-1.21E-05
0.794	-3.03E-05	-5.68E-05	1.59E-05	-1.29E-05	-3.40E-05	-4.60E-05	-2.34E-05	3.49E-05	-9.46E-06	3.40E-05	-3.23E-06	-6.52E-05	-2.52E-05	-7.35E-06
0.795	-4.02E-05	-6.64E-05	7.18E-05	1.52E-05	-3.44E-05	-4.60E-05	-2.43E-05	3.00E-05	1.81E-05	3.81E-05	-2.30E-06	-6.60E-05	-1.33E-05	-1.51E-06
0.796	-5.40E-05	-8.57E-05	4.96E-05	3.25E-05	-3.59E-05	-4.55E-05	-2.45E-05	1.65E-05	4.54E-05	4.12E-05	-2.20E-06	-6.55E-05	1.31E-06	6.28E-06
0.797	-7.04E-05	-0.00010449	-8.45E-06	2.93E-05	-3.65E-05	-4.39E-05	-2.45E-05	6.09E-06	6.57E-05	4.48E-05	-1.25E-06	-6.47E-05	1.47E-05	1.31E-05
0.798	-7.36E-05	-0.000103215	-4.93E-05	6.78E-06	-3.66E-05	-4.18E-05	-2.54E-05	-1.19E-06	5.53E-05	4.81E-05	-3.86E-07	-6.35E-05	2.01E-05	1.60E-05
0.799	-5.56E-05	-7.56E-05	-6.61E-05	-1.84E-05	-3.49E-05	-3.95E-05	-2.64E-05	-4.47E-06	7.32E-06	5.10E-05	-6.05E-07	-6.23E-05	1.72E-05	1.56E-05
0.8	-3.50E-05	-4.49E-05	-7.71E-05	-2.96E-05	-3.29E-05	-3.75E-05	-2.71E-05	7.22E-07	-3.98E-05	5.44E-05	-8.57E-07	-6.02E-05	1.28E-05	1.34E-05
0.801	-2.26E-05	-3.83E-05	-8.06E-05	-2.64E-05	-3.27E-05	-3.68E-05	-2.82E-05	1.21E-05	-5.58E-05	5.71E-05	-5.44E-07	-5.90E-05	1.15E-05	9.40E-06
0.802	-1.80E-05	-5.00E-05	-7.92E-05	-2.15E-05	-3.34E-05	-3.51E-05	-2.96E-05	2.02E-05	-5.06E-05	5.88E-05	5.39E-07	-5.96E-05	1.53E-05	5.00E-06
0.803	-1.59E-05	-5.50E-05	-9.28E-05	-3.00E-05	-3.59E-05	-3.26E-05	-3.16E-05	2.40E-05	-4.65E-05	5.90E-05	7.95E-07	-6.12E-05	2.14E-05	1.01E-06
0.804	-1.14E-05	-3.88E-05	-0.00013048	-4.98E-05	-3.85E-05	-3.08E-05	-3.22E-05	2.59E-05	-5.75E-05	5.99E-05	7.44E-07	-6.14E-05	2.99E-05	-9.38E-07
0.805	-3.16E-06	-1.58E-05	-0.000168322	-6.02E-05	-4.09E-05	-2.92E-05	-3.15E-05	2.94E-05	-7.27E-05	6.28E-05	1.83E-06	-5.90E-05	4.05E-05	-4.09E-08
0.806	3.87E-06	-1.22E-05	-0.000195933	-4.77E-05	-4.25E-05	-2.74E-05	-3.07E-05	3.41E-05	-7.03E-05	6.65E-05	4.07E-06	-5.58E-05	4.79E-05	3.59E-07
0.807	8.61E-06	-3.10E-05	-0.000232791	-2.35E-05	-4.37E-05	-2.65E-05	-2.99E-05	3.78E-05	-4.87E-05	7.05E-05	6.07E-06	-5.41E-05	4.76E-05	-4.76E-06
0.808	1.35E-05	-5.47E-05	-0.000285154	-7.15E-06	-4.49E-05	-2.75E-05	-3.02E-05	3.72E-05	-1.33E-05	7.33E-05	6.64E-06	-5.30E-05	4.14E-05	-1.56E-05
0.809	1.92E-05	-4.76E-05	-0.000328272	1.05E-05	-4.59E-05	-2.78E-05	-3.16E-05	3.26E-05	3.17E-05	7.43E-05	6.08E-06	-5.19E-05	3.30E-05	-2.56E-05
0.81	2.39E-05	-6.53E-07	-0.0003206	4.54E-05	-4.55E-05	-2.80E-05	-3.44E-05	2.79E-05	7.70E-05	7.42E-05	5.19E-06	-5.18E-05	2.45E-05	-3.08E-05
0.811	2.34E-05	3.77E-05	-0.00025105	6.95E-05	-4.48E-05	-2.82E-05	-3.56E-05	2.42E-05	0.000116776	7.38E-05	5.41E-06	-5.19E-05	1.66E-05	-3.10E-05
0.812	1.56E-05	3.12E-05	-0.000161086	3.49E-05	-4.37E-05	-2.81E-05	-3.38E-05	2.02E-05	0.000146486	7.37E-05	6.65E-06	-5.08E-05	9.77E-06	-2.77E-05
0.813	1.99E-06	2.80E-06	-0.00010224	-5.00E-05	-4.02E-05	-2.72E-05	-3.12E-05	1.68E-05	0.000147621	7.42E-05	8.28E-06	-4.80E-05	5.89E-06	-2.46E-05
0.814	-1.00E-05	-1.42E-05	-7.27E-05	-0.000124388	-3.50E-05	-2.68E-05	-3.01E-05	1.79E-05	0.000103747	7.49E-05	9.78E-06	-4.52E-05	5.54E-06	-2.35E-05
0.815	-1.79E-05	-2.07E-05	-4.89E-05	-0.000148453	-3.10E-05	-2.69E-05	-3.00E-05	2.47E-05	3.09E-05	7.48E-05	1.06E-05	-4.35E-05	5.49E-06	-2.28E-05
0.816	-2.36E-05	-2.98E-05	-3.61E-05	-0.000135515	-3.00E-05	-2.71E-05	-3.03E-05	3.24E-05	-4.20E-05	7.34E-05	1.14E-05	-4.28E-05	8.34E-07	-2.03E-05
0.817	-2.74E-05	-4.15E-05	-4.87E-05	-0.000105657	-3.01E-05	-2.88E-05	-2.96E-05	3.39E-05	-9.23E-05	7.07E-05	1.33E-05	-4.18E-05	-6.12E-06	-1.71E-05
0.818	-2.68E-05	-4.93E-05	-7.34E-05	-6.72E-05	-3.12E-05	-3.20E-05	-2.76E-05	2.88E-05	-9.37E-05	6.80E-05	1.53E-05	-3.94E-05	-9.55E-06	-1.51E-05
0.819	-2.31E-05	-5.38E-05	-8.73E-05	-3.71E-05	-3.33E-05	-3.37E-05	-2.70E-05	2.22E-05	-4.98E-05	6.65E-05	1.67E-05	-3.74E-05	-8.87E-06	-1.39E-05
0.82	-2.18E-05	-5.89E-05	-8.38E-05	-3.17E-05	-3.63E-05	-3.38E-05	-2.94E-05	1.95E-05	-1.22E-05	6.47E-05	1.73E-05	-3.70E-05	-8.85E-06	-1.24E-05
0.821	-2.25E-05	-6.38E-05	-7.08E-05	-4.45E-05	-4.06E-05	-3.33E-05	-3.19E-05	2.27E-05	-2.55E-05	6.28E-05	1.73E-05	-3.67E-05	-1.34E-05	-1.16E-05
0.822	-2.30E-05	-6.71E-05	-5.47E-05	-5.36E-05	-4.51E-05	-3.15E-05	-3.12E-05	2.66E-05	-7.79E-05	6.17E-05	1.73E-05	-3.61E-05	-2.00E-05	-1.14E-05
0.823	-2.44E-05	-6.97E-05	-3.65E-05	-5.14E-05	-4.86E-05	-2.82E-05	-2.81E-05	2.55E-05	-0.000113779	6.10E-05	1.73E-05	-3.49E-05	-1.99E-05	-8.68E-06
0.824	-3.02E-05	-7.78E-05	-2.14E-05	-4.92E-05	-5.04E-05	-2.33E-05	-2.65E-05	2.08E-05	-9.47E-05	6.00E-05	1.79E-05	-3.17E-05	-1.01E-05	-3.33E-06
0.825	-3.77E-05	-8.53E-05	-1.52E-05	-5.49E-05	-5.20E-05	-1.93E-05	-2.62E-05	1.59E-05	-3.95E-05	5.75E-05	1.73E-05	-2.89E-05	2.39E-06	4.33E-07
0.826	-4.06E-05	-8.27E-05	-1.20E-05	-6.02E-05	-5.37E-05	-1.80E-05	-2.40E-05	1.26E-05	1.67E-05	5.45E-05	1.50E-05	-2.84E-05	1.09E-05	2.79E-06
0.827	-4.14E-05	-7.66E-05	-6.58E-06	-5.52E-05	-5.36E-05	-1.74E-05	-2.23E-05	8.21E-06	6.62E-05	5.20E-05	1.34E-05	-2.88E-05	1.48E-05	3.92E-06
0.828	-4.05E-05	-7.06E-05	-2.46E-07	-4.88E-05	-5.18E-05	-1.79E-05	-2.15E-05	2.74E-06	9.94E-05	5.00E-05	1.15E-05	-2.84E-05	1.42E-05	1.79E-06
0.829	-3.77E-05	-6.55E-05	7.72E-06	-5.36E-05	-4.95E-05	-1.97E-05	-2.15E-05	-2.30E-06	9.94E-05	4.74E-05	9.30E-06	-2.72E-05	8.39E-06	-2.34E-06
0.83	-3.41E-05	-6.17E-05	1.18E-05	-6.94E-05	-4.84E-05	-2.04E-05	-2.15E-05	-5.04E-06	6.84E-05	4.42E-05	8.00E-06	-2.77E-05	-6.00E-07	-7.74E-06
0.831	-3.06E-05	-6.12E-05	1.27E-05	-8.97E-05	-4.73E-05	-2.11E-05	-1.94E-05	-4.92E-06	3.57E-05	4.23E-05	7.31E-06	-2.86E-05	-7.20E-06	-1.30E-05
0.832	-2.67E-05	-6.41E-05	1.55E-05	-0.000104496	-4.51E-05	-2.38E-05	-1.69E-05	-4.11E-06	2.01E-05	4.10E-05	6.19E-06	-2.78E-05	-8.78E-06	-1.75E-05
0.833	-2.28E-05	-6.93E-05	2.60E-05	-0.000107452	-4.13E-05	-2.71E-05	-1.80E-05	-3.08E-06	5.59E-06	3.89E-05	4.33E-06	-2.62E-05	-8.13E-06	-2.17E-05
0.834	-1.97E-05	-7.73E-05	4.66E-05	-0.000100932	-3.57E-05	-2.94E-05	-2.23E-05	-3.02E-06	-1.59E-05	3.69E-05	2.60E-06	-2.59E-05	-5.30E-06	-2.51E-05
0.835	-1.95E-05	-8.36E-05	7.47E-05	-9.49E-05	-2.60E-05	-3.02E-05	-2.51E-05	-4.96E-06	-2.95E-05	3.53E-05	1.13E-06	-2.65E-05	1.94E-06	-2.69E-05
0.836	-2.23E-05	-8.45E-05	9.88E-05	-9.16E-05	-1.59E-05	-2.92E-05	-2.53E-05	-8.09E-06	-2.14E-05	3.40E-05	-4.54E-07	-2.60E-05	9.79E-06	-2.58E-05
0.837	-2.41E-05	-7.97E-05	0.000106719	-8.24E-05	-1.24E-05	-2.78E-05	-2.41E-05	-1.03E-05	5.07E-06	3.30E-05	-2.35E-06	-2.43E-05	1.30E-05	-2.25E-05
0.838	-2.28E-05	-7.15E-05	0.00010458	-6.03E-05	-1.44E-05	-2.79E-05	-2.31E-05	-8.06E-06	3.76E-05	3.22E-05	-3.15E-06	-2.17E-05	1.24E-05	-1.90E-05
0.839	-1.93E-05	-6.24E-05	0.000111797	-3.07E-05	-1.93E-05	-2.93E-05	-2.25E-05	-8.56E-08	6.24E-05	3.08E-05	-2.69E-06	-2.02E-05	1.19E-05	-1.67E-05
0.84	-1.80E-05	-5.66E-05	0.000130311	-9.59E-06	-2.50E-05	-3.06E-05	-2.21E-05	7.46E-06	6.90E-05	2.79E-05	-1.97E-06	-2.07E-05	1.26E-05	-1.50E-05
0.841	-1.79E-05	-5.45E-05	0.000108603	-9.33E-06	-2.95E-05	-3.19E-05	-2.15E-05	1.22E-05	5.71E-05	2.51E-05	-1.75E-06	-2.18E-05	1.27E-05	-1.43E-05
0.842	-1.78E-05	-5.16E-05	-1.11E-05	-2.63E-05	-3.27E-05	-3.33E-05	-2.04E-05	1.89E-05	2.90E-05	2.37E-05	-2.22E-06	-2.31E-05	1.11E-05	-1.52E-05
0.843	-1.56E-05	-4.44E-05	-0.000155767	-4.09E-05	-3.53E-05	-3.51E-05	-1.93E-05	3.09E-05	-2.15E-05	2.33E-05	-2.96E-06	-2.50E-05	9.27E-06	-1.67E-05
0.844	-1.30E-05	-3.72E-05	-0.000177132	-3.91E-05	-3.70E-05	-3.62E-05	-1.89E-05	4.71E-05	-8.44E-05	2.29E-05	-3.86E-06	-2.59E-05	9.15E-06	-1.65E-05
0.845	-1.34E-05	-3.61E-05	-9.22E-05	-2.87E-05	-3.78E-05	-3.53E-05	-1.88E-05	6.17E-05	-0.000118418	2.15E-05	-4.46E-06	-2.58E-05	1.16E-05	-1.25E-05
0.846	-1.84E-05	-4.02E-05	-3.45E-05	-2.69E-05	-3.81E-05	-3.40E-05	-1.73E-05	6.76E-05	-9.97E-05	1.85E-05	-3.68E-06	-2.65E-05	1.61E-05	-5.74E-06
0.847	-2.41E-05	-4.47E-05	-4.66E-05	-3.05E-05	-3.94E-05	-3.31E-05	-1.55E-05	7.26E-05	-3.59E-05	1.47E-05	-3.11E-06	-2.85E-05	1.95E-05	4.85E-07
0.848	-2.90E-05	-4.38E-05	-8.23E-05	-3.23E-05	-4.14E-05	-3.28E-05	-1.55E-05	9.37E-05	4.46E-05	1.24E-05	-3.97E-06	-3.34E-05	1.97E-05	4.55E-06
0.849	-3.49E-05	-4.07E-05	-9.41E-05	-4.18E-05	-4.29E-05	-3.47E-05	-1.53E-05	0.000124838	9.04E-05	1.05E-05	-4.24E-06	-3.95E-05	1.84E-05	6.67E-06
0.85	-4.07E-05	-4.88E-05	-8.18E-05	-5.42E-05	-4.34E-05	-3.74E-05	-1.45E-05	0.000146716	7.50E-05	8.36E-06	-4.41E-06	-4.37E-05	1.85E-05	6.97E-06
0.851	-4.70E-05	-7.59E-05	-7.53E-05	-5.15E-05	-4.32E-05	-3.98E-05	-1.36E-05	0.000141333	2.95E-05	7.36E-06	-4.46E-06	-4.56E-05	1.95E-05	7.07E-06
0.852	-5.12E-05	-9.33E-05	-9.42E-05	-3.35E-05	-4.29E-05	-4.17E-05	-1.34E-05	0.000110609	3.04E-06	6.99E-06	-4.98E-06	-4.64E-05	1.93E-05	6.51E-06
0.853	-4.69E-05	-7.40E-05	-0.000129983	-1.77E-05	-4.30E-05	-4.15E-05	-1.58E-05	8.71E-05	5.92E-06	6.22E-06	-6.13E-06	-4.45E-05	1.78E-05	6.65E-06
0.854	-3.73E-05	-4.45E-05	-0.000156296	-1.95E-05	-4.38E-05	-3.96E-05	-1.66E-05	5.23E-05	2.50E-05	4.60E-06	-6.24E-06	-4.13E-05	1.64E-05	9.24E-06
0.855	-2.80E-05	-3.20E-05	-0.000118501	-3.51E-05	-4.31E-05	-3.85E-05	-1.50E-05	-3.32E-05	4.81E-05	1.85E-06	-5.82E-06	-4.05E-05	1.46E-05	1.12E-05
0.856	-1.73E-05	-3.51E-05	8.90E-06	-4.53E-05	-4.30E-05	-3.98E-05	-1.47E-05	-0.00015667	5.61E-05	-8.42E-07	-4.40E-06	-4.11E-05	1.23E-05	1.08E-05
0.857	-8.44E-06	-4.07E-05	0.00012775	-4.07E-05	-4.37E-05	-4.06E-05	-1.53E-05	-0.00027431	3.63E-05	-2.33E-06	-2.80E-06	-4.12E-05	1.09E-05	7.88E-06
0.858	-4.06E-06	-4.59E-05	0.000138329	-2.50E-05	-4.22E-05	-3.92E-05	-1.52E-05	-0.00033183	-1.34E-05	-2.83E-06	-2.42E-06	-4.06E-05	1.05E-05	5.78E-06
0.859	-3.12E-06	-5.13E-05	6.92E-05	-3.82E-06	-3.88E-05	-3.72E-05	-1.51E-05	-0.000306978	-7.00E-05	-3.00E-06	-2.67E-06	-4.01E-05	1.14E-05	5.53E-06
0.86	-4.56E-06	-5.64E-05	4.31E-06	7.09E-06	-3.49E-05	-3.59E-05	-1.57E-05	-0.000238668	-0.00010365	-4.26E-06	-2.84E-06	-3.94E-05	1.28E-05	5.88E-06
0.861	-9.11E-06	-6.09E-05	-3.22E-05	-3.25E-07	-2.99E-05	-3.62E-05	-1.67E-05	-0.000206293	-0.000113954	-6.88E-06	-3.71E-06	-3.82E-05	1.41E-05	6.94E-06
0.862	-1.53E-05	-6.26E-05	-5.97E-05	-1.09E-05	-2.44E-05	-3.81E-05	-1.71E-05	-0.000220748	-0.000120614	-1.00E-05	-5.31E-06	-3.73E-05	1.54E-05	8.03E-06
0.863	-2.06E-05	-5.89E-05	-8.89E-05	-1.26E-05	-2.00E-05	-4.08E-05	-1.69E-05	-0.000214759	-0.000100109	-1.25E-05	-5.76E-06	-3.72E-05	1.61E-05	8.72E-06
0.864	-2.41E-05	-5.15E-05	-0.000121096	-8.79E-06	-1.65E-05	-4.31E-05	-1.61E-05	-0.000164305	-1.00E-05	-1.30E-05	-4.69E-06	-3.77E-05	1.55E-05	8.93E-06
0.865	-2.59E-05	-4.59E-05	-0.000159887	-4.88E-06	-1.41E-05	-4.35E-05	-1.48E-05	-0.000119637	0.000105463	-1.15E-05	-3.29E-06	-3.63E-05	1.44E-05	9.16E-06
0.866	-2.87E-05	-4.46E-05	-0.000203669	-1.52E-06	-1.22E-05	-4.31E-05	-1.33E-05	-0.000108872	0.000128883	-1.10E-05	-3.19E-06	-3.31E-05	1.39E-05	9.66E-06
0.867	-3.33E-05	-4.68E-05	-0.00022607	-8.44E-07	-1.11E-05	-4.29E-05	-1.14E-05	-0.00010091	3.67E-06	-1.65E-05	-3.96E-06	-3.10E-05	1.45E-05	9.91E-06
0.868	-3.86E-05	-4.81E-05	-0.000180251	-8.66E-06	-1.09E-05	-4.33E-05	-1.00E-05	-7.09E-05	-0.000179772	-2.83E-05	-4.59E-06	-3.07E-05	1.56E-05	8.55E-06
0.869	-4.28E-05	-4.70E-05	-6.92E-05	-2.87E-05	-1.23E-05	-4.41E-05	-1.02E-05	-3.31E-05	-0.000280063	-4.00E-05	-4.90E-06	-3.04E-05	1.64E-05	5.75E-06
0.87	-4.45E-05	-4.43E-05	9.29E-06	-5.59E-05	-1.46E-05	-4.49E-05	-1.21E-05	-1.07E-05	-0.000263311	-4.66E-05	-5.31E-06	-2.97E-05	1.67E-05	2.54E-06
0.871	-4.24E-05	-4.07E-05	-9.27E-06	-7.41E-05	-1.70E-05	-4.62E-05	-1.38E-05	-2.58E-06	-0.000205969	-4.92E-05	-5.25E-06	-2.90E-05	1.75E-05	5.19E-07
0.872	-3.66E-05	-3.80E-05	-7.27E-05	-7.03E-05	-1.94E-05	-4.62E-05	-1.43E-05	3.08E-06	-0.000174189	-5.10E-05	-5.04E-06	-2.84E-05	1.92E-05	1.28E-07
0.873	-2.87E-05	-3.92E-05	-0.000111995	-4.91E-05	-2.27E-05	-4.59E-05	-1.51E-05	1.33E-05	-0.000172793	-5.36E-05	-5.80E-06	-2.80E-05	1.96E-05	-9.72E-07
0.874	-2.42E-05	-4.55E-05	-0.0001168	-3.10E-05	-2.62E-05	-4.60E-05	-1.68E-05	2.51E-05	-0.000165968	-5.52E-05	-6.54E-06	-2.76E-05	1.83E-05	-4.12E-06
0.875	-2.53E-05	-5.50E-05	-0.000107821	-3.02E-05	-2.87E-05	-4.61E-05	-1.80E-05	3.55E-05	-0.000128989	-5.50E-05	-5.83E-06	-2.73E-05	1.78E-05	-5.55E-06
0.876	-2.77E-05	-6.11E-05	-0.000105169	-3.44E-05	-3.09E-05	-4.70E-05	-1.90E-05	4.28E-05	-6.64E-05	-5.42E-05	-4.58E-06	-2.70E-05	1.89E-05	-4.59E-06
0.877	-2.38E-05	-5.64E-05	-0.000117619	-3.13E-05	-3.17E-05	-4.77E-05	-2.02E-05	4.80E-05	-1.12E-06	-5.38E-05	-4.73E-06	-2.58E-05	2.00E-05	-3.36E-06
0.878	-1.62E-05	-4.65E-05	-0.000140375	-2.59E-05	-3.24E-05	-4.65E-05	-2.08E-05	4.69E-05	3.57E-05	-5.26E-05	-6.06E-06	-2.36E-05	1.91E-05	-4.15E-07
0.879	-1.42E-05	-4.18E-05	-0.000158156	-2.65E-05	-3.31E-05	-4.54E-05	-2.15E-05	3.41E-05	4.12E-05	-5.05E-05	-7.78E-06	-2.26E-05	1.67E-05	3.06E-06
0.88	-1.59E-05	-4.52E-05	-0.000164708	-3.30E-05	-3.45E-05	-4.58E-05	-2.11E-05	1.90E-05	4.16E-05	-5.02E-05	-7.62E-06	-2.26E-05	1.47E-05	3.26E-06
0.881	-1.66E-05	-5.60E-05	-0.000167235	-3.95E-05	-3.62E-05	-4.66E-05	-1.99E-05	1.46E-05	4.12E-05	-5.14E-05	-6.09E-06	-2.15E-05	1.48E-05	1.82E-06
0.882	-1.74E-05	-7.11E-05	-0.000166716	-4.37E-05	-3.73E-05	-4.76E-05	-1.87E-05	1.90E-05	2.80E-05	-5.31E-05	-5.36E-06	-2.00E-05	1.50E-05	1.97E-06
0.883	-2.01E-05	-7.72E-05	-0.000163235	-4.55E-05	-3.82E-05	-4.76E-05	-1.73E-05	1.06E-05	4.24E-06	-5.39E-05	-5.96E-06	-1.84E-05	1.22E-05	2.85E-06
0.884	-2.47E-05	-7.31E-05	-0.000167489	-4.58E-05	-3.73E-05	-4.69E-05	-1.79E-05	-1.52E-05	-2.11E-05	-5.36E-05	-7.29E-06	-1.73E-05	6.68E-06	2.45E-06
0.885	-3.13E-05	-7.81E-05	-0.000185533	-4.15E-05	-3.66E-05	-4.64E-05	-1.88E-05	-2.91E-05	-4.36E-05	-5.10E-05	-7.49E-06	-1.62E-05	6.12E-07	4.69E-07
0.886	-3.84E-05	-8.88E-05	-0.000212586	-3.03E-05	-3.73E-05	-4.62E-05	-1.97E-05	-1.32E-05	-6.97E-05	-4.76E-05	-6.17E-06	-1.38E-05	-2.08E-06	-1.47E-06
0.887	-4.41E-05	-8.70E-05	-0.000241305	-6.51E-06	-3.82E-05	-4.62E-05	-2.11E-05	1.83E-05	-0.000103554	-4.52E-05	-4.35E-06	-1.26E-05	-2.73E-06	-3.58E-06
0.888	-4.69E-05	-7.06E-05	-0.000264845	2.88E-05	-3.83E-05	-4.41E-05	-2.11E-05	4.24E-05	-0.000140268	-4.38E-05	-3.53E-06	-1.37E-05	-2.56E-06	-7.38E-06
0.889	-4.22E-05	-4.31E-05	-0.000275409	5.31E-05	-3.80E-05	-4.15E-05	-2.11E-05	5.73E-05	-0.000162137	-4.28E-05	-3.66E-06	-1.58E-05	-1.46E-06	-1.26E-05
0.89	-2.85E-05	-1.13E-05	-0.00026963	5.05E-05	-3.82E-05	-4.05E-05	-2.28E-05	7.79E-05	-0.000155891	-4.09E-05	-3.77E-06	-1.75E-05	-4.91E-07	-1.72E-05
0.891	-1.10E-05	9.80E-06	-0.000228828	3.30E-05	-3.97E-05	-3.95E-05	-2.60E-05	9.59E-05	-0.00012244	-3.89E-05	-3.71E-06	-1.82E-05	-3.81E-07	-1.92E-05
0.892	4.01E-06	6.91E-06	-0.000124148	1.78E-05	-4.36E-05	-3.85E-05	-2.94E-05	9.13E-05	-6.80E-05	-3.70E-05	-3.80E-06	-1.81E-05	-1.73E-07	-1.80E-05
0.893	1.22E-05	-1.07E-05	-3.90E-07	3.70E-06	-4.93E-05	-3.76E-05	-3.22E-05	7.77E-05	-6.66E-06	-3.57E-05	-4.30E-06	-1.76E-05	4.56E-07	-1.57E-05
0.894	1.01E-05	-2.11E-05	4.41E-05	-1.49E-05	-5.48E-05	-3.72E-05	-3.38E-05	8.21E-05	3.63E-05	-3.40E-05	-4.72E-06	-1.67E-05	4.07E-07	-1.45E-05
0.895	-1.52E-06	-1.17E-05	-8.38E-06	-3.33E-05	-5.73E-05	-3.84E-05	-3.47E-05	8.22E-05	4.06E-05	-3.09E-05	-3.85E-06	-1.56E-05	-4.55E-07	-1.51E-05
0.896	-1.85E-05	9.02E-06	-8.80E-05	-4.01E-05	-5.55E-05	-4.10E-05	-3.51E-05	3.84E-05	1.42E-05	-2.57E-05	-1.65E-06	-1.46E-05	-2.15E-06	-1.72E-05
0.897	-3.68E-05	2.50E-05	-0.000136529	-3.31E-05	-5.09E-05	-4.48E-05	-3.50E-05	-2.22E-05	-1.07E-05	-2.03E-05	5.82E-07	-1.42E-05	-4.51E-06	-1.94E-05
0.898	-5.26E-05	2.89E-05	-0.000147333	-2.09E-05	-4.73E-05	-5.08E-05	-3.40E-05	-4.48E-05	-9.98E-06	-1.50E-05	1.83E-06	-1.41E-05	-8.04E-06	-2.09E-05
0.899	-5.66E-05	2.12E-05	-0.000143087	-1.67E-05	-4.38E-05	-5.71E-05	-3.33E-05	-2.38E-05	3.72E-06	-1.01E-05	1.62E-06	-1.38E-05	-1.24E-05	-2.18E-05
0.9	-4.31E-05	-3.23E-06	-0.000140521	-2.39E-05	-3.80E-05	-5.98E-05	-3.27E-05	1.68E-05	7.75E-06	-6.08E-06	1.22E-06	-1.31E-05	-1.55E-05	-2.32E-05
0.901	-2.45E-05	-6.53E-05	-0.000142112	-3.27E-05	-3.40E-05	-5.94E-05	-3.28E-05	5.34E-05	-2.28E-06	-3.44E-06	1.38E-06	-1.24E-05	-1.63E-05	-2.69E-05
0.902	-1.50E-05	-0.000163927	-0.000144037	-3.59E-05	-3.36E-05	-5.81E-05	-3.47E-05	5.55E-05	-1.81E-05	-1.73E-06	1.76E-06	-1.25E-05	-1.71E-05	-3.22E-05
0.903	-1.58E-05	-0.000240163	-0.00015566	-3.00E-05	-3.29E-05	-5.52E-05	-3.63E-05	4.59E-06	-3.08E-05	3.67E-07	2.37E-06	-1.30E-05	-1.93E-05	-3.39E-05
0.904	-1.66E-05	-0.000240051	-0.000175584	-1.29E-05	-3.00E-05	-5.02E-05	-3.56E-05	-7.53E-05	-3.65E-05	1.90E-06	2.54E-06	-1.28E-05	-2.06E-05	-3.02E-05
0.905	-1.29E-05	-0.000180651	-0.000181893	-3.37E-06	-2.77E-05	-4.42E-05	-3.45E-05	-0.000118821	-3.26E-05	3.59E-06	2.04E-06	-1.18E-05	-1.87E-05	-2.31E-05
0.906	-3.08E-06	-0.0001129	-0.000181617	-1.23E-05	-2.56E-05	-3.88E-05	-3.40E-05	-8.04E-05	-1.74E-05	7.13E-06	6.93E-07	-1.18E-05	-1.40E-05	-1.56E-05
0.907	1.07E-05	-6.26E-05	-0.000188217	-2.65E-05	-2.41E-05	-3.41E-05	-3.35E-05	-3.46E-06	-1.99E-06	1.12E-05	-5.70E-07	-1.18E-05	-7.70E-06	-9.76E-06
0.908	2.05E-05	-3.81E-05	-0.000196168	-3.44E-05	-2.47E-05	-2.92E-05	-3.28E-05	5.39E-05	1.96E-06	1.44E-05	-1.33E-06	-1.10E-05	-1.69E-06	-4.26E-06
0.909	2.33E-05	-4.32E-05	-0.000215609	-2.79E-05	-2.79E-05	-2.49E-05	-3.25E-05	8.00E-05	-8.67E-06	1.66E-05	-1.63E-06	-1.01E-05	3.23E-06	-2.17E-07
0.91	2.04E-05	-5.81E-05	-0.000247127	-1.05E-05	-3.21E-05	-2.11E-05	-3.30E-05	8.54E-05	-3.46E-05	1.88E-05	-1.08E-06	-9.72E-06	6.06E-06	4.63E-07
0.911	1.45E-05	-6.47E-05	-0.000208395	7.42E-06	-3.58E-05	-1.62E-05	-3.29E-05	9.28E-05	-6.78E-05	2.15E-05	-1.32E-06	-9.96E-06	6.81E-06	-6.62E-07
0.912	6.27E-06	-6.35E-05	-7.01E-05	1.66E-05	-4.00E-05	-1.25E-05	-3.26E-05	7.96E-05	-8.51E-05	2.39E-05	-2.27E-06	-8.83E-06	6.72E-06	-1.57E-06
0.913	-5.53E-06	-6.60E-05	3.65E-05	3.74E-06	-4.31E-05	-1.15E-05	-3.32E-05	1.26E-05	-6.43E-05	2.67E-05	-2.73E-06	-6.49E-06	6.05E-06	-1.65E-06
0.914	-1.77E-05	-7.31E-05	3.71E-05	-3.25E-05	-4.52E-05	-1.16E-05	-3.40E-05	-6.32E-05	-4.42E-06	2.85E-05	-2.83E-06	-4.15E-06	4.52E-06	-1.53E-06
0.915	-2.69E-05	-7.45E-05	-2.26E-05	-7.28E-05	-4.53E-05	-1.24E-05	-3.45E-05	-0.000103338	7.01E-05	2.84E-05	-3.09E-06	-3.35E-06	3.29E-06	-2.66E-06
0.916	-3.48E-05	-6.39E-05	-7.99E-05	-9.65E-05	-4.47E-05	-1.53E-05	-3.46E-05	-0.000130331	0.000127079	2.76E-05	-3.44E-06	-4.60E-06	3.71E-06	-5.07E-06
0.917	-4.14E-05	-5.12E-05	-9.87E-05	-0.000101507	-4.52E-05	-1.82E-05	-3.34E-05	-0.000151909	0.000143045	2.80E-05	-4.83E-06	-6.38E-06	4.44E-06	-7.32E-06
0.918	-4.24E-05	-4.54E-05	-8.57E-05	-9.97E-05	-4.63E-05	-1.89E-05	-3.12E-05	-0.000136239	0.000106689	2.94E-05	-6.55E-06	-5.71E-06	5.56E-06	-9.44E-06
0.919	-3.67E-05	-2.94E-05	-6.68E-05	-9.84E-05	-4.61E-05	-1.71E-05	-2.90E-05	-7.66E-05	3.38E-05	3.06E-05	-6.26E-06	-1.98E-06	8.10E-06	-1.14E-05
0.92	-3.22E-05	1.15E-05	-6.32E-05	-9.19E-05	-4.05E-05	-1.54E-05	-2.78E-05	-5.86E-06	-3.21E-05	3.05E-05	-3.78E-06	2.09E-06	1.11E-05	-1.37E-05
0.921	-4.09E-05	5.78E-05	-6.57E-05	-6.50E-05	-2.84E-05	-1.55E-05	-2.69E-05	5.25E-05	-6.19E-05	2.96E-05	-9.14E-07	5.20E-06	1.14E-05	-1.70E-05
0.922	-6.64E-05	8.21E-05	-5.89E-05	-1.14E-05	-1.50E-05	-1.64E-05	-2.52E-05	9.32E-05	-6.43E-05	3.00E-05	6.39E-07	7.28E-06	8.93E-06	-2.07E-05
0.923	-9.57E-05	8.42E-05	-5.42E-05	4.23E-05	-6.35E-06	-1.63E-05	-2.30E-05	0.000109908	-4.79E-05	3.21E-05	1.12E-06	7.94E-06	5.60E-06	-2.30E-05
0.924	-0.000113566	7.18E-05	-8.54E-05	4.74E-05	-1.18E-06	-1.33E-05	-2.29E-05	0.000108545	-1.00E-05	3.37E-05	1.85E-06	7.20E-06	3.52E-06	-2.21E-05
0.925	-0.000116405	3.68E-05	-0.000180105	-1.42E-06	1.52E-06	-8.84E-06	-2.46E-05	0.000112809	3.16E-05	3.38E-05	3.54E-06	7.43E-06	3.65E-06	-1.87E-05
0.926	-0.000107726	-4.51E-05	-0.000320724	-5.08E-05	-1.98E-07	-6.42E-06	-2.60E-05	0.000130431	4.88E-05	3.42E-05	4.75E-06	8.75E-06	6.45E-06	-1.36E-05
0.927	-9.02E-05	-0.00017498	-0.000412728	-5.96E-05	-6.95E-06	-7.60E-06	-2.75E-05	0.000143335	4.63E-05	3.52E-05	4.57E-06	9.08E-06	1.26E-05	-7.52E-06
0.928	-6.29E-05	-0.000305505	-0.000383267	-2.93E-05	-1.48E-05	-9.99E-06	-2.86E-05	0.000138802	5.45E-05	3.58E-05	4.05E-06	8.24E-06	1.86E-05	-2.21E-06
0.929	-2.11E-05	-0.000335583	-0.000286832	9.53E-06	-2.23E-05	-1.12E-05	-2.95E-05	0.000118479	7.56E-05	3.63E-05	4.35E-06	8.34E-06	2.04E-05	1.33E-06
0.93	2.80E-05	-0.000220538	-0.00021512	2.18E-05	-3.11E-05	-1.07E-05	-3.00E-05	6.09E-05	8.37E-05	3.60E-05	4.54E-06	8.75E-06	1.96E-05	3.88E-06
0.931	6.70E-05	-7.05E-05	-0.000171963	1.22E-05	-4.06E-05	-1.01E-05	-2.93E-05	-6.05E-05	6.48E-05	3.45E-05	3.77E-06	8.31E-06	2.07E-05	5.54E-06
0.932	7.97E-05	1.02E-05	-0.000134994	1.17E-05	-4.85E-05	-1.08E-05	-2.88E-05	-0.000225639	-2.23E-06	3.30E-05	2.33E-06	8.34E-06	2.33E-05	4.55E-06
0.933	6.47E-05	2.48E-05	-0.000145206	1.95E-05	-5.29E-05	-1.29E-05	-2.94E-05	-0.000346695	-0.000110253	3.19E-05	2.89E-07	8.96E-06	2.30E-05	-2.13E-06
0.934	3.95E-05	1.93E-05	-0.000173735	1.42E-05	-5.59E-05	-1.73E-05	-3.00E-05	-0.000355182	-0.000210411	3.12E-05	-8.43E-07	1.06E-05	1.93E-05	-1.29E-05
0.935	2.29E-05	1.73E-05	-0.000146925	3.19E-06	-5.59E-05	-2.18E-05	-2.89E-05	-0.000302783	-0.000243988	3.09E-05	-8.70E-07	1.34E-05	1.58E-05	-2.23E-05
0.936	2.77E-05	1.30E-05	-5.12E-05	2.15E-06	-5.55E-05	-2.57E-05	-2.78E-05	-0.000253723	-0.000193754	3.05E-05	-9.49E-07	1.66E-05	1.44E-05	-2.81E-05
0.937	4.88E-05	1.53E-05	9.88E-05	-1.07E-05	-5.66E-05	-2.89E-05	-2.64E-05	-0.000209603	-0.000129436	3.04E-05	-1.29E-06	1.93E-05	1.47E-05	-3.10E-05
0.938	6.65E-05	2.22E-05	0.000204953	-6.36E-05	-5.68E-05	-2.90E-05	-2.51E-05	-0.000151623	-9.95E-05	2.98E-05	-2.23E-06	2.08E-05	1.34E-05	-3.17E-05
0.939	6.48E-05	2.32E-05	0.000178812	-0.000137546	-5.47E-05	-2.69E-05	-2.46E-05	-9.39E-05	-9.88E-05	2.86E-05	-1.73E-06	2.26E-05	8.85E-06	-3.09E-05
0.94	4.28E-05	5.03E-06	5.24E-05	-0.000185217	-5.08E-05	-2.27E-05	-2.35E-05	-5.49E-05	-0.000104139	2.82E-05	8.75E-07	2.54E-05	4.02E-06	-2.80E-05
0.941	8.68E-06	-3.78E-05	-7.99E-05	-0.000182349	-4.89E-05	-1.86E-05	-2.18E-05	-3.58E-05	-0.000101834	2.79E-05	2.95E-06	2.78E-05	1.91E-06	-2.32E-05
0.942	-2.47E-05	-7.91E-05	-0.000147794	-0.000149342	-5.10E-05	-1.58E-05	-2.09E-05	-4.25E-05	-8.97E-05	2.64E-05	4.09E-06	2.89E-05	9.58E-07	-1.99E-05
0.943	-4.93E-05	-0.000101533	-0.00014902	-0.000114738	-5.48E-05	-1.42E-05	-2.12E-05	-7.09E-05	-6.88E-05	2.42E-05	3.87E-06	2.83E-05	-3.08E-07	-1.96E-05
0.944	-6.58E-05	-0.000137441	-0.000121891	-8.69E-05	-5.34E-05	-1.48E-05	-2.13E-05	-8.37E-05	-4.22E-05	2.21E-05	2.17E-06	2.70E-05	-9.25E-07	-1.96E-05
0.945	-7.43E-05	-0.000211985	-0.000105261	-6.32E-05	-4.51E-05	-1.70E-05	-2.03E-05	-4.56E-05	-6.29E-06	2.02E-05	6.14E-07	2.61E-05	-1.69E-07	-1.94E-05
0.946	-6.83E-05	-0.000268172	-0.000105432	-4.46E-05	-3.53E-05	-2.10E-05	-1.84E-05	3.11E-05	3.75E-05	1.82E-05	5.22E-07	2.65E-05	1.43E-06	-1.96E-05
0.947	-5.08E-05	-0.000227024	-0.000116074	-3.57E-05	-2.89E-05	-2.52E-05	-1.64E-05	0.000104901	7.47E-05	1.61E-05	1.17E-06	2.77E-05	1.54E-06	-2.03E-05
0.948	-3.52E-05	-0.000101641	-0.000130373	-3.46E-05	-2.66E-05	-2.89E-05	-1.58E-05	0.000135358	8.30E-05	1.41E-05	1.09E-06	2.91E-05	-8.68E-07	-2.17E-05
0.949	-2.27E-05	1.29E-05	-0.000136572	-3.87E-05	-2.63E-05	-3.22E-05	-1.69E-05	0.000123159	5.07E-05	1.24E-05	-1.05E-08	2.96E-05	-3.57E-06	-2.27E-05
0.95	-1.46E-05	6.44E-05	-0.000126331	-4.95E-05	-2.66E-05	-3.60E-05	-1.70E-05	0.000101027	-2.44E-05	1.09E-05	-1.18E-06	2.88E-05	-3.29E-06	-2.10E-05
0.951	-2.09E-05	5.86E-05	-0.000111775	-7.00E-05	-2.92E-05	-3.91E-05	-1.61E-05	9.21E-05	-0.000108147	8.87E-06	-1.33E-06	2.77E-05	7.76E-07	-1.55E-05
0.952	-3.88E-05	1.08E-05	-0.000111991	-9.42E-05	-3.46E-05	-3.99E-05	-1.50E-05	8.90E-05	-0.000137823	6.63E-06	-6.51E-07	2.84E-05	7.77E-06	-8.47E-06
0.953	-5.19E-05	-4.08E-05	-0.000133445	-0.000114056	-3.97E-05	-3.78E-05	-1.60E-05	7.99E-05	-9.79E-05	4.97E-06	2.37E-07	3.00E-05	1.46E-05	-1.85E-06
0.954	-5.80E-05	-5.32E-05	-0.000169391	-0.000123024	-4.16E-05	-3.34E-05	-1.93E-05	6.39E-05	-4.67E-05	5.23E-06	7.71E-07	3.00E-05	1.88E-05	4.51E-06
0.955	-5.52E-05	-3.62E-05	-0.00019413	-0.000114229	-3.99E-05	-2.96E-05	-2.33E-05	4.61E-05	-2.59E-05	6.52E-06	9.61E-07	2.89E-05	2.07E-05	9.63E-06
0.956	-4.17E-05	-2.70E-05	-0.000168209	-9.32E-05	-3.61E-05	-2.66E-05	-2.71E-05	2.16E-05	-2.78E-05	6.66E-06	8.33E-07	2.80E-05	2.20E-05	1.24E-05
0.957	-3.00E-05	-2.99E-05	-9.42E-05	-6.88E-05	-3.19E-05	-2.59E-05	-2.88E-05	-5.67E-06	-3.52E-05	6.24E-06	2.85E-07	2.62E-05	2.31E-05	1.48E-05
0.958	-2.62E-05	-1.93E-05	-4.45E-05	-3.40E-05	-2.87E-05	-2.88E-05	-2.91E-05	-2.81E-05	-3.97E-05	6.24E-06	-5.93E-07	2.37E-05	2.21E-05	1.72E-05
0.959	-2.40E-05	1.71E-06	-6.15E-05	3.13E-05	-2.63E-05	-3.27E-05	-3.02E-05	-5.17E-05	-3.55E-05	6.31E-06	-1.35E-06	2.31E-05	1.94E-05	1.67E-05
0.96	-1.54E-05	4.40E-06	-7.93E-05	0.000117711	-2.23E-05	-3.57E-05	-3.28E-05	-6.07E-05	-2.51E-05	6.52E-06	-2.31E-06	2.38E-05	1.84E-05	1.26E-05
0.961	2.57E-06	-1.26E-05	1.82E-05	0.000158801	-1.54E-05	-3.71E-05	-3.54E-05	-4.07E-05	-1.00E-05	6.65E-06	-2.87E-06	2.51E-05	2.17E-05	6.14E-06
0.962	2.32E-05	-2.82E-05	0.000216278	0.000126177	-1.01E-05	-3.80E-05	-3.42E-05	-8.58E-06	1.91E-05	6.42E-06	-3.11E-06	2.72E-05	2.68E-05	1.62E-06
0.963	3.37E-05	-3.46E-05	0.000346916	6.74E-05	-6.03E-06	-3.99E-05	-3.08E-05	1.56E-05	4.84E-05	4.81E-06	-3.71E-06	2.83E-05	2.93E-05	-3.08E-07
0.964	2.76E-05	-3.75E-05	0.000338563	2.61E-05	-3.18E-06	-4.13E-05	-2.96E-05	2.88E-05	5.81E-05	2.59E-06	-4.20E-06	2.85E-05	2.91E-05	-3.58E-06
0.965	8.30E-06	-4.51E-05	0.000253111	-3.19E-06	-2.82E-06	-4.27E-05	-3.07E-05	4.02E-05	5.15E-05	4.81E-07	-4.74E-06	2.85E-05	2.77E-05	-1.02E-05
0.966	-2.12E-05	-5.81E-05	0.000151669	-4.77E-05	-4.34E-06	-4.53E-05	-3.13E-05	6.05E-05	5.08E-05	-4.93E-07	-5.17E-06	2.84E-05	2.52E-05	-1.79E-05
0.967	-5.80E-05	-7.30E-05	6.88E-05	-0.000106801	-8.28E-06	-4.86E-05	-3.11E-05	9.55E-05	6.53E-05	-1.85E-07	-5.86E-06	2.82E-05	2.20E-05	-2.30E-05
0.968	-9.60E-05	-8.22E-05	6.12E-08	-0.000147658	-1.42E-05	-4.97E-05	-3.12E-05	0.000141733	7.98E-05	-1.16E-06	-6.48E-06	2.79E-05	1.83E-05	-2.55E-05
0.969	-0.000129438	-7.55E-05	-4.67E-05	-0.000150121	-2.07E-05	-4.78E-05	-3.33E-05	0.000184864	7.64E-05	-2.78E-06	-7.14E-06	2.71E-05	1.63E-05	-2.84E-05
0.97	-0.000151327	-5.90E-05	-6.26E-05	-0.000132492	-2.35E-05	-4.48E-05	-3.57E-05	0.000213192	5.56E-05	-3.49E-06	-7.79E-06	2.65E-05	1.58E-05	-3.30E-05
0.971	-0.000152539	-5.35E-05	-7.11E-05	-0.000115678	-2.02E-05	-4.40E-05	-3.64E-05	0.000223397	3.26E-05	-3.10E-06	-7.78E-06	2.62E-05	1.52E-05	-3.62E-05
0.972	-0.00013696	-6.69E-05	-9.71E-05	-9.69E-05	-1.37E-05	-4.55E-05	-3.56E-05	0.000221109	1.93E-05	-3.25E-06	-6.25E-06	2.53E-05	1.46E-05	-3.40E-05
0.973	-0.000121251	-7.95E-05	-0.000129252	-7.21E-05	-9.02E-06	-4.80E-05	-3.44E-05	0.000211562	1.35E-05	-4.53E-06	-3.82E-06	2.39E-05	1.49E-05	-2.73E-05
0.974	-0.000111241	-7.68E-05	-0.000138313	-4.64E-05	-6.02E-06	-5.18E-05	-3.32E-05	0.000193372	1.32E-05	-6.86E-06	-2.62E-06	2.28E-05	1.60E-05	-2.14E-05
0.975	-0.000101371	-6.56E-05	-0.000121144	-1.38E-05	-3.00E-06	-5.81E-05	-3.13E-05	0.000148267	3.41E-05	-9.33E-06	-3.11E-06	2.33E-05	1.56E-05	-1.97E-05
0.976	-9.17E-05	-5.76E-05	-9.43E-05	2.98E-05	-1.73E-06	-6.69E-05	-2.89E-05	4.31E-05	9.02E-05	-1.06E-05	-4.38E-06	2.38E-05	1.26E-05	-2.13E-05
0.977	-8.76E-05	-4.63E-05	-7.13E-05	6.49E-05	-3.47E-06	-7.42E-05	-2.63E-05	-0.000129865	0.000157716	-1.05E-05	-5.17E-06	2.25E-05	9.99E-06	-2.49E-05
0.978	-8.69E-05	-2.18E-05	-4.89E-05	7.49E-05	-6.79E-06	-7.79E-05	-2.42E-05	-0.000305634	0.000188206	-9.58E-06	-4.69E-06	2.06E-05	1.08E-05	-2.89E-05
0.979	-8.23E-05	4.87E-06	-2.84E-05	7.49E-05	-1.22E-05	-7.89E-05	-2.33E-05	-0.000384148	0.000156808	-8.41E-06	-3.03E-06	1.90E-05	1.40E-05	-3.12E-05
0.98	-7.20E-05	1.55E-05	-2.28E-05	6.83E-05	-2.19E-05	-7.81E-05	-2.36E-05	-0.000339856	7.54E-05	-7.27E-06	-8.46E-07	1.88E-05	1.69E-05	-3.09E-05
0.981	-6.11E-05	1.50E-05	-4.99E-05	2.08E-05	-3.54E-05	-7.58E-05	-2.33E-05	-0.000252279	-2.35E-05	-6.97E-06	2.12E-06	1.97E-05	1.89E-05	-2.90E-05
0.982	-5.43E-05	1.30E-05	-0.000116775	-6.70E-05	-5.14E-05	-7.39E-05	-2.29E-05	-0.000193827	-0.000110045	-6.58E-06	5.58E-06	2.05E-05	1.98E-05	-2.58E-05
0.983	-5.27E-05	4.50E-07	-0.000202307	-0.000130588	-6.80E-05	-7.34E-05	-2.31E-05	-0.000154163	-0.000161677	-5.78E-06	8.14E-06	1.97E-05	1.96E-05	-2.29E-05
0.984	-5.31E-05	-4.13E-05	-0.000255825	-0.000134348	-8.02E-05	-7.23E-05	-2.36E-05	-0.000110022	-0.000158353	-5.73E-06	8.47E-06	1.71E-05	2.04E-05	-2.17E-05
0.985	-5.00E-05	-9.14E-05	-0.000285662	-9.62E-05	-8.74E-05	-6.87E-05	-2.34E-05	-6.55E-05	-0.000103981	-5.81E-06	6.86E-06	1.59E-05	2.18E-05	-2.07E-05
0.986	-4.00E-05	-0.000101183	-0.000387291	-2.69E-05	-9.20E-05	-6.31E-05	-2.17E-05	-2.42E-05	-2.06E-05	-4.84E-06	5.46E-06	1.78E-05	2.08E-05	-1.79E-05
0.987	-3.13E-05	-7.77E-05	-0.000515135	4.48E-05	-9.31E-05	-5.22E-05	-2.06E-05	2.45E-06	5.50E-05	-4.47E-06	7.30E-06	1.87E-05	1.66E-05	-1.54E-05
0.988	-3.09E-05	-6.03E-05	-0.000535978	6.16E-05	-8.99E-05	-3.51E-05	-2.01E-05	7.39E-06	0.00010207	-3.95E-06	1.08E-05	1.81E-05	1.17E-05	-1.37E-05
0.989	-3.13E-05	-6.10E-05	-0.000513896	2.83E-05	-8.36E-05	-1.83E-05	-2.04E-05	-1.97E-06	0.000140524	-3.42E-06	1.13E-05	1.75E-05	8.24E-06	-1.07E-05
0.99	-2.66E-05	-6.61E-05	-0.00052853	-2.79E-06	-7.80E-05	-8.33E-06	-2.15E-05	-1.81E-05	0.000185423	-4.01E-06	8.84E-06	1.64E-05	6.09E-06	-7.09E-06
0.991	-1.54E-05	-6.58E-05	-0.000533338	-6.28E-06	-7.80E-05	-7.76E-06	-2.48E-05	-2.46E-05	0.00022068	-4.15E-06	6.62E-06	1.53E-05	7.39E-06	-3.83E-06
0.992	-2.46E-06	-6.05E-05	-0.000432876	-5.60E-06	-8.24E-05	-1.40E-05	-2.91E-05	-1.00E-05	0.000216142	-4.66E-06	4.75E-06	1.38E-05	1.15E-05	-2.03E-06
0.993	7.10E-06	-5.07E-05	-0.000192969	-3.91E-05	-8.61E-05	-2.14E-05	-3.14E-05	1.94E-05	0.000164178	-5.97E-06	1.75E-06	1.23E-05	1.53E-05	-1.90E-06
0.994	1.47E-05	-4.24E-05	0.000108715	-0.000105188	-8.70E-05	-2.54E-05	-3.13E-05	4.90E-05	6.74E-05	-7.56E-06	-2.58E-06	1.19E-05	1.58E-05	-2.81E-06
0.995	2.17E-05	-4.47E-05	0.000341614	-0.000162415	-8.46E-05	-2.52E-05	-2.80E-05	6.82E-05	-6.25E-05	-8.09E-06	-7.76E-06	1.28E-05	1.43E-05	-3.48E-06
0.996	2.62E-05	-5.55E-05	0.000407677	-0.000178014	-7.96E-05	-2.19E-05	-2.47E-05	6.88E-05	-0.000187936	-8.25E-06	-1.37E-05	1.31E-05	1.28E-05	-3.06E-06
0.997	2.60E-05	-6.37E-05	0.000337379	-0.000155696	-7.16E-05	-1.86E-05	-2.32E-05	5.46E-05	-0.000262049	-1.01E-05	-1.87E-05	1.07E-05	1.24E-05	-1.37E-06
0.998	2.10E-05	-6.48E-05	0.000226676	-0.000114023	-6.13E-05	-1.72E-05	-2.35E-05	3.99E-05	-0.00026247	-1.38E-05	-2.10E-05	6.15E-06	1.29E-05	1.06E-06
0.999	1.44E-05	-6.35E-05	0.00013495	-7.86E-05	-5.11E-05	-1.72E-05	-2.18E-05	3.44E-05	-0.000186992	-1.79E-05	-2.13E-05	1.58E-06	1.27E-05	2.08E-06
1	1.09E-05	-6.40E-05	6.54E-05	-7.06E-05	-4.44E-05	-1.86E-05	-1.83E-05	3.07E-05	-6.15E-05	-2.08E-05	-2.03E-05	-1.59E-06	1.13E-05	2.04E-06
1.001	7.48E-06	-6.91E-05	1.42E-05	-8.42E-05	-4.54E-05	-2.10E-05	-1.55E-05	1.12E-05	6.60E-05	-2.21E-05	-1.96E-05	-4.09E-06	9.24E-06	2.33E-06
1.002	-4.92E-07	-7.78E-05	-1.87E-05	-8.99E-05	-5.36E-05	-2.44E-05	-1.42E-05	-2.98E-05	0.000163019	-2.31E-05	-1.93E-05	-5.96E-06	8.02E-06	2.50E-06
1.003	-8.67E-06	-8.83E-05	-3.38E-05	-7.90E-05	-6.13E-05	-2.84E-05	-1.43E-05	-7.72E-05	0.000218963	-2.45E-05	-1.90E-05	-6.03E-06	7.99E-06	1.40E-06
1.004	-1.22E-05	-9.90E-05	-5.17E-05	-7.08E-05	-6.41E-05	-3.01E-05	-1.48E-05	-0.00011497	0.000218787	-2.49E-05	-1.79E-05	-4.60E-06	8.49E-06	-7.62E-07
1.005	-1.41E-05	-0.000108574	-9.41E-05	-8.41E-05	-6.61E-05	-2.69E-05	-1.69E-05	-0.000136967	0.000132358	-2.35E-05	-1.70E-05	-3.80E-06	9.40E-06	-3.24E-06
1.006	-1.62E-05	-0.00011284	-0.000154481	-0.000117527	-7.19E-05	-2.13E-05	-1.96E-05	-0.00013044	-2.27E-05	-2.08E-05	-1.66E-05	-4.42E-06	1.33E-05	-5.27E-06
1.007	-1.82E-05	-0.000107896	-0.00020294	-0.000153411	-7.66E-05	-1.88E-05	-2.24E-05	-8.88E-05	-0.000150883	-1.85E-05	-1.60E-05	-6.26E-06	1.97E-05	-5.87E-06
1.008	-2.06E-05	-8.80E-05	-0.000213936	-0.000168917	-7.32E-05	-2.25E-05	-2.47E-05	-3.48E-05	-0.000178895	-1.86E-05	-1.49E-05	-8.80E-06	2.40E-05	-4.71E-06
1.009	-1.92E-05	-5.33E-05	-0.000190309	-0.000150972	-6.02E-05	-3.07E-05	-2.89E-05	-3.67E-07	-0.000136248	-2.06E-05	-1.42E-05	-1.11E-05	2.27E-05	-3.32E-06
1.01	-1.26E-05	-2.64E-05	-0.000163181	-0.000113717	-4.28E-05	-3.89E-05	-3.15E-05	1.25E-05	-7.29E-05	-2.17E-05	-1.36E-05	-1.27E-05	1.59E-05	-3.29E-06
1.011	-8.75E-06	-2.39E-05	-0.000164778	-7.34E-05	-2.74E-05	-4.06E-05	-3.06E-05	1.97E-05	-2.11E-05	-2.09E-05	-1.13E-05	-1.35E-05	7.59E-06	-3.69E-06
1.012	-7.47E-06	-2.97E-05	-0.000192856	-2.71E-05	-1.67E-05	-3.66E-05	-3.04E-05	2.64E-05	4.91E-07	-1.96E-05	-7.28E-06	-1.39E-05	1.42E-06	-2.79E-06
1.013	-2.53E-06	-3.42E-05	-0.000222148	7.12E-06	-8.10E-06	-3.41E-05	-3.11E-05	2.63E-05	-3.55E-06	-1.87E-05	-2.65E-06	-1.45E-05	1.06E-07	8.86E-07
1.014	7.10E-06	-4.17E-05	-0.000235762	4.27E-06	1.49E-07	-3.62E-05	-3.23E-05	1.94E-05	-1.60E-05	-1.79E-05	-1.08E-06	-1.62E-05	1.71E-06	4.50E-06
1.015	1.24E-05	-5.20E-05	-0.000237389	-1.31E-05	5.34E-06	-3.70E-05	-3.37E-05	1.34E-05	-3.31E-05	-1.67E-05	-1.73E-06	-1.63E-05	1.57E-06	4.77E-06
1.016	5.27E-06	-5.89E-05	-0.000263813	1.95E-06	6.15E-06	-3.35E-05	-3.34E-05	1.25E-05	-6.76E-05	-1.57E-05	-6.66E-07	-1.35E-05	-1.79E-06	1.00E-06
1.017	-5.21E-06	-5.91E-05	-0.000346303	4.24E-05	4.01E-06	-2.83E-05	-3.32E-05	1.80E-05	-0.000107504	-1.49E-05	1.14E-06	-1.14E-05	-7.58E-06	-4.53E-06
1.018	-6.33E-06	-5.46E-05	-0.000433119	7.25E-05	7.93E-07	-2.35E-05	-3.53E-05	2.80E-05	-0.000118813	-1.39E-05	1.64E-06	-1.13E-05	-1.33E-05	-7.59E-06
1.019	1.24E-06	-4.88E-05	-0.000468039	7.80E-05	-5.67E-06	-2.09E-05	-3.82E-05	4.28E-05	-8.12E-05	-1.40E-05	-2.18E-07	-1.27E-05	-1.66E-05	-7.82E-06
1.02	4.40E-06	-4.27E-05	-0.00045266	5.33E-05	-1.44E-05	-1.71E-05	-3.75E-05	6.90E-05	-1.01E-05	-1.41E-05	-3.96E-06	-1.35E-05	-1.53E-05	-6.34E-06
1.021	6.84E-07	-4.13E-05	-0.000408515	2.52E-05	-1.98E-05	-1.26E-05	-3.34E-05	0.000107765	6.34E-05	-1.35E-05	-8.57E-06	-1.19E-05	-9.24E-06	-5.05E-06
1.022	1.64E-06	-5.01E-05	-0.000336291	2.64E-05	-1.92E-05	-9.72E-06	-2.77E-05	0.000145199	0.000121703	-1.35E-05	-1.22E-05	-9.70E-06	-2.34E-06	-4.26E-06
1.023	1.66E-05	-6.07E-05	-0.000179607	5.79E-05	-1.56E-05	-7.60E-06	-2.27E-05	0.000166971	0.000160884	-1.40E-05	-1.26E-05	-8.52E-06	3.71E-06	-3.25E-06
1.024	3.66E-05	-6.18E-05	0.000148833	7.85E-05	-1.20E-05	-7.35E-06	-2.13E-05	0.000166728	0.000175026	-1.34E-05	-1.03E-05	-8.80E-06	9.56E-06	-1.35E-06
1.025	4.26E-05	-5.30E-05	0.000550026	5.54E-05	-8.94E-06	-9.00E-06	-2.19E-05	0.000143076	0.000152434	-1.09E-05	-6.76E-06	-9.72E-06	1.50E-05	-1.90E-07
1.026	2.92E-05	-4.59E-05	0.000676236	-2.90E-06	-6.37E-06	-1.05E-05	-2.18E-05	0.000103103	9.37E-05	-8.94E-06	-3.35E-06	-9.58E-06	1.75E-05	-1.21E-06
1.027	9.46E-06	-4.49E-05	0.000373092	-7.36E-05	-5.27E-06	-1.06E-05	-1.98E-05	5.90E-05	1.73E-05	-8.94E-06	-5.88E-08	-8.35E-06	1.55E-05	-2.79E-06
1.028	1.00E-06	-4.67E-05	-8.15E-05	-0.000141664	-7.99E-06	-9.90E-06	-1.77E-05	1.37E-05	-4.94E-05	-1.06E-05	2.95E-06	-7.66E-06	8.10E-06	-3.34E-06
1.029	9.71E-06	-4.71E-05	-0.000334116	-0.000196176	-1.31E-05	-1.05E-05	-1.59E-05	-4.54E-05	-8.36E-05	-1.17E-05	5.07E-06	-7.86E-06	-1.88E-06	-3.24E-06
1.03	2.72E-05	-4.35E-05	-0.000325057	-0.000213658	-1.85E-05	-1.29E-05	-1.45E-05	-0.000123936	-8.85E-05	-1.06E-05	4.95E-06	-8.09E-06	-7.53E-06	-4.17E-06
1.031	4.12E-05	-3.08E-05	-0.000213563	-0.000172689	-2.27E-05	-1.48E-05	-1.49E-05	-0.000201362	-7.72E-05	-7.48E-06	2.18E-06	-8.50E-06	-5.79E-06	-6.28E-06
1.032	4.42E-05	-1.12E-05	-0.000132605	-9.56E-05	-2.43E-05	-1.28E-05	-1.81E-05	-0.000242653	-4.84E-05	-3.68E-06	-9.27E-07	-9.71E-06	-2.08E-06	-8.71E-06
1.033	3.52E-05	-3.14E-06	-0.000106189	-3.99E-05	-2.24E-05	-8.09E-06	-2.19E-05	-0.000220071	-1.57E-06	-3.72E-07	-2.21E-06	-1.12E-05	-2.93E-06	-9.06E-06
1.034	1.73E-05	-9.20E-06	-9.83E-05	-2.94E-05	-1.42E-05	-7.55E-06	-2.46E-05	-0.000140956	4.31E-05	4.58E-07	-2.64E-06	-1.16E-05	-8.42E-06	-8.37E-06
1.035	-4.47E-06	-7.95E-06	-7.60E-05	-4.59E-05	1.00E-05	-1.45E-05	-2.48E-05	-5.44E-05	5.89E-05	-1.86E-06	-2.31E-06	-1.08E-05	-1.68E-05	-9.76E-06
1.036	-3.27E-05	3.80E-06	-2.00E-05	-6.30E-05	5.06E-05	-2.68E-05	-2.34E-05	7.33E-07	4.34E-05	-4.34E-06	-2.41E-07	-8.99E-06	-2.84E-05	-1.39E-05
1.037	-6.80E-05	4.06E-06	6.74E-05	-6.61E-05	8.32E-05	-3.91E-05	-2.23E-05	2.16E-05	2.74E-05	-4.41E-06	1.59E-06	-6.86E-06	-4.14E-05	-1.97E-05
1.038	-8.84E-05	-1.01E-05	0.000151558	-5.48E-05	9.10E-05	-4.84E-05	-1.93E-05	1.73E-05	3.57E-05	-1.72E-06	2.33E-06	-5.27E-06	-4.86E-05	-2.55E-05
1.039	-7.64E-05	-1.74E-05	0.000164098	-3.92E-05	7.67E-05	-5.66E-05	-1.48E-05	4.64E-06	5.04E-05	1.49E-06	2.19E-06	-5.03E-06	-4.54E-05	-2.86E-05
1.04	-5.00E-05	-1.41E-05	8.78E-05	-2.90E-05	4.08E-05	-6.24E-05	-9.92E-06	-6.58E-06	4.08E-05	3.20E-06	3.40E-07	-7.35E-06	-3.04E-05	-2.79E-05
1.041	-3.46E-05	-9.18E-06	8.29E-06	-3.14E-05	-7.86E-06	-6.67E-05	-6.25E-06	-2.29E-05	7.19E-06	2.80E-06	-2.39E-06	-1.15E-05	-1.09E-05	-2.61E-05
1.042	-3.02E-05	-1.86E-05	-2.33E-05	-3.80E-05	-5.87E-05	-7.27E-05	-3.22E-06	-4.48E-05	-2.89E-05	1.69E-06	-3.60E-06	-1.50E-05	3.11E-06	-2.44E-05
1.043	-2.50E-05	-6.53E-05	-3.75E-05	-3.17E-05	-0.000103142	-7.75E-05	2.42E-07	-5.50E-05	-5.39E-05	2.07E-06	-3.74E-06	-1.75E-05	1.02E-05	-2.23E-05
1.044	-1.48E-05	-0.000115159	-5.12E-05	-7.51E-06	-0.000131349	-7.85E-05	1.48E-06	-4.06E-05	-7.00E-05	3.74E-06	-4.88E-06	-2.05E-05	9.48E-06	-2.14E-05
1.045	-2.47E-06	-0.000110725	-6.09E-05	2.29E-05	-0.000138694	-7.74E-05	7.62E-07	-1.81E-05	-8.01E-05	5.40E-06	-6.50E-06	-2.25E-05	3.34E-06	-2.09E-05
1.046	1.44E-06	-7.66E-05	-6.14E-05	4.23E-05	-0.000127503	-7.83E-05	-3.29E-06	-1.66E-06	-7.55E-05	3.85E-06	-6.83E-06	-2.36E-05	-3.97E-06	-1.97E-05
1.047	-1.27E-05	-8.02E-05	-6.16E-05	4.69E-05	-0.000113768	-8.09E-05	-9.02E-06	5.81E-06	-5.14E-05	-1.49E-06	-4.99E-06	-2.51E-05	-8.34E-06	-1.78E-05
1.048	-3.93E-05	-0.000116333	-7.26E-05	2.19E-05	-0.000103004	-8.31E-05	-1.54E-05	1.58E-06	-1.84E-05	-8.13E-06	-1.17E-06	-2.62E-05	-8.44E-06	-1.49E-05
1.049	-6.39E-05	-0.000129065	-9.67E-05	-3.40E-05	-9.41E-05	-8.39E-05	-2.07E-05	-6.32E-06	7.85E-06	-1.32E-05	2.85E-06	-2.70E-05	-5.97E-06	-1.08E-05
1.05	-8.10E-05	-0.000104678	-0.000123393	-8.15E-05	-8.74E-05	-8.18E-05	-2.40E-05	-6.53E-06	1.66E-05	-1.55E-05	4.15E-06	-2.63E-05	-1.84E-06	-6.55E-06
1.051	-9.25E-05	-7.52E-05	-0.000137334	-8.40E-05	-7.83E-05	-7.96E-05	-2.71E-05	-8.68E-07	9.72E-06	-1.58E-05	2.52E-06	-2.47E-05	3.47E-06	-3.58E-06
1.052	-9.31E-05	-8.47E-05	-0.000139536	-5.04E-05	-5.31E-05	-8.07E-05	-2.89E-05	8.68E-07	2.88E-06	-1.44E-05	5.94E-07	-2.26E-05	9.17E-06	-2.54E-06
1.053	-7.28E-05	-0.000140286	-0.000148937	-1.84E-05	-1.46E-05	-8.37E-05	-2.92E-05	-3.37E-08	1.10E-05	-1.26E-05	7.35E-07	-2.01E-05	1.27E-05	-4.39E-06
1.054	-3.58E-05	-0.000202469	-0.000180447	-5.21E-06	1.43E-05	-8.35E-05	-2.89E-05	9.38E-07	3.57E-05	-1.10E-05	2.28E-06	-1.74E-05	1.24E-05	-8.78E-06
1.055	-8.31E-06	-0.000218738	-0.000204965	-6.38E-06	2.29E-05	-7.75E-05	-2.95E-05	3.67E-06	6.90E-05	-9.70E-06	3.23E-06	-1.60E-05	7.60E-06	-1.54E-05
1.056	-2.06E-05	-0.000169253	-0.000179893	-1.96E-05	1.71E-05	-6.49E-05	-2.96E-05	5.07E-06	0.000102235	-7.80E-06	4.52E-06	-1.63E-05	1.05E-06	-2.21E-05
1.057	-7.48E-05	-8.83E-05	-0.000101977	-4.49E-05	2.94E-06	-4.91E-05	-2.87E-05	9.18E-06	0.000123971	-5.09E-06	7.18E-06	-1.77E-05	-3.03E-06	-2.66E-05
1.058	-0.000128215	-2.31E-05	-1.81E-05	-5.95E-05	-1.98E-05	-3.66E-05	-2.72E-05	2.38E-05	0.000122929	-1.10E-06	9.64E-06	-1.86E-05	-2.26E-06	-2.83E-05
1.059	-0.000135163	8.19E-06	2.42E-05	-3.39E-05	-4.70E-05	-3.36E-05	-2.70E-05	4.38E-05	9.24E-05	5.41E-06	1.06E-05	-1.78E-05	7.61E-07	-2.83E-05
1.06	-0.000105916	8.50E-06	2.19E-05	2.42E-05	-7.65E-05	-4.13E-05	-2.84E-05	4.78E-05	2.51E-05	1.38E-05	1.12E-05	-1.60E-05	1.10E-06	-2.62E-05
1.061	-7.80E-05	-2.21E-05	9.38E-06	6.96E-05	-0.00010754	-5.28E-05	-3.11E-05	3.08E-05	-6.67E-05	2.13E-05	1.18E-05	-1.40E-05	-1.63E-06	-2.28E-05
1.062	-6.02E-05	-5.63E-05	3.98E-06	7.39E-05	-0.000128989	-6.10E-05	-3.38E-05	1.42E-05	-0.000131278	2.58E-05	1.29E-05	-1.21E-05	-2.88E-06	-1.93E-05
1.063	-4.37E-05	-6.67E-05	-2.02E-05	5.95E-05	-0.00012781	-6.46E-05	-3.61E-05	1.08E-05	-0.000131223	2.55E-05	1.43E-05	-1.04E-05	-1.92E-06	-1.66E-05
1.064	-2.57E-05	-6.40E-05	-0.000107803	5.32E-05	-0.000104209	-6.67E-05	-3.53E-05	1.45E-05	-8.68E-05	1.96E-05	1.49E-05	-1.08E-05	-1.81E-06	-1.45E-05
1.065	-1.20E-05	-6.04E-05	-0.000230253	5.08E-05	-6.98E-05	-6.67E-05	-2.98E-05	1.41E-05	-4.45E-05	1.05E-05	1.64E-05	-1.31E-05	-1.65E-06	-1.15E-05
1.066	-3.63E-06	-5.97E-05	-0.000288299	4.48E-05	-3.95E-05	-6.62E-05	-2.44E-05	8.67E-06	-2.51E-05	2.83E-06	2.07E-05	-1.35E-05	2.79E-06	-6.46E-06
1.067	6.99E-06	-4.47E-05	-0.000249566	3.02E-05	-1.76E-05	-7.22E-05	-2.02E-05	3.04E-06	-1.80E-05	-1.95E-06	2.94E-05	-1.05E-05	9.84E-06	-1.21E-07
1.068	2.50E-05	-3.48E-06	-0.000176294	8.41E-06	-2.79E-06	-8.13E-05	-1.80E-05	9.89E-07	-1.61E-05	-7.43E-06	3.81E-05	-7.71E-06	1.30E-05	3.59E-06
1.069	4.71E-05	4.99E-05	-0.000111955	-2.18E-05	6.25E-06	-8.31E-05	-1.62E-05	1.14E-06	-1.86E-05	-1.58E-05	4.24E-05	-7.46E-06	1.40E-05	3.96E-06
1.07	5.94E-05	9.48E-05	-2.45E-05	-6.28E-05	1.14E-05	-7.64E-05	-1.53E-05	9.60E-08	-1.98E-05	-2.09E-05	4.20E-05	-7.37E-06	1.70E-05	4.66E-06
1.071	4.97E-05	0.0001024	9.37E-05	-0.000104228	7.98E-06	-6.83E-05	-1.74E-05	-1.51E-06	-1.65E-05	-1.75E-05	3.80E-05	-6.89E-06	2.16E-05	5.29E-06
1.072	1.64E-05	7.58E-05	0.000172815	-0.000129788	-5.11E-06	-5.97E-05	-2.01E-05	-4.63E-06	-9.66E-06	-1.17E-05	3.34E-05	-8.32E-06	2.62E-05	2.86E-06
1.073	-2.49E-05	3.99E-05	0.000163771	-0.000127818	-2.08E-05	-4.79E-05	-2.26E-05	-7.47E-06	-4.83E-06	-8.01E-06	2.85E-05	-1.25E-05	2.79E-05	-1.69E-06
1.074	-5.05E-05	1.08E-05	0.000110736	-0.000110383	-3.46E-05	-3.30E-05	-2.19E-05	-9.29E-06	-7.11E-06	-5.57E-06	2.32E-05	-1.55E-05	2.73E-05	-5.13E-06
1.075	-5.60E-05	-1.83E-05	6.60E-05	-9.06E-05	-4.74E-05	-1.66E-05	-2.15E-05	-1.33E-05	-1.47E-05	-3.56E-06	1.91E-05	-1.45E-05	2.72E-05	-5.92E-06
1.076	-4.85E-05	-6.54E-05	3.02E-05	-7.59E-05	-5.10E-05	-1.67E-06	-2.36E-05	-1.83E-05	-2.12E-05	-2.00E-07	1.55E-05	-1.18E-05	2.71E-05	-5.44E-06
1.077	-3.84E-05	-0.000135078	-9.73E-06	-6.66E-05	-3.98E-05	1.03E-05	-2.59E-05	-2.20E-05	-2.33E-05	6.26E-06	1.27E-05	-8.86E-06	2.41E-05	-4.18E-06
1.078	-3.59E-05	-0.000215889	-4.63E-05	-6.20E-05	-2.13E-05	1.80E-05	-2.84E-05	-2.56E-05	-2.27E-05	1.45E-05	1.28E-05	-4.97E-06	1.75E-05	-3.37E-06
1.079	-4.57E-05	-0.000278404	-6.67E-05	-6.15E-05	-5.41E-06	2.21E-05	-2.86E-05	-2.88E-05	-2.22E-05	1.98E-05	1.57E-05	-5.44E-07	9.80E-06	-3.35E-06
1.08	-6.15E-05	-0.000283735	-7.55E-05	-6.33E-05	5.98E-06	2.47E-05	-2.51E-05	-2.80E-05	-2.36E-05	1.86E-05	1.97E-05	2.76E-06	1.94E-06	-3.77E-06
1.081	-7.08E-05	-0.000226658	-8.53E-05	-6.82E-05	1.52E-05	2.63E-05	-1.88E-05	-2.02E-05	-2.55E-05	1.26E-05	2.35E-05	4.54E-06	-6.48E-06	-5.08E-06
1.082	-6.33E-05	-0.000140932	-9.50E-05	-7.82E-05	2.11E-05	2.89E-05	-1.21E-05	-4.66E-06	-2.72E-05	7.69E-06	2.62E-05	5.74E-06	-1.40E-05	-7.03E-06
1.083	-3.98E-05	-6.28E-05	-9.62E-05	-0.000102794	2.31E-05	3.32E-05	-5.88E-06	1.46E-05	-3.12E-05	7.97E-06	2.55E-05	8.08E-06	-1.82E-05	-9.27E-06
1.084	-1.08E-05	-1.48E-05	-9.06E-05	-0.0001442	2.13E-05	3.80E-05	-2.16E-06	2.97E-05	-3.91E-05	1.22E-05	1.96E-05	1.15E-05	-1.83E-05	-1.13E-05
1.085	9.79E-06	-9.19E-07	-8.35E-05	-0.00017806	1.92E-05	4.28E-05	-1.18E-06	3.72E-05	-4.64E-05	1.63E-05	1.06E-05	1.40E-05	-1.61E-05	-1.29E-05
1.086	7.94E-06	-1.62E-05	-7.86E-05	-0.000171348	2.04E-05	4.62E-05	-1.47E-06	4.05E-05	-4.64E-05	1.70E-05	2.35E-06	1.38E-05	-1.48E-05	-1.50E-05
1.087	-1.81E-05	-4.33E-05	-7.67E-05	-0.00012819	1.74E-05	4.76E-05	-1.00E-06	3.85E-05	-3.84E-05	1.61E-05	-3.40E-06	1.24E-05	-1.42E-05	-1.73E-05
1.088	-4.84E-05	-5.65E-05	-7.99E-05	-8.33E-05	-1.13E-06	4.93E-05	-4.53E-07	2.79E-05	-3.04E-05	1.56E-05	-8.44E-06	1.03E-05	-1.16E-05	-1.87E-05
1.089	-6.43E-05	-2.82E-05	-8.37E-05	-6.28E-05	-3.01E-05	4.99E-05	-1.00E-06	1.82E-05	-2.76E-05	1.38E-05	-1.44E-05	7.72E-06	-4.51E-06	-1.88E-05
1.09	-7.02E-05	4.38E-05	-8.52E-05	-5.89E-05	-5.62E-05	3.95E-05	-5.25E-06	2.23E-05	-2.77E-05	9.53E-06	-1.94E-05	6.02E-06	8.51E-06	-1.72E-05
1.091	-7.29E-05	8.75E-05	-8.87E-05	-4.92E-05	-7.53E-05	1.53E-05	-1.28E-05	1.27E-05	-2.95E-05	2.18E-06	-2.09E-05	4.54E-06	2.79E-05	-1.51E-05
1.092	-7.53E-05	4.53E-05	-9.71E-05	-3.43E-05	-9.52E-05	-1.05E-05	-2.13E-05	-5.97E-05	-3.51E-05	-9.58E-06	-1.97E-05	1.42E-06	4.69E-05	-1.18E-05
1.093	-8.10E-05	-2.16E-05	-0.000106783	-3.44E-05	-0.000120935	-2.54E-05	-2.94E-05	-0.000156142	-4.52E-05	-2.25E-05	-1.81E-05	-2.69E-06	5.89E-05	-6.08E-06
1.094	-7.70E-05	-5.40E-05	-0.000114794	-4.90E-05	-0.000145214	-3.15E-05	-3.47E-05	-0.000181663	-5.65E-05	-2.90E-05	-1.67E-05	-4.56E-06	1.97E-05	2.57E-06
1.095	-5.72E-05	-5.37E-05	-0.000145349	-4.16E-05	-0.000154295	-3.39E-05	-3.75E-05	-0.000135257	-6.44E-05	-2.64E-05	-1.65E-05	-2.55E-06	-6.12E-06	9.35E-06
1.096	-4.17E-05	-4.77E-05	-0.000211913	-2.87E-05	-0.000139457	-3.20E-05	-3.71E-05	-8.93E-05	-6.81E-05	-2.01E-05	-1.65E-05	1.48E-06	4.73E-06	1.10E-05
1.097	-4.12E-05	-5.06E-05	-0.000265505	-5.62E-05	-9.55E-05	-3.03E-05	-3.53E-05	-7.14E-05	-6.83E-05	-1.45E-05	-1.67E-05	3.77E-06	-3.53E-06	1.01E-05
1.098	-5.23E-05	-5.94E-05	-0.000266791	-9.91E-05	-3.69E-05	-2.83E-05	-3.34E-05	-4.93E-05	-6.29E-05	-9.19E-06	-1.78E-05	4.33E-06	2.50E-06	9.89E-06
1.099	-6.50E-05	-7.22E-05	-0.000237712	-0.000119077	1.81E-05	-2.41E-05	-3.18E-05	-1.46E-05	-4.64E-05	-8.24E-06	-2.06E-05	3.35E-06	-1.62E-06	1.37E-05
1.1	-7.64E-05	-8.05E-05	-0.000210141	-9.36E-05	6.06E-05	-2.08E-05	-3.25E-05	-9.16E-06	-1.59E-05	-1.54E-05	-2.68E-05	-9.49E-07	9.00E-07	1.73E-05
1.101	-9.44E-05	-6.67E-05	-0.000189458	-3.23E-05	7.71E-05	-2.36E-05	-3.48E-05	-3.97E-05	1.25E-05	-2.40E-05	-3.42E-05	-5.55E-06	-3.10E-07	1.58E-05
1.102	-0.000114189	-2.58E-05	-0.000166878	2.96E-05	6.73E-05	-3.20E-05	-3.61E-05	-6.57E-05	1.96E-05	-2.63E-05	-3.95E-05	-6.74E-06	-1.61E-07	9.46E-06
1.103	-0.000114405	7.28E-06	-0.000138417	6.30E-05	3.71E-05	-3.92E-05	-3.63E-05	-6.81E-05	5.79E-06	-2.19E-05	-4.04E-05	-4.16E-06	5.23E-07	3.48E-06
1.104	-9.07E-05	2.81E-06	-0.000109993	7.50E-05	-3.70E-06	-4.38E-05	-3.54E-05	-5.91E-05	-1.23E-05	-1.53E-05	-3.83E-05	4.76E-07	-7.90E-07	-1.85E-06
1.105	-6.55E-05	-2.78E-05	-9.03E-05	8.77E-05	-4.80E-05	-4.74E-05	-3.36E-05	-5.13E-05	-2.12E-05	-8.92E-06	-3.67E-05	6.09E-06	9.73E-07	-8.04E-06
1.106	-5.36E-05	-5.00E-05	-8.49E-05	8.88E-05	-8.93E-05	-4.92E-05	-2.98E-05	-4.40E-05	-2.28E-05	-4.31E-06	-3.69E-05	1.19E-05	-1.08E-06	-1.26E-05
1.107	-5.36E-05	-5.14E-05	-9.24E-05	7.17E-05	-0.00011947	-4.73E-05	-2.33E-05	-3.59E-05	-2.22E-05	-2.26E-06	-3.65E-05	1.73E-05	1.13E-06	-1.62E-05
1.108	-5.39E-05	-4.52E-05	-0.000104607	3.48E-05	-0.000131363	-4.33E-05	-1.42E-05	-2.89E-05	-2.15E-05	-2.37E-06	-3.35E-05	2.12E-05	-1.13E-06	-2.12E-05
1.109	-4.57E-05	-4.07E-05	-0.000116082	-1.61E-05	-0.000122882	-3.88E-05	-4.74E-06	-2.39E-05	-2.02E-05	-4.75E-06	-2.89E-05	2.21E-05	1.09E-06	-2.84E-05
1.11	-3.32E-05	-2.69E-05	-0.000127283	-5.19E-05	-9.79E-05	-3.67E-05	1.37E-06	-2.03E-05	-2.02E-05	-7.48E-06	-2.45E-05	2.01E-05	-1.01E-06	-3.61E-05
1.111	-2.85E-05	8.43E-07	-0.000136135	-5.00E-05	-6.13E-05	-3.62E-05	3.12E-06	-1.80E-05	-2.17E-05	-7.34E-06	-2.08E-05	1.72E-05	9.12E-07	-4.57E-05
1.112	-3.05E-05	2.18E-05	-0.000133882	-4.00E-05	-1.92E-05	-3.17E-05	2.26E-06	-1.59E-05	-2.32E-05	-3.44E-06	-1.83E-05	1.45E-05	-7.94E-07	-5.83E-05
1.113	-2.89E-05	2.13E-05	-0.000122424	-5.60E-05	2.27E-05	-1.91E-05	3.86E-07	-1.30E-05	-2.48E-05	1.88E-06	-1.67E-05	1.18E-05	6.64E-07	-7.05E-05
1.114	-2.02E-05	7.03E-06	-0.000116734	-8.08E-05	5.13E-05	2.14E-06	-3.69E-06	-1.01E-05	-2.74E-05	6.73E-06	-1.46E-05	9.82E-06	-5.30E-07	-7.37E-05
1.115	-8.60E-06	-1.44E-05	-0.00012578	-8.08E-05	6.10E-05	2.58E-05	-1.09E-05	-8.18E-06	-3.09E-05	1.00E-05	-1.15E-05	8.25E-06	3.95E-07	-6.50E-05
1.116	6.83E-07	-4.01E-05	-0.000141947	-6.42E-05	6.14E-05	4.27E-05	-1.93E-05	-5.79E-06	-3.47E-05	1.07E-05	-7.66E-06	6.25E-06	-2.64E-07	-4.91E-05
1.117	3.15E-06	-6.20E-05	-0.000155005	-6.68E-05	5.46E-05	4.78E-05	-2.83E-05	-2.35E-06	-3.94E-05	7.12E-06	-3.19E-06	4.62E-06	1.40E-07	-3.42E-05
1.118	-1.96E-07	-6.96E-05	-0.000161721	-9.61E-05	2.74E-05	4.10E-05	-3.79E-05	-5.88E-07	-4.42E-05	2.41E-06	2.05E-06	2.74E-06	-2.61E-08	-2.57E-05
1.119	-3.78E-06	-6.23E-05	-0.000164678	-0.000129401	-1.90E-05	2.62E-05	-4.59E-05	-7.42E-07	-4.73E-05	2.92E-06	8.04E-06	1.29E-06	-7.61E-08	-2.33E-05
1.12	-5.89E-06	-4.82E-05	-0.000167723	-0.000149153	-6.98E-05	7.12E-06	-5.07E-05	3.98E-07	-4.97E-05	9.59E-06	1.31E-05	3.10E-06	1.65E-07	-2.45E-05
1.121	-1.52E-05	-3.01E-05	-0.000174687	-0.000166151	-0.000117673	-1.19E-05	-5.28E-05	3.73E-06	-5.20E-05	1.75E-05	1.45E-05	9.94E-06	-8.17E-05	-2.42E-05
1.122	-3.18E-05	-9.54E-06	-0.000178775	-0.00016706	-0.000156984	-2.25E-05	-5.06E-05	6.89E-06	-5.36E-05	2.06E-05	1.26E-05	1.77E-05	-0.000122286	-2.19E-05
1.123	-4.22E-05	5.01E-07	-0.000167591	-0.000117568	-0.000177968	-2.82E-05	-4.22E-05	8.65E-06	-5.34E-05	1.45E-05	1.18E-05	2.21E-05	-8.91E-05	-2.00E-05
1.124	-4.63E-05	-1.31E-05	-0.000141332	-3.45E-05	-0.000178552	-3.40E-05	-3.06E-05	8.26E-06	-5.07E-05	5.43E-07	1.26E-05	2.26E-05	-9.21E-05	-1.82E-05
1.125	-4.42E-05	-4.18E-05	-0.000114767	1.24E-05	-0.000160876	-4.06E-05	-2.05E-05	5.87E-06	-4.61E-05	-1.30E-05	1.41E-05	1.83E-05	-6.69E-05	-1.66E-05
1.126	-3.35E-05	-7.03E-05	-0.000101153	-1.04E-05	-0.000135007	-4.83E-05	-1.51E-05	1.88E-06	-4.03E-05	-1.72E-05	1.55E-05	1.24E-05	-5.42E-05	-1.43E-05
1.127	-2.10E-05	-9.15E-05	-0.000105098	-6.44E-05	-9.95E-05	-5.55E-05	-1.46E-05	-3.60E-07	-3.54E-05	-1.10E-05	1.58E-05	8.46E-06	-2.90E-05	-1.12E-05
1.128	-1.08E-05	-0.000110267	-0.000119702	-8.74E-05	-4.83E-05	-6.86E-05	-1.85E-05	1.19E-06	-3.18E-05	8.05E-07	1.62E-05	8.34E-06	-1.16E-05	-8.28E-06
1.129	-1.42E-06	-0.000128632	-0.000129151	-6.12E-05	-1.85E-06	-8.94E-05	-2.72E-05	2.20E-06	-2.99E-05	1.10E-05	1.59E-05	1.08E-05	4.16E-06	-6.31E-06
1.13	8.02E-07	-0.000139121	-0.000128787	-1.57E-05	1.33E-05	-0.000113022	-3.86E-05	1.74E-06	-2.86E-05	1.51E-05	1.43E-05	1.24E-05	1.94E-05	-5.71E-06
1.131	-3.86E-06	-0.000128512	-0.000121039	1.78E-05	-4.79E-06	-0.000133752	-4.68E-05	1.06E-06	-2.81E-05	1.68E-05	1.16E-05	1.05E-05	2.48E-05	-5.97E-06
1.132	1.59E-06	-9.87E-05	-0.000108668	1.32E-05	-3.94E-05	-0.00014956	-4.63E-05	1.98E-06	-2.77E-05	1.95E-05	9.83E-06	6.67E-06	3.27E-05	-6.23E-06
1.133	2.18E-05	-6.74E-05	-9.14E-05	-2.34E-05	-7.51E-05	-0.000163919	-3.88E-05	4.72E-06	-2.64E-05	2.21E-05	9.15E-06	5.22E-06	3.07E-05	-6.03E-06
1.134	4.14E-05	-5.08E-05	-7.13E-05	-4.07E-05	-9.96E-05	-0.000183931	-2.75E-05	7.38E-06	-2.38E-05	2.13E-05	8.80E-06	7.35E-06	3.93E-05	-6.14E-06
1.135	4.97E-05	-4.95E-05	-5.20E-05	1.08E-05	-0.000107679	-0.000209015	-1.45E-05	8.42E-06	-1.93E-05	1.55E-05	9.26E-06	1.06E-05	4.19E-05	-6.38E-06
1.136	5.03E-05	-5.41E-05	-3.36E-05	0.000115104	-9.76E-05	-0.000221883	-1.20E-06	8.87E-06	-1.36E-05	4.77E-06	1.11E-05	1.14E-05	5.78E-05	-6.89E-06
1.137	5.14E-05	-6.07E-05	-1.21E-05	0.000193772	-7.12E-05	-0.000211801	1.04E-05	9.62E-06	-8.45E-06	-9.01E-06	1.32E-05	8.59E-06	6.69E-05	-6.59E-06
1.138	5.70E-05	-6.82E-05	1.24E-05	0.000180493	-3.24E-05	-0.000185787	1.60E-05	9.73E-06	-4.91E-06	-2.22E-05	1.45E-05	4.38E-06	7.99E-05	-4.67E-06
1.139	6.34E-05	-7.64E-05	3.12E-05	8.08E-05	4.48E-06	-0.000150776	1.35E-05	8.00E-06	-3.11E-06	-2.86E-05	1.54E-05	1.34E-06	7.89E-05	-8.74E-07
1.14	6.68E-05	-8.04E-05	3.78E-05	-2.46E-05	2.60E-05	-0.000107565	5.37E-06	5.19E-06	-3.12E-06	-2.42E-05	1.63E-05	-8.07E-07	7.71E-05	2.54E-06
1.141	6.64E-05	-7.57E-05	3.74E-05	-4.17E-05	3.95E-05	-6.28E-05	-4.79E-06	3.22E-06	-3.91E-06	-1.31E-05	1.68E-05	-2.59E-06	6.57E-05	3.42E-06
1.142	5.49E-05	-6.23E-05	3.69E-05	4.57E-05	5.86E-05	-2.24E-05	-1.38E-05	1.15E-06	-3.87E-06	-5.01E-06	1.64E-05	-3.56E-06	5.63E-05	1.83E-06
1.143	2.77E-05	-4.29E-05	3.48E-05	0.000135449	7.21E-05	1.34E-05	-1.72E-05	-5.98E-07	-2.82E-06	-4.80E-06	1.61E-05	-3.77E-06	4.59E-05	-4.10E-07
1.144	-2.38E-06	-1.95E-05	3.20E-05	0.00010139	6.35E-05	4.78E-05	-1.61E-05	-4.97E-07	-3.33E-06	-7.38E-06	1.64E-05	-2.39E-06	4.07E-05	-1.26E-06
1.145	-2.07E-05	6.18E-07	2.83E-05	-6.07E-05	3.31E-05	7.84E-05	-1.12E-05	1.90E-06	-4.49E-06	-8.05E-06	1.67E-05	7.22E-07	3.90E-05	-9.84E-08
1.146	-2.75E-05	4.69E-06	2.18E-05	-0.000224603	-7.33E-06	9.44E-05	-2.59E-06	5.00E-06	-3.17E-06	-6.49E-06	1.61E-05	4.95E-06	3.92E-05	1.62E-06
1.147	-2.86E-05	-1.69E-05	8.08E-06	-0.000268481	-3.98E-05	9.92E-05	7.59E-06	6.32E-06	5.48E-07	-1.09E-06	1.44E-05	1.17E-05	3.86E-05	1.95E-06
1.148	-2.62E-05	-5.17E-05	-1.74E-05	-0.000161433	-5.78E-05	0.00010712	1.98E-05	5.18E-06	6.18E-06	6.75E-06	1.25E-05	1.94E-05	3.55E-05	3.52E-06
1.149	-1.96E-05	-6.53E-05	-4.69E-05	3.48E-06	-7.48E-05	0.000111991	2.88E-05	3.03E-06	1.22E-05	1.12E-05	1.13E-05	2.24E-05	3.76E-05	8.74E-06
1.15	-8.59E-06	-5.03E-05	-7.02E-05	9.97E-05	-9.69E-05	0.000106031	2.89E-05	5.55E-07	1.56E-05	1.35E-05	1.02E-05	1.88E-05	3.88E-05	1.38E-05
1.151	-6.57E-07	-3.28E-05	-8.97E-05	0.000106706	-0.000113513	9.78E-05	2.07E-05	-4.26E-07	1.60E-05	1.63E-05	8.44E-06	1.16E-05	4.35E-05	1.55E-05
1.152	-2.93E-06	-2.37E-05	-0.000103281	7.03E-05	-0.000120877	9.22E-05	7.48E-06	-1.80E-06	1.44E-05	1.85E-05	6.22E-06	4.09E-06	4.38E-05	1.45E-05
1.153	-6.46E-06	-1.78E-05	-9.59E-05	2.48E-05	-0.000125778	8.32E-05	-7.74E-06	-5.44E-06	1.33E-05	1.98E-05	4.05E-06	-5.07E-07	4.33E-05	1.20E-05
1.154	-3.96E-06	-1.15E-05	-6.72E-05	-1.04E-05	-0.000132812	6.60E-05	-2.26E-05	-7.66E-06	1.27E-05	2.09E-05	1.89E-06	-2.27E-06	3.65E-05	7.36E-06
1.155	-1.45E-06	-9.87E-06	-4.15E-05	6.94E-06	-0.000136742	4.21E-05	-3.34E-05	-7.68E-06	1.16E-05	2.23E-05	-1.10E-06	-2.61E-06	3.55E-05	4.10E-07
1.156	-4.02E-06	-1.48E-05	-4.16E-05	6.85E-05	-0.000124108	1.31E-05	-3.94E-05	-6.40E-06	1.07E-05	2.45E-05	-4.20E-06	-8.46E-07	3.55E-05	-5.86E-06
1.157	-1.13E-05	-1.74E-05	-6.98E-05	0.000105954	-9.38E-05	-1.96E-05	-3.83E-05	-5.17E-06	9.81E-06	2.96E-05	-6.20E-06	4.36E-06	4.00E-05	-8.86E-06
1.158	-2.68E-05	-1.69E-05	-0.000112912	8.07E-05	-6.94E-05	-5.64E-05	-2.91E-05	-3.85E-06	8.77E-06	3.73E-05	-6.81E-06	1.32E-05	3.92E-05	-9.21E-06
1.159	-5.48E-05	-2.14E-05	-0.000158017	1.89E-05	-5.67E-05	-9.85E-05	-1.34E-05	-3.38E-06	8.49E-06	4.29E-05	-7.57E-06	2.13E-05	3.47E-05	-1.03E-05
1.16	-8.12E-05	-3.64E-05	-0.000198247	-4.40E-05	-3.61E-05	-0.000136445	3.72E-06	-3.92E-06	9.33E-06	3.91E-05	-9.08E-06	2.33E-05	2.28E-05	-1.47E-05
1.161	-8.54E-05	-5.67E-05	-0.000226518	-0.000124617	2.97E-06	-0.000154239	1.44E-05	-5.24E-06	1.08E-05	2.52E-05	-9.25E-06	1.72E-05	1.18E-05	-2.05E-05
1.162	-6.51E-05	-7.32E-05	-0.000238361	-0.000216455	4.25E-05	-0.000151103	1.42E-05	-7.47E-06	1.13E-05	1.09E-05	-6.87E-06	9.35E-06	2.91E-06	-2.43E-05
1.163	-3.66E-05	-8.05E-05	-0.000237651	-0.000243629	6.33E-05	-0.000132986	4.77E-06	-9.43E-06	9.97E-06	3.68E-06	-3.84E-06	4.82E-06	-2.03E-06	-2.55E-05
1.164	-1.44E-05	-7.96E-05	-0.000233967	-0.000170866	6.20E-05	-0.000103851	-7.40E-06	-1.08E-05	7.86E-06	1.25E-06	-2.25E-06	2.23E-06	-7.19E-06	-2.45E-05
1.165	1.03E-06	-7.15E-05	-0.00022909	-9.31E-05	4.73E-05	-7.11E-05	-1.89E-05	-1.02E-05	6.23E-06	-3.19E-06	-2.38E-06	-1.73E-06	-9.68E-06	-2.08E-05
1.166	2.11E-05	-6.00E-05	-0.00021906	-9.93E-05	3.11E-05	-4.90E-05	-2.83E-05	-6.68E-06	5.83E-06	-1.01E-05	-3.68E-06	-6.87E-06	-6.33E-06	-1.52E-05
1.167	5.11E-05	-5.39E-05	-0.000206971	-0.000146466	1.51E-05	-4.81E-05	-3.39E-05	-1.62E-06	7.45E-06	-1.43E-05	-4.94E-06	-9.92E-06	1.50E-06	-1.21E-05
1.168	7.71E-05	-5.76E-05	-0.000201609	-0.00014289	-5.03E-06	-6.25E-05	-3.52E-05	2.30E-06	1.08E-05	-1.28E-05	-5.06E-06	-8.09E-06	1.01E-05	-1.41E-05
1.169	8.23E-05	-6.68E-05	-0.000206084	-8.43E-05	-2.81E-05	-7.74E-05	-3.49E-05	2.53E-06	1.28E-05	-5.46E-06	-4.40E-06	-2.05E-06	1.47E-05	-1.79E-05
1.17	6.17E-05	-8.07E-05	-0.000214786	-2.45E-05	-4.51E-05	-8.15E-05	-3.35E-05	-1.74E-06	1.20E-05	5.52E-06	-4.47E-06	4.39E-06	1.69E-05	-1.89E-05
1.171	2.71E-05	-0.000100018	-0.000222053	1.66E-05	-5.07E-05	-6.89E-05	-3.33E-05	-6.37E-06	9.93E-06	1.19E-05	-5.57E-06	6.68E-06	1.78E-05	-1.80E-05
1.172	4.25E-06	-0.000119996	-0.000226657	6.19E-05	-4.68E-05	-4.18E-05	-3.55E-05	-8.43E-06	8.72E-06	9.59E-06	-6.93E-06	2.14E-06	2.21E-05	-1.80E-05
1.173	7.06E-06	-0.000130708	-0.000228126	0.000106429	-4.07E-05	-8.02E-06	-3.69E-05	-9.15E-06	8.25E-06	3.56E-06	-7.62E-06	-6.31E-06	2.66E-05	-1.99E-05
1.174	3.45E-05	-0.000127829	-0.000222769	0.000104576	-3.06E-05	2.99E-05	-3.59E-05	-7.73E-06	7.49E-06	-7.63E-07	-7.35E-06	-1.41E-05	3.16E-05	-2.33E-05
1.175	7.66E-05	-0.000104615	-0.000210746	4.67E-05	-9.78E-06	7.33E-05	-3.28E-05	-5.93E-06	8.30E-06	-2.96E-06	-6.61E-06	-1.99E-05	3.70E-05	-2.61E-05
1.176	8.89E-05	-6.31E-05	-0.000201235	-1.77E-05	3.81E-07	0.000112223	-3.17E-05	-5.74E-06	1.00E-05	-5.88E-06	-7.21E-06	-2.34E-05	4.41E-05	-2.64E-05
1.177	4.86E-05	-2.82E-05	-0.000196005	-5.39E-05	-1.63E-05	0.000123501	-3.42E-05	-6.11E-06	9.86E-06	-1.13E-05	-9.15E-06	-2.34E-05	4.60E-05	-2.29E-05
1.178	1.29E-05	-1.81E-05	-0.00018699	-5.99E-05	-3.97E-05	0.000103634	-3.78E-05	-6.84E-06	6.98E-06	-1.74E-05	-9.44E-06	-2.28E-05	4.36E-05	-1.74E-05
1.179	1.72E-05	-3.89E-05	-0.000175245	-3.76E-05	-6.20E-05	6.04E-05	-4.05E-05	-8.21E-06	2.64E-06	-1.77E-05	-7.31E-06	-2.30E-05	3.55E-05	-1.61E-05
1.18	3.58E-05	-8.25E-05	-0.000166046	-9.24E-06	-7.97E-05	-1.19E-05	-4.16E-05	-1.10E-05	-4.18E-07	-1.08E-05	-4.21E-06	-2.05E-05	2.61E-05	-1.91E-05
1.181	4.65E-05	-0.000124827	-0.000158143	1.63E-05	-9.01E-05	-0.000103295	-4.02E-05	-1.17E-05	-4.20E-06	-2.99E-07	-5.77E-07	-1.50E-05	1.93E-05	-2.11E-05
1.182	4.71E-05	-0.000145657	-0.000145807	4.54E-05	-9.59E-05	-0.000173112	-3.58E-05	-9.28E-06	-7.84E-06	8.64E-06	4.37E-06	-9.85E-06	2.01E-05	-1.92E-05
1.183	4.60E-05	-0.000156039	-0.000127708	8.62E-05	-9.88E-05	-0.000200819	-2.99E-05	-6.58E-06	-9.27E-06	1.12E-05	8.50E-06	-7.07E-06	2.46E-05	-1.60E-05
1.184	4.86E-05	-0.000170561	-0.000107204	0.000117235	-9.35E-05	-0.000193349	-2.30E-05	-3.58E-06	-7.24E-06	9.97E-06	9.15E-06	-4.84E-06	2.84E-05	-1.48E-05
1.185	4.57E-05	-0.000170203	-9.12E-05	0.000110861	-7.75E-05	-0.0001623	-1.69E-05	-1.59E-06	-2.73E-06	1.30E-05	6.14E-06	-7.61E-07	2.74E-05	-1.60E-05
1.186	3.33E-05	-0.000126133	-8.33E-05	6.63E-05	-6.21E-05	-0.000120596	-1.16E-05	-1.87E-06	9.96E-07	2.13E-05	2.41E-06	4.05E-06	2.45E-05	-1.82E-05
1.187	2.00E-05	-4.14E-05	-7.85E-05	-6.07E-06	-5.37E-05	-8.16E-05	-8.00E-06	-4.16E-06	1.84E-06	2.72E-05	4.17E-07	7.37E-06	2.28E-05	-1.86E-05
1.188	3.96E-06	4.11E-05	-6.87E-05	-8.53E-05	-4.70E-05	-4.92E-05	-7.88E-06	-7.03E-06	-4.67E-07	2.63E-05	1.96E-07	8.14E-06	2.27E-05	-1.81E-05
1.189	-1.77E-05	8.16E-05	-5.36E-05	-0.000142467	-3.59E-05	-1.43E-05	-1.23E-05	-8.58E-06	-4.02E-06	2.32E-05	9.41E-07	8.09E-06	2.47E-05	-1.87E-05
1.19	-2.90E-05	7.95E-05	-3.94E-05	-0.000155967	-2.64E-05	2.63E-05	-2.10E-05	-7.46E-06	-7.94E-06	2.50E-05	2.80E-08	9.32E-06	2.84E-05	-2.07E-05
1.191	-1.93E-05	5.63E-05	-2.60E-05	-0.000131925	-2.13E-05	6.17E-05	-3.18E-05	-4.25E-06	-1.23E-05	3.08E-05	-2.96E-06	1.20E-05	3.23E-05	-2.18E-05
1.192	3.67E-07	-8.62E-06	-7.98E-06	-7.75E-05	-1.63E-05	7.63E-05	-4.00E-05	-1.55E-07	-1.73E-05	3.32E-05	-5.71E-06	1.40E-05	3.38E-05	-2.09E-05
1.193	1.19E-05	-0.000155916	1.93E-05	-1.30E-06	-1.13E-05	6.70E-05	-4.25E-05	4.59E-06	-2.09E-05	2.85E-05	-6.59E-06	1.19E-05	3.34E-05	-1.84E-05
1.194	6.18E-06	-0.000346396	5.55E-05	6.64E-05	-1.10E-05	4.30E-05	-4.04E-05	1.05E-05	-2.17E-05	2.06E-05	-6.14E-06	7.68E-06	3.12E-05	-1.48E-05
1.195	-8.31E-06	-0.000449583	9.38E-05	8.64E-05	-1.47E-05	1.50E-05	-3.43E-05	1.57E-05	-2.05E-05	1.51E-05	-5.10E-06	7.85E-06	2.90E-05	-1.12E-05
1.196	-2.02E-05	-0.000381308	0.000125858	5.24E-05	-2.35E-05	-1.59E-05	-2.36E-05	1.71E-05	-2.01E-05	1.24E-05	-3.99E-06	1.42E-05	2.83E-05	-9.11E-06
1.197	-3.75E-05	-0.00021672	0.000151809	-9.87E-06	-3.86E-05	-4.87E-05	-9.09E-06	1.47E-05	-2.14E-05	6.91E-06	-3.83E-06	2.06E-05	3.05E-05	-7.58E-06
1.198	-7.27E-05	-9.59E-05	0.000172086	-5.77E-05	-5.12E-05	-8.00E-05	4.41E-06	1.11E-05	-2.21E-05	-5.84E-06	-4.95E-06	2.12E-05	3.32E-05	-6.55E-06
1.199	-0.000111847	-4.42E-05	0.000177446	-6.81E-05	-5.06E-05	-0.000103685	1.29E-05	9.18E-06	-1.98E-05	-1.93E-05	-5.92E-06	1.74E-05	3.44E-05	-7.35E-06
1.2	-0.000137857	1.62E-05	0.000162628	-7.09E-05	-4.04E-05	-0.000115829	1.50E-05	7.88E-06	-1.58E-05	-1.91E-05	-7.52E-06	1.59E-05	3.39E-05	-9.17E-06
1.201	-0.000154757	9.72E-05	0.000140722	-0.000111411	-3.26E-05	-0.00012079	1.26E-05	4.74E-06	-1.29E-05	-3.43E-06	-1.06E-05	1.82E-05	3.41E-05	-1.02E-05
1.202	-0.000170166	0.000124609	0.000130647	-0.000199379	-3.66E-05	-0.000132191	1.02E-05	2.18E-07	-1.26E-05	1.43E-05	-1.45E-05	2.08E-05	3.40E-05	-9.15E-06
1.203	-0.000181714	9.49E-05	0.000130155	-0.000270808	-3.66E-05	-0.000152493	1.10E-05	-4.58E-06	-1.46E-05	2.21E-05	-1.77E-05	2.28E-05	3.20E-05	-6.61E-06
1.204	-0.000185295	7.11E-05	0.000124631	-0.000267219	-3.40E-06	-0.000168947	1.07E-05	-8.81E-06	-1.74E-05	1.98E-05	-1.85E-05	2.33E-05	2.61E-05	-4.30E-06
1.205	-0.000177378	5.52E-05	0.000112256	-0.000215484	5.50E-05	-0.00017295	5.76E-06	-1.20E-05	-2.03E-05	1.38E-05	-1.78E-05	1.94E-05	1.94E-05	-2.23E-06
1.206	-0.000156713	3.67E-05	0.000101917	-0.000175757	0.000112728	-0.000165738	1.29E-06	-1.35E-05	-2.25E-05	7.58E-06	-1.58E-05	1.22E-05	1.34E-05	-7.99E-07
1.207	-0.000138645	2.62E-05	0.000102071	-0.000175455	0.00015381	-0.000155597	-2.38E-06	-1.39E-05	-2.39E-05	2.04E-06	-1.33E-05	4.91E-06	8.62E-06	-1.76E-06
1.208	-0.000136275	2.67E-05	0.000110084	-0.000187193	0.000169724	-0.000144335	-5.82E-06	-1.49E-05	-2.56E-05	-3.97E-06	-1.13E-05	-1.46E-06	6.88E-06	-4.61E-06
1.209	-0.000138029	3.13E-05	0.000121073	-0.000181195	0.000153837	-0.000131538	-1.00E-05	-1.56E-05	-2.86E-05	-9.24E-06	-1.11E-05	-6.99E-06	8.54E-06	-5.01E-06
1.21	-0.000123634	3.28E-05	0.000130787	-0.000166761	0.000111917	-0.000117326	-1.64E-05	-1.61E-05	-3.16E-05	-1.08E-05	-1.22E-05	-9.06E-06	1.18E-05	-1.10E-06
1.211	-9.49E-05	2.76E-05	0.000132539	-0.000177443	6.17E-05	-0.000103613	-2.41E-05	-1.64E-05	-3.40E-05	-7.73E-06	-1.35E-05	-6.40E-06	1.38E-05	5.14E-06
1.212	-7.22E-05	1.26E-05	0.000127133	-0.000205587	1.64E-05	-9.00E-05	-3.15E-05	-1.67E-05	-3.63E-05	-3.23E-06	-1.52E-05	-1.57E-06	1.41E-05	1.05E-05
1.213	-7.37E-05	-5.85E-06	0.000120582	-0.000211258	-1.86E-05	-7.53E-05	-3.61E-05	-1.77E-05	-3.84E-05	-7.83E-07	-1.73E-05	2.50E-06	1.36E-05	1.16E-05
1.214	-0.000107421	-2.12E-05	0.000113143	-0.00018625	-2.96E-05	-6.09E-05	-3.61E-05	-1.78E-05	-3.97E-05	2.16E-08	-1.89E-05	3.66E-06	1.36E-05	8.85E-06
1.215	-0.000163701	-2.99E-05	0.000100111	-0.000153213	-1.03E-05	-4.87E-05	-3.29E-05	-1.58E-05	-3.94E-05	3.11E-07	-1.93E-05	9.82E-07	1.48E-05	5.99E-06
1.216	-0.000215798	-2.97E-05	7.86E-05	-0.00015183	1.45E-05	-3.73E-05	-2.98E-05	-1.19E-05	-3.78E-05	1.14E-06	-2.03E-05	-3.39E-06	1.79E-05	5.55E-06
1.217	-0.000239691	-1.60E-05	4.71E-05	-0.000177571	2.25E-05	-2.25E-05	-2.67E-05	-7.49E-06	-3.56E-05	2.40E-06	-2.23E-05	-5.64E-06	2.22E-05	7.15E-06
1.218	-0.00022979	5.98E-06	7.98E-06	-0.000183438	1.90E-05	-2.65E-06	-2.54E-05	-3.80E-06	-3.38E-05	3.38E-06	-2.44E-05	-5.65E-06	2.67E-05	9.94E-06
1.219	-0.000195972	2.57E-05	-2.97E-05	-0.000158318	1.45E-05	2.06E-05	-2.84E-05	-2.63E-06	-3.22E-05	2.63E-06	-2.52E-05	-5.29E-06	3.24E-05	1.32E-05
1.22	-0.000160762	3.78E-05	-5.83E-05	-0.000124535	1.82E-06	4.71E-05	-3.57E-05	-4.03E-06	-3.14E-05	-7.71E-07	-2.49E-05	-4.14E-06	4.41E-05	1.64E-05
1.221	-0.000148431	3.87E-05	-8.26E-05	-7.05E-05	-2.22E-05	7.66E-05	-4.16E-05	-6.57E-06	-3.14E-05	-5.86E-06	-2.41E-05	-1.28E-06	6.15E-05	1.99E-05
1.222	-0.000166385	1.99E-05	-0.000106681	2.53E-05	-4.52E-05	0.000100419	-3.98E-05	-9.24E-06	-3.10E-05	-1.06E-05	-2.35E-05	1.52E-06	7.84E-05	2.35E-05
1.223	-0.000200407	-1.81E-05	-0.000127052	0.000126363	-5.89E-05	0.000107088	-3.26E-05	-1.10E-05	-2.95E-05	-1.58E-05	-2.27E-05	1.51E-06	9.07E-05	2.67E-05
1.224	-0.000227748	-5.88E-05	-0.000145048	0.000144327	-6.86E-05	9.50E-05	-2.41E-05	-1.09E-05	-2.81E-05	-2.30E-05	-2.18E-05	-1.93E-06	9.61E-05	2.80E-05
1.225	-0.000229035	-9.36E-05	-0.000172092	3.86E-05	-8.03E-05	7.97E-05	-1.88E-05	-9.02E-06	-2.76E-05	-3.02E-05	-2.11E-05	-6.34E-06	9.26E-05	2.59E-05
1.226	-0.000192819	-0.000120696	-0.000212816	-0.000100094	-8.88E-05	7.97E-05	-1.91E-05	-5.47E-06	-2.82E-05	-3.33E-05	-1.97E-05	-1.04E-05	7.81E-05	2.21E-05
1.227	-0.00012269	-0.00014027	-0.000264733	-0.000148226	-8.99E-05	9.17E-05	-2.24E-05	-4.53E-06	-2.88E-05	-3.18E-05	-1.72E-05	-1.47E-05	5.39E-05	1.92E-05
1.228	-4.55E-05	-0.00015446	-0.000324976	-9.62E-05	-8.27E-05	0.000101854	-2.62E-05	-1.06E-05	-2.89E-05	-2.91E-05	-1.40E-05	-1.93E-05	2.91E-05	1.87E-05
1.229	1.35E-06	-0.000148718	-0.000396372	-2.84E-05	-5.48E-05	0.000106041	-2.85E-05	-1.67E-05	-2.99E-05	-2.73E-05	-9.90E-06	-2.39E-05	1.44E-05	1.93E-05
1.23	2.62E-06	-0.000102499	-0.000467545	-7.75E-06	-9.86E-06	0.00010503	-2.89E-05	-1.61E-05	-3.08E-05	-2.70E-05	-5.37E-06	-2.89E-05	1.60E-05	1.78E-05
1.231	-4.76E-06	-3.96E-05	-0.00052544	-1.06E-05	3.07E-05	9.79E-05	-2.70E-05	-1.23E-05	-3.06E-05	-2.63E-05	1.89E-06	-3.24E-05	2.49E-05	1.27E-05
1.232	2.40E-05	-1.43E-05	-0.000578463	-1.53E-06	6.45E-05	7.99E-05	-2.36E-05	-1.14E-05	-2.99E-05	-2.38E-05	1.42E-05	-3.32E-05	2.87E-05	4.50E-06
1.233	7.66E-05	-2.93E-05	-0.000631179	1.59E-05	8.03E-05	5.29E-05	-1.90E-05	-1.34E-05	-3.01E-05	-2.01E-05	3.07E-05	-3.28E-05	3.00E-05	-4.98E-06
1.234	0.000115688	-5.44E-05	-0.000685079	3.52E-05	6.60E-05	2.49E-05	-1.48E-05	-1.72E-05	-3.08E-05	-1.70E-05	4.83E-05	-3.13E-05	3.14E-05	-1.36E-05
1.235	0.000127593	-8.76E-05	-0.000733915	5.15E-05	2.63E-05	2.50E-06	-1.76E-05	-2.11E-05	-3.22E-05	-1.60E-05	6.15E-05	-2.82E-05	3.12E-05	-2.25E-05
1.236	0.000140655	-0.000157202	-0.000775041	7.84E-05	-2.96E-05	-1.29E-05	-2.52E-05	-2.34E-05	-3.47E-05	-1.72E-05	6.96E-05	-2.52E-05	2.94E-05	-3.21E-05
1.237	0.000180932	-0.000260684	-0.000810269	0.000121044	-8.77E-05	-2.31E-05	-3.25E-05	-2.76E-05	-3.67E-05	-1.93E-05	7.37E-05	-2.36E-05	2.81E-05	-3.89E-05
1.238	0.00022029	-0.000345038	-0.0008422	0.000153349	-0.000135346	-3.21E-05	-3.62E-05	-2.87E-05	-3.78E-05	-2.04E-05	7.61E-05	-2.23E-05	2.11E-05	-4.22E-05
1.239	0.000219161	-0.000378485	-0.000872191	0.000152919	-0.000169123	-4.50E-05	-3.57E-05	-1.82E-05	-3.89E-05	-2.05E-05	8.36E-05	-2.10E-05	-1.21E-06	-4.52E-05
1.24	0.000181251	-0.000379305	-0.000898908	0.000139935	-0.000184837	-6.04E-05	-3.41E-05	-1.50E-06	-4.07E-05	-2.13E-05	9.74E-05	-2.02E-05	-3.49E-05	-4.85E-05
1.241	0.000133474	-0.000374402	-0.000925127	0.000134977	-0.000178647	-7.20E-05	-3.62E-05	9.71E-06	-4.22E-05	-2.28E-05	0.00010686	-1.98E-05	-6.53E-05	-4.93E-05
1.242	9.33E-05	-0.000340263	-0.000950846	0.000138106	-0.00016006	-7.67E-05	-4.21E-05	1.04E-05	-4.33E-05	-2.39E-05	0.000103523	-1.99E-05	-8.49E-05	-4.68E-05
1.243	6.71E-05	-0.000231153	-0.000970993	0.000138906	-0.000146945	-7.58E-05	-4.94E-05	4.20E-06	-4.44E-05	-2.27E-05	9.20E-05	-2.02E-05	-9.93E-05	-4.29E-05
1.244	6.26E-05	-6.89E-05	-0.000978778	0.000125395	-0.000139687	-7.10E-05	-5.69E-05	-2.82E-06	-4.70E-05	-1.75E-05	7.91E-05	-1.99E-05	-0.000113814	-3.92E-05
1.245	9.87E-05	2.90E-05	-0.00097312	9.48E-05	-0.000106846	-6.25E-05	-6.29E-05	-1.43E-06	-5.14E-05	-1.01E-05	6.64E-05	-1.77E-05	-0.000128217	-3.59E-05
1.246	0.000180304	2.42E-05	-0.000955786	5.68E-05	-3.72E-05	-5.38E-05	-6.78E-05	1.24E-05	-5.53E-05	-3.45E-06	5.47E-05	-1.29E-05	-0.000138527	-3.22E-05
1.247	0.000254411	4.35E-05	-0.000935033	2.85E-05	2.87E-05	-5.57E-05	-6.98E-05	2.68E-05	-5.76E-05	-8.24E-07	4.53E-05	-7.55E-06	-0.000142495	-2.85E-05
1.248	0.000243044	0.000161407	-0.000916989	1.02E-05	5.92E-05	-7.51E-05	-6.51E-05	3.94E-05	-5.90E-05	-5.60E-06	3.67E-05	-5.15E-06	-0.000143609	-2.60E-05
1.249	0.000157916	0.000245817	-0.000896319	-5.64E-06	6.10E-05	-0.000102589	-5.47E-05	6.43E-05	-5.86E-05	-1.64E-05	2.67E-05	-6.97E-06	-0.000149153	-2.51E-05
1.25	9.52E-05	0.00019134	-0.000861904	-1.92E-05	4.41E-05	-0.000118943	-4.40E-05	9.38E-05	-5.63E-05	-2.60E-05	1.65E-05	-1.19E-05	-0.000160165	-2.55E-05
1.251	9.78E-05	9.93E-05	-0.000808617	-2.55E-05	1.44E-05	-0.000115245	-3.54E-05	0.000114308	-5.31E-05	-2.95E-05	8.11E-06	-1.81E-05	-0.000168614	-2.51E-05
1.252	0.00013749	5.25E-05	-0.000739309	-2.36E-05	-2.40E-05	-9.22E-05	-2.92E-05	0.000130504	-4.99E-05	-2.98E-05	7.85E-07	-2.43E-05	-0.000168369	-2.23E-05
1.253	0.000180128	7.33E-05	-0.000659862	-8.39E-06	-7.13E-05	-5.27E-05	-2.37E-05	0.000143416	-4.47E-05	-2.92E-05	-7.00E-06	-3.00E-05	-0.000160426	-1.91E-05
1.254	0.000204095	0.000174438	-0.000571346	2.33E-05	-0.000125117	-1.04E-05	-1.91E-05	0.000147591	-3.72E-05	-2.82E-05	-1.64E-05	-3.63E-05	-0.000150059	-1.67E-05
1.255	0.000206032	0.000275274	-0.000474039	7.53E-05	-0.000169452	1.49E-05	-1.68E-05	0.000143056	-2.95E-05	-2.93E-05	-2.55E-05	-4.43E-05	-0.000140343	-1.53E-05
1.256	0.000186751	0.000254602	-0.000360518	0.000125833	-0.000173927	1.79E-05	-1.69E-05	0.000133781	-2.36E-05	-3.04E-05	-3.34E-05	-5.46E-05	-0.000128771	-1.44E-05
1.257	0.000150728	0.000138654	-0.00023789	0.000103623	-0.00013916	1.16E-05	-1.90E-05	0.00010126	-2.14E-05	-2.67E-05	-4.14E-05	-6.52E-05	-0.000114643	-1.45E-05
1.258	0.00010404	5.84E-05	-0.000126942	-1.82E-05	-0.000108494	6.59E-06	-2.46E-05	-3.78E-06	-2.26E-05	-1.62E-05	-4.88E-05	-7.33E-05	-9.85E-05	-1.29E-05
1.259	4.80E-05	3.35E-05	-3.41E-05	-0.000180974	-0.000105631	-7.77E-06	-3.37E-05	-0.000166689	-2.75E-05	-3.98E-06	-5.61E-05	-7.92E-05	-8.21E-05	-9.15E-06
1.26	-7.78E-06	-1.93E-05	4.27E-05	-0.000309016	-0.000134666	-5.07E-05	-4.45E-05	-0.000299068	-3.51E-05	3.77E-06	-6.31E-05	-8.39E-05	-7.09E-05	-5.65E-06
1.261	-5.39E-05	-0.000167324	0.000122006	-0.000345729	-0.000180913	-0.000106831	-5.81E-05	-0.000364826	-4.17E-05	6.96E-06	-6.92E-05	-8.63E-05	-6.50E-05	-2.66E-06
1.262	-8.44E-05	-0.000318546	0.000209073	-0.000309967	-0.000210627	-0.000141046	-6.97E-05	-0.000360736	-4.37E-05	1.21E-05	-7.40E-05	-8.39E-05	-6.10E-05	-2.10E-06
1.263	-0.000106007	-0.000318156	0.000304434	-0.000255915	-0.000214066	-0.000147379	-7.32E-05	-0.000293354	-3.89E-05	1.98E-05	-7.68E-05	-7.70E-05	-5.81E-05	-4.95E-06
1.264	-0.000131304	-0.000158163	0.000410647	-0.000197569	-0.000199507	-0.000133682	-6.86E-05	-0.000219092	-3.17E-05	2.28E-05	-7.90E-05	-7.01E-05	-5.61E-05	-9.44E-06
1.265	-0.00015601	3.95E-05	0.000535168	-0.00012152	-0.000173288	-0.000112591	-5.86E-05	-0.000181395	-2.70E-05	1.62E-05	-8.16E-05	-6.74E-05	-5.46E-05	-1.26E-05
1.266	-0.000185808	0.000172664	0.00067487	-3.49E-05	-0.00013717	-9.06E-05	-4.71E-05	-0.000163015	-2.54E-05	4.28E-06	-8.55E-05	-6.81E-05	-5.25E-05	-1.36E-05
1.267	-0.000227715	0.000213236	0.000812261	3.09E-05	-9.91E-05	-6.46E-05	-3.80E-05	-0.000132257	-2.42E-05	-6.61E-06	-8.96E-05	-6.86E-05	-4.81E-05	-1.36E-05
1.268	-0.000270566	0.000195016	0.000931687	6.03E-05	-6.88E-05	-3.30E-05	-3.45E-05	-9.08E-05	-2.11E-05	-1.37E-05	-9.25E-05	-6.67E-05	-4.21E-05	-1.36E-05
1.269	-0.000302258	0.000142359	0.00102497	4.55E-05	-5.81E-05	2.79E-06	-3.77E-05	-5.18E-05	-1.63E-05	-1.27E-05	-9.36E-05	-6.02E-05	-3.62E-05	-1.47E-05
1.27	-0.000306333	4.22E-07	0.00109834	-2.19E-05	-6.93E-05	3.28E-05	-4.41E-05	-6.26E-06	-1.29E-05	-1.29E-06	-9.31E-05	-5.07E-05	-3.15E-05	-1.83E-05
1.271	-0.000268667	-0.000205268	0.00115892	-0.0001209	-9.04E-05	4.91E-05	-4.80E-05	4.67E-05	-1.38E-05	1.45E-05	-9.20E-05	-4.52E-05	-2.80E-05	-2.32E-05
1.272	-0.000198871	-0.000325867	0.00121261	-0.000188321	-0.000108764	5.33E-05	-4.54E-05	8.08E-05	-1.64E-05	2.46E-05	-9.08E-05	-4.95E-05	-2.58E-05	-2.79E-05
1.273	-0.00011686	-0.00027581	0.00125893	-0.00019361	-0.000115695	5.28E-05	-3.72E-05	8.18E-05	-1.54E-05	2.56E-05	-8.97E-05	-6.02E-05	-2.43E-05	-3.12E-05
1.274	-3.41E-05	-0.00012244	0.00129889	-0.00016234	-9.81E-05	4.97E-05	-2.46E-05	6.43E-05	-1.02E-05	2.35E-05	-8.86E-05	-6.80E-05	-2.10E-05	-3.04E-05
1.275	2.12E-05	3.88E-05	0.00133173	-0.00012745	-4.19E-05	4.09E-05	-9.56E-06	5.17E-05	-4.95E-06	2.44E-05	-8.72E-05	-6.75E-05	-1.52E-05	-2.43E-05
1.276	2.22E-05	0.000139112	0.00136037	-9.72E-05	4.02E-05	2.34E-05	3.25E-06	5.02E-05	-1.54E-06	2.74E-05	-8.35E-05	-6.05E-05	-9.60E-06	-1.60E-05
1.277	-7.66E-06	0.000136962	0.00139114	-6.13E-05	0.000102896	1.05E-06	1.06E-05	4.68E-05	1.36E-06	2.87E-05	-7.83E-05	-5.12E-05	-6.46E-06	-9.59E-06
1.278	-2.41E-05	8.58E-05	0.0014287	-8.27E-06	0.000115549	-1.87E-05	1.51E-05	2.62E-05	5.41E-06	2.71E-05	-7.32E-05	-4.35E-05	-4.62E-06	-6.44E-06
1.279	-3.04E-05	5.77E-05	0.0014601	4.11E-05	8.32E-05	-3.16E-05	2.07E-05	-1.15E-05	9.89E-06	2.32E-05	-6.90E-05	-3.98E-05	-1.31E-06	-6.21E-06
1.28	-5.29E-05	2.32E-05	0.00146189	2.44E-05	2.61E-05	-4.23E-05	2.80E-05	-5.13E-05	1.30E-05	2.05E-05	-6.45E-05	-3.99E-05	2.85E-06	-7.32E-06
1.281	-8.50E-05	-3.57E-05	0.00142559	-8.51E-05	-1.43E-05	-5.42E-05	3.07E-05	-6.18E-05	1.53E-05	2.18E-05	-5.96E-05	-4.19E-05	5.74E-06	-7.94E-06
1.282	-0.000106426	-9.23E-05	0.00136885	-0.000206214	-2.77E-05	-6.16E-05	2.56E-05	-2.38E-05	1.87E-05	2.84E-05	-5.52E-05	-4.17E-05	8.00E-06	-7.70E-06
1.283	-0.0001259	-0.000153887	0.00130123	-0.000222692	-3.39E-05	-5.76E-05	2.02E-05	2.42E-05	2.44E-05	3.59E-05	-4.97E-05	-3.81E-05	1.10E-05	-7.05E-06
1.284	-0.000142586	-0.000199384	0.00122548	-0.000119175	-3.66E-05	-4.47E-05	1.77E-05	3.38E-05	3.02E-05	3.61E-05	-4.21E-05	-3.69E-05	1.45E-05	-8.18E-06
1.285	-0.000142543	-0.00017915	0.00114447	-4.99E-06	-2.82E-05	-3.39E-05	1.62E-05	1.11E-05	3.37E-05	2.91E-05	-3.39E-05	-3.77E-05	1.76E-05	-1.15E-05
1.286	-0.000134421	-0.000102444	0.0010562	4.64E-05	-7.16E-06	-3.09E-05	1.33E-05	-1.26E-05	3.41E-05	1.97E-05	-2.66E-05	-3.84E-05	2.04E-05	-1.46E-05
1.287	-0.000110505	-2.76E-05	0.000966655	8.38E-05	1.89E-05	-3.58E-05	9.23E-06	-3.31E-05	3.05E-05	1.03E-05	-2.04E-05	-4.09E-05	2.33E-05	-1.78E-05
1.288	-7.76E-05	1.24E-05	0.000877663	0.000106488	5.97E-05	-3.98E-05	2.54E-06	-5.16E-05	2.36E-05	1.95E-06	-1.50E-05	-4.36E-05	2.62E-05	-2.28E-05
1.289	-6.57E-05	-1.21E-06	0.000793625	3.70E-05	0.000113902	-4.04E-05	-7.90E-06	-5.01E-05	1.66E-05	-3.86E-06	-1.03E-05	-4.43E-05	2.86E-05	-2.65E-05
1.29	-8.20E-05	-7.63E-05	0.000708016	-0.000103509	0.000145788	-5.25E-05	-1.86E-05	-2.30E-05	1.31E-05	-2.72E-06	-6.28E-06	-3.97E-05	3.09E-05	-2.57E-05
1.291	-0.000104516	-0.000180446	0.000608125	-0.000203714	0.000128361	-9.53E-05	-3.01E-05	1.19E-05	1.30E-05	5.85E-06	-2.53E-06	-3.10E-05	3.20E-05	-2.35E-05
1.292	-0.00010712	-0.000282735	0.000487825	-0.000218928	6.80E-05	-0.000152392	-4.10E-05	3.96E-05	1.43E-05	1.67E-05	6.32E-07	-2.21E-05	3.16E-05	-2.27E-05
1.293	-9.09E-05	-0.000361589	0.000358217	-0.000193874	-9.29E-06	-0.000181814	-4.85E-05	5.79E-05	1.58E-05	2.55E-05	2.92E-06	-1.71E-05	3.12E-05	-2.27E-05
1.294	-8.88E-05	-0.000412018	0.000235423	-0.000162799	-7.48E-05	-0.000174883	-5.11E-05	7.08E-05	1.71E-05	3.14E-05	3.98E-06	-1.63E-05	3.19E-05	-2.10E-05
1.295	-0.00012981	-0.000440356	0.000130527	-0.000103159	-0.000112076	-0.000147553	-5.00E-05	8.46E-05	1.89E-05	3.48E-05	4.56E-06	-1.67E-05	3.33E-05	-1.83E-05
1.296	-0.000188047	-0.000414656	4.56E-05	4.16E-06	-0.000121051	-0.000113618	-4.55E-05	0.000102893	2.06E-05	3.65E-05	6.07E-06	-1.60E-05	3.37E-05	-1.68E-05
1.297	-0.000214019	-0.00031259	-2.58E-05	0.000127653	-0.000103593	-7.85E-05	-3.93E-05	0.000126863	2.06E-05	3.73E-05	8.39E-06	-1.32E-05	3.23E-05	-1.63E-05
1.298	-0.00020369	-0.000162091	-9.09E-05	0.000220547	-5.31E-05	-4.76E-05	-3.40E-05	0.000158236	1.84E-05	3.78E-05	1.04E-05	-9.33E-06	2.94E-05	-1.52E-05
1.299	-0.000194629	-5.29E-05	-0.000154908	0.000257492	2.03E-05	-2.46E-05	-3.06E-05	0.000186332	1.56E-05	3.70E-05	1.15E-05	-7.75E-06	2.68E-05	-1.41E-05
1.3	-0.000197227	-5.73E-05	-0.000217749	0.000223423	7.90E-05	-9.24E-06	-3.04E-05	0.000187028	1.28E-05	3.30E-05	1.19E-05	-1.09E-05	2.69E-05	-1.34E-05
1.301	-0.000172872	-0.000120609	-0.000280016	0.000123362	9.42E-05	2.62E-06	-3.36E-05	0.000157444	1.02E-05	2.70E-05	1.18E-05	-1.61E-05	3.04E-05	-1.22E-05
1.302	-9.55E-05	-0.000106245	-0.000346722	-9.28E-06	7.33E-05	1.82E-05	-3.78E-05	0.000114631	8.41E-06	2.46E-05	1.13E-05	-1.79E-05	3.50E-05	-1.11E-05
1.303	-1.18E-05	5.01E-05	-0.000425443	-0.000129703	4.31E-05	4.00E-05	-4.20E-05	7.29E-05	6.92E-06	2.92E-05	1.09E-05	-1.37E-05	3.73E-05	-1.11E-05
1.304	1.48E-05	0.00026496	-0.000506421	-0.000202549	3.28E-05	6.08E-05	-5.07E-05	4.33E-05	4.96E-06	3.77E-05	1.13E-05	-7.19E-06	3.72E-05	-1.15E-05
1.305	-1.21E-05	0.000376212	-0.000571922	-0.000216511	5.67E-05	6.76E-05	-6.03E-05	6.96E-06	1.95E-06	4.25E-05	1.23E-05	-2.30E-06	3.68E-05	-1.04E-05
1.306	-4.51E-05	0.000320728	-0.000619497	-0.00016598	9.26E-05	5.48E-05	-6.86E-05	-5.56E-05	-2.53E-06	3.80E-05	1.36E-05	-9.99E-08	3.70E-05	-7.38E-06
1.307	-4.21E-05	0.000177372	-0.00065787	-0.000100918	0.000109883	2.16E-05	-7.44E-05	-0.00010788	-7.11E-06	2.59E-05	1.43E-05	8.12E-07	3.69E-05	-4.60E-06
1.308	-1.59E-05	2.91E-05	-0.00069126	-0.000107727	9.01E-05	-2.46E-05	-7.29E-05	-0.000133025	-1.09E-05	1.38E-05	1.43E-05	2.18E-06	3.69E-05	-2.80E-06
1.309	-2.90E-06	-5.70E-05	-0.000716501	-0.000157465	3.43E-05	-6.34E-05	-6.30E-05	-0.000184125	-1.28E-05	8.12E-06	1.49E-05	5.33E-06	3.62E-05	-9.99E-07
1.31	2.44E-05	-4.51E-05	-0.000729009	-0.000121587	-4.95E-05	-8.70E-05	-4.01E-05	-0.000266928	-1.39E-05	9.33E-06	1.76E-05	1.06E-05	3.37E-05	1.10E-06
1.311	0.000104459	-2.59E-05	-0.000722937	1.62E-05	-0.000139337	-8.29E-05	-9.01E-06	-0.000282364	-1.66E-05	1.43E-05	2.25E-05	1.35E-05	3.10E-05	2.36E-06
1.312	0.000200507	-0.000116804	-0.000704483	8.68E-05	-0.00020096	-4.94E-05	1.43E-05	-0.000199702	-1.92E-05	2.01E-05	2.84E-05	9.63E-06	2.96E-05	3.34E-06
1.313	0.000239443	-0.000230834	-0.000696427	2.23E-05	-0.000225817	-1.30E-05	2.03E-05	-0.000104127	-1.97E-05	2.41E-05	3.37E-05	-4.49E-07	2.94E-05	5.50E-06
1.314	0.000196102	-0.000152315	-0.000710868	-6.02E-05	-0.000219794	1.77E-05	1.47E-05	-5.81E-05	-2.02E-05	2.42E-05	3.59E-05	-1.10E-05	2.87E-05	8.66E-06
1.315	0.000105694	0.000109908	-0.000740725	-0.000113758	-0.000200044	4.55E-05	1.33E-05	-5.09E-05	-2.22E-05	2.05E-05	3.73E-05	-1.77E-05	2.79E-05	1.17E-05
1.316	2.17E-05	0.000313431	-0.000774031	-0.000162912	-0.000176598	6.85E-05	2.03E-05	-4.03E-05	-2.51E-05	1.25E-05	3.99E-05	-1.91E-05	2.85E-05	1.31E-05
1.317	-2.45E-05	0.000313236	-0.00080248	-0.000180021	-0.000156038	7.56E-05	2.26E-05	-2.32E-05	-2.70E-05	4.54E-06	4.20E-05	-1.60E-05	2.94E-05	1.38E-05
1.318	-4.29E-05	0.0001947	-0.000817938	-0.000145108	-0.000139686	6.17E-05	9.31E-06	-9.61E-06	-2.71E-05	1.41E-06	4.42E-05	-1.11E-05	2.98E-05	1.39E-05
1.319	-6.56E-05	9.41E-05	-0.000816428	-9.21E-05	-0.000124049	3.37E-05	-1.40E-05	-4.25E-07	-2.74E-05	-3.50E-06	4.59E-05	-5.99E-06	2.88E-05	1.43E-05
1.32	-9.89E-05	4.31E-05	-0.000802297	-5.07E-05	-0.000111206	2.61E-06	-4.23E-05	1.05E-05	-2.86E-05	-1.98E-05	4.66E-05	-1.20E-06	2.77E-05	1.58E-05
1.321	-0.000119197	-2.18E-05	-0.000784121	-2.17E-05	-0.000101094	-2.70E-05	-7.31E-05	2.75E-05	-2.97E-05	-4.64E-05	4.61E-05	3.91E-06	2.77E-05	1.76E-05
1.322	-0.000114093	-0.000144526	-0.000767703	3.45E-06	-9.50E-05	-5.24E-05	-9.64E-05	4.75E-05	-2.92E-05	-7.24E-05	4.56E-05	1.17E-05	2.76E-05	1.85E-05
1.323	-0.000103198	-0.000243496	-0.000749609	3.41E-05	-9.33E-05	-6.81E-05	-9.92E-05	6.62E-05	-2.80E-05	-8.46E-05	4.56E-05	2.31E-05	2.71E-05	1.77E-05
1.324	-0.000110853	-0.000207127	-0.000725194	7.69E-05	-9.19E-05	-7.59E-05	-7.66E-05	7.62E-05	-2.62E-05	-7.71E-05	4.57E-05	3.57E-05	2.66E-05	1.55E-05
1.325	-0.000129807	-4.94E-05	-0.000693452	0.000108122	-7.89E-05	-8.16E-05	-3.57E-05	7.44E-05	-2.42E-05	-5.49E-05	4.55E-05	4.56E-05	2.64E-05	1.21E-05
1.326	-0.000142934	8.29E-05	-0.000656534	8.48E-05	-5.26E-05	-8.71E-05	9.61E-06	6.32E-05	-2.17E-05	-3.12E-05	4.59E-05	4.74E-05	2.65E-05	7.96E-06
1.327	-0.000146057	9.38E-05	-0.000620832	7.35E-06	-1.97E-05	-8.71E-05	4.79E-05	5.37E-05	-1.85E-05	-1.67E-05	4.69E-05	3.76E-05	2.70E-05	3.33E-06
1.328	-0.000131209	2.07E-05	-0.000600165	-5.95E-05	1.65E-05	-8.17E-05	7.43E-05	5.49E-05	-1.51E-05	-1.08E-05	4.70E-05	1.88E-05	2.83E-05	-2.82E-07
1.329	-8.29E-05	-6.46E-05	-0.000598778	-7.84E-05	6.68E-05	-7.69E-05	8.67E-05	6.37E-05	-1.16E-05	-5.50E-06	4.57E-05	1.27E-06	2.98E-05	-2.23E-06
1.33	-1.23E-05	-0.000141601	-0.00060305	-8.83E-05	0.000142167	-8.61E-05	9.00E-05	5.83E-05	-8.19E-06	3.60E-06	4.53E-05	-5.73E-06	3.12E-05	-3.63E-06
1.331	3.71E-05	-0.000211528	-0.000601159	-0.000121214	0.000219904	-0.000120048	9.03E-05	2.19E-05	-6.40E-06	1.26E-05	4.68E-05	-4.98E-06	3.24E-05	-5.46E-06
1.332	4.17E-05	-0.000244826	-0.000593092	-0.00014525	0.000247756	-0.000163448	8.09E-05	-3.14E-05	-9.16E-06	1.71E-05	4.98E-05	-5.57E-06	3.29E-05	-7.14E-06
1.333	3.15E-05	-0.000212026	-0.000583467	-0.000131092	0.000215571	-0.0001804	5.20E-05	-7.17E-05	-1.60E-05	1.83E-05	5.18E-05	-6.99E-06	3.27E-05	-8.12E-06
1.334	4.53E-05	-0.000147226	-0.000572842	-9.20E-05	0.000181308	-0.000162311	1.03E-05	-8.90E-05	-2.35E-05	1.90E-05	5.15E-05	-1.41E-06	3.22E-05	-8.38E-06
1.335	8.35E-05	-9.50E-05	-0.000553553	-2.31E-05	0.000176482	-0.000119968	-3.26E-05	-7.51E-05	-2.97E-05	1.84E-05	5.08E-05	8.53E-06	3.18E-05	-7.62E-06
1.336	0.000104069	-6.06E-05	-0.000520848	9.44E-05	0.000169891	-6.81E-05	-7.04E-05	-1.86E-05	-3.53E-05	1.38E-05	5.01E-05	1.47E-05	3.15E-05	-7.46E-06
1.337	9.00E-05	-3.47E-05	-0.000477424	0.000221737	0.000151072	-4.06E-05	-9.56E-05	3.44E-05	-3.96E-05	6.47E-06	5.04E-05	1.87E-05	3.21E-05	-6.81E-06
1.338	7.01E-05	2.73E-07	-0.000436935	0.000255624	0.000119009	-5.65E-05	-9.97E-05	1.68E-05	-4.08E-05	8.37E-07	5.07E-05	2.76E-05	3.23E-05	-4.20E-06
1.339	5.36E-05	1.44E-05	-0.00040915	0.000175203	5.81E-05	-7.80E-05	-8.62E-05	-4.51E-05	-3.94E-05	1.41E-06	5.05E-05	4.05E-05	2.93E-05	-2.00E-06
1.34	3.68E-05	-3.68E-05	-0.00038993	7.75E-05	-2.39E-05	-7.11E-05	-6.24E-05	-9.13E-05	-3.77E-05	1.10E-05	4.89E-05	4.99E-05	2.44E-05	1.47E-07
1.341	3.19E-05	-0.000110751	-0.000378744	2.51E-05	-0.00010251	-4.10E-05	-3.21E-05	-0.000104809	-3.51E-05	2.54E-05	4.51E-05	5.32E-05	2.10E-05	1.83E-06
1.342	4.95E-05	-0.000161793	-0.000374006	5.40E-06	-0.00016029	-2.23E-07	-2.90E-06	-8.45E-05	-3.18E-05	3.79E-05	4.12E-05	4.67E-05	1.95E-05	3.18E-06
1.343	7.94E-05	-0.000188264	-0.000368844	-1.79E-05	-0.000207332	3.66E-05	1.98E-05	-4.86E-05	-2.98E-05	4.53E-05	3.90E-05	2.67E-05	1.88E-05	3.42E-06
1.344	0.00010658	-0.000192987	-0.000350801	-3.67E-05	-0.0002458	6.14E-05	3.07E-05	-1.61E-05	-2.97E-05	4.62E-05	3.84E-05	-1.12E-06	1.93E-05	2.21E-06
1.345	0.000124631	-0.000196659	-0.000330297	-2.58E-05	-0.000271961	7.47E-05	2.90E-05	1.06E-05	-3.02E-05	4.20E-05	3.79E-05	-2.08E-05	2.05E-05	2.94E-07
1.346	0.000142218	-0.000191027	-0.000323745	-1.56E-05	-0.000284648	8.52E-05	1.96E-05	3.78E-05	-2.92E-05	3.58E-05	3.65E-05	-1.99E-05	2.21E-05	-1.56E-06
1.347	0.000157707	-0.000165039	-0.000325638	-4.74E-05	-0.000275111	9.12E-05	1.11E-05	6.19E-05	-2.60E-05	2.85E-05	3.50E-05	-3.98E-06	2.40E-05	-2.01E-06
1.348	0.000139886	-0.000102839	-0.000319048	-9.10E-05	-0.00023587	8.82E-05	1.03E-05	7.19E-05	-2.20E-05	1.92E-05	3.41E-05	1.31E-05	2.56E-05	-1.78E-06
1.349	7.69E-05	-1.04E-05	-0.000298204	-8.92E-05	-0.000179753	7.78E-05	1.55E-05	6.58E-05	-1.98E-05	8.51E-06	3.28E-05	2.19E-05	2.69E-05	-2.27E-06
1.35	8.43E-06	4.87E-05	-0.000269672	-5.63E-05	-0.000132833	6.70E-05	1.96E-05	5.41E-05	-2.03E-05	4.13E-07	3.10E-05	2.51E-05	2.79E-05	-3.80E-06
1.351	-2.85E-05	2.62E-05	-0.000242815	-4.18E-05	-0.000101379	5.88E-05	1.86E-05	4.80E-05	-2.19E-05	-6.28E-07	2.97E-05	2.76E-05	2.87E-05	-4.22E-06
1.352	-4.80E-05	-4.74E-05	-0.000228954	-4.47E-05	-7.45E-05	5.65E-05	1.66E-05	4.76E-05	-2.44E-05	4.52E-06	2.82E-05	2.93E-05	2.92E-05	-3.59E-06
1.353	-5.68E-05	-9.96E-05	-0.000223929	-4.09E-05	-4.43E-05	6.12E-05	1.84E-05	4.60E-05	-2.87E-05	1.14E-05	2.53E-05	2.81E-05	2.91E-05	-2.55E-06
1.354	-3.34E-05	-0.000147738	-0.000214443	-3.79E-05	-1.82E-05	6.81E-05	2.17E-05	3.98E-05	-3.32E-05	1.63E-05	2.15E-05	2.57E-05	2.95E-05	-1.42E-06
1.355	1.34E-05	-0.000307421	-0.000194414	-4.05E-05	-6.02E-06	7.73E-05	2.06E-05	2.44E-05	-3.66E-05	1.66E-05	1.73E-05	2.30E-05	3.15E-05	-2.91E-07
1.356	4.53E-05	-0.000596251	-0.000174195	-4.50E-05	-1.02E-05	9.14E-05	1.35E-05	-3.31E-06	-3.89E-05	1.32E-05	1.35E-05	1.86E-05	3.45E-05	4.27E-07
1.357	4.56E-05	-0.000856601	-0.000166436	-5.57E-05	-2.21E-05	0.000102299	3.55E-06	-2.22E-05	-3.89E-05	1.22E-05	1.11E-05	1.22E-05	3.70E-05	1.22E-06
1.358	2.70E-05	-0.000914947	-0.00017634	-7.05E-05	-2.46E-05	0.000100899	-5.19E-06	-7.46E-06	-3.50E-05	1.86E-05	9.18E-06	5.23E-06	3.85E-05	3.11E-06
1.359	-1.93E-05	-0.000646809	-0.000190534	-7.23E-05	-7.62E-06	8.99E-05	-8.92E-06	3.69E-05	-2.88E-05	3.00E-05	7.92E-06	-1.03E-07	3.86E-05	5.46E-06
1.36	-0.000108128	-0.000182788	-0.000185859	-5.87E-05	2.35E-05	7.14E-05	-7.51E-06	8.60E-05	-2.36E-05	3.90E-05	7.97E-06	-3.74E-06	3.64E-05	6.27E-06
1.361	-0.00019272	6.22E-05	-0.000154157	-2.94E-05	6.19E-05	4.71E-05	-3.89E-06	8.53E-05	-2.16E-05	4.29E-05	7.93E-06	-7.16E-06	3.31E-05	5.96E-06
1.362	-0.000220035	9.82E-06	-0.000107589	1.10E-06	0.000103816	1.93E-05	-2.05E-06	5.79E-06	-2.36E-05	4.62E-05	7.66E-06	-1.18E-05	3.18E-05	5.79E-06
1.363	-0.000209709	-8.07E-06	-6.64E-05	2.67E-06	0.000138295	-3.35E-06	-1.36E-06	-9.06E-05	-2.59E-05	5.35E-05	6.53E-06	-1.46E-05	3.23E-05	6.42E-06
1.364	-0.00020066	0.000150194	-4.12E-05	-3.43E-06	0.000144779	-2.40E-05	3.26E-06	-0.00012791	-2.47E-05	6.73E-05	4.63E-06	-1.31E-05	3.29E-05	8.19E-06
1.365	-0.000181638	0.000332441	-3.02E-05	-1.64E-06	0.000119308	-4.77E-05	9.94E-06	-9.33E-05	-2.28E-05	8.46E-05	3.69E-06	-1.11E-05	3.22E-05	8.73E-06
1.366	-0.000131697	0.000437374	-2.90E-05	-1.67E-05	8.50E-05	-6.73E-05	1.19E-05	-2.56E-05	-2.15E-05	9.93E-05	3.73E-06	-9.28E-06	3.09E-05	9.21E-06
1.367	-6.46E-05	0.000497638	-3.21E-05	-4.22E-05	6.23E-05	-7.78E-05	5.45E-06	6.76E-05	-1.68E-05	0.000108729	4.30E-06	-4.73E-06	3.04E-05	1.04E-05
1.368	5.34E-07	0.000526436	-3.64E-05	-6.11E-05	5.36E-05	-8.09E-05	-1.05E-05	0.000195472	-7.46E-06	0.000110849	3.85E-06	-1.61E-06	2.95E-05	9.71E-06
1.369	5.97E-05	0.000457613	-3.90E-05	-8.24E-05	5.27E-05	-8.61E-05	-3.33E-05	0.000317407	3.46E-06	0.000106925	2.64E-06	-3.16E-06	2.83E-05	7.63E-06
1.37	0.00010737	0.000268411	-4.17E-05	-0.000104516	5.63E-05	-0.000100108	-5.88E-05	0.000385414	1.08E-05	9.87E-05	1.61E-06	-8.87E-06	2.70E-05	4.67E-06
1.371	0.000137153	5.40E-05	-4.20E-05	-9.60E-05	5.80E-05	-0.000123198	-7.92E-05	0.000392404	1.30E-05	8.98E-05	6.02E-08	-1.42E-05	2.78E-05	1.03E-06
1.372	0.000151384	-0.000141456	-3.27E-05	-6.77E-05	4.79E-05	-0.000152539	-8.56E-05	0.000358087	1.25E-05	8.34E-05	-1.99E-06	-1.61E-05	3.13E-05	-3.48E-06
1.373	0.000148856	-0.000271747	-1.81E-05	-5.91E-05	2.35E-05	-0.000182984	-7.75E-05	0.000292265	1.20E-05	7.85E-05	-4.26E-06	-1.57E-05	3.49E-05	-8.47E-06
1.374	0.000124638	-0.00027758	-5.54E-06	-4.87E-05	-4.24E-06	-0.000202986	-6.53E-05	0.000185618	1.11E-05	7.46E-05	-5.70E-06	-1.51E-05	3.70E-05	-1.26E-05
1.375	8.37E-05	-0.000141617	9.55E-06	2.07E-05	-2.17E-05	-0.000207449	-6.04E-05	3.72E-06	7.55E-06	7.07E-05	-6.16E-06	-1.68E-05	3.78E-05	-1.51E-05
1.376	6.27E-05	7.28E-05	3.83E-05	0.000158008	-2.98E-05	-0.000208682	-6.33E-05	-0.000279401	1.90E-06	6.70E-05	-6.85E-06	-2.01E-05	3.78E-05	-1.68E-05
1.377	9.16E-05	0.000207211	7.30E-05	0.000285011	-4.02E-05	-0.000216788	-6.91E-05	-0.000605339	-3.40E-06	6.25E-05	-8.57E-06	-2.14E-05	3.66E-05	-1.93E-05
1.378	0.000143671	0.000174357	9.28E-05	0.000307196	-5.67E-05	-0.000222996	-7.38E-05	-0.00082577	-6.91E-06	5.84E-05	-1.07E-05	-1.72E-05	3.48E-05	-2.40E-05
1.379	0.000165163	6.46E-05	8.77E-05	0.000210287	-7.40E-05	-0.000212716	-7.57E-05	-0.000815592	-9.77E-06	5.51E-05	-1.25E-05	-1.14E-05	3.38E-05	-3.05E-05
1.38	0.00013374	2.36E-05	6.60E-05	6.98E-05	-8.62E-05	-0.000188529	-7.56E-05	-0.00060551	-1.22E-05	5.13E-05	-1.35E-05	-1.09E-05	3.42E-05	-3.68E-05
1.381	8.33E-05	5.58E-05	3.82E-05	-2.98E-05	-8.85E-05	-0.000165132	-7.60E-05	-0.000362219	-1.11E-05	4.56E-05	-1.30E-05	-1.86E-05	3.45E-05	-4.06E-05
1.382	6.21E-05	7.57E-05	1.38E-05	-6.05E-05	-8.02E-05	-0.000147574	-7.80E-05	-0.00020625	-4.16E-06	3.80E-05	-1.21E-05	-3.16E-05	3.43E-05	-4.11E-05
1.383	7.30E-05	2.55E-05	2.87E-06	-6.80E-05	-6.36E-05	-0.000129727	-7.94E-05	-0.000122999	5.10E-06	3.00E-05	-1.22E-05	-4.43E-05	3.43E-05	-4.01E-05
1.384	7.71E-05	-7.14E-05	1.48E-05	-8.37E-05	-4.41E-05	-0.000109175	-7.26E-05	-6.32E-05	1.11E-05	2.44E-05	-1.34E-05	-5.19E-05	3.54E-05	-3.90E-05
1.385	5.70E-05	-0.000146833	4.81E-05	-8.72E-05	-3.24E-05	-8.99E-05	-4.91E-05	-1.86E-05	1.19E-05	2.14E-05	-1.42E-05	-5.52E-05	3.70E-05	-3.92E-05
1.386	1.51E-05	-0.000168732	8.36E-05	-0.000100572	-3.41E-05	-7.52E-05	-1.44E-05	7.45E-06	1.01E-05	1.87E-05	-1.42E-05	-5.63E-05	3.84E-05	-4.01E-05
1.387	-6.08E-05	-0.000222421	9.82E-05	-0.000128008	-4.17E-05	-6.37E-05	1.33E-05	1.98E-05	8.93E-06	1.23E-05	-1.49E-05	-5.36E-05	3.92E-05	-4.16E-05
1.388	-0.000153047	-0.000307268	8.71E-05	-0.000136231	-4.60E-05	-5.37E-05	2.70E-05	1.88E-05	8.31E-06	7.05E-07	-1.63E-05	-4.67E-05	3.88E-05	-4.28E-05
1.389	-0.000214875	-0.000270956	7.43E-05	-0.000142019	-4.94E-05	-4.33E-05	3.15E-05	7.72E-06	6.96E-06	-9.20E-06	-1.85E-05	-4.11E-05	3.66E-05	-4.25E-05
1.39	-0.000229112	-0.000159451	7.88E-05	-0.000172635	-5.76E-05	-3.01E-05	3.18E-05	-1.36E-06	3.70E-06	-1.13E-05	-2.07E-05	-4.14E-05	3.36E-05	-4.02E-05
1.391	-0.000154157	-6.20E-05	8.75E-05	-0.000189228	-6.06E-05	-1.66E-05	2.80E-05	1.29E-05	-1.47E-06	-4.80E-06	-2.16E-05	-4.36E-05	3.06E-05	-3.60E-05
1.392	-1.03E-05	4.46E-05	8.59E-05	-0.000137935	-4.59E-05	-3.97E-06	1.39E-05	4.19E-05	-5.01E-06	4.14E-06	-2.21E-05	-4.18E-05	2.75E-05	-3.39E-05
1.393	7.98E-05	9.80E-05	7.66E-05	-8.69E-05	-1.49E-05	9.51E-06	-1.43E-05	4.34E-05	-6.46E-06	9.54E-06	-2.23E-05	-3.57E-05	2.49E-05	-3.65E-05
1.394	6.08E-05	8.17E-05	6.22E-05	-8.79E-05	1.09E-05	1.78E-05	-5.46E-05	2.54E-05	-8.27E-06	1.18E-05	-2.18E-05	-2.51E-05	2.13E-05	-3.89E-05
1.395	-1.88E-05	5.18E-05	4.55E-05	-8.93E-05	1.69E-05	1.18E-05	-9.44E-05	2.21E-05	-1.03E-05	1.18E-05	-2.24E-05	-1.29E-05	1.77E-05	-3.56E-05
1.396	-7.79E-05	3.41E-05	2.88E-05	-6.11E-05	1.83E-05	-8.59E-06	-0.000123569	3.81E-05	-1.16E-05	1.08E-05	-2.37E-05	-2.92E-06	1.54E-05	-2.60E-05
1.397	-0.000103715	2.81E-05	1.55E-05	-1.86E-05	2.34E-05	-3.73E-05	-0.000136435	6.41E-05	-1.19E-05	9.18E-06	-2.50E-05	7.98E-06	1.41E-05	-1.54E-05
1.398	-0.000115029	7.82E-06	8.38E-06	7.66E-07	7.73E-06	-5.60E-05	-0.00013139	8.96E-05	-1.19E-05	8.24E-06	-2.72E-05	2.13E-05	1.33E-05	-8.04E-06
1.399	-0.000110555	-6.53E-05	5.37E-06	-1.11E-05	-4.69E-05	-5.41E-05	-0.000113271	0.000104759	-1.18E-05	9.09E-06	-2.95E-05	2.89E-05	1.21E-05	-2.87E-06
1.4	-8.52E-05	-0.000175584	4.93E-06	-2.96E-05	-0.000113305	-4.15E-05	-8.53E-05	0.000106514	-1.03E-05	8.89E-06	-3.12E-05	1.92E-05	1.13E-05	1.31E-06
1.401	-4.17E-05	-0.000275595	6.04E-06	-3.81E-05	-0.000146496	-3.10E-05	-5.49E-05	9.97E-05	-7.07E-06	2.75E-06	-3.35E-05	-7.35E-06	1.01E-05	4.48E-06
1.402	9.40E-06	-0.000386357	6.68E-06	-5.21E-05	-0.000115884	-3.01E-05	-3.12E-05	8.91E-05	-2.81E-06	-9.61E-06	-3.63E-05	-3.24E-05	7.90E-06	6.64E-06
1.403	6.41E-05	-0.000523265	2.19E-06	-8.49E-05	-3.47E-05	-3.31E-05	-1.99E-05	7.63E-05	7.12E-07	-2.18E-05	-3.80E-05	-4.01E-05	6.65E-06	7.29E-06
1.404	0.000102297	-0.000595517	-9.44E-06	-0.000130624	4.55E-05	-2.91E-05	-1.95E-05	5.98E-05	1.65E-06	-2.87E-05	-3.84E-05	-3.26E-05	6.75E-06	6.11E-06
1.405	0.000100587	-0.000517596	-2.41E-05	-0.000181859	8.22E-05	-1.57E-05	-2.61E-05	3.80E-05	-1.29E-06	-2.94E-05	-3.85E-05	-1.93E-05	7.06E-06	4.01E-06
1.406	6.30E-05	-0.000315607	-3.63E-05	-0.000221385	6.38E-05	-4.50E-06	-3.72E-05	9.71E-06	-7.79E-06	-2.68E-05	-3.83E-05	-2.96E-06	6.96E-06	1.56E-06
1.407	7.26E-06	-5.10E-05	-4.48E-05	-0.000215109	-9.25E-08	-7.87E-06	-4.98E-05	-1.84E-05	-1.53E-05	-2.42E-05	-3.69E-05	1.75E-05	6.80E-06	-1.75E-06
1.408	-6.12E-05	0.000218057	-5.16E-05	-0.000139373	-9.86E-05	-3.45E-05	-5.89E-05	-1.83E-05	-2.16E-05	-2.42E-05	-3.57E-05	3.65E-05	5.91E-06	-6.95E-06
1.409	-0.000122651	0.000420421	-5.11E-05	1.24E-05	-0.000210332	-8.83E-05	-6.05E-05	3.46E-05	-2.58E-05	-2.67E-05	-3.69E-05	4.53E-05	4.13E-06	-1.33E-05
1.41	-0.000157672	0.000484982	-3.82E-05	0.000204408	-0.000300556	-0.000156526	-5.17E-05	0.000110792	-2.64E-05	-2.93E-05	-3.94E-05	4.47E-05	1.64E-06	-1.98E-05
1.411	-0.000180568	0.000429034	-2.57E-05	0.000326493	-0.000345798	-0.00020461	-3.09E-05	0.0001554	-2.22E-05	-3.10E-05	-4.03E-05	4.56E-05	-7.90E-07	-2.61E-05
1.412	-0.00021276	0.000319502	-2.97E-05	0.000279982	-0.000350875	-0.00021128	-1.64E-06	0.000157855	-1.71E-05	-3.16E-05	-3.90E-05	5.54E-05	-2.84E-06	-3.11E-05
1.413	-0.000242867	0.000159607	-4.06E-05	0.000120076	-0.000335033	-0.000174964	3.02E-05	0.000142454	-1.44E-05	-3.22E-05	-3.64E-05	7.07E-05	-5.23E-06	-3.18E-05
1.414	-0.000251056	-8.53E-05	-4.10E-05	2.01E-05	-0.000310024	-0.000108664	5.82E-05	0.000119519	-1.28E-05	-3.29E-05	-3.39E-05	8.03E-05	-8.53E-06	-2.75E-05
1.415	-0.000240981	-0.000332697	-4.31E-05	3.85E-05	-0.000269454	-5.78E-05	8.05E-05	8.36E-05	-9.65E-06	-3.50E-05	-3.28E-05	7.63E-05	-1.15E-05	-2.13E-05
1.416	-0.000215645	-0.000386419	-7.19E-05	5.59E-05	-0.000173942	-4.12E-05	9.15E-05	2.81E-05	-5.72E-06	-4.02E-05	-3.29E-05	6.16E-05	-1.26E-05	-1.60E-05
1.417	-0.000151237	-0.000181544	-0.000109901	-2.31E-05	2.50E-05	-2.14E-05	8.28E-05	-3.45E-05	-3.75E-06	-4.65E-05	-3.21E-05	4.71E-05	-1.31E-05	-1.30E-05
1.418	-3.95E-05	8.39E-05	-0.000128987	-0.000163609	0.00025036	3.35E-05	5.82E-05	-0.000118246	-4.45E-06	-5.03E-05	-2.93E-05	4.20E-05	-1.37E-05	-1.07E-05
1.419	6.87E-05	0.000145789	-0.000136849	-0.000234913	0.000313888	0.000103307	3.13E-05	-0.000206659	-7.43E-06	-5.03E-05	-2.74E-05	4.57E-05	-1.43E-05	-8.35E-06
1.42	0.000108232	5.40E-05	-0.000142099	-0.000202418	0.000190884	0.000137571	1.19E-05	-0.000187101	-8.76E-06	-4.79E-05	-2.70E-05	5.38E-05	-1.45E-05	-5.98E-06
1.421	7.74E-05	-1.68E-05	-0.000131459	-0.000123324	-3.60E-06	0.000133675	-1.30E-06	-4.64E-05	-4.60E-06	-4.53E-05	-2.55E-05	6.51E-05	-1.44E-05	-2.03E-06
1.422	1.15E-05	-1.01E-05	-9.82E-05	-2.71E-05	-0.000190525	0.000123506	-5.88E-06	0.000108738	3.02E-06	-4.20E-05	-2.34E-05	7.63E-05	-1.61E-05	1.51E-06
1.423	-9.72E-05	6.16E-05	-6.10E-05	1.80E-05	-0.000316505	0.00011994	-2.36E-06	0.000194659	1.11E-05	-4.02E-05	-2.12E-05	8.28E-05	-1.78E-05	5.28E-06
1.424	-0.000230107	2.21E-05	-3.51E-05	-4.12E-06	-0.000361995	0.000118911	2.72E-06	0.000199837	1.87E-05	-4.41E-05	-1.94E-05	8.13E-05	-1.87E-05	1.04E-05
1.425	-0.000305563	-0.000152601	-1.85E-05	-8.13E-05	-0.000327357	0.000111577	8.61E-06	0.00015768	2.53E-05	-5.30E-05	-1.78E-05	7.40E-05	-1.91E-05	1.58E-05
1.426	-0.00028742	-0.000272369	-1.79E-06	-0.000178005	-0.000247444	9.47E-05	1.33E-05	0.000102292	2.81E-05	-6.41E-05	-1.55E-05	6.43E-05	-1.92E-05	2.03E-05
1.427	-0.000197185	-0.000213701	1.17E-05	-0.00021792	-0.000166101	6.78E-05	1.49E-05	5.48E-05	2.80E-05	-7.51E-05	-1.30E-05	5.49E-05	-1.95E-05	2.15E-05
1.428	-9.22E-05	-8.72E-05	5.98E-06	-0.00016058	-0.000108586	4.29E-05	1.13E-05	1.55E-05	2.89E-05	-8.37E-05	-1.20E-05	4.84E-05	-2.04E-05	1.81E-05
1.429	-1.21E-05	-5.33E-05	-1.86E-05	-6.69E-05	-7.34E-05	3.42E-05	3.25E-06	-2.58E-05	3.10E-05	-9.12E-05	-1.21E-05	4.23E-05	-2.08E-05	1.09E-05
1.43	4.31E-05	-8.50E-05	-4.40E-05	-3.50E-05	-5.14E-05	3.85E-05	-9.60E-06	-7.48E-05	3.07E-05	-0.000103237	-1.12E-05	3.33E-05	-2.21E-05	2.51E-06
1.431	6.69E-05	-5.73E-05	-5.85E-05	-7.81E-05	-4.48E-05	4.50E-05	-2.48E-05	-0.000123631	2.57E-05	-0.000120893	-8.39E-06	2.33E-05	-2.65E-05	-5.30E-06
1.432	6.16E-05	0.00010241	-7.03E-05	-0.000132328	-5.39E-05	4.83E-05	-3.90E-05	-0.000150867	1.84E-05	-0.000135978	-5.04E-06	1.85E-05	-3.33E-05	-1.22E-05
1.433	4.32E-05	0.000338203	-9.25E-05	-0.00013971	-7.39E-05	4.80E-05	-5.02E-05	-0.000123594	1.20E-05	-0.000140414	-3.01E-06	2.04E-05	-4.06E-05	-1.88E-05
1.434	4.14E-05	0.000528433	-0.000125018	-0.000109953	-9.40E-05	3.99E-05	-5.85E-05	-4.47E-05	7.70E-06	-0.000135278	-2.34E-06	2.64E-05	-4.61E-05	-2.42E-05
1.435	7.38E-05	0.000511162	-0.000153311	-7.61E-05	-0.00010957	2.35E-05	-6.27E-05	3.18E-05	3.76E-06	-0.000125798	-2.10E-06	3.32E-05	-4.87E-05	-2.77E-05
1.436	0.000114718	0.000260622	-0.000162637	-5.45E-05	-0.000109753	5.66E-06	-6.02E-05	3.91E-05	-2.86E-07	-0.000114277	-1.93E-06	3.88E-05	-4.94E-05	-2.74E-05
1.437	0.000110284	-1.12E-05	-0.000151195	-3.03E-05	-8.82E-05	-6.62E-06	-5.21E-05	-3.59E-05	-2.68E-06	-0.000101794	-2.37E-06	4.30E-05	-4.98E-05	-2.00E-05
1.438	5.84E-05	-3.94E-05	-0.000129108	2.24E-06	-4.17E-05	-1.77E-05	-4.19E-05	-0.000129713	-4.65E-06	-9.25E-05	-2.25E-06	4.65E-05	-4.90E-05	-6.59E-06
1.439	-1.18E-05	0.000122116	-0.000110782	3.07E-05	1.97E-05	-3.46E-05	-3.25E-05	-0.000164969	-1.20E-05	-8.89E-05	-6.80E-07	4.78E-05	-4.46E-05	6.55E-06
1.44	-8.64E-05	0.000185166	-0.000104839	1.57E-05	7.85E-05	-5.44E-05	-2.46E-05	-0.000131647	-2.87E-05	-8.92E-05	2.05E-06	4.43E-05	-3.92E-05	1.47E-05
1.441	-0.000113158	6.03E-05	-0.000112095	-4.98E-05	0.000121501	-7.02E-05	-1.93E-05	-0.000106044	-4.88E-05	-9.03E-05	4.81E-06	3.78E-05	-3.74E-05	1.75E-05
1.442	-7.81E-05	-9.69E-05	-0.000131168	-9.15E-05	0.000147223	-7.73E-05	-1.63E-05	-0.000153362	-5.93E-05	-8.99E-05	7.40E-06	3.29E-05	-3.91E-05	1.95E-05
1.443	-6.06E-05	-0.000223487	-0.000153429	-6.49E-05	0.000159063	-8.54E-05	-1.67E-05	-0.000212057	-5.51E-05	-8.80E-05	9.71E-06	3.13E-05	-4.03E-05	2.45E-05
1.444	-9.89E-05	-0.000298282	-0.000158729	-1.57E-05	0.000158633	-9.71E-05	-2.05E-05	-0.000189745	-4.47E-05	-8.47E-05	1.12E-05	3.15E-05	-3.96E-05	2.96E-05
1.445	-0.000162169	-0.000147319	-0.000140049	1.86E-05	0.000137183	-9.75E-05	-2.58E-05	-0.000134364	-3.69E-05	-7.93E-05	1.37E-05	3.22E-05	-3.83E-05	3.00E-05
1.446	-0.000194672	5.12E-05	-0.000114991	3.53E-05	0.000101882	-8.85E-05	-3.19E-05	-9.02E-05	-3.26E-05	-7.44E-05	1.66E-05	3.06E-05	-3.73E-05	2.21E-05
1.447	-0.00015247	-9.58E-05	-0.000100349	3.87E-05	7.15E-05	-8.17E-05	-3.85E-05	-2.00E-05	-2.50E-05	-7.17E-05	1.84E-05	2.63E-05	-3.45E-05	6.34E-06
1.448	-5.48E-05	-0.000380647	-0.000100278	3.11E-05	4.94E-05	-7.68E-05	-4.34E-05	5.58E-05	-1.34E-05	-7.01E-05	2.05E-05	2.11E-05	-3.05E-05	-1.34E-05
1.449	2.28E-05	-0.000329823	-0.000107688	1.89E-05	2.86E-05	-6.90E-05	-4.68E-05	9.36E-05	-4.43E-06	-6.93E-05	2.22E-05	1.70E-05	-2.84E-05	-3.16E-05
1.45	5.43E-05	4.42E-05	-0.000107865	1.32E-05	1.48E-05	-5.82E-05	-4.99E-05	9.05E-05	-2.82E-07	-6.82E-05	2.28E-05	1.43E-05	-2.61E-05	-4.67E-05
1.451	6.65E-05	0.000390506	-0.000100874	1.28E-05	3.37E-05	-4.79E-05	-5.20E-05	7.19E-05	2.50E-07	-6.67E-05	2.32E-05	1.04E-05	-2.20E-05	-5.84E-05
1.452	4.74E-05	0.000462116	-0.000101385	1.15E-05	7.43E-05	-3.88E-05	-5.25E-05	5.49E-05	-1.56E-06	-6.46E-05	2.37E-05	6.94E-06	-1.73E-05	-6.57E-05
1.453	1.90E-05	0.000228453	-0.000116393	-1.38E-07	9.34E-05	-3.16E-05	-5.06E-05	3.37E-05	-3.73E-06	-6.16E-05	2.44E-05	6.40E-06	-1.47E-05	-6.97E-05
1.454	3.83E-05	-9.96E-05	-0.000138101	-1.77E-05	7.06E-05	-2.98E-05	-4.71E-05	-4.57E-06	-6.78E-06	-5.78E-05	2.45E-05	7.39E-06	-1.50E-05	-7.03E-05
1.455	0.000118251	-0.0003247	-0.000153297	-3.06E-05	1.34E-05	-3.16E-05	-4.46E-05	-6.32E-05	-1.21E-05	-5.40E-05	2.44E-05	5.95E-06	-1.57E-05	-6.67E-05
1.456	0.000182913	-0.000411183	-0.000154962	-3.39E-05	-5.20E-05	-3.36E-05	-4.28E-05	-0.00011843	-2.01E-05	-5.18E-05	2.48E-05	1.66E-06	-1.45E-05	-6.13E-05
1.457	0.000147828	-0.000354442	-0.000145432	-3.27E-05	-8.85E-05	-3.64E-05	-3.94E-05	-0.000141371	-2.85E-05	-5.12E-05	2.49E-05	-2.78E-06	-1.12E-05	-5.46E-05
1.458	3.31E-05	-0.000151493	-0.000132253	-2.85E-05	-8.87E-05	-4.22E-05	-3.52E-05	-0.000119686	-3.58E-05	-5.08E-05	2.42E-05	-5.44E-06	-7.11E-06	-4.36E-05
1.459	-8.29E-05	0.00010328	-0.00012153	-2.12E-05	-7.92E-05	-5.00E-05	-3.26E-05	-6.26E-05	-4.42E-05	-4.85E-05	2.28E-05	-5.84E-06	-4.07E-06	-2.77E-05
1.46	-0.000160398	0.000222693	-0.00011294	-1.47E-05	-8.12E-05	-5.95E-05	-3.14E-05	7.93E-06	-5.35E-05	-4.47E-05	2.16E-05	-6.40E-06	-2.65E-06	-1.17E-05
1.461	-0.000198526	0.000163787	-0.000101079	-2.72E-06	-8.81E-05	-7.01E-05	-2.94E-05	5.04E-05	-5.83E-05	-4.20E-05	2.21E-05	-7.42E-06	-1.85E-06	-2.68E-06
1.462	-0.000188702	6.67E-05	-8.26E-05	2.93E-05	-8.80E-05	-7.61E-05	-2.74E-05	4.58E-05	-5.51E-05	-4.05E-05	2.31E-05	-7.79E-06	-1.22E-06	-3.16E-06
1.463	-0.000130714	5.10E-05	-6.22E-05	5.89E-05	-8.30E-05	-7.30E-05	-2.61E-05	2.18E-05	-4.72E-05	-3.81E-05	2.27E-05	-7.47E-06	-1.40E-06	-9.68E-06
1.464	-5.20E-05	2.77E-05	-5.23E-05	4.66E-05	-7.53E-05	-6.43E-05	-2.44E-05	9.80E-06	-4.10E-05	-3.58E-05	2.17E-05	-7.04E-06	-3.60E-06	-1.85E-05
1.465	9.70E-06	-8.60E-05	-5.95E-05	-3.31E-06	-4.08E-05	-5.75E-05	-2.18E-05	1.21E-05	-3.83E-05	-3.43E-05	2.20E-05	-6.62E-06	-6.94E-06	-2.68E-05
1.466	1.74E-05	-0.000189126	-8.00E-05	-6.06E-05	3.51E-05	-6.21E-05	-1.98E-05	1.70E-05	-3.70E-05	-3.17E-05	2.27E-05	-6.18E-06	-9.02E-06	-3.03E-05
1.467	-3.19E-05	-0.000169238	-0.000102378	-0.000105855	0.00010677	-8.27E-05	-2.03E-05	2.02E-05	-3.50E-05	-2.77E-05	2.23E-05	-4.26E-06	-8.17E-06	-2.75E-05
1.468	-8.58E-05	-0.000111983	-0.000117311	-0.000126699	0.000115981	-0.000105161	-2.49E-05	2.23E-05	-3.18E-05	-2.40E-05	2.09E-05	-1.37E-06	-4.87E-06	-2.37E-05
1.469	-0.000103438	-0.000118137	-0.000125599	-0.000108529	6.58E-05	-0.000114047	-2.92E-05	2.67E-05	-2.72E-05	-2.11E-05	1.95E-05	-1.86E-06	-1.38E-06	-2.26E-05
1.47	-6.06E-05	-0.000136651	-0.000127528	-3.76E-05	-2.52E-06	-0.000108116	-2.99E-05	3.17E-05	-2.28E-05	-1.72E-05	1.85E-05	-6.91E-06	8.27E-07	-1.97E-05
1.471	4.71E-05	-8.27E-05	-0.000120996	5.32E-05	-4.74E-05	-9.47E-05	-2.66E-05	3.59E-05	-2.04E-05	-1.41E-05	1.73E-05	-1.31E-05	9.45E-07	-1.26E-05
1.472	0.000174906	-5.74E-05	-0.000110496	8.68E-05	-5.88E-05	-7.71E-05	-2.06E-05	3.87E-05	-1.73E-05	-1.45E-05	1.59E-05	-1.74E-05	-1.40E-06	-3.93E-06
1.473	0.000237916	-0.000175701	-0.000106574	5.59E-05	-6.28E-05	-5.35E-05	-1.80E-05	3.70E-05	-1.28E-05	-1.89E-05	1.42E-05	-1.95E-05	-3.81E-06	2.78E-06
1.474	0.00020856	-0.000296873	-0.00011198	3.28E-05	-7.17E-05	-2.10E-05	-2.24E-05	3.09E-05	-9.34E-06	-2.36E-05	1.22E-05	-2.00E-05	-2.79E-06	5.95E-06
1.475	0.000121807	-0.000337204	-0.000121272	1.17E-05	-7.39E-05	1.70E-05	-3.32E-05	4.56E-05	-6.08E-06	-2.39E-05	9.99E-06	-1.82E-05	1.01E-06	5.96E-06
1.476	-2.66E-05	-0.000280146	-0.000124282	-5.94E-05	-6.62E-05	3.54E-05	-4.37E-05	0.000106047	-2.66E-06	-1.97E-05	9.22E-06	-1.43E-05	2.95E-06	1.10E-06
1.477	-0.000177886	-0.000115146	-0.000117146	-0.000127421	-6.45E-05	1.84E-05	-4.87E-05	0.000193897	-5.88E-07	-1.30E-05	8.91E-06	-9.96E-06	2.88E-07	-4.02E-06
1.478	-0.000222039	7.51E-05	-0.000103994	-0.000119627	-7.45E-05	-1.95E-05	-4.82E-05	0.000248999	-1.86E-06	-7.56E-06	7.43E-06	-7.19E-06	-4.66E-06	-4.49E-06
1.479	-0.000174436	0.000192279	-7.98E-05	-3.36E-05	-8.54E-05	-5.06E-05	-4.49E-05	0.000223248	-5.05E-06	-4.07E-06	5.49E-06	-7.60E-06	-6.82E-06	7.27E-08
1.48	-0.000142426	0.000168322	-4.45E-05	5.71E-05	-9.38E-05	-5.75E-05	-4.10E-05	0.000136434	-8.28E-06	-1.19E-06	3.52E-06	-7.93E-06	-4.47E-06	4.82E-06
1.481	-0.000125225	9.58E-05	-5.13E-06	7.56E-05	-0.000102077	-3.95E-05	-3.55E-05	6.28E-05	-1.00E-05	1.32E-06	1.23E-06	-7.62E-06	1.86E-08	3.70E-06
1.482	-9.81E-05	9.67E-05	2.09E-05	1.59E-05	-0.000106422	-4.86E-06	-2.86E-05	3.63E-05	-1.02E-05	2.62E-06	-9.50E-07	-9.78E-06	3.53E-06	-3.14E-06
1.483	-9.50E-05	0.000120317	1.52E-05	-7.72E-05	-0.000100343	3.63E-05	-2.17E-05	2.09E-05	-1.04E-05	8.34E-07	-1.45E-06	-1.46E-05	5.34E-06	-1.22E-05
1.484	-9.97E-05	3.75E-05	-2.00E-05	-0.000139743	-7.68E-05	7.23E-05	-1.79E-05	-3.56E-05	-8.42E-06	-1.48E-06	-1.37E-06	-1.85E-05	7.48E-06	-2.05E-05
1.485	-6.43E-05	-0.00017128	-6.37E-05	-0.000127009	-4.14E-05	8.87E-05	-1.89E-05	-0.000142256	-4.43E-06	-1.23E-06	-1.77E-06	-1.74E-05	1.11E-05	-2.85E-05
1.486	-7.58E-06	-0.000426305	-9.32E-05	-6.03E-05	-8.26E-06	8.67E-05	-2.50E-05	-0.000232571	-4.30E-06	2.66E-06	-2.27E-06	-1.10E-05	1.55E-05	-3.71E-05
1.487	4.53E-06	-0.000645382	-0.000103402	-5.76E-06	2.04E-05	8.40E-05	-3.15E-05	-0.000233584	-1.56E-05	8.43E-06	-2.36E-06	-3.04E-06	1.88E-05	-4.72E-05
1.488	-2.27E-05	-0.000738994	-0.000105635	-5.08E-06	4.53E-05	8.76E-05	-3.15E-05	-0.000162764	-3.63E-05	1.27E-05	-2.72E-06	7.20E-07	2.08E-05	-5.74E-05
1.489	-3.05E-05	-0.000632533	-0.000108568	-5.38E-05	6.12E-05	7.78E-05	-2.41E-05	-0.000101135	-5.39E-05	1.29E-05	-3.97E-06	-6.40E-07	2.20E-05	-6.30E-05
1.49	1.15E-05	-0.000357868	-0.000106449	-0.000123864	6.18E-05	3.19E-05	-1.32E-05	-8.26E-05	-5.85E-05	9.54E-06	-5.80E-06	-2.89E-06	2.38E-05	-6.15E-05
1.491	6.60E-05	-0.000119722	-9.46E-05	-0.000173585	4.46E-05	-3.82E-05	-1.57E-06	-8.73E-05	-5.51E-05	5.27E-06	-7.89E-06	-1.91E-06	2.68E-05	-5.69E-05
1.492	8.10E-05	-6.03E-05	-7.41E-05	-0.000153803	1.95E-05	-8.96E-05	8.65E-06	-9.08E-05	-5.80E-05	3.08E-06	-9.16E-06	1.37E-06	3.09E-05	-5.33E-05
1.493	5.53E-05	-7.06E-05	-4.52E-05	-6.03E-05	-6.71E-07	-0.000105252	1.60E-05	-8.02E-05	-7.16E-05	4.12E-06	-8.22E-06	2.57E-06	3.43E-05	-5.07E-05
1.494	3.92E-05	7.65E-06	-9.20E-06	3.12E-05	-1.85E-05	-0.000100006	2.17E-05	-5.16E-05	-8.08E-05	6.47E-06	-6.20E-06	-2.11E-07	3.60E-05	-4.70E-05
1.495	7.28E-05	0.000174423	2.06E-05	2.02E-05	-4.04E-05	-7.61E-05	2.43E-05	-8.32E-06	-6.87E-05	9.73E-06	-5.49E-06	-4.21E-06	3.69E-05	-4.10E-05
1.496	0.000164983	0.000329655	2.42E-05	-8.55E-05	-6.07E-05	-3.77E-05	2.33E-05	3.80E-05	-4.07E-05	1.42E-05	-6.59E-06	-6.34E-06	3.72E-05	-3.33E-05
1.497	0.000285423	0.000252591	-6.02E-06	-0.000168318	-7.47E-05	-8.50E-06	1.98E-05	7.58E-05	-1.53E-05	1.78E-05	-8.34E-06	-7.62E-06	3.68E-05	-2.29E-05
1.498	0.000381597	-6.25E-05	-4.45E-05	-0.000160335	-8.40E-05	-2.89E-06	1.46E-05	0.00010145	2.96E-07	1.89E-05	-8.53E-06	-8.93E-06	3.58E-05	-9.69E-06
1.499	0.000364925	-0.00028049	-6.63E-05	-0.000103848	-9.41E-05	-1.57E-05	5.39E-06	0.000100449	8.66E-06	1.92E-05	-7.29E-06	-1.05E-05	3.53E-05	7.96E-06
1.5	0.000174489	-0.000204295	-6.89E-05	-5.78E-05	-0.000100798	-3.85E-05	-3.28E-06	6.28E-05	9.46E-06	1.98E-05	-6.79E-06	-1.24E-05	3.50E-05	2.78E-05
1.501	-9.25E-05	3.86E-05	-6.26E-05	-3.39E-05	-0.000101129	-6.76E-05	-7.17E-06	1.11E-05	-1.68E-06	2.06E-05	-7.49E-06	-1.31E-05	3.44E-05	4.66E-05
1.502	-0.000312426	0.000322561	-6.20E-05	-1.93E-05	-9.95E-05	-0.000100559	-6.51E-06	-3.90E-05	-2.50E-05	2.08E-05	-8.03E-06	-1.31E-05	3.36E-05	6.35E-05
1.503	-0.000471036	0.000546704	-6.92E-05	-1.27E-05	-9.39E-05	-0.00013014	-1.97E-06	-8.26E-05	-4.93E-05	1.98E-05	-8.53E-06	-1.42E-05	3.11E-05	7.45E-05
1.504	-0.000530052	0.000435619	-7.66E-05	-1.19E-05	-8.38E-05	-0.000148038	6.59E-07	-0.000114782	-6.19E-05	1.97E-05	-8.08E-06	-1.63E-05	2.83E-05	7.98E-05
1.505	-0.000417432	2.31E-05	-7.74E-05	-1.56E-05	-6.78E-05	-0.000148755	6.19E-07	-0.000118611	-5.97E-05	1.99E-05	-7.69E-06	-1.90E-05	2.68E-05	7.84E-05
1.506	-0.00020772	-0.000311141	-7.76E-05	-2.12E-05	-4.88E-05	-0.000131625	-2.10E-06	-6.47E-05	-4.83E-05	1.96E-05	-8.90E-06	-2.10E-05	2.60E-05	7.12E-05
1.507	-4.01E-05	-0.000409168	-8.42E-05	-3.03E-05	-3.25E-05	-0.000104242	-6.81E-06	1.62E-05	-3.12E-05	2.08E-05	-1.01E-05	-2.04E-05	2.41E-05	6.06E-05
1.508	3.11E-05	-0.000413211	-0.00010252	-5.42E-05	-2.18E-05	-7.55E-05	-1.37E-05	6.32E-05	-7.18E-06	2.35E-05	-1.06E-05	-1.86E-05	2.19E-05	4.78E-05
1.509	2.21E-05	-0.000353293	-0.000127606	-8.88E-05	-1.38E-05	-4.82E-05	-1.99E-05	5.14E-05	2.09E-05	2.56E-05	-1.04E-05	-1.86E-05	1.93E-05	3.18E-05
1.51	-1.86E-05	-0.000195766	-0.000146427	-0.000115458	4.73E-06	-2.61E-05	-2.41E-05	-2.63E-06	4.50E-05	2.61E-05	-1.03E-05	-2.03E-05	1.60E-05	1.10E-05
1.511	-4.09E-05	-6.85E-05	-0.00015171	-0.000119829	4.42E-05	-1.46E-05	-2.61E-05	-5.83E-05	5.97E-05	2.51E-05	-1.02E-05	-2.15E-05	1.27E-05	-1.27E-05
1.512	-3.20E-05	-7.27E-05	-0.000147399	-0.000109108	8.84E-05	-1.61E-05	-2.56E-05	-8.02E-05	6.58E-05	2.35E-05	-9.79E-06	-2.07E-05	9.20E-06	-3.56E-05
1.513	-7.88E-06	-0.000123428	-0.000140066	-9.77E-05	0.000107229	-2.71E-05	-2.60E-05	-6.37E-05	6.40E-05	2.25E-05	-9.54E-06	-1.79E-05	6.73E-06	-5.11E-05
1.514	1.18E-05	-8.11E-05	-0.000129401	-9.12E-05	8.92E-05	-4.23E-05	-2.73E-05	-3.40E-05	5.40E-05	2.18E-05	-1.01E-05	-1.38E-05	6.21E-06	-5.78E-05
1.515	1.08E-05	5.14E-05	-0.000115238	-8.30E-05	4.55E-05	-5.32E-05	-2.92E-05	-5.20E-06	3.86E-05	2.17E-05	-1.08E-05	-9.86E-06	7.07E-06	-5.89E-05
1.516	-1.07E-05	0.000150439	-9.75E-05	-7.18E-05	-3.44E-06	-5.36E-05	-3.11E-05	2.10E-05	2.49E-05	2.23E-05	-1.09E-05	-7.91E-06	7.65E-06	-5.82E-05
1.517	-1.43E-05	0.000102209	-8.11E-05	-6.58E-05	-4.20E-05	-4.62E-05	-3.28E-05	2.66E-05	1.73E-05	2.19E-05	-1.09E-05	-8.94E-06	7.87E-06	-5.60E-05
1.518	3.26E-05	-3.34E-05	-7.66E-05	-7.26E-05	-6.72E-05	-3.75E-05	-3.42E-05	-4.14E-06	1.30E-05	2.15E-05	-1.06E-05	-1.06E-05	8.55E-06	-5.22E-05
1.519	8.70E-05	-6.48E-05	-8.80E-05	-8.51E-05	-8.40E-05	-3.31E-05	-3.71E-05	-4.21E-05	6.26E-06	2.35E-05	-9.68E-06	-9.61E-06	8.85E-06	-4.63E-05
1.52	8.94E-05	5.54E-05	-0.000104184	-9.20E-05	-9.88E-05	-3.32E-05	-4.11E-05	-5.59E-05	-4.06E-06	2.75E-05	-8.81E-06	-6.44E-06	6.08E-06	-3.62E-05
1.521	3.98E-05	0.000150887	-0.000118755	-9.24E-05	-0.000119335	-3.64E-05	-4.26E-05	-4.80E-05	-1.15E-05	3.07E-05	-8.52E-06	-5.04E-06	1.59E-06	-1.93E-05
1.522	-3.94E-05	0.000152603	-0.000135093	-9.15E-05	-0.000140291	-4.11E-05	-3.91E-05	-3.56E-05	-1.20E-05	3.23E-05	-8.17E-06	-6.79E-06	-1.08E-06	1.99E-06
1.523	-0.000111941	0.000112949	-0.000150318	-8.90E-05	-0.000144764	-4.38E-05	-3.40E-05	-2.72E-05	-7.75E-06	3.39E-05	-9.09E-06	-8.54E-06	-2.03E-06	2.09E-05
1.524	-0.000141196	4.77E-05	-0.000155318	-8.11E-05	-0.000126291	-4.62E-05	-2.94E-05	-2.16E-05	-5.83E-07	3.60E-05	-1.17E-05	-6.85E-06	-2.72E-06	3.44E-05
1.525	-0.000146729	-1.88E-05	-0.000147718	-6.50E-05	-9.60E-05	-5.02E-05	-2.54E-05	-1.71E-05	8.24E-06	3.80E-05	-1.38E-05	-2.44E-06	-2.87E-06	4.42E-05
1.526	-0.000141373	-5.59E-05	-0.000134237	-3.98E-05	-6.36E-05	-5.07E-05	-2.00E-05	-9.03E-06	1.84E-05	3.94E-05	-1.47E-05	2.89E-06	-3.52E-06	5.41E-05
1.527	-0.000113022	-5.01E-05	-0.000121872	-1.86E-05	-3.29E-05	-4.31E-05	-1.30E-05	2.70E-06	2.94E-05	3.85E-05	-1.44E-05	5.46E-06	-4.31E-06	6.35E-05
1.528	-5.84E-05	-4.64E-05	-0.000110443	-1.90E-05	-9.93E-06	-3.08E-05	-8.35E-06	1.54E-05	4.03E-05	3.52E-05	-1.38E-05	4.10E-06	-2.92E-06	7.02E-05
1.529	3.49E-05	-0.000108431	-9.78E-05	-3.08E-05	5.43E-06	-1.59E-05	-7.36E-06	2.67E-05	5.13E-05	3.27E-05	-1.36E-05	2.07E-06	-4.46E-07	7.27E-05
1.53	0.000113723	-0.000247208	-8.73E-05	-3.32E-05	1.62E-05	4.73E-07	-9.05E-06	3.38E-05	6.10E-05	3.14E-05	-1.36E-05	3.18E-07	2.01E-06	6.90E-05
1.531	0.000103241	-0.000460292	-8.66E-05	-4.41E-05	2.36E-05	1.19E-05	-1.12E-05	3.47E-05	6.95E-05	3.07E-05	-1.30E-05	-2.19E-07	4.25E-06	6.05E-05
1.532	3.13E-05	-0.000665816	-9.64E-05	-7.00E-05	2.46E-05	1.63E-05	-1.46E-05	3.11E-05	7.58E-05	2.95E-05	-1.19E-05	-6.02E-07	7.24E-06	4.98E-05
1.533	-4.04E-05	-0.000691074	-0.000105157	-7.68E-05	2.17E-05	1.55E-05	-1.75E-05	2.42E-05	7.79E-05	2.70E-05	-1.09E-05	-1.44E-06	1.24E-05	3.91E-05
1.534	-7.72E-05	-0.000508898	-0.000102638	-3.32E-05	1.79E-05	1.16E-05	-1.85E-05	1.09E-05	7.16E-05	2.37E-05	-1.04E-05	-2.78E-06	1.79E-05	2.66E-05
1.535	-6.28E-05	-0.000243711	-8.47E-05	5.10E-05	1.37E-05	2.97E-06	-1.75E-05	-8.58E-06	5.52E-05	2.08E-05	-9.94E-06	-4.18E-06	1.98E-05	1.10E-05
1.536	-1.49E-05	2.90E-05	-5.90E-05	0.000110722	9.52E-06	-1.13E-05	-1.66E-05	-2.84E-05	3.28E-05	1.95E-05	-9.31E-06	-4.63E-06	1.78E-05	-4.54E-06
1.537	3.45E-05	0.000301331	-3.86E-05	9.04E-05	3.22E-06	-2.50E-05	-1.65E-05	-3.85E-05	1.00E-05	1.94E-05	-8.53E-06	-4.30E-06	1.36E-05	-1.78E-05
1.538	9.17E-05	0.00043873	-3.05E-05	1.05E-05	-3.24E-06	-3.12E-05	-1.59E-05	-2.90E-05	-8.26E-06	1.80E-05	-7.71E-06	-4.02E-06	1.02E-05	-2.97E-05
1.539	0.000155116	0.000340643	-3.65E-05	-6.67E-05	-6.17E-06	-2.75E-05	-1.51E-05	-2.46E-08	-1.94E-05	1.54E-05	-6.92E-06	-4.79E-06	8.73E-06	-4.34E-05
1.54	0.000159266	0.000137151	-5.78E-05	-0.000101231	-5.81E-06	-1.80E-05	-1.56E-05	3.88E-05	-2.27E-05	1.37E-05	-6.09E-06	-6.18E-06	8.73E-06	-5.83E-05
1.541	5.49E-05	9.22E-06	-8.87E-05	-8.51E-05	-5.94E-06	-8.15E-06	-1.77E-05	7.64E-05	-1.92E-05	1.31E-05	-5.76E-06	-7.50E-06	9.31E-06	-7.10E-05
1.542	-9.71E-05	1.23E-05	-0.000115929	-2.34E-05	-1.77E-06	-6.64E-07	-2.00E-05	0.000106552	-1.07E-05	1.27E-05	-6.21E-06	-8.11E-06	1.07E-05	-7.68E-05
1.543	-0.000199186	9.79E-05	-0.000129024	5.90E-05	1.16E-05	1.86E-06	-2.12E-05	0.000120658	-1.72E-06	1.21E-05	-6.77E-06	-8.08E-06	1.34E-05	-7.57E-05
1.544	-0.00023666	0.000167466	-0.000127938	0.000113915	2.47E-05	-2.54E-06	-2.02E-05	0.000104441	1.93E-06	1.24E-05	-6.74E-06	-7.72E-06	1.68E-05	-7.08E-05
1.545	-0.000239786	0.000112349	-0.000116365	0.000105599	2.78E-05	-1.24E-05	-1.83E-05	5.57E-05	-2.41E-06	1.40E-05	-6.25E-06	-8.06E-06	1.82E-05	-6.76E-05
1.546	-0.000216236	-3.80E-05	-9.73E-05	6.54E-05	2.55E-05	-2.31E-05	-1.74E-05	-2.43E-06	-1.10E-05	1.57E-05	-5.89E-06	-8.59E-06	1.75E-05	-6.84E-05
1.547	-0.000165569	-0.000163084	-7.74E-05	5.08E-05	2.04E-05	-3.04E-05	-1.81E-05	-4.58E-05	-1.70E-05	1.63E-05	-5.71E-06	-7.65E-06	1.71E-05	-7.08E-05
1.548	-9.87E-05	-0.00020549	-6.44E-05	4.66E-05	1.02E-05	-3.35E-05	-2.01E-05	-6.62E-05	-1.69E-05	1.59E-05	-5.47E-06	-6.29E-06	1.74E-05	-6.97E-05
1.549	-3.93E-05	-0.000167092	-6.63E-05	1.47E-05	-7.05E-06	-3.46E-05	-2.18E-05	-7.57E-05	-1.48E-05	1.51E-05	-4.84E-06	-7.11E-06	1.71E-05	-6.29E-05
1.55	-7.83E-06	-9.14E-05	-8.26E-05	-3.26E-05	-2.91E-05	-3.75E-05	-2.34E-05	-8.34E-05	-1.71E-05	1.38E-05	-4.30E-06	-9.95E-06	1.79E-05	-5.29E-05
1.551	4.15E-06	-3.75E-05	-9.79E-05	-6.72E-05	-5.11E-05	-4.33E-05	-2.50E-05	-7.06E-05	-2.66E-05	1.26E-05	-4.55E-06	-1.24E-05	2.16E-05	-4.42E-05
1.552	1.68E-05	-2.63E-05	-0.000103247	-7.92E-05	-6.89E-05	-4.78E-05	-2.52E-05	-4.51E-05	-4.02E-05	1.29E-05	-6.00E-06	-1.25E-05	2.47E-05	-3.93E-05
1.553	4.26E-05	-3.62E-05	-0.000108555	-6.63E-05	-8.18E-05	-4.92E-05	-2.47E-05	-3.85E-05	-4.61E-05	1.50E-05	-8.53E-06	-1.12E-05	2.49E-05	-3.66E-05
1.554	8.67E-05	-1.92E-05	-0.000114959	-3.11E-05	-8.82E-05	-4.93E-05	-2.49E-05	-4.30E-05	-3.68E-05	1.66E-05	-1.00E-05	-1.16E-05	2.32E-05	-3.09E-05
1.555	0.000136127	6.98E-08	-0.000111015	-1.63E-05	-9.05E-05	-5.02E-05	-2.66E-05	-4.26E-05	-2.34E-05	1.63E-05	-9.25E-06	-1.33E-05	2.01E-05	-1.87E-05
1.556	0.000148165	-2.04E-05	-9.65E-05	-4.49E-05	-9.32E-05	-5.16E-05	-2.70E-05	-2.96E-05	-2.08E-05	1.50E-05	-7.63E-06	-1.39E-05	1.65E-05	-1.26E-06
1.557	0.000102723	-6.42E-05	-8.53E-05	-8.62E-05	-9.71E-05	-5.16E-05	-2.58E-05	-4.03E-06	-2.69E-05	1.50E-05	-6.75E-06	-1.29E-05	1.21E-05	1.76E-05
1.558	4.84E-05	-8.98E-05	-8.55E-05	-0.000104091	-0.000102031	-5.06E-05	-2.41E-05	1.64E-05	-2.95E-05	1.63E-05	-6.38E-06	-1.11E-05	7.66E-06	3.50E-05
1.559	3.37E-05	-0.000102345	-9.45E-05	-9.89E-05	-0.000100282	-4.79E-05	-2.17E-05	3.07E-05	-2.45E-05	1.60E-05	-6.02E-06	-9.46E-06	6.05E-06	4.90E-05
1.56	3.58E-05	-0.00013429	-0.000106181	-8.90E-05	-9.31E-05	-4.29E-05	-1.88E-05	3.98E-05	-1.68E-05	1.40E-05	-6.15E-06	-8.85E-06	6.61E-06	5.57E-05
1.561	3.60E-05	-0.00016824	-0.00011282	-7.33E-05	-8.57E-05	-3.79E-05	-1.69E-05	3.77E-05	-1.09E-05	1.17E-05	-6.21E-06	-9.23E-06	5.94E-06	5.33E-05
1.562	2.18E-05	-0.000188071	-0.000113071	-5.42E-05	-8.01E-05	-3.18E-05	-1.69E-05	2.12E-05	-5.98E-06	9.55E-06	-5.19E-06	-9.39E-06	3.55E-06	4.38E-05
1.563	-4.54E-05	-0.000212097	-0.000110763	-4.04E-05	-7.43E-05	-2.39E-05	-1.79E-05	-1.11E-05	9.43E-07	9.55E-06	-3.13E-06	-9.38E-06	9.29E-07	3.11E-05
1.564	-0.00015085	-0.00025694	-0.000107925	-3.84E-05	-6.76E-05	-1.82E-05	-1.93E-05	-5.21E-05	9.63E-06	1.20E-05	-1.20E-06	-9.57E-06	-9.86E-07	1.85E-05
1.565	-0.000231142	-0.000273758	-0.000100103	-3.35E-05	-6.16E-05	-1.68E-05	-1.97E-05	-8.84E-05	1.60E-05	1.51E-05	-7.55E-07	-9.80E-06	-7.92E-07	8.75E-06
1.566	-0.000242125	-0.000224813	-8.55E-05	-1.16E-05	-5.76E-05	-1.88E-05	-2.01E-05	-0.000104099	1.71E-05	1.65E-05	-1.40E-06	-1.04E-05	2.06E-06	1.18E-06
1.567	-0.00018125	-0.000135119	-7.47E-05	1.23E-05	-5.53E-05	-2.22E-05	-2.04E-05	-9.42E-05	1.42E-05	1.61E-05	-1.82E-06	-1.02E-05	5.24E-06	-7.06E-06
1.568	-8.87E-05	-4.76E-05	-7.96E-05	9.07E-06	-5.32E-05	-2.59E-05	-2.01E-05	-6.70E-05	9.95E-06	1.59E-05	-1.36E-06	-8.33E-06	5.90E-06	-1.81E-05
1.569	-4.80E-05	1.28E-05	-9.61E-05	-2.06E-05	-5.23E-05	-2.86E-05	-1.91E-05	-3.79E-05	5.12E-06	1.65E-05	-2.28E-07	-6.43E-06	4.30E-06	-3.35E-05
1.57	-0.000102509	3.11E-05	-0.000104773	-4.77E-05	-5.18E-05	-3.04E-05	-1.89E-05	-1.58E-05	-6.35E-07	1.68E-05	9.28E-07	-6.93E-06	3.05E-06	-5.12E-05
1.571	-0.000183462	5.55E-05	-9.52E-05	-4.97E-05	-5.12E-05	-3.21E-05	-2.01E-05	5.82E-06	-6.08E-06	1.65E-05	1.38E-06	-1.03E-05	4.28E-06	-6.40E-05
1.572	-0.000202195	0.000161527	-8.01E-05	-3.40E-05	-4.99E-05	-3.21E-05	-2.19E-05	3.82E-05	-9.55E-06	1.66E-05	1.19E-06	-1.38E-05	8.86E-06	-6.63E-05
1.573	-0.000161216	0.000293629	-7.26E-05	-3.13E-05	-4.88E-05	-2.95E-05	-2.39E-05	7.21E-05	-1.13E-05	1.72E-05	1.15E-06	-1.46E-05	1.46E-05	-6.26E-05
1.574	-9.86E-05	0.000317947	-7.14E-05	-5.61E-05	-4.77E-05	-2.56E-05	-2.57E-05	8.64E-05	-1.27E-05	1.78E-05	1.67E-06	-1.30E-05	1.86E-05	-6.06E-05
1.575	-1.75E-05	0.000218794	-7.46E-05	-8.17E-05	-4.53E-05	-2.24E-05	-2.71E-05	7.42E-05	-1.38E-05	1.76E-05	2.32E-06	-1.14E-05	2.11E-05	-5.87E-05
1.576	6.86E-05	6.41E-05	-8.76E-05	-7.30E-05	-4.08E-05	-2.24E-05	-2.81E-05	4.44E-05	-1.33E-05	1.70E-05	2.09E-06	-1.07E-05	2.39E-05	-5.10E-05
1.577	0.000112843	-0.000119781	-0.000106836	-3.03E-05	-3.76E-05	-2.50E-05	-2.74E-05	8.21E-06	-9.58E-06	1.75E-05	5.74E-07	-9.72E-06	2.74E-05	-3.81E-05
1.578	9.44E-05	-0.00025234	-0.000115334	1.57E-05	-3.63E-05	-2.84E-05	-2.52E-05	-2.58E-05	-1.73E-06	1.85E-05	-1.64E-06	-8.29E-06	3.09E-05	-2.60E-05
1.579	6.28E-05	-0.000234243	-0.000101787	5.89E-05	-3.63E-05	-2.98E-05	-2.36E-05	-5.34E-05	8.98E-06	1.91E-05	-2.78E-06	-8.06E-06	3.28E-05	-1.79E-05
1.58	7.10E-05	-9.77E-05	-7.44E-05	0.000106272	-3.67E-05	-2.94E-05	-2.21E-05	-7.98E-05	1.85E-05	1.93E-05	-2.01E-06	-8.30E-06	3.27E-05	-1.00E-05
1.581	9.63E-05	1.42E-05	-5.90E-05	9.20E-05	-3.74E-05	-2.88E-05	-2.11E-05	-9.07E-05	2.05E-05	1.89E-05	-1.48E-06	-7.84E-06	2.98E-05	-1.50E-06
1.582	0.000113488	1.76E-05	-6.55E-05	-6.89E-07	-3.98E-05	-2.89E-05	-1.93E-05	-5.87E-05	1.58E-05	1.87E-05	-2.10E-06	-7.93E-06	2.58E-05	5.43E-06
1.583	0.000146033	-5.15E-05	-8.35E-05	-7.45E-05	-4.15E-05	-3.05E-05	-1.85E-05	-3.71E-06	1.32E-05	1.95E-05	-2.26E-06	-8.91E-06	2.47E-05	1.33E-05
1.584	0.000192594	-0.000131462	-0.000104965	-7.35E-05	-4.24E-05	-3.22E-05	-1.99E-05	3.35E-05	1.46E-05	2.00E-05	-1.56E-06	-1.01E-05	2.59E-05	1.99E-05
1.585	0.000204031	-0.00016417	-0.000121107	-3.80E-05	-4.30E-05	-3.35E-05	-2.08E-05	4.58E-05	1.41E-05	1.96E-05	-1.17E-06	-9.92E-06	2.64E-05	2.10E-05
1.586	0.000152175	-0.000143542	-0.000127385	-2.03E-05	-4.37E-05	-3.42E-05	-2.22E-05	4.56E-05	7.80E-06	2.01E-05	-1.02E-06	-8.90E-06	2.50E-05	1.52E-05
1.587	6.73E-05	-8.87E-05	-0.000122412	-4.48E-06	-4.40E-05	-3.46E-05	-2.31E-05	3.97E-05	-2.59E-06	2.10E-05	-5.62E-07	-8.89E-06	2.34E-05	6.59E-06
1.588	-1.64E-06	-3.36E-05	-0.00011124	2.68E-05	-4.43E-05	-3.42E-05	-2.38E-05	2.69E-05	-1.34E-05	2.13E-05	3.78E-08	-8.29E-06	2.22E-05	-1.40E-06
1.589	-2.15E-05	-1.35E-05	-0.000103593	3.25E-05	-4.40E-05	-3.33E-05	-2.47E-05	1.27E-05	-2.30E-05	2.13E-05	7.91E-07	-6.84E-06	2.12E-05	-8.23E-06
1.59	-2.21E-06	-1.19E-05	-0.000105689	-1.25E-05	-4.28E-05	-3.28E-05	-2.49E-05	1.91E-07	-3.43E-05	2.12E-05	1.06E-06	-5.89E-06	1.91E-05	-1.37E-05
1.591	9.56E-06	-1.31E-05	-0.000114848	-7.29E-05	-4.17E-05	-3.30E-05	-2.57E-05	-1.34E-05	-4.84E-05	2.05E-05	8.11E-07	-5.66E-06	1.56E-05	-1.63E-05
1.592	-1.75E-05	-1.12E-05	-0.000124114	-0.000112528	-4.05E-05	-3.32E-05	-2.68E-05	-2.55E-05	-5.99E-05	1.94E-05	6.73E-07	-5.92E-06	1.27E-05	-1.45E-05
1.593	-7.30E-05	4.05E-06	-0.0001293	-0.000118887	-3.91E-05	-3.34E-05	-2.73E-05	-2.28E-05	-6.41E-05	1.84E-05	1.88E-06	-6.89E-06	1.25E-05	-9.03E-06
1.594	-0.000130482	2.75E-05	-0.000130816	-9.93E-05	-3.76E-05	-3.39E-05	-2.70E-05	-5.15E-06	-6.21E-05	1.70E-05	4.45E-06	-7.82E-06	1.40E-05	-2.22E-06
1.595	-0.000161393	-5.52E-06	-0.000133125	-7.43E-05	-3.63E-05	-3.52E-05	-2.66E-05	9.50E-06	-5.66E-05	1.53E-05	6.60E-06	-8.53E-06	1.53E-05	5.85E-06
1.596	-0.000144822	-0.000153531	-0.000137942	-6.01E-05	-3.47E-05	-3.75E-05	-2.63E-05	9.34E-06	-4.82E-05	1.37E-05	7.78E-06	-8.74E-06	1.57E-05	1.70E-05
1.597	-9.30E-05	-0.000329105	-0.000142745	-5.82E-05	-3.31E-05	-3.97E-05	-2.60E-05	1.08E-06	-3.83E-05	1.24E-05	8.59E-06	-7.76E-06	1.52E-05	2.83E-05
1.598	-4.50E-05	-0.000358398	-0.000145675	-5.69E-05	-3.35E-05	-4.10E-05	-2.64E-05	-3.78E-06	-2.84E-05	1.12E-05	9.28E-06	-6.07E-06	1.49E-05	3.45E-05
1.599	-3.36E-05	-0.000249985	-0.000148359	-5.11E-05	-3.51E-05	-4.31E-05	-2.73E-05	-3.87E-06	-2.01E-05	1.07E-05	8.87E-06	-5.68E-06	1.53E-05	3.46E-05
1.6	-6.01E-05	-0.000147242	-0.000147629	-4.31E-05	-3.53E-05	-4.63E-05	-2.84E-05	-2.46E-06	-1.55E-05	1.10E-05	7.72E-06	-7.12E-06	1.63E-05	3.09E-05
1.601	-9.34E-05	-7.27E-05	-0.000139739	-3.58E-05	-3.36E-05	-4.83E-05	-2.88E-05	-1.92E-06	-1.49E-05	1.15E-05	6.94E-06	-8.64E-06	1.67E-05	2.61E-05
1.602	-0.000101247	-1.33E-06	-0.000127733	-2.93E-05	-3.21E-05	-4.84E-05	-2.77E-05	-2.50E-06	-1.48E-05	1.17E-05	6.04E-06	-9.38E-06	1.50E-05	2.27E-05
1.603	-8.67E-05	4.84E-05	-0.000122453	-2.67E-05	-3.22E-05	-4.96E-05	-2.71E-05	-4.74E-06	-1.34E-05	1.19E-05	5.11E-06	-8.83E-06	1.16E-05	2.05E-05
1.604	-7.29E-05	9.66E-05	-0.000126796	-2.79E-05	-3.09E-05	-5.11E-05	-2.72E-05	-7.25E-06	-1.18E-05	1.26E-05	4.65E-06	-8.36E-06	8.87E-06	1.64E-05
1.605	-7.15E-05	0.000141302	-0.000133148	-3.04E-05	-2.88E-05	-5.00E-05	-2.67E-05	-8.88E-06	-1.10E-05	1.29E-05	4.41E-06	-1.10E-05	6.09E-06	8.92E-06
1.606	-7.49E-05	0.000134753	-0.000133855	-3.20E-05	-2.71E-05	-4.89E-05	-2.73E-05	-1.00E-05	-1.14E-05	1.12E-05	4.86E-06	-1.50E-05	1.35E-06	2.15E-07
1.607	-7.18E-05	7.42E-05	-0.000130233	-3.27E-05	-2.57E-05	-1.53E-05	-2.74E-05	-1.28E-05	-1.21E-05	8.35E-06	5.66E-06	-1.64E-05	-2.95E-06	-7.62E-06
1.608	-6.43E-05	2.69E-06	-0.00012775	-3.29E-05	-2.69E-05	4.65E-06	-2.62E-05	-1.58E-05	-1.54E-05	6.50E-06	6.14E-06	-1.57E-05	-4.52E-06	-1.48E-05
1.609	-6.74E-05	-4.95E-05	-0.000128685	-3.42E-05	-2.92E-05	-3.60E-06	-2.67E-05	-1.82E-05	-2.25E-05	7.08E-06	6.31E-06	-1.51E-05	-5.66E-06	-2.13E-05
1.61	-8.37E-05	-8.27E-05	-0.000127936	-3.58E-05	-2.99E-05	2.69E-06	-2.81E-05	-2.19E-05	-2.79E-05	8.66E-06	6.69E-06	-1.55E-05	-6.60E-06	-2.33E-05
1.611	-8.92E-05	-9.81E-05	-0.000117402	-3.43E-05	-3.06E-05	-1.91E-06	-2.81E-05	-2.65E-05	-2.68E-05	8.35E-06	7.49E-06	-1.56E-05	-6.48E-06	-2.08E-05
1.612	-6.48E-05	-0.000104653	-0.000100166	-2.69E-05	-3.32E-05	1.25E-06	-2.80E-05	-3.23E-05	-2.14E-05	6.42E-06	8.27E-06	-1.50E-05	-6.19E-06	-1.80E-05
1.613	-2.27E-05	-9.01E-05	-8.46E-05	-1.84E-05	-3.49E-05	-6.96E-07	-2.77E-05	-3.61E-05	-1.74E-05	4.69E-06	8.55E-06	-1.56E-05	-6.41E-06	-1.44E-05
1.614	1.50E-05	-3.93E-05	-7.42E-05	-1.27E-05	-3.45E-05	2.48E-07	-2.58E-05	-3.42E-05	-1.73E-05	3.46E-06	8.38E-06	-1.67E-05	-6.54E-06	-1.05E-05
1.615	4.65E-05	9.39E-06	-6.52E-05	-9.52E-06	-3.46E-05	1.10E-07	-2.46E-05	-2.75E-05	-1.90E-05	2.82E-06	8.24E-06	-1.70E-05	-7.34E-06	-8.26E-06
1.616	7.02E-05	-3.87E-06	-5.77E-05	-9.18E-06	-3.57E-05	-3.86E-07	-2.47E-05	-1.96E-05	-2.07E-05	2.46E-06	8.53E-06	-1.73E-05	-9.04E-06	-9.35E-06
1.617	7.78E-05	-5.71E-05	-5.33E-05	-1.05E-05	-3.52E-05	5.90E-07	-2.48E-05	-1.53E-05	-2.41E-05	2.87E-06	8.87E-06	-1.79E-05	-9.21E-06	-1.19E-05
1.618	6.62E-05	-8.57E-05	-5.10E-05	-1.31E-05	-3.27E-05	-7.30E-07	-2.48E-05	-1.39E-05	-3.33E-05	4.28E-06	8.74E-06	-1.80E-05	-6.94E-06	-1.45E-05
1.619	3.35E-05	-8.44E-05	-4.92E-05	-1.58E-05	-3.00E-05	8.15E-07	-2.47E-05	-1.26E-05	-4.99E-05	5.63E-06	8.73E-06	-1.72E-05	-3.08E-06	-1.67E-05
1.62	-1.78E-05	-8.52E-05	-4.77E-05	-1.86E-05	-2.87E-05	-8.54E-07	-2.55E-05	-1.08E-05	-6.86E-05	5.93E-06	9.45E-06	-1.62E-05	9.54E-07	-1.77E-05
1.621	-7.59E-05	-8.73E-05	-4.96E-05	-2.27E-05	-2.90E-05	8.54E-07	-2.71E-05	-9.96E-06	-7.99E-05	5.59E-06	1.09E-05	-1.48E-05	4.99E-06	-1.79E-05
1.622	-0.00010991	-6.03E-05	-5.57E-05	-3.12E-05	-2.97E-05	-8.22E-07	-2.76E-05	-1.04E-05	-8.17E-05	5.75E-06	1.19E-05	-1.29E-05	9.50E-06	-1.69E-05
1.623	-9.92E-05	-2.79E-06	-6.19E-05	-3.98E-05	-2.99E-05	7.65E-07	-2.69E-05	-1.22E-05	-7.89E-05	5.92E-06	1.22E-05	-1.10E-05	1.40E-05	-1.45E-05
1.624	-6.09E-05	3.65E-05	-6.45E-05	-4.28E-05	-3.05E-05	-6.90E-07	-2.59E-05	-1.67E-05	-7.75E-05	5.11E-06	1.19E-05	-9.97E-06	1.62E-05	-1.14E-05
1.625	-2.60E-05	-5.85E-06	-6.49E-05	-4.25E-05	-3.25E-05	6.01E-07	-2.54E-05	-2.16E-05	-7.95E-05	3.29E-06	1.10E-05	-1.03E-05	1.57E-05	-8.85E-06
1.626	-1.16E-05	-9.66E-05	-6.46E-05	-4.35E-05	-3.37E-05	-5.04E-07	-2.57E-05	-2.30E-05	-8.39E-05	1.90E-06	1.01E-05	-1.10E-05	1.46E-05	-8.10E-06
1.627	-2.08E-05	-0.000115243	-6.17E-05	-3.73E-05	-3.41E-05	4.03E-07	-2.60E-05	-2.07E-05	-8.79E-05	1.57E-06	9.73E-06	-1.12E-05	1.50E-05	-9.27E-06
1.628	-3.98E-05	-2.70E-05	-5.34E-05	-9.55E-06	-3.52E-05	-3.01E-07	-2.64E-05	-1.85E-05	-8.83E-05	1.57E-06	9.00E-06	-1.08E-05	1.70E-05	-1.06E-05
1.629	-4.68E-05	7.71E-05	-3.99E-05	2.05E-05	-3.65E-05	2.02E-07	-2.66E-05	-1.65E-05	-8.37E-05	3.34E-07	7.47E-06	-9.61E-06	1.93E-05	-1.09E-05
1.63	-4.69E-05	0.000153059	-2.78E-05	3.88E-06	-3.79E-05	-1.08E-07	-2.66E-05	-1.40E-05	-7.64E-05	-1.92E-06	5.79E-06	-8.11E-06	2.14E-05	-1.04E-05
1.631	-5.27E-05	0.000164423	-2.78E-05	-4.63E-05	-4.00E-05	2.22E-08	-2.76E-05	-1.10E-05	-7.22E-05	-3.25E-06	4.48E-06	-7.88E-06	2.23E-05	-1.09E-05
1.632	-4.52E-05	4.32E-05	-3.94E-05	-5.92E-05	-4.09E-05	5.52E-08	-2.83E-05	-8.64E-06	-7.44E-05	-2.68E-06	4.50E-06	-8.91E-06	2.05E-05	-1.28E-05
1.633	-1.20E-05	-0.000131444	-5.22E-05	-3.45E-05	-3.97E-05	-1.23E-07	-2.71E-05	-6.44E-06	-7.74E-05	-8.73E-07	5.91E-06	-8.93E-06	1.60E-05	-1.51E-05
1.634	1.77E-05	-0.000187633	-6.43E-05	-3.07E-05	-3.57E-05	-2.49E-05	-2.43E-05	-3.21E-06	-7.49E-05	1.01E-08	7.30E-06	-6.57E-06	1.07E-05	-1.74E-05
1.635	1.57E-05	-0.000117328	-7.35E-05	-4.58E-05	-3.14E-05	-4.03E-05	-2.27E-05	-2.62E-06	-7.20E-05	-7.22E-07	6.25E-06	-5.38E-06	8.73E-06	-1.98E-05
1.636	-9.87E-07	-6.85E-05	-7.65E-05	-4.94E-05	-2.95E-05	-3.24E-05	-2.23E-05	-5.99E-06	-7.44E-05	-6.20E-07	3.97E-06	-6.65E-06	1.01E-05	-2.13E-05
1.637	-7.27E-06	-8.13E-05	-7.60E-05	-5.08E-05	-2.94E-05	-3.55E-05	-2.13E-05	-8.94E-06	-7.63E-05	6.68E-07	3.06E-06	-7.75E-06	1.22E-05	-2.30E-05
1.638	-7.20E-06	-7.43E-05	-7.59E-05	-6.36E-05	-3.00E-05	-3.16E-05	-2.06E-05	-8.14E-06	-7.00E-05	6.86E-07	3.04E-06	-7.68E-06	1.16E-05	-2.55E-05
1.639	-7.42E-06	-3.57E-05	-7.78E-05	-7.50E-05	-2.86E-05	-3.52E-05	-2.01E-05	-5.06E-06	-5.96E-05	-9.31E-08	3.12E-06	-7.04E-06	8.20E-06	-2.53E-05
1.64	-1.71E-06	-1.67E-05	-7.89E-05	-7.35E-05	-2.75E-05	-3.19E-05	-1.87E-05	-4.49E-06	-5.50E-05	-2.24E-08	2.46E-06	-7.48E-06	6.36E-06	-2.12E-05
1.641	1.97E-05	-1.87E-05	-7.78E-05	-6.55E-05	-2.72E-05	-3.09E-05	-1.65E-05	-5.59E-06	-5.84E-05	1.10E-06	1.69E-06	-7.94E-06	6.43E-06	-1.64E-05
1.642	3.68E-05	-2.57E-05	-7.65E-05	-6.30E-05	-2.72E-05	-2.86E-05	-1.45E-05	-5.15E-06	-6.42E-05	2.79E-06	1.62E-06	-8.21E-06	6.70E-06	-1.27E-05
1.643	2.83E-05	-3.71E-05	-7.78E-05	-7.04E-05	-2.78E-05	-2.86E-05	-1.42E-05	-3.51E-06	-6.72E-05	3.99E-06	2.29E-06	-7.77E-06	6.70E-06	-1.01E-05
1.644	2.48E-06	-5.78E-05	-8.15E-05	-7.88E-05	-2.92E-05	-2.81E-05	-1.53E-05	-2.16E-06	-6.44E-05	4.19E-06	2.30E-06	-6.52E-06	6.66E-06	-9.75E-06
1.645	-2.16E-05	-8.32E-05	-8.53E-05	-8.01E-05	-3.07E-05	-2.67E-05	-1.59E-05	-2.28E-06	-5.78E-05	3.28E-06	8.41E-07	-5.68E-06	5.65E-06	-1.15E-05
1.646	-3.60E-05	-9.66E-05	-8.86E-05	-7.14E-05	-3.18E-05	-2.73E-05	-1.49E-05	-3.05E-06	-5.07E-05	2.40E-06	-4.46E-07	-6.28E-06	3.32E-06	-1.17E-05
1.647	-3.99E-05	-9.33E-05	-9.05E-05	-5.50E-05	-3.30E-05	-2.76E-05	-1.34E-05	-2.73E-06	-4.58E-05	1.61E-06	-6.44E-07	-7.89E-06	1.09E-06	-7.31E-06
1.648	-2.84E-05	-8.14E-05	-9.18E-05	-3.33E-05	-3.40E-05	-3.07E-05	-1.25E-05	-9.63E-07	-4.39E-05	-3.35E-07	-2.64E-07	-9.34E-06	1.05E-06	2.68E-07
1.649	-7.04E-06	-7.46E-05	-9.21E-05	-1.60E-05	-3.48E-05	-3.07E-05	-1.28E-05	1.32E-06	-4.42E-05	-2.98E-06	5.58E-08	-1.15E-05	3.36E-06	7.96E-06
1.65	1.04E-05	-7.59E-05	-9.16E-05	-1.60E-05	-3.48E-05	-3.12E-05	-1.38E-05	3.34E-06	-4.47E-05	-5.92E-06	6.80E-08	-1.46E-05	5.95E-06	1.41E-05
1.651	1.30E-05	-8.08E-05	-9.07E-05	-3.22E-05	-3.41E-05	-2.93E-05	-1.47E-05	5.44E-06	-4.41E-05	-8.97E-06	-5.10E-07	-1.87E-05	6.18E-06	1.88E-05
1.652	3.05E-06	-8.32E-05	-9.11E-05	-4.89E-05	-3.41E-05	-3.12E-05	-1.55E-05	7.63E-06	-4.24E-05	-1.09E-05	-1.14E-06	-2.24E-05	3.80E-06	2.09E-05
1.653	-1.08E-05	-8.40E-05	-9.17E-05	-5.25E-05	-3.51E-05	-3.19E-05	-1.59E-05	8.34E-06	-3.94E-05	-1.13E-05	-1.77E-06	-2.50E-05	2.98E-07	2.03E-05
1.654	-1.85E-05	-8.41E-05	-9.08E-05	-4.52E-05	-3.55E-05	-3.32E-05	-1.73E-05	6.13E-06	-3.50E-05	-1.19E-05	-2.39E-06	-2.53E-05	-2.41E-06	1.79E-05
1.655	-1.93E-05	-8.04E-05	-8.95E-05	-3.94E-05	-3.54E-05	-3.36E-05	-1.99E-05	2.64E-06	-3.06E-05	-1.39E-05	-3.49E-06	-2.37E-05	-4.44E-06	1.51E-05
1.656	-1.85E-05	-7.20E-05	-8.94E-05	-4.03E-05	-3.55E-05	-3.60E-05	-2.15E-05	7.68E-07	-2.66E-05	-1.80E-05	-5.03E-06	-2.07E-05	-7.45E-06	1.32E-05
1.657	-1.86E-05	-6.57E-05	-8.94E-05	-4.25E-05	-3.58E-05	-3.68E-05	-2.18E-05	-1.14E-06	-2.29E-05	-2.25E-05	-5.97E-06	-1.54E-05	-1.02E-05	1.07E-05
1.658	-1.89E-05	-6.29E-05	-8.89E-05	-4.03E-05	-3.57E-05	-3.75E-05	-2.14E-05	-2.93E-06	-1.98E-05	-2.26E-05	-6.01E-06	-7.35E-06	-1.19E-05	4.66E-06
1.659	-1.86E-05	-6.02E-05	-8.84E-05	-3.86E-05	-3.57E-05	-3.77E-05	-2.26E-05	-3.45E-06	-1.85E-05	-1.65E-05	-5.96E-06	-3.89E-07	-1.32E-05	-3.94E-06
1.66	-1.72E-05	-5.93E-05	-8.68E-05	-4.12E-05	-3.45E-05	-3.80E-05	-2.38E-05	-3.79E-06	-1.80E-05	-9.08E-06	-6.33E-06	3.56E-06	-1.22E-05	-9.54E-06
1.661	-1.60E-05	-6.46E-05	-8.62E-05	-4.39E-05	-3.14E-05	-3.65E-05	-2.33E-05	-5.01E-06	-1.61E-05	-4.47E-06	-6.25E-06	6.00E-06	-7.71E-06	-1.15E-05
1.662	-1.62E-05	-7.61E-05	-8.90E-05	-4.66E-05	-3.04E-05	-3.48E-05	-2.18E-05	-6.16E-06	-1.19E-05	-2.59E-06	-5.98E-06	5.31E-06	-2.19E-06	-1.39E-05
1.663	-1.74E-05	-8.58E-05	-9.16E-05	-4.87E-05	-3.11E-05	-3.47E-05	-2.14E-05	-5.26E-06	-7.93E-06	-1.42E-06	-5.97E-06	2.49E-06	1.42E-06	-1.89E-05
1.664	-1.99E-05	-8.75E-05	-9.25E-05	-4.92E-05	-3.20E-05	-3.48E-05	-2.20E-05	-4.66E-06	-4.70E-06	-5.21E-07	-6.68E-06	1.47E-07	3.20E-06	-2.66E-05
1.665	-2.20E-05	-8.12E-05	-9.27E-05	-4.76E-05	-3.26E-05	-3.54E-05	-2.25E-05	-4.33E-06	-1.40E-06	-8.84E-07	-7.38E-06	-2.50E-06	4.59E-06	-3.34E-05
1.666	-2.32E-05	-7.27E-05	-9.11E-05	-4.48E-05	-3.27E-05	-3.54E-05	-2.50E-05	-5.13E-06	1.61E-06	-1.53E-06	-6.77E-06	-5.11E-06	6.34E-06	-3.62E-05
1.667	-2.39E-05	-6.66E-05	-8.82E-05	-4.13E-05	-3.24E-05	-3.54E-05	-2.63E-05	-7.17E-06	4.43E-06	-1.96E-06	-6.02E-06	-7.17E-06	7.22E-06	-3.55E-05
1.668	-2.24E-05	-6.32E-05	-8.46E-05	-3.92E-05	-3.13E-05	-3.54E-05	-2.61E-05	-1.07E-05	8.22E-06	-7.74E-07	-5.75E-06	-7.15E-06	7.84E-06	-3.37E-05
1.669	-1.96E-05	-6.12E-05	-8.10E-05	-3.84E-05	-3.21E-05	-3.81E-05	-2.62E-05	-1.46E-05	1.40E-05	2.30E-06	-5.36E-06	-4.92E-06	9.89E-06	-3.20E-05
1.67	-1.73E-05	-5.91E-05	-7.76E-05	-3.81E-05	-3.35E-05	-3.83E-05	-2.71E-05	-1.53E-05	2.09E-05	7.00E-06	-5.08E-06	-2.73E-06	1.26E-05	-2.93E-05
1.671	-1.59E-05	-5.54E-05	-7.61E-05	-3.73E-05	-3.24E-05	-3.82E-05	-2.87E-05	-1.34E-05	2.68E-05	1.14E-05	-4.59E-06	-1.92E-06	1.53E-05	-2.57E-05
1.672	-1.52E-05	-5.32E-05	-7.63E-05	-3.49E-05	-3.00E-05	-3.78E-05	-3.04E-05	-1.16E-05	3.07E-05	1.32E-05	-4.58E-06	-2.68E-06	1.78E-05	-2.37E-05
1.673	-1.66E-05	-5.83E-05	-7.85E-05	-3.40E-05	-2.92E-05	-3.78E-05	-3.24E-05	-1.07E-05	3.27E-05	1.03E-05	-5.75E-06	-6.19E-06	2.05E-05	-2.37E-05
1.674	-1.92E-05	-6.81E-05	-8.25E-05	-3.54E-05	-3.07E-05	-3.70E-05	-3.32E-05	-9.33E-06	3.40E-05	4.50E-06	-7.04E-06	-1.22E-05	2.24E-05	-2.38E-05
1.675	-1.86E-05	-7.54E-05	-8.66E-05	-3.77E-05	-3.43E-05	-3.63E-05	-3.23E-05	-9.01E-06	3.54E-05	-4.55E-07	-6.85E-06	-1.75E-05	2.20E-05	-2.21E-05
1.676	-1.45E-05	-7.63E-05	-8.85E-05	-3.98E-05	-3.88E-05	-3.55E-05	-3.17E-05	-1.12E-05	3.51E-05	-3.36E-06	-5.15E-06	-2.04E-05	1.93E-05	-1.95E-05
1.677	-8.56E-06	-7.05E-05	-8.72E-05	-4.18E-05	-4.10E-05	-3.55E-05	-3.30E-05	-1.54E-05	3.11E-05	-6.21E-06	-4.01E-06	-2.09E-05	1.58E-05	-1.76E-05
1.678	-2.95E-06	-6.16E-05	-8.44E-05	-4.38E-05	-4.22E-05	-3.50E-05	-3.44E-05	-1.82E-05	2.33E-05	-1.17E-05	-4.51E-06	-1.99E-05	1.28E-05	-1.54E-05
1.679	1.12E-06	-5.53E-05	-8.24E-05	-4.58E-05	-4.44E-05	-3.39E-05	-3.47E-05	-1.88E-05	1.45E-05	-2.01E-05	-5.24E-06	-1.80E-05	1.11E-05	-1.13E-05
1.68	2.68E-06	-5.42E-05	-8.22E-05	-4.69E-05	-4.56E-05	-3.38E-05	-3.29E-05	-1.72E-05	7.35E-06	-3.00E-05	-4.88E-06	-1.65E-05	1.06E-05	-6.56E-06
1.681	-5.25E-08	-5.43E-05	-8.17E-05	-4.68E-05	-4.47E-05	-3.52E-05	-3.06E-05	-1.42E-05	5.00E-07	-3.46E-05	-4.58E-06	-1.37E-05	1.02E-05	-3.74E-06
1.682	-8.48E-06	-5.28E-05	-8.21E-05	-4.63E-05	-4.42E-05	-3.67E-05	-2.74E-05	-1.28E-05	-7.40E-06	-2.95E-05	-5.26E-06	-8.18E-06	9.28E-06	-2.12E-06
1.683	-1.84E-05	-4.95E-05	-8.33E-05	-4.61E-05	-4.43E-05	-3.56E-05	-2.42E-05	-1.35E-05	-1.40E-05	-1.82E-05	-6.40E-06	-2.16E-06	8.34E-06	1.01E-06
1.684	-2.16E-05	-4.56E-05	-8.42E-05	-4.60E-05	-4.35E-05	-3.30E-05	-2.39E-05	-1.21E-05	-1.64E-05	-8.72E-06	-6.50E-06	1.93E-06	6.74E-06	4.34E-06
1.685	-1.55E-05	-4.49E-05	-8.61E-05	-4.50E-05	-4.21E-05	-3.06E-05	-2.56E-05	-9.53E-06	-1.24E-05	-5.09E-06	-5.38E-06	4.05E-06	3.93E-06	3.72E-06
1.686	-6.74E-06	-4.91E-05	-8.90E-05	-4.35E-05	-4.09E-05	-2.99E-05	-2.50E-05	-9.15E-06	-4.19E-06	-5.51E-06	-3.99E-06	3.43E-06	2.52E-06	-2.23E-06
1.687	-2.13E-06	-5.29E-05	-8.87E-05	-4.03E-05	-3.98E-05	-2.91E-05	-2.11E-05	-1.05E-05	3.91E-06	-6.11E-06	-2.78E-06	7.61E-07	2.35E-06	-9.67E-06
1.688	-2.66E-06	-5.20E-05	-8.54E-05	-3.51E-05	-3.94E-05	-2.77E-05	-1.86E-05	-1.40E-05	1.04E-05	-6.78E-06	-2.94E-06	-4.18E-06	1.31E-06	-1.33E-05
1.689	-3.12E-06	-5.03E-05	-8.09E-05	-3.10E-05	-3.79E-05	-2.66E-05	-1.94E-05	-1.80E-05	1.49E-05	-9.71E-06	-4.28E-06	-1.14E-05	-1.07E-06	-1.44E-05
1.69	-1.22E-06	-4.83E-05	-7.68E-05	-3.00E-05	-3.71E-05	-2.74E-05	-2.13E-05	-2.01E-05	1.69E-05	-8.88E-06	-4.85E-06	-1.49E-05	-2.59E-06	-1.72E-05
1.691	-1.07E-06	-4.76E-05	-7.55E-05	-3.07E-05	-3.95E-05	-2.75E-05	-2.53E-05	-1.96E-05	1.63E-05	2.74E-07	-5.04E-06	-1.23E-05	-3.94E-06	-2.22E-05
1.692	-4.38E-06	-5.09E-05	-7.56E-05	-3.36E-05	-4.18E-05	-2.63E-05	-3.20E-05	-1.87E-05	1.35E-05	1.29E-05	-4.76E-06	-7.10E-06	-7.26E-06	-2.56E-05
1.693	-6.07E-06	-5.65E-05	-7.58E-05	-3.91E-05	-4.22E-05	-2.55E-05	-3.64E-05	-1.76E-05	1.07E-05	2.07E-05	-2.89E-06	-2.61E-06	-9.96E-06	-2.45E-05
1.694	-3.94E-06	-6.05E-05	-7.91E-05	-4.46E-05	-4.05E-05	-2.56E-05	-3.53E-05	-1.51E-05	9.17E-06	1.84E-05	-1.69E-06	1.98E-06	-9.77E-06	-2.03E-05
1.695	-1.77E-06	-6.09E-05	-8.43E-05	-4.81E-05	-3.86E-05	-2.65E-05	-3.21E-05	-1.18E-05	9.95E-06	1.05E-05	-2.93E-06	8.40E-06	-8.64E-06	-1.52E-05
1.696	-2.03E-06	-5.84E-05	-8.74E-05	-4.70E-05	-3.74E-05	-2.81E-05	-2.76E-05	-8.86E-06	1.26E-05	4.32E-06	-4.14E-06	1.64E-05	-7.48E-06	-8.89E-06
1.697	-3.15E-06	-5.42E-05	-8.85E-05	-4.32E-05	-3.57E-05	-2.97E-05	-1.79E-05	-7.54E-06	1.49E-05	4.77E-06	-3.37E-06	2.65E-05	-5.04E-06	8.21E-07
1.698	-4.28E-06	-5.16E-05	-8.98E-05	-4.08E-05	-3.29E-05	-3.14E-05	-5.23E-06	-7.36E-06	1.57E-05	9.22E-06	-2.84E-06	3.63E-05	-1.93E-06	1.17E-05
1.699	-6.18E-06	-5.06E-05	-9.29E-05	-3.91E-05	-2.97E-05	-3.37E-05	1.51E-06	-8.24E-06	1.53E-05	1.01E-05	-3.47E-06	4.09E-05	1.05E-06	2.11E-05
1.7	-7.51E-06	-5.15E-05	-9.73E-05	-3.88E-05	-2.78E-05	-3.60E-05	1.94E-06	-8.71E-06	1.47E-05	6.75E-06	-4.10E-06	3.79E-05	3.34E-06	2.68E-05
1.701	-9.71E-06	-5.28E-05	-0.000100732	-3.97E-05	-2.65E-05	-3.69E-05	2.30E-06	-7.49E-06	1.46E-05	4.68E-06	-3.84E-06	2.91E-05	5.02E-06	2.82E-05
1.702	-1.18E-05	-5.22E-05	-0.000102164	-4.09E-05	-2.47E-05	-3.69E-05	2.09E-06	-5.99E-06	1.49E-05	8.50E-06	-3.17E-06	1.99E-05	6.35E-06	2.58E-05
1.703	-1.24E-05	-5.16E-05	-0.000101809	-4.22E-05	-2.34E-05	-3.74E-05	-3.60E-06	-6.08E-06	1.46E-05	1.65E-05	-2.89E-06	1.56E-05	7.18E-06	1.98E-05
1.704	-9.83E-06	-5.09E-05	-0.00010042	-4.31E-05	-2.43E-05	-3.79E-05	-1.47E-05	-7.47E-06	1.36E-05	2.53E-05	-2.85E-06	1.80E-05	7.21E-06	1.10E-05
1.705	-5.10E-06	-4.99E-05	-0.000100301	-4.34E-05	-2.83E-05	-3.83E-05	-2.61E-05	-8.25E-06	1.22E-05	3.32E-05	-2.52E-06	2.14E-05	6.80E-06	2.08E-06
1.706	-2.02E-06	-4.83E-05	-0.000101687	-4.30E-05	-3.40E-05	-3.91E-05	-3.42E-05	-6.59E-06	1.01E-05	3.99E-05	-1.26E-06	1.65E-05	6.03E-06	-4.68E-06
1.707	-5.60E-06	-4.63E-05	-0.000102896	-4.16E-05	-3.84E-05	-3.93E-05	-3.59E-05	-3.42E-06	6.83E-06	4.51E-05	1.83E-07	-3.87E-07	5.31E-06	-1.14E-05
1.708	-1.38E-05	-4.47E-05	-0.000102933	-3.84E-05	-4.13E-05	-3.92E-05	-3.17E-05	-1.29E-06	2.54E-06	4.91E-05	6.73E-07	-2.33E-05	5.33E-06	-2.07E-05
1.709	-1.94E-05	-4.64E-05	-0.000102634	-3.52E-05	-4.50E-05	-3.89E-05	-2.27E-05	-2.03E-07	-1.86E-06	4.95E-05	1.25E-06	-4.24E-05	6.19E-06	-3.03E-05
1.71	-1.93E-05	-5.08E-05	-0.000103044	-3.50E-05	-4.81E-05	-3.76E-05	-9.19E-06	1.03E-06	-6.55E-06	4.52E-05	2.63E-06	-5.03E-05	8.56E-06	-3.62E-05
1.711	-1.45E-05	-5.49E-05	-0.000104352	-3.65E-05	-4.90E-05	-3.77E-05	6.00E-06	2.97E-06	-1.06E-05	3.96E-05	3.31E-06	-4.78E-05	1.09E-05	-3.91E-05
1.712	-9.32E-06	-5.75E-05	-0.000106099	-3.67E-05	-5.11E-05	-3.89E-05	1.66E-05	1.95E-06	-1.26E-05	3.26E-05	2.61E-06	-4.05E-05	1.18E-05	-4.00E-05
1.713	-6.78E-06	-5.87E-05	-0.000108048	-3.64E-05	-5.63E-05	-3.96E-05	1.86E-05	-4.11E-06	-1.28E-05	2.07E-05	7.01E-07	-3.26E-05	1.24E-05	-3.84E-05
1.714	-6.84E-06	-5.87E-05	-0.000109229	-3.54E-05	-6.20E-05	-3.96E-05	1.16E-05	-9.99E-06	-1.27E-05	5.44E-06	-1.82E-06	-2.76E-05	1.24E-05	-3.54E-05
1.715	-7.11E-06	-5.76E-05	-0.000109685	-3.43E-05	-6.56E-05	-3.87E-05	-2.40E-06	-1.26E-05	-1.34E-05	-6.97E-06	-3.93E-06	-2.51E-05	1.20E-05	-3.37E-05
1.716	-9.00E-06	-5.58E-05	-0.000109132	-3.11E-05	-6.57E-05	-3.66E-05	-1.32E-05	-1.23E-05	-1.28E-05	-1.32E-05	-5.09E-06	-2.05E-05	1.10E-05	-3.32E-05
1.717	-1.10E-05	-5.45E-05	-0.00010589	-2.66E-05	-6.20E-05	-3.36E-05	-1.70E-05	-9.86E-06	-1.08E-05	-1.51E-05	-4.87E-06	-1.31E-05	9.50E-06	-3.21E-05
1.718	-1.13E-05	-5.28E-05	-0.000103801	-2.33E-05	-5.47E-05	-3.27E-05	-2.19E-05	-8.82E-06	-1.03E-05	-1.51E-05	-2.81E-06	-8.43E-06	9.06E-06	-2.94E-05
1.719	-1.27E-05	-5.16E-05	-0.000105067	-2.27E-05	-4.51E-05	-3.26E-05	-3.11E-05	-8.58E-06	-1.14E-05	-1.23E-05	-1.09E-06	-6.78E-06	9.87E-06	-2.48E-05
1.72	-1.30E-05	-5.07E-05	-0.000106087	-2.52E-05	-3.52E-05	-3.18E-05	-4.58E-05	-8.34E-06	-1.33E-05	-5.90E-06	-1.29E-06	-1.66E-06	1.05E-05	-1.96E-05
1.721	-1.34E-05	-4.92E-05	-0.000106041	-3.11E-05	-2.94E-05	-3.12E-05	-6.27E-05	-8.81E-06	-1.51E-05	4.76E-06	-2.39E-06	9.46E-06	9.90E-06	-1.85E-05
1.722	-1.45E-05	-4.88E-05	-0.000106259	-4.48E-05	-2.95E-05	-3.26E-05	-7.68E-05	-1.04E-05	-1.48E-05	1.55E-05	-3.43E-06	1.91E-05	8.65E-06	-2.09E-05
1.723	-1.70E-05	-4.90E-05	-0.000109828	-6.26E-05	-3.33E-05	-3.52E-05	-8.82E-05	-1.27E-05	-1.21E-05	2.42E-05	-3.90E-06	1.99E-05	6.48E-06	-2.20E-05
1.724	-2.06E-05	-5.09E-05	-0.000115395	-7.42E-05	-3.58E-05	-3.73E-05	-9.14E-05	-1.31E-05	-8.93E-06	3.39E-05	-3.87E-06	1.30E-05	4.20E-06	-1.92E-05
1.725	-2.31E-05	-5.22E-05	-0.000114949	-7.40E-05	-3.71E-05	-3.94E-05	-8.42E-05	-1.24E-05	-7.53E-06	4.65E-05	-3.27E-06	3.62E-06	3.32E-06	-1.38E-05
1.726	-2.47E-05	-5.10E-05	-0.000106914	-7.08E-05	-4.03E-05	-4.11E-05	-6.66E-05	-1.15E-05	-8.43E-06	5.82E-05	-2.55E-06	-2.60E-06	3.44E-06	-8.71E-06
1.727	-2.33E-05	-4.93E-05	-9.80E-05	-7.50E-05	-4.68E-05	-4.17E-05	-4.02E-05	-1.17E-05	-1.01E-05	6.15E-05	-2.60E-06	-2.99E-06	3.83E-06	-6.03E-06
1.728	-2.01E-05	-4.92E-05	-9.46E-05	-8.79E-05	-5.47E-05	-4.01E-05	-8.92E-06	-1.37E-05	-1.07E-05	5.27E-05	-3.04E-06	-1.03E-06	3.84E-06	-6.32E-06
1.729	-1.84E-05	-4.99E-05	-9.58E-05	-0.000106704	-6.02E-05	-3.85E-05	1.73E-05	-1.63E-05	-9.59E-06	3.53E-05	-2.21E-06	-1.40E-06	3.77E-06	-8.97E-06
1.73	-1.97E-05	-4.98E-05	-9.83E-05	-0.000125001	-6.03E-05	-3.75E-05	3.15E-05	-1.65E-05	-8.01E-06	1.86E-05	-1.32E-07	-4.32E-06	3.14E-06	-1.46E-05
1.731	-2.27E-05	-4.87E-05	-0.000102937	-0.000127079	-5.46E-05	-3.62E-05	3.35E-05	-1.46E-05	-6.96E-06	9.33E-06	1.75E-06	-7.35E-06	1.89E-06	-2.25E-05
1.732	-2.41E-05	-4.67E-05	-0.000107744	-9.70E-05	-4.59E-05	-3.48E-05	2.68E-05	-1.21E-05	-6.23E-06	7.35E-06	2.95E-06	-9.49E-06	2.10E-07	-3.06E-05
1.733	-2.06E-05	-4.53E-05	-0.000108522	-3.96E-05	-3.75E-05	-3.47E-05	1.65E-05	-9.20E-06	-4.75E-06	9.35E-06	4.02E-06	-9.91E-06	-1.28E-06	-3.49E-05
1.734	-1.31E-05	-4.47E-05	-0.000108574	1.87E-05	-3.12E-05	-3.49E-05	5.23E-06	-5.42E-06	-1.77E-06	1.30E-05	4.88E-06	-8.07E-06	-1.42E-06	-3.45E-05
1.735	-6.74E-06	-4.42E-05	-0.000117504	5.02E-05	-2.78E-05	-3.38E-05	-7.42E-06	-1.31E-06	2.07E-06	1.24E-05	4.62E-06	-5.74E-06	3.99E-07	-3.24E-05
1.736	-7.46E-06	-4.48E-05	-0.000144166	5.19E-05	-2.57E-05	-3.21E-05	-2.17E-05	1.69E-06	5.74E-06	1.96E-06	3.62E-06	-5.94E-06	3.16E-06	-3.29E-05
1.737	-2.01E-05	-4.63E-05	-0.000181782	5.18E-05	-2.22E-05	-3.11E-05	-3.28E-05	4.04E-06	9.13E-06	-1.44E-05	3.07E-06	-1.16E-05	4.94E-06	-3.52E-05
1.738	-3.94E-05	-4.71E-05	-0.000195004	7.36E-05	-1.98E-05	-3.01E-05	-4.09E-05	4.37E-06	1.39E-05	-2.74E-05	3.38E-06	-2.16E-05	5.32E-06	-3.63E-05
1.739	-5.13E-05	-4.57E-05	-0.000150962	0.000102135	-2.01E-05	-2.87E-05	-4.81E-05	2.51E-06	1.82E-05	-3.18E-05	3.77E-06	-3.13E-05	6.16E-06	-3.36E-05
1.74	-5.20E-05	-4.02E-05	-7.65E-05	0.000100811	-2.11E-05	-2.75E-05	-5.41E-05	-9.94E-08	1.93E-05	-2.95E-05	3.15E-06	-3.91E-05	8.39E-06	-2.82E-05
1.741	-4.74E-05	-3.43E-05	-2.98E-05	5.98E-05	-2.16E-05	-2.71E-05	-5.53E-05	-3.50E-06	1.71E-05	-2.52E-05	1.89E-06	-4.34E-05	9.34E-06	-2.26E-05
1.742	-4.27E-05	-3.36E-05	-3.95E-05	-4.74E-06	-2.05E-05	-2.54E-05	-4.96E-05	-6.60E-06	1.24E-05	-2.05E-05	2.12E-06	-4.18E-05	6.83E-06	-1.63E-05
1.743	-3.99E-05	-3.76E-05	-9.07E-05	-5.51E-05	-1.82E-05	-2.33E-05	-4.05E-05	-8.20E-06	4.92E-06	-1.82E-05	3.12E-06	-3.96E-05	2.30E-06	-9.43E-06
1.744	-3.71E-05	-4.24E-05	-0.000152448	-7.17E-05	-1.76E-05	-2.35E-05	-3.42E-05	-8.36E-06	-6.50E-06	-1.70E-05	3.77E-06	-3.91E-05	-1.29E-06	-1.81E-06
1.745	-3.50E-05	-4.59E-05	-0.000208117	-8.48E-05	-1.81E-05	-2.32E-05	-2.92E-05	-9.22E-06	-2.03E-05	-1.12E-05	4.40E-06	-3.49E-05	-1.58E-06	8.09E-06
1.746	-3.39E-05	-4.74E-05	-0.000247824	-0.000116705	-1.81E-05	-2.20E-05	-2.55E-05	-9.02E-06	-3.13E-05	-2.09E-06	2.82E-06	-2.60E-05	3.93E-07	1.80E-05
1.747	-3.37E-05	-4.81E-05	-0.000274863	-0.000156232	-1.89E-05	-2.24E-05	-2.39E-05	-6.76E-06	-3.57E-05	1.03E-06	1.05E-06	-1.54E-05	1.24E-06	2.54E-05
1.748	-3.70E-05	-5.15E-05	-0.000275136	-0.000181864	-2.24E-05	-2.49E-05	-2.06E-05	-3.28E-06	-3.35E-05	-8.18E-06	4.88E-07	-7.00E-06	-3.08E-07	2.89E-05
1.749	-4.40E-05	-5.52E-05	-0.000203477	-0.000192057	-2.61E-05	-2.66E-05	-1.43E-05	-9.92E-07	-2.96E-05	-2.21E-05	1.07E-06	-1.08E-06	-3.10E-06	2.88E-05
1.75	-5.14E-05	-5.71E-05	-8.65E-05	-0.000177916	-2.97E-05	-2.87E-05	-7.83E-06	-2.80E-06	-2.92E-05	-2.94E-05	3.00E-06	5.67E-06	-5.00E-06	2.60E-05
1.751	-5.55E-05	-5.71E-05	-2.00E-05	-0.000134242	-3.16E-05	-3.13E-05	-5.35E-06	-4.46E-06	-3.39E-05	-2.73E-05	4.13E-06	1.43E-05	-5.02E-06	2.20E-05
1.752	-5.68E-05	-5.70E-05	-2.89E-05	-7.57E-05	-2.96E-05	-3.33E-05	-6.18E-06	-4.87E-06	-4.09E-05	-2.02E-05	3.57E-06	2.15E-05	-4.43E-06	1.65E-05
1.753	-5.70E-05	-5.74E-05	-6.37E-05	-2.63E-05	-2.59E-05	-3.33E-05	-1.00E-05	-4.30E-06	-4.69E-05	-1.21E-05	1.38E-06	2.50E-05	-3.75E-06	9.59E-06
1.754	-5.73E-05	-5.73E-05	-8.59E-05	-6.46E-06	-2.19E-05	-3.26E-05	-1.61E-05	-3.51E-06	-4.93E-05	-4.24E-06	-1.08E-06	2.60E-05	-2.52E-06	2.25E-06
1.755	-5.72E-05	-5.78E-05	-9.24E-05	-7.63E-06	-1.91E-05	-3.26E-05	-2.29E-05	-2.73E-06	-4.74E-05	3.83E-06	-3.05E-06	2.65E-05	-1.30E-06	-6.04E-06
1.756	-5.59E-05	-5.81E-05	-9.30E-05	-7.69E-06	-1.74E-05	-3.25E-05	-2.79E-05	-2.54E-06	-4.15E-05	1.37E-05	-3.92E-06	2.78E-05	2.96E-07	-1.52E-05
1.757	-5.32E-05	-5.78E-05	-9.56E-05	6.52E-06	-1.66E-05	-3.26E-05	-3.05E-05	-3.93E-06	-3.26E-05	2.56E-05	-3.66E-06	2.73E-05	3.04E-06	-2.43E-05
1.758	-4.82E-05	-5.53E-05	-0.000101937	3.25E-05	-1.66E-05	-3.25E-05	-3.30E-05	-5.77E-06	-2.40E-05	3.67E-05	-2.78E-06	2.08E-05	6.18E-06	-3.11E-05
1.759	-4.14E-05	-4.95E-05	-0.000107745	6.99E-05	-1.76E-05	-3.28E-05	-3.50E-05	-6.91E-06	-1.82E-05	4.32E-05	-1.93E-06	7.74E-06	8.03E-06	-3.40E-05
1.76	-3.43E-05	-3.99E-05	-0.000105824	0.000106021	-1.91E-05	-3.32E-05	-3.52E-05	-7.04E-06	-1.48E-05	4.30E-05	-1.61E-06	-7.88E-06	8.87E-06	-3.31E-05
1.761	1.04E-05	-5.42E-05	-0.000125341	6.70E-05	-3.60E-05	-4.49E-05	-5.26E-05	-4.69E-06	-7.68E-07	-1.55E-05	-3.00E-06	-2.15E-05	-1.12E-06	-1.72E-05
1.762	-3.07E-05	-0.000105044	-0.000127287	-2.65E-05	-4.35E-05	-3.79E-05	-5.71E-05	-1.25E-06	1.40E-06	-1.49E-05	-3.86E-06	-2.05E-05	8.71E-07	-1.87E-05
1.763	-9.06E-05	-0.000124598	-0.000121741	-0.000114789	-5.48E-05	-2.95E-05	-6.14E-05	2.53E-06	2.36E-06	-1.38E-05	-5.72E-06	-1.95E-05	2.39E-06	-1.83E-05
1.764	-0.000165441	-0.000100899	-0.000102409	-0.000147901	-6.41E-05	-2.15E-05	-6.36E-05	4.84E-06	2.19E-06	-1.10E-05	-6.76E-06	-1.70E-05	3.38E-06	-1.67E-05
1.765	-0.000208021	-4.89E-05	-7.44E-05	-0.000118748	-6.74E-05	-1.66E-05	-6.12E-05	5.40E-06	2.06E-06	-6.69E-06	-6.03E-06	-1.27E-05	3.62E-06	-1.51E-05
1.766	-0.000178286	-9.57E-06	-4.55E-05	-6.33E-05	-6.63E-05	-1.50E-05	-5.46E-05	4.34E-06	1.25E-06	-2.75E-06	-4.38E-06	-7.27E-06	4.06E-06	-1.41E-05
1.767	-0.000107253	1.52E-05	-2.06E-05	-1.41E-05	-6.56E-05	-1.42E-05	-4.68E-05	1.29E-06	-1.13E-06	6.00E-07	-4.10E-06	-1.51E-06	5.80E-06	-1.31E-05
1.768	-6.72E-05	8.71E-05	-2.42E-06	3.33E-05	-6.64E-05	-1.42E-05	-3.92E-05	-2.29E-06	-4.70E-06	3.83E-06	-6.04E-06	3.61E-06	8.41E-06	-1.19E-05
1.769	-6.99E-05	0.000203998	9.93E-06	7.22E-05	-5.99E-05	-1.54E-05	-3.18E-05	-3.63E-06	-8.95E-06	7.13E-06	-7.83E-06	8.17E-06	1.03E-05	-1.09E-05
1.77	-7.34E-05	0.000248477	1.32E-05	6.53E-05	-3.65E-05	-1.70E-05	-2.50E-05	-1.71E-06	-1.32E-05	1.04E-05	-8.22E-06	1.26E-05	1.05E-05	-1.01E-05
1.771	-5.39E-05	0.000165874	8.84E-07	-1.88E-06	-7.40E-06	-2.07E-05	-2.13E-05	1.59E-06	-1.74E-05	1.28E-05	-8.83E-06	1.62E-05	9.33E-06	-9.03E-06
1.772	-1.55E-05	3.50E-05	-2.53E-05	-0.000101321	8.92E-06	-2.95E-05	-2.06E-05	3.64E-06	-2.10E-05	1.40E-05	-9.85E-06	1.81E-05	8.19E-06	-8.12E-06
1.773	1.24E-05	-6.01E-05	-5.42E-05	-0.00016873	1.51E-05	-4.28E-05	-2.20E-05	2.68E-06	-2.27E-05	1.40E-05	-1.06E-05	1.91E-05	8.96E-06	-8.36E-06
1.774	-5.82E-07	-0.000109869	-7.61E-05	-0.000149342	2.07E-05	-5.65E-05	-2.28E-05	2.39E-08	-2.16E-05	1.35E-05	-1.08E-05	2.02E-05	1.23E-05	-9.99E-06
1.775	-4.81E-05	-0.000149153	-9.08E-05	-6.44E-05	2.66E-05	-6.53E-05	-2.12E-05	-5.21E-07	-1.97E-05	1.20E-05	-1.16E-05	2.06E-05	1.44E-05	-1.13E-05
1.776	-0.000106735	-0.000205896	-0.000101551	1.13E-05	2.69E-05	-6.78E-05	-1.82E-05	1.48E-06	-1.86E-05	1.03E-05	-1.30E-05	1.93E-05	1.29E-05	-1.20E-05
1.777	-0.000161918	-0.000250024	-0.000109507	1.63E-05	1.79E-05	-6.32E-05	-1.66E-05	2.43E-06	-1.68E-05	1.15E-05	-1.22E-05	1.83E-05	1.20E-05	-1.15E-05
1.778	-0.000171722	-0.000198275	-0.000108805	-2.68E-05	1.83E-06	-5.31E-05	-1.88E-05	7.09E-07	-1.42E-05	1.42E-05	-1.08E-05	1.79E-05	1.26E-05	-1.03E-05
1.779	-0.000121335	-8.55E-05	-8.73E-05	-6.04E-05	-1.64E-05	-4.13E-05	-2.44E-05	-3.06E-06	-1.27E-05	1.62E-05	-1.10E-05	1.60E-05	1.14E-05	-1.02E-05
1.78	-6.39E-05	1.20E-05	-5.20E-05	-8.13E-05	-3.63E-05	-2.93E-05	-3.01E-05	-7.83E-06	-1.28E-05	1.61E-05	-1.18E-05	1.31E-05	1.04E-05	-1.04E-05
1.781	-2.97E-05	6.97E-05	-2.75E-05	-9.00E-05	-5.77E-05	-2.02E-05	-3.32E-05	-9.83E-06	-1.43E-05	1.20E-05	-1.24E-05	1.00E-05	1.19E-05	-1.09E-05
1.782	-1.39E-05	5.03E-05	-2.38E-05	-8.21E-05	-8.03E-05	-1.40E-05	-3.38E-05	-7.66E-06	-1.56E-05	6.44E-06	-1.22E-05	7.31E-06	1.54E-05	-1.17E-05
1.783	4.25E-06	-1.66E-05	-3.76E-05	-7.86E-05	-0.000101017	-1.00E-05	-3.33E-05	-5.22E-06	-1.59E-05	2.57E-06	-1.28E-05	5.42E-06	1.87E-05	-1.22E-05
1.784	2.86E-05	-8.04E-05	-6.01E-05	-9.92E-05	-0.000112502	-1.01E-05	-3.23E-05	-5.99E-06	-1.59E-05	1.77E-06	-1.41E-05	5.09E-06	2.03E-05	-1.15E-05
1.785	4.31E-05	-0.000114225	-8.37E-05	-0.00011947	-0.000113299	-1.76E-05	-3.05E-05	-8.96E-06	-1.56E-05	3.15E-06	-1.48E-05	4.40E-06	1.96E-05	-8.87E-06
1.786	4.87E-05	-0.000115691	-0.000102942	-0.000101904	-0.000106662	-3.24E-05	-2.66E-05	-1.19E-05	-1.57E-05	4.39E-06	-1.42E-05	1.42E-06	1.68E-05	-5.69E-06
1.787	6.51E-05	-7.97E-05	-0.000113822	-5.01E-05	-9.35E-05	-4.85E-05	-2.17E-05	-1.35E-05	-1.67E-05	4.56E-06	-1.31E-05	-2.66E-06	1.29E-05	-4.25E-06
1.788	0.000101922	-4.44E-05	-0.00011667	7.34E-06	-7.62E-05	-6.00E-05	-1.69E-05	-1.38E-05	-1.75E-05	4.03E-06	-1.20E-05	-6.22E-06	8.37E-06	-4.65E-06
1.789	0.000138486	-7.12E-05	-0.000111143	4.79E-05	-6.14E-05	-6.38E-05	-1.21E-05	-1.38E-05	-1.70E-05	3.50E-06	-1.01E-05	-8.22E-06	4.05E-06	-5.59E-06
1.79	0.000144664	-0.000125029	-9.63E-05	5.22E-05	-5.54E-05	-6.17E-05	-9.28E-06	-1.33E-05	-1.52E-05	3.08E-06	-8.86E-06	-8.46E-06	9.77E-07	-6.50E-06
1.791	9.23E-05	-0.000112521	-7.98E-05	1.31E-05	-5.81E-05	-5.78E-05	-9.52E-06	-1.22E-05	-1.30E-05	2.02E-06	-9.36E-06	-7.61E-06	7.54E-07	-7.73E-06
1.792	-1.08E-05	-9.51E-06	-7.32E-05	-3.84E-05	-6.34E-05	-5.47E-05	-1.11E-05	-1.15E-05	-1.10E-05	2.39E-07	-1.03E-05	-6.75E-06	3.32E-06	-9.12E-06
1.793	-0.000118077	9.25E-05	-7.55E-05	-7.04E-05	-6.53E-05	-5.32E-05	-1.21E-05	-1.16E-05	-1.01E-05	-6.57E-07	-1.06E-05	-6.80E-06	7.36E-06	-9.36E-06
1.794	-0.000182659	0.000120777	-7.82E-05	-8.53E-05	-6.00E-05	-5.35E-05	-1.29E-05	-1.22E-05	-9.92E-06	-1.23E-07	-1.04E-05	-8.60E-06	1.10E-05	-8.05E-06
1.795	-0.000184377	9.89E-05	-8.18E-05	-9.25E-05	-4.91E-05	-5.57E-05	-1.52E-05	-1.48E-05	-9.99E-06	-1.71E-07	-9.55E-06	-1.18E-05	1.37E-05	-6.08E-06
1.796	-0.000120453	8.08E-05	-9.13E-05	-7.31E-05	-3.58E-05	-5.88E-05	-2.03E-05	-2.20E-05	-1.12E-05	-1.58E-06	-8.25E-06	-1.48E-05	1.62E-05	-4.84E-06
1.797	-1.72E-05	5.66E-05	-9.85E-05	2.90E-06	-2.17E-05	-6.09E-05	-2.63E-05	-3.35E-05	-1.36E-05	-1.36E-06	-7.87E-06	-1.54E-05	1.85E-05	-4.45E-06
1.798	7.29E-05	1.79E-05	-8.95E-05	0.000118559	-8.75E-06	-6.18E-05	-2.99E-05	-4.19E-05	-1.53E-05	1.95E-06	-8.88E-06	-1.39E-05	1.88E-05	-4.08E-06
1.799	0.000120313	-1.01E-05	-6.66E-05	0.000180639	-1.74E-06	-6.17E-05	-2.80E-05	-3.62E-05	-1.56E-05	5.59E-06	-9.72E-06	-1.31E-05	1.71E-05	-2.67E-06
1.8	0.000148419	-1.65E-05	-4.86E-05	0.000116822	-1.30E-06	-5.99E-05	-2.25E-05	-1.96E-05	-1.46E-05	7.11E-06	-9.66E-06	-1.41E-05	1.62E-05	-2.49E-07
1.801	0.00017071	-1.05E-05	-4.89E-05	-3.58E-05	-1.44E-06	-5.64E-05	-1.80E-05	-5.90E-06	-1.30E-05	5.88E-06	-9.61E-06	-1.54E-05	1.68E-05	3.21E-06
1.802	0.000160973	6.07E-06	-6.34E-05	-0.000180569	1.22E-06	-5.15E-05	-1.75E-05	-1.11E-06	-1.13E-05	4.40E-06	-9.97E-06	-1.58E-05	1.76E-05	6.64E-06
1.803	0.000118275	3.06E-05	-8.17E-05	-0.000242231	5.56E-06	-4.73E-05	-1.92E-05	-2.28E-06	-9.12E-06	3.58E-06	-9.73E-06	-1.47E-05	1.96E-05	7.69E-06
1.804	6.53E-05	3.47E-05	-9.94E-05	-0.000191431	1.17E-05	-4.96E-05	-1.84E-05	-3.90E-06	-6.29E-06	1.89E-06	-8.20E-06	-1.27E-05	2.82E-05	7.07E-06
1.805	3.27E-05	8.20E-06	-0.000110519	-6.43E-05	1.72E-05	-5.92E-05	-1.85E-05	-6.17E-06	-4.30E-06	-4.69E-07	-7.49E-06	-1.15E-05	4.29E-05	6.70E-06
1.806	2.78E-05	-1.00E-05	-0.000113033	4.30E-05	1.69E-05	-6.74E-05	-2.30E-05	-9.59E-06	-4.83E-06	-2.34E-06	-7.22E-06	-1.14E-05	5.68E-05	8.23E-06
1.807	7.79E-06	-9.24E-06	-0.000113867	6.06E-05	1.10E-05	-6.79E-05	-2.90E-05	-1.14E-05	-7.40E-06	-2.72E-06	-5.73E-06	-1.08E-05	6.70E-05	1.24E-05
1.808	-5.14E-05	-4.98E-05	-0.000112391	1.72E-05	-2.81E-07	-6.11E-05	-3.13E-05	-1.15E-05	-1.02E-05	-1.82E-06	-4.11E-06	-9.70E-06	7.31E-05	1.62E-05
1.809	-0.000111892	-0.000149287	-0.000103093	-2.30E-05	-1.28E-05	-5.03E-05	-3.11E-05	-1.19E-05	-1.21E-05	-4.36E-07	-3.31E-06	-9.44E-06	7.54E-05	1.74E-05
1.81	-0.000127892	-0.000221728	-9.36E-05	-4.91E-05	-2.07E-05	-3.80E-05	-3.07E-05	-1.40E-05	-1.38E-05	-5.39E-07	-3.06E-06	-1.03E-05	7.25E-05	1.53E-05
1.811	-0.000110334	-0.000176614	-9.38E-05	-6.69E-05	-2.31E-05	-2.77E-05	-2.88E-05	-1.59E-05	-1.55E-05	-1.88E-06	-2.70E-06	-1.08E-05	6.43E-05	1.08E-05
1.812	-0.000106393	-6.16E-05	-9.67E-05	-8.84E-05	-2.40E-05	-1.86E-05	-2.76E-05	-1.52E-05	-1.65E-05	-2.58E-06	-2.76E-06	-8.78E-06	5.43E-05	6.00E-06
1.813	-0.000119001	1.43E-06	-9.54E-05	-0.000124385	-2.70E-05	-1.17E-05	-2.67E-05	-1.30E-05	-1.67E-05	-2.20E-06	-3.46E-06	-5.14E-06	4.33E-05	4.50E-07
1.814	-0.000107944	-9.07E-06	-9.21E-05	-0.000157501	-3.12E-05	-7.85E-06	-2.57E-05	-1.05E-05	-1.62E-05	-1.69E-06	-3.95E-06	-1.87E-06	2.95E-05	-6.35E-06
1.815	-6.09E-05	-1.94E-05	-9.18E-05	-0.000153471	-3.51E-05	-6.19E-06	-2.53E-05	-8.23E-06	-1.53E-05	-1.42E-06	-3.35E-06	7.26E-07	1.45E-05	-1.26E-05
1.816	-1.45E-05	4.88E-06	-9.70E-05	-0.000115312	-3.80E-05	-7.27E-06	-2.47E-05	-7.01E-06	-1.39E-05	-1.09E-06	-2.59E-06	2.84E-06	9.14E-06	-1.62E-05
1.817	-8.14E-06	1.15E-05	-0.000103261	-7.45E-05	-4.12E-05	-1.01E-05	-2.42E-05	-5.61E-06	-1.25E-05	-8.96E-07	-2.40E-06	4.64E-06	2.38E-05	-1.64E-05
1.818	-4.17E-05	-4.68E-05	-0.000104449	-3.13E-05	-4.36E-05	-1.55E-05	-2.46E-05	-3.23E-06	-1.06E-05	-7.30E-07	-1.64E-06	6.12E-06	5.79E-05	-1.35E-05
1.819	-7.75E-05	-0.000148219	-0.000101233	1.54E-05	-4.42E-05	-2.33E-05	-2.51E-05	-5.32E-07	-8.37E-06	-7.53E-07	2.07E-07	7.48E-06	9.48E-05	-7.40E-06
1.82	-9.43E-05	-0.000226246	-9.85E-05	2.23E-05	-4.29E-05	-3.23E-05	-2.50E-05	1.66E-06	-5.25E-06	-1.29E-06	2.54E-06	8.79E-06	0.000114196	1.13E-06
1.821	-0.000107762	-0.000242563	-9.58E-05	-4.00E-05	-4.12E-05	-3.77E-05	-2.48E-05	2.96E-06	-1.66E-06	-2.07E-06	4.36E-06	9.51E-06	0.00010761	9.37E-06
1.822	-0.000132736	-0.00023472	-9.18E-05	-0.000109655	-4.06E-05	-3.72E-05	-2.47E-05	2.70E-06	1.09E-06	-2.44E-06	5.27E-06	9.30E-06	8.41E-05	1.53E-05
1.823	-0.000158415	-0.000248847	-9.14E-05	-0.000114667	-4.09E-05	-3.33E-05	-2.40E-05	7.44E-07	2.40E-06	-2.25E-06	5.04E-06	8.57E-06	6.19E-05	1.94E-05
1.824	-0.000170764	-0.00026333	-9.56E-05	-7.37E-05	-4.18E-05	-3.08E-05	-2.33E-05	-2.66E-06	2.76E-06	-1.18E-06	4.09E-06	7.69E-06	5.18E-05	2.34E-05
1.825	-0.000173229	-0.000201356	-9.74E-05	-4.12E-05	-4.27E-05	-3.18E-05	-2.41E-05	-6.04E-06	1.75E-06	-1.25E-07	3.25E-06	6.84E-06	4.72E-05	2.75E-05
1.826	-0.000182638	-2.69E-05	-9.28E-05	-2.53E-05	-4.12E-05	-3.46E-05	-2.46E-05	-7.04E-06	-2.23E-06	-4.23E-07	2.54E-06	5.42E-06	3.80E-05	3.05E-05
1.827	-0.000197748	0.000147491	-8.16E-05	-6.94E-06	-3.81E-05	-3.67E-05	-2.50E-05	-6.71E-06	-8.36E-06	-1.10E-06	1.31E-06	2.63E-06	2.46E-05	2.96E-05
1.828	-0.000172632	0.00020132	-7.07E-05	1.27E-05	-3.59E-05	-3.72E-05	-2.60E-05	-7.93E-06	-1.38E-05	-1.48E-06	-8.24E-08	-1.15E-06	1.16E-05	2.06E-05
1.829	-7.40E-05	0.000175025	-7.06E-05	7.91E-06	-3.61E-05	-3.64E-05	-2.90E-05	-1.06E-05	-1.80E-05	-2.50E-06	-7.00E-07	-5.43E-06	-1.88E-06	4.45E-06
1.83	5.34E-05	0.000133665	-8.04E-05	-1.99E-05	-3.67E-05	-3.65E-05	-3.70E-05	-1.63E-05	-2.22E-05	-3.98E-06	3.34E-08	-8.45E-06	-2.10E-05	-1.43E-05
1.831	0.000131015	8.58E-05	-9.57E-05	-4.09E-05	-3.53E-05	-3.64E-05	-5.09E-05	-2.61E-05	-2.67E-05	-4.99E-06	1.70E-06	-8.75E-06	-4.86E-05	-3.04E-05
1.832	0.000147022	3.71E-05	-0.000110665	-4.23E-05	-3.25E-05	-3.54E-05	-6.41E-05	-3.34E-05	-3.05E-05	-5.01E-06	3.00E-06	-8.92E-06	-7.84E-05	-4.09E-05
1.833	0.000143351	1.56E-05	-0.000116704	-3.09E-05	-2.96E-05	-3.34E-05	-6.70E-05	-3.41E-05	-3.40E-05	-4.09E-06	3.26E-06	-9.48E-06	-9.88E-05	-4.82E-05
1.834	0.000134573	2.13E-05	-0.000112248	-1.49E-05	-2.93E-05	-3.03E-05	-6.38E-05	-3.06E-05	-3.89E-05	-2.96E-06	3.17E-06	-9.07E-06	-0.000105985	-5.40E-05
1.835	0.000115454	1.89E-05	-0.0001053	-1.34E-05	-3.15E-05	-2.83E-05	-6.05E-05	-2.77E-05	-4.41E-05	-2.11E-06	2.86E-06	-8.66E-06	-9.95E-05	-5.58E-05
1.836	8.62E-05	-4.07E-06	-0.000103306	-3.23E-05	-3.47E-05	-2.65E-05	-5.61E-05	-2.61E-05	-4.74E-05	-1.44E-06	2.51E-06	-8.74E-06	-8.65E-05	-5.33E-05
1.837	4.42E-05	-3.06E-05	-0.000106904	-4.74E-05	-3.65E-05	-2.63E-05	-4.95E-05	-2.20E-05	-4.85E-05	-2.39E-06	2.55E-06	-9.92E-06	-7.41E-05	-4.90E-05
1.838	2.16E-06	-4.94E-05	-0.000113318	-4.95E-05	-3.50E-05	-2.74E-05	-4.10E-05	-1.60E-05	-4.90E-05	-6.25E-06	3.63E-06	-1.20E-05	-6.60E-05	-4.41E-05
1.839	-2.71E-05	-6.20E-05	-0.000118578	-4.44E-05	-3.38E-05	-2.78E-05	-3.16E-05	-1.32E-05	-4.82E-05	-1.13E-05	6.14E-06	-1.19E-05	-7.06E-05	-4.06E-05
1.84	-4.37E-05	-6.50E-05	-0.000121415	-3.87E-05	-3.66E-05	-2.65E-05	-1.87E-05	-1.36E-05	-4.39E-05	-1.40E-05	8.10E-06	-7.59E-06	-9.18E-05	-4.22E-05
1.841	-5.23E-05	-6.11E-05	-0.000121884	-3.25E-05	-4.21E-05	-2.47E-05	-8.50E-07	-1.42E-05	-3.68E-05	-1.32E-05	9.28E-06	-2.39E-06	-0.000122644	-4.90E-05
1.842	-5.33E-05	-5.24E-05	-0.000120955	-2.84E-05	-4.63E-05	-2.31E-05	2.02E-05	-1.43E-05	-2.98E-05	-1.19E-05	9.69E-06	-9.19E-07	-0.000154377	-5.70E-05
1.843	-4.70E-05	-4.27E-05	-0.000120776	-2.82E-05	-4.77E-05	-2.13E-05	3.99E-05	-1.42E-05	-2.47E-05	-1.22E-05	9.55E-06	-4.12E-06	-0.000181696	-6.11E-05
1.844	-4.16E-05	-4.36E-05	-0.000122701	-3.01E-05	-4.63E-05	-2.01E-05	5.35E-05	-1.35E-05	-2.20E-05	-1.30E-05	9.96E-06	-7.94E-06	-0.000194953	-5.78E-05
1.845	-4.56E-05	-6.96E-05	-0.000125814	-3.18E-05	-4.50E-05	-2.02E-05	5.98E-05	-1.30E-05	-2.10E-05	-1.23E-05	1.16E-05	-8.66E-06	-0.000182907	-4.52E-05
1.846	-5.52E-05	-0.000112297	-0.000127747	-3.40E-05	-4.51E-05	-2.11E-05	5.91E-05	-1.28E-05	-2.01E-05	-1.08E-05	1.40E-05	-7.48E-06	-0.000145699	-2.64E-05
1.847	-5.34E-05	-0.000144059	-0.000127624	-4.13E-05	-4.53E-05	-2.17E-05	5.11E-05	-1.24E-05	-1.84E-05	-9.50E-06	1.52E-05	-7.36E-06	-0.000100589	-9.47E-06
1.848	-3.19E-05	-0.000150563	-0.000124241	-5.58E-05	-4.32E-05	-2.27E-05	3.69E-05	-1.19E-05	-1.65E-05	-8.74E-06	1.49E-05	-7.94E-06	-6.56E-05	-4.63E-07
1.849	6.96E-07	-0.000148273	-0.000118459	-7.26E-05	-4.05E-05	-2.42E-05	2.01E-05	-1.21E-05	-1.59E-05	-8.37E-06	1.37E-05	-7.51E-06	-4.45E-05	7.95E-07
1.85	2.50E-05	-0.000159431	-0.000113716	-8.30E-05	-3.95E-05	-2.57E-05	3.00E-06	-1.23E-05	-1.71E-05	-8.16E-06	1.22E-05	-6.57E-06	-3.04E-05	-2.84E-06
1.851	3.22E-05	-0.000186251	-0.000110661	-8.11E-05	-3.99E-05	-2.65E-05	-1.36E-05	-1.26E-05	-1.89E-05	-7.28E-06	1.05E-05	-5.96E-06	-1.72E-05	-8.19E-06
1.852	3.30E-05	-0.000208828	-0.000106291	-6.48E-05	-4.20E-05	-2.77E-05	-2.70E-05	-1.36E-05	-2.01E-05	-5.55E-06	9.52E-06	-5.01E-06	-1.70E-06	-1.32E-05
1.853	5.09E-05	-0.000211317	-9.89E-05	-3.40E-05	-4.46E-05	-2.87E-05	-3.35E-05	-1.47E-05	-2.11E-05	-4.76E-06	9.34E-06	-3.45E-06	1.75E-05	-1.97E-05
1.854	8.39E-05	-0.000202305	-9.22E-05	6.77E-06	-4.58E-05	-2.87E-05	-3.51E-05	-1.45E-05	-2.21E-05	-6.30E-06	9.51E-06	-3.16E-06	3.46E-05	-3.25E-05
1.855	9.87E-05	-0.000190597	-9.20E-05	2.77E-05	-4.52E-05	-2.74E-05	-3.53E-05	-1.32E-05	-2.26E-05	-9.88E-06	9.32E-06	-5.83E-06	3.97E-05	-5.12E-05
1.856	7.15E-05	-0.000173253	-9.86E-05	8.00E-06	-4.15E-05	-2.58E-05	-3.52E-05	-9.81E-06	-2.21E-05	-1.29E-05	9.09E-06	-8.97E-06	3.70E-05	-6.79E-05
1.857	7.39E-06	-0.00015291	-0.000111617	-2.69E-05	-3.58E-05	-2.47E-05	-3.53E-05	-6.02E-06	-2.17E-05	-1.25E-05	8.74E-06	-9.07E-06	3.79E-05	-7.66E-05
1.858	-7.81E-05	-0.000110716	-0.000128446	-4.79E-05	-3.30E-05	-2.62E-05	-3.52E-05	-5.83E-06	-2.04E-05	-9.67E-06	8.12E-06	-5.19E-06	4.16E-05	-7.66E-05
1.859	-0.000149278	-5.11E-05	-0.000139156	-5.55E-05	-3.26E-05	-2.89E-05	-3.39E-05	-7.27E-06	-1.85E-05	-7.97E-06	7.48E-06	-1.05E-06	4.01E-05	-6.88E-05
1.86	-0.000191125	-5.80E-05	-0.000137013	-6.36E-05	-3.33E-05	-3.01E-05	-3.11E-05	-6.95E-06	-1.63E-05	-8.14E-06	7.39E-06	6.08E-07	3.23E-05	-5.69E-05
1.861	-0.000202831	-0.000122173	-0.00012832	-7.49E-05	-3.47E-05	-2.93E-05	-2.77E-05	-4.52E-06	-1.30E-05	-9.39E-06	8.49E-06	1.22E-06	2.67E-05	-4.53E-05
1.862	-0.000160114	-0.000128372	-0.000122788	-8.39E-05	-3.55E-05	-2.82E-05	-2.38E-05	-1.98E-06	-1.04E-05	-1.10E-05	1.03E-05	5.16E-07	3.27E-05	-3.43E-05
1.863	-7.89E-05	-6.38E-05	-0.00012319	-8.64E-05	-3.66E-05	-2.96E-05	-2.06E-05	-2.10E-06	-9.43E-06	-1.19E-05	1.17E-05	-3.81E-07	5.29E-05	-2.35E-05
1.864	-1.30E-05	7.12E-06	-0.000125079	-7.38E-05	-3.75E-05	-3.37E-05	-1.80E-05	-3.30E-06	-9.93E-06	-1.19E-05	1.14E-05	-4.82E-07	7.79E-05	-1.49E-05
1.865	-5.36E-06	5.12E-05	-0.000123353	-3.03E-05	-3.79E-05	-3.88E-05	-1.49E-05	-3.31E-06	-9.72E-06	-9.79E-06	9.73E-06	-4.22E-08	9.39E-05	-1.23E-05
1.866	-4.80E-05	7.58E-05	-0.000113489	4.85E-05	-3.85E-05	-4.29E-05	-1.29E-05	-1.36E-06	-9.44E-06	-5.84E-06	9.21E-06	7.02E-08	8.89E-05	-1.88E-05
1.867	-0.000108768	9.71E-05	-9.68E-05	0.000114867	-3.88E-05	-4.51E-05	-1.30E-05	2.91E-06	-9.56E-06	-2.53E-06	1.04E-05	-6.54E-08	5.88E-05	-3.09E-05
1.868	-0.000149406	7.70E-05	-7.95E-05	9.96E-05	-3.69E-05	-4.60E-05	-1.52E-05	5.84E-06	-8.58E-06	-1.37E-06	1.14E-05	-1.17E-06	1.24E-05	-3.87E-05
1.869	-0.000150517	1.68E-05	-6.39E-05	1.63E-05	-3.33E-05	-4.68E-05	-1.88E-05	5.15E-06	-6.01E-06	-2.33E-06	1.10E-05	-3.56E-06	-3.80E-05	-3.74E-05
1.87	-0.000132485	-1.27E-05	-5.16E-05	-4.74E-05	-2.88E-05	-4.69E-05	-2.31E-05	2.65E-06	-3.00E-06	-3.60E-06	8.97E-06	-5.80E-06	-8.56E-05	-3.14E-05
1.871	-0.000119591	7.05E-06	-4.24E-05	-5.22E-05	-2.46E-05	-4.54E-05	-2.76E-05	5.67E-07	-1.30E-06	-3.92E-06	6.38E-06	-7.85E-06	-0.000124859	-2.53E-05
1.872	-0.000113864	2.73E-05	-3.38E-05	-3.67E-05	-2.19E-05	-4.29E-05	-3.04E-05	-5.56E-07	-1.24E-06	-3.52E-06	4.79E-06	-9.60E-06	-0.000148857	-1.74E-05
1.873	-9.77E-05	1.17E-05	-2.78E-05	-3.67E-05	-2.09E-05	-4.03E-05	-3.06E-05	-7.82E-07	-2.15E-06	-3.34E-06	4.53E-06	-1.03E-05	-0.000153536	-4.17E-06
1.874	-5.89E-05	-2.70E-05	-2.96E-05	-4.81E-05	-2.19E-05	-3.85E-05	-2.91E-05	4.80E-08	-2.97E-06	-4.04E-06	4.94E-06	-9.72E-06	-0.000140095	1.42E-05
1.875	-8.65E-07	-5.65E-05	-3.94E-05	-5.82E-05	-2.47E-05	-3.95E-05	-2.73E-05	8.09E-07	-4.16E-06	-6.50E-06	5.56E-06	-1.01E-05	-0.000114458	3.70E-05
1.876	5.17E-05	-6.05E-05	-5.32E-05	-6.73E-05	-2.85E-05	-4.27E-05	-2.60E-05	-3.94E-07	-6.14E-06	-1.03E-05	6.14E-06	-1.29E-05	-8.33E-05	6.35E-05
1.877	7.50E-05	-5.59E-05	-6.76E-05	-7.72E-05	-3.21E-05	-4.36E-05	-2.54E-05	-2.70E-06	-8.62E-06	-1.30E-05	6.57E-06	-1.67E-05	-4.94E-05	9.01E-05
1.878	6.51E-05	-4.41E-05	-7.88E-05	-8.01E-05	-3.48E-05	-4.18E-05	-2.55E-05	-4.35E-06	-1.07E-05	-1.35E-05	6.79E-06	-1.89E-05	-1.12E-05	0.000109818
1.879	4.31E-05	-2.38E-05	-8.26E-05	-6.74E-05	-3.61E-05	-4.05E-05	-2.48E-05	-5.95E-06	-1.24E-05	-1.30E-05	6.45E-06	-1.83E-05	3.68E-05	0.000117073
1.88	3.40E-05	-2.29E-05	-7.46E-05	-4.58E-05	-3.64E-05	-3.90E-05	-2.39E-05	-7.20E-06	-1.44E-05	-1.20E-05	6.13E-06	-1.62E-05	0.000102203	0.000112497
1.881	4.99E-05	-5.61E-05	-5.23E-05	-3.32E-05	-3.60E-05	-3.69E-05	-2.33E-05	-9.08E-06	-1.56E-05	-8.55E-06	5.95E-06	-1.40E-05	0.000175989	0.000100445
1.882	7.52E-05	-8.64E-05	-2.73E-05	-3.69E-05	-3.51E-05	-3.47E-05	-2.24E-05	-1.14E-05	-1.50E-05	-1.97E-06	5.36E-06	-1.17E-05	0.000224304	8.08E-05
1.883	8.80E-05	-7.93E-05	-1.38E-05	-5.04E-05	-3.40E-05	-3.34E-05	-2.17E-05	-1.31E-05	-1.47E-05	4.15E-06	5.05E-06	-9.09E-06	0.000223311	5.47E-05
1.884	9.00E-05	-6.26E-05	-1.14E-05	-5.98E-05	-3.33E-05	-3.46E-05	-1.94E-05	-1.39E-05	-1.54E-05	6.64E-06	5.94E-06	-6.83E-06	0.000184069	2.90E-05
1.885	8.63E-05	-6.62E-05	-1.80E-05	-6.01E-05	-3.53E-05	-3.53E-05	-1.73E-05	-1.29E-05	-1.46E-05	6.44E-06	8.08E-06	-5.76E-06	0.000125581	8.55E-06
1.886	6.59E-05	-7.85E-05	-3.50E-05	-6.01E-05	-3.88E-05	-3.36E-05	-1.68E-05	-1.08E-05	-1.21E-05	6.29E-06	9.07E-06	-6.32E-06	6.43E-05	-6.15E-06
1.887	2.18E-05	-8.29E-05	-5.79E-05	-6.09E-05	-4.00E-05	-2.95E-05	-1.56E-05	-7.37E-06	-9.04E-06	6.50E-06	9.10E-06	-7.80E-06	9.28E-06	-1.82E-05
1.888	-1.96E-05	-8.50E-05	-7.81E-05	-5.63E-05	-3.92E-05	-2.64E-05	-1.44E-05	-5.68E-06	-4.61E-06	6.80E-06	9.55E-06	-7.74E-06	-3.96E-05	-3.21E-05
1.889	-4.07E-05	-7.73E-05	-9.30E-05	-4.31E-05	-3.76E-05	-2.60E-05	-1.34E-05	-7.20E-06	5.86E-07	8.12E-06	9.44E-06	-4.57E-06	-7.29E-05	-4.87E-05
1.89	-5.51E-05	-4.04E-05	-0.000106058	-3.27E-05	-3.46E-05	-2.65E-05	-1.31E-05	-8.97E-06	3.87E-06	1.17E-05	9.08E-06	5.68E-07	-8.56E-05	-6.52E-05
1.891	-7.68E-05	2.74E-05	-0.000116441	-3.93E-05	-2.95E-05	-2.72E-05	-1.47E-05	-8.73E-06	4.52E-06	1.77E-05	9.07E-06	4.02E-06	-8.30E-05	-7.96E-05
1.892	-9.48E-05	9.00E-05	-0.000122652	-4.82E-05	-2.31E-05	-2.71E-05	-1.81E-05	-6.86E-06	4.01E-06	2.41E-05	9.30E-06	4.52E-06	-7.88E-05	-9.29E-05
1.893	-8.86E-05	9.29E-05	-0.000128587	-4.29E-05	-1.67E-05	-2.85E-05	-2.11E-05	-6.17E-06	3.29E-06	2.98E-05	8.80E-06	3.98E-06	-8.03E-05	-0.000103905
1.894	-5.88E-05	3.39E-05	-0.000136758	-3.39E-05	-1.16E-05	-3.16E-05	-2.26E-05	-8.91E-06	3.32E-06	3.43E-05	7.48E-06	2.81E-06	-8.09E-05	-0.000106407
1.895	-2.22E-05	-3.63E-05	-0.000141611	-3.45E-05	-9.17E-06	-3.47E-05	-2.31E-05	-1.46E-05	3.65E-06	3.71E-05	5.90E-06	3.80E-07	-7.20E-05	-9.83E-05
1.896	8.29E-06	-7.46E-05	-0.000135302	-4.19E-05	-7.00E-06	-3.66E-05	-2.36E-05	-2.06E-05	8.74E-07	3.66E-05	4.40E-06	-4.32E-06	-5.18E-05	-8.36E-05
1.897	3.40E-05	-8.58E-05	-0.000118501	-4.64E-05	-3.16E-06	-3.66E-05	-2.45E-05	-2.47E-05	-7.60E-06	3.29E-05	3.53E-06	-1.03E-05	-2.80E-05	-6.45E-05
1.898	5.29E-05	-8.58E-05	-0.000101291	-4.37E-05	1.35E-06	-3.53E-05	-2.48E-05	-2.47E-05	-2.00E-05	2.72E-05	3.62E-06	-1.46E-05	-7.21E-06	-4.02E-05
1.899	5.17E-05	-7.65E-05	-9.42E-05	-3.96E-05	4.96E-06	-3.41E-05	-2.50E-05	-2.12E-05	-3.14E-05	2.23E-05	3.97E-06	-1.58E-05	8.20E-06	-1.17E-05
1.9	2.61E-05	-5.53E-05	-9.75E-05	-3.99E-05	6.72E-06	-3.40E-05	-2.56E-05	-1.47E-05	-3.77E-05	1.96E-05	4.10E-06	-1.42E-05	1.83E-05	1.45E-05
1.901	-1.32E-05	-2.98E-05	-0.000103844	-4.28E-05	6.39E-06	-3.42E-05	-2.72E-05	-6.39E-06	-3.75E-05	1.87E-05	4.57E-06	-1.10E-05	2.22E-05	3.14E-05
1.902	-5.29E-05	-1.24E-05	-0.000107075	-4.50E-05	3.85E-06	-3.43E-05	-2.81E-05	4.87E-07	-3.33E-05	1.82E-05	4.85E-06	-8.50E-06	2.30E-05	3.84E-05
1.903	-8.07E-05	-8.41E-06	-0.000108629	-4.70E-05	5.30E-08	-3.43E-05	-2.79E-05	4.07E-06	-2.86E-05	1.61E-05	3.94E-06	-9.59E-06	2.59E-05	3.99E-05
1.904	-8.27E-05	-1.91E-05	-0.00011091	-4.81E-05	-3.61E-06	-3.48E-05	-2.73E-05	4.55E-06	-2.56E-05	1.10E-05	2.05E-06	-1.40E-05	3.26E-05	3.87E-05
1.905	-6.17E-05	-4.95E-05	-0.00011305	-4.65E-05	-7.60E-06	-3.61E-05	-2.75E-05	4.22E-06	-2.43E-05	3.97E-06	3.50E-07	-1.64E-05	3.90E-05	3.35E-05
1.906	-3.81E-05	-9.16E-05	-0.000115684	-4.29E-05	-1.12E-05	-3.75E-05	-2.87E-05	3.44E-06	-2.36E-05	-1.99E-06	-3.21E-07	-1.25E-05	4.07E-05	2.33E-05
1.907	-2.76E-05	-0.000112514	-0.00011918	-3.76E-05	-1.45E-05	-3.80E-05	-2.94E-05	9.71E-07	-2.30E-05	-7.74E-06	-2.02E-07	-4.79E-06	4.00E-05	1.16E-05
1.908	-2.82E-05	-0.000101857	-0.000122759	-3.24E-05	-1.85E-05	-3.85E-05	-2.97E-05	-1.82E-06	-2.18E-05	-1.51E-05	-3.46E-07	1.56E-06	4.15E-05	1.72E-06
1.909	-3.54E-05	-8.41E-05	-0.000123316	-2.81E-05	-2.14E-05	-3.93E-05	-3.06E-05	-3.87E-06	-1.90E-05	-2.23E-05	-7.55E-07	5.48E-06	4.81E-05	-7.13E-06
1.91	-4.46E-05	-7.64E-05	-0.000117003	-2.43E-05	-2.43E-05	-3.98E-05	-3.02E-05	-5.90E-06	-1.52E-05	-2.73E-05	-1.68E-06	9.09E-06	5.97E-05	-1.65E-05
1.911	-4.84E-05	-7.61E-05	-0.000105401	-2.04E-05	-2.83E-05	-3.95E-05	-2.92E-05	-8.14E-06	-1.19E-05	-2.89E-05	-2.71E-06	1.37E-05	7.93E-05	-2.29E-05
1.912	-4.47E-05	-7.75E-05	-9.61E-05	-1.82E-05	-3.17E-05	-3.92E-05	-2.91E-05	-1.00E-05	-8.90E-06	-2.59E-05	-2.21E-06	1.86E-05	0.000120813	-2.04E-05
1.913	-3.70E-05	-7.55E-05	-9.47E-05	-1.84E-05	-3.30E-05	-3.97E-05	-2.84E-05	-1.00E-05	-5.90E-06	-2.18E-05	-2.20E-06	2.18E-05	0.000178199	-1.13E-05
1.914	-3.00E-05	-7.11E-05	-9.82E-05	-2.05E-05	-3.25E-05	-3.96E-05	-2.78E-05	-8.58E-06	-3.90E-06	-1.89E-05	-2.78E-06	2.38E-05	0.000225217	-2.96E-06
1.915	-2.23E-05	-6.84E-05	-0.000101103	-2.41E-05	-3.22E-05	-3.89E-05	-2.83E-05	-7.32E-06	-3.00E-06	-1.78E-05	-2.89E-06	2.70E-05	0.00025109	4.82E-06
1.916	-1.62E-05	-6.58E-05	-9.96E-05	-2.62E-05	-3.40E-05	-3.83E-05	-2.78E-05	-6.75E-06	-2.18E-06	-1.80E-05	-2.62E-06	3.07E-05	0.000255703	1.06E-05
1.917	-2.04E-05	-5.71E-05	-9.30E-05	-2.34E-05	-3.59E-05	-3.76E-05	-2.69E-05	-6.03E-06	-1.67E-06	-1.86E-05	-1.65E-06	3.26E-05	0.000243282	9.39E-06
1.918	-3.45E-05	-4.67E-05	-9.00E-05	-1.75E-05	-3.59E-05	-3.70E-05	-2.66E-05	-4.64E-06	-3.00E-06	-1.86E-05	-6.91E-07	3.16E-05	0.000213282	2.07E-06
1.919	-4.55E-05	-4.04E-05	-9.40E-05	-1.48E-05	-3.44E-05	-3.54E-05	-2.53E-05	-4.15E-07	-4.83E-06	-1.57E-05	4.08E-08	2.89E-05	0.000166894	-6.61E-06
1.92	-4.19E-05	-3.87E-05	-9.85E-05	-1.59E-05	-3.37E-05	-3.35E-05	-2.37E-05	6.54E-06	-5.61E-06	-9.12E-06	5.51E-08	2.76E-05	0.00010912	-1.43E-05
1.921	-3.17E-05	-4.63E-05	-9.64E-05	-1.72E-05	-3.46E-05	-3.27E-05	-2.24E-05	1.30E-05	-5.02E-06	-7.17E-07	2.84E-08	2.90E-05	5.24E-05	-2.03E-05
1.922	-3.01E-05	-6.72E-05	-8.84E-05	-1.72E-05	-3.60E-05	-3.31E-05	-2.08E-05	1.55E-05	-4.70E-06	5.90E-06	5.95E-08	3.14E-05	1.01E-05	-2.44E-05
1.923	-3.98E-05	-9.20E-05	-8.04E-05	-1.48E-05	-3.73E-05	-3.38E-05	-2.02E-05	1.40E-05	-6.82E-06	8.65E-06	2.70E-07	3.21E-05	-1.64E-05	-2.89E-05
1.924	-4.91E-05	-0.000108148	-7.58E-05	-1.03E-05	-3.76E-05	-3.30E-05	-2.15E-05	1.08E-05	-1.12E-05	8.48E-06	2.98E-07	3.06E-05	-3.50E-05	-3.67E-05
1.925	-4.72E-05	-0.000115234	-7.46E-05	-6.02E-06	-3.74E-05	-3.12E-05	-2.40E-05	6.35E-06	-1.54E-05	8.64E-06	-3.65E-07	2.82E-05	-5.18E-05	-4.74E-05
1.926	-3.62E-05	-0.000113947	-7.41E-05	-3.92E-06	-3.71E-05	-3.01E-05	-2.54E-05	7.12E-08	-1.69E-05	1.12E-05	-1.61E-06	2.57E-05	-6.34E-05	-5.77E-05
1.927	-2.77E-05	-0.000101418	-7.30E-05	-5.59E-06	-3.72E-05	-2.95E-05	-2.41E-05	-7.23E-06	-1.66E-05	1.51E-05	-3.07E-06	2.17E-05	-6.94E-05	-6.46E-05
1.928	-2.64E-05	-7.60E-05	-7.37E-05	-1.07E-05	-3.80E-05	-2.86E-05	-2.04E-05	-1.22E-05	-1.59E-05	1.95E-05	-3.80E-06	1.55E-05	-7.42E-05	-6.63E-05
1.929	-2.28E-05	-5.25E-05	-7.87E-05	-1.75E-05	-3.93E-05	-2.75E-05	-1.61E-05	-1.34E-05	-1.60E-05	2.56E-05	-3.84E-06	1.07E-05	-7.81E-05	-6.16E-05
1.93	-1.25E-05	-4.93E-05	-8.20E-05	-2.21E-05	-4.20E-05	-2.60E-05	-1.41E-05	-1.31E-05	-1.61E-05	3.27E-05	-4.22E-06	1.00E-05	-7.67E-05	-4.96E-05
1.931	-8.07E-06	-4.83E-05	-7.82E-05	-2.25E-05	-4.58E-05	-2.48E-05	-1.58E-05	-1.46E-05	-1.36E-05	3.81E-05	-5.16E-06	1.13E-05	-7.31E-05	-3.38E-05
1.932	-1.26E-05	-1.99E-05	-7.07E-05	-2.15E-05	-4.94E-05	-2.47E-05	-1.83E-05	-1.69E-05	-8.31E-06	4.05E-05	-5.84E-06	1.13E-05	-7.32E-05	-1.92E-05
1.933	-1.47E-05	9.43E-06	-6.81E-05	-2.33E-05	-5.21E-05	-2.53E-05	-2.11E-05	-1.65E-05	-1.25E-06	3.96E-05	-6.11E-06	8.71E-06	-7.87E-05	-8.12E-06
1.934	-1.68E-05	9.85E-06	-7.48E-05	-2.79E-05	-5.31E-05	-2.59E-05	-2.62E-05	-1.20E-05	6.10E-06	3.49E-05	-5.52E-06	1.66E-06	-8.78E-05	-9.23E-07
1.935	-2.60E-05	2.43E-06	-8.58E-05	-3.17E-05	-5.39E-05	-2.68E-05	-3.02E-05	-6.06E-06	1.23E-05	2.83E-05	-4.18E-06	-9.92E-06	-9.78E-05	3.86E-06
1.936	-3.56E-05	-1.82E-06	-9.15E-05	-3.25E-05	-5.55E-05	-2.73E-05	-3.07E-05	-2.81E-06	1.73E-05	2.28E-05	-2.32E-06	-2.06E-05	-0.000107886	6.00E-06
1.937	-3.83E-05	-1.26E-05	-9.01E-05	-3.02E-05	-5.66E-05	-2.73E-05	-2.92E-05	-1.96E-06	1.98E-05	1.97E-05	-6.76E-07	-2.59E-05	-0.000114509	4.78E-06
1.938	-3.60E-05	-2.56E-05	-8.79E-05	-2.80E-05	-5.69E-05	-2.90E-05	-2.93E-05	-2.06E-06	1.92E-05	1.74E-05	9.54E-08	-2.63E-05	-0.000114471	1.17E-06
1.939	-3.73E-05	-3.21E-05	-9.09E-05	-3.08E-05	-5.85E-05	-3.20E-05	-3.35E-05	-2.42E-06	1.90E-05	1.38E-05	6.63E-07	-2.44E-05	-0.000110836	-5.01E-06
1.94	-4.08E-05	-3.30E-05	-9.55E-05	-3.67E-05	-6.11E-05	-3.45E-05	-3.88E-05	-4.27E-06	2.06E-05	8.63E-06	1.27E-06	-2.42E-05	-0.000103499	-1.15E-05
1.941	-3.89E-05	-3.37E-05	-9.55E-05	-4.21E-05	-6.25E-05	-3.53E-05	-4.07E-05	-1.04E-05	2.32E-05	2.45E-06	3.67E-07	-2.61E-05	-8.75E-05	-1.51E-05
1.942	-3.13E-05	-3.26E-05	-9.23E-05	-4.51E-05	-6.26E-05	-3.52E-05	-3.98E-05	-2.11E-05	2.41E-05	-3.93E-06	-6.45E-07	-2.76E-05	-6.22E-05	-1.55E-05
1.943	-2.38E-05	-3.03E-05	-8.75E-05	-4.38E-05	-6.09E-05	-3.53E-05	-3.97E-05	-3.06E-05	1.69E-05	-8.12E-06	-6.96E-07	-2.85E-05	-3.41E-05	-1.38E-05
1.944	-1.80E-05	-2.90E-05	-8.41E-05	-4.10E-05	-5.63E-05	-3.59E-05	-3.93E-05	-3.29E-05	6.67E-08	-8.52E-06	-6.22E-07	-2.88E-05	-9.08E-06	-1.19E-05
1.945	-1.08E-05	-3.23E-05	-8.56E-05	-4.07E-05	-5.02E-05	-3.63E-05	-3.64E-05	-2.94E-05	-2.01E-05	-7.45E-06	-5.64E-07	-2.92E-05	1.20E-05	-1.09E-05
1.946	-4.20E-06	-4.15E-05	-9.10E-05	-4.23E-05	-4.37E-05	-3.47E-05	-3.05E-05	-2.13E-05	-3.66E-05	-6.96E-06	1.43E-07	-3.01E-05	2.92E-05	-8.64E-06
1.947	-4.02E-06	-5.20E-05	-9.55E-05	-4.42E-05	-3.80E-05	-3.21E-05	-2.32E-05	-9.18E-06	-5.09E-05	-6.87E-06	1.68E-06	-2.96E-05	4.58E-05	-3.14E-06
1.948	-9.33E-06	-6.35E-05	-9.85E-05	-4.60E-05	-3.45E-05	-2.98E-05	-1.72E-05	3.18E-06	-6.51E-05	-6.41E-06	1.41E-06	-2.75E-05	6.34E-05	4.42E-06
1.949	-1.43E-05	-7.34E-05	-0.00010012	-4.85E-05	-3.28E-05	-2.87E-05	-1.27E-05	1.10E-05	-7.51E-05	-5.61E-06	-8.94E-07	-2.60E-05	8.13E-05	1.30E-05
1.95	-1.64E-05	-7.80E-05	-9.94E-05	-5.15E-05	-3.32E-05	-2.91E-05	-8.22E-06	1.40E-05	-7.50E-05	-5.70E-06	-3.67E-06	-2.62E-05	9.69E-05	2.16E-05
1.951	-1.71E-05	-7.55E-05	-9.76E-05	-5.36E-05	-3.46E-05	-3.08E-05	-2.77E-06	1.40E-05	-6.50E-05	-6.85E-06	-5.58E-06	-2.71E-05	0.000106536	2.86E-05
1.952	-1.75E-05	-7.07E-05	-9.63E-05	-5.54E-05	-3.57E-05	-3.27E-05	3.55E-06	1.22E-05	-5.24E-05	-7.98E-06	-6.14E-06	-2.61E-05	0.000106271	3.28E-05
1.953	-1.79E-05	-6.84E-05	-9.46E-05	-5.58E-05	-3.53E-05	-3.41E-05	9.20E-06	8.73E-06	-4.29E-05	-8.03E-06	-5.89E-06	-2.23E-05	9.61E-05	3.50E-05
1.954	-2.00E-05	-6.71E-05	-9.10E-05	-5.47E-05	-3.41E-05	-3.52E-05	1.30E-05	4.13E-06	-3.72E-05	-7.35E-06	-6.75E-06	-1.79E-05	8.09E-05	3.70E-05
1.955	-2.41E-05	-5.79E-05	-8.69E-05	-5.34E-05	-3.37E-05	-3.56E-05	1.51E-05	6.12E-07	-3.28E-05	-6.05E-06	-9.36E-06	-1.51E-05	6.63E-05	3.88E-05
1.956	-2.66E-05	-3.55E-05	-8.45E-05	-5.26E-05	-3.41E-05	-3.51E-05	1.60E-05	-1.95E-06	-2.94E-05	-4.44E-06	-1.19E-05	-1.47E-05	5.58E-05	3.96E-05
1.957	-2.58E-05	-1.31E-05	-8.39E-05	-5.11E-05	-3.44E-05	-3.42E-05	1.54E-05	-4.35E-06	-2.77E-05	-3.55E-06	-1.32E-05	-1.60E-05	5.02E-05	3.92E-05
1.958	-2.44E-05	-9.50E-06	-8.40E-05	-4.91E-05	-3.55E-05	-3.46E-05	1.29E-05	-6.51E-06	-2.92E-05	-3.52E-06	-1.37E-05	-1.83E-05	4.85E-05	3.82E-05
1.959	-2.43E-05	-2.32E-05	-8.37E-05	-4.72E-05	-3.77E-05	-3.65E-05	9.63E-06	-5.49E-06	-3.44E-05	-3.89E-06	-1.37E-05	-2.12E-05	5.01E-05	3.72E-05
1.96	-2.48E-05	-3.66E-05	-8.15E-05	-4.53E-05	-3.77E-05	-3.82E-05	8.36E-06	-1.31E-06	-4.13E-05	-5.31E-06	-1.35E-05	-2.45E-05	5.40E-05	3.47E-05
1.961	-2.64E-05	-4.25E-05	-7.78E-05	-4.28E-05	-3.51E-05	-3.85E-05	1.01E-05	2.62E-06	-4.54E-05	-8.40E-06	-1.47E-05	-2.73E-05	5.66E-05	2.96E-05
1.962	-2.97E-05	-4.46E-05	-7.43E-05	-4.00E-05	-3.30E-05	-3.75E-05	1.00E-05	3.44E-06	-4.64E-05	-1.17E-05	-1.64E-05	-2.86E-05	5.54E-05	2.30E-05
1.963	-3.28E-05	-4.77E-05	-7.30E-05	-3.72E-05	-3.28E-05	-3.60E-05	4.30E-06	4.51E-06	-4.64E-05	-1.34E-05	-1.72E-05	-2.95E-05	5.24E-05	1.74E-05
1.964	-3.32E-05	-5.16E-05	-7.30E-05	-3.57E-05	-3.27E-05	-3.44E-05	-7.69E-06	6.86E-06	-4.41E-05	-1.46E-05	-1.65E-05	-3.14E-05	5.10E-05	1.49E-05
1.965	-3.04E-05	-5.47E-05	-7.50E-05	-3.61E-05	-3.21E-05	-3.34E-05	-2.22E-05	6.45E-06	-3.76E-05	-1.63E-05	-1.54E-05	-3.32E-05	5.11E-05	1.35E-05
1.966	-2.70E-05	-5.93E-05	-7.84E-05	-3.83E-05	-3.06E-05	-3.28E-05	-3.09E-05	1.49E-06	-2.70E-05	-1.74E-05	-1.44E-05	-3.29E-05	5.00E-05	1.06E-05
1.967	-2.34E-05	-6.33E-05	-8.16E-05	-4.21E-05	-3.04E-05	-3.25E-05	-3.26E-05	-6.45E-06	-1.68E-05	-1.77E-05	-1.33E-05	-3.13E-05	4.67E-05	6.71E-06
1.968	-2.13E-05	-6.33E-05	-8.34E-05	-4.37E-05	-3.23E-05	-3.18E-05	-3.31E-05	-1.25E-05	-8.81E-06	-1.74E-05	-1.19E-05	-2.95E-05	4.31E-05	3.91E-06
1.969	-2.16E-05	-6.32E-05	-8.39E-05	-4.17E-05	-3.43E-05	-3.01E-05	-3.60E-05	-1.44E-05	-3.84E-06	-1.65E-05	-1.03E-05	-2.73E-05	4.00E-05	2.31E-06
1.97	-1.91E-05	-6.43E-05	-8.61E-05	-4.03E-05	-3.60E-05	-2.87E-05	-3.80E-05	-1.26E-05	-5.27E-06	-1.55E-05	-8.35E-06	-2.47E-05	3.71E-05	1.34E-06
1.971	-1.60E-05	-6.64E-05	-8.92E-05	-4.18E-05	-3.75E-05	-2.84E-05	-3.76E-05	-1.01E-05	-1.10E-05	-1.58E-05	-5.85E-06	-1.92E-05	3.43E-05	1.29E-06
1.972	-1.65E-05	-6.79E-05	-9.26E-05	-4.53E-05	-3.89E-05	-2.95E-05	-3.82E-05	-9.18E-06	-1.57E-05	-1.81E-05	-3.36E-06	-1.15E-05	3.22E-05	2.30E-06
1.973	-2.01E-05	-6.75E-05	-9.57E-05	-4.73E-05	-3.89E-05	-3.02E-05	-4.06E-05	-9.98E-06	-1.66E-05	-1.96E-05	-2.37E-06	-4.63E-06	3.05E-05	3.19E-06
1.974	-2.40E-05	-6.49E-05	-9.70E-05	-4.69E-05	-3.95E-05	-3.02E-05	-4.55E-05	-1.15E-05	-1.51E-05	-1.69E-05	-3.60E-06	1.71E-06	2.83E-05	2.46E-06
1.975	-2.59E-05	-6.24E-05	-9.84E-05	-4.62E-05	-4.38E-05	-3.14E-05	-5.06E-05	-1.28E-05	-1.39E-05	-9.08E-06	-5.58E-06	8.83E-06	2.58E-05	4.77E-07
1.976	-2.54E-05	-6.27E-05	-0.00010265	-4.75E-05	-5.15E-05	-3.31E-05	-5.25E-05	-1.36E-05	-1.24E-05	1.11E-06	-6.83E-06	1.72E-05	2.31E-05	-1.96E-06
1.977	-2.29E-05	-6.33E-05	-0.000107568	-5.16E-05	-5.95E-05	-3.48E-05	-4.94E-05	-1.38E-05	-9.97E-06	8.45E-06	-6.93E-06	2.68E-05	2.00E-05	-3.99E-06
1.978	-2.07E-05	-6.21E-05	-0.000109777	-5.51E-05	-6.48E-05	-3.51E-05	-4.36E-05	-1.44E-05	-7.50E-06	1.03E-05	-6.86E-06	3.56E-05	1.62E-05	-5.16E-06
1.979	-2.10E-05	-5.85E-05	-0.000108824	-5.53E-05	-6.69E-05	-3.47E-05	-3.81E-05	-1.66E-05	-7.63E-06	7.22E-06	-7.23E-06	4.07E-05	1.18E-05	-5.87E-06
1.98	-2.34E-05	-5.45E-05	-0.000105539	-5.27E-05	-6.79E-05	-3.46E-05	-3.64E-05	-1.87E-05	-1.25E-05	2.26E-06	-7.36E-06	4.10E-05	8.47E-06	-5.76E-06
1.981	-2.58E-05	-5.23E-05	-0.000101435	-5.11E-05	-7.04E-05	-3.44E-05	-3.82E-05	-1.81E-05	-2.24E-05	-2.47E-06	-6.95E-06	3.74E-05	7.55E-06	-4.47E-06
1.982	-2.74E-05	-5.34E-05	-9.72E-05	-5.07E-05	-7.19E-05	-3.39E-05	-4.03E-05	-1.39E-05	-3.50E-05	-5.99E-06	-6.30E-06	3.20E-05	8.91E-06	-2.48E-06
1.983	-2.90E-05	-5.66E-05	-9.32E-05	-5.22E-05	-6.93E-05	-3.31E-05	-4.05E-05	-9.37E-06	-4.46E-05	-7.15E-06	-6.08E-06	2.76E-05	1.05E-05	-5.03E-07
1.984	-2.96E-05	-5.97E-05	-9.00E-05	-5.92E-05	-6.38E-05	-3.15E-05	-3.80E-05	-8.48E-06	-4.53E-05	-6.26E-06	-7.59E-06	2.50E-05	9.84E-06	1.34E-06
1.985	-2.93E-05	-6.19E-05	-8.80E-05	-7.44E-05	-5.98E-05	-3.05E-05	-3.52E-05	-1.14E-05	-3.65E-05	-5.69E-06	-1.03E-05	2.17E-05	7.32E-06	2.11E-06
1.986	-2.87E-05	-6.28E-05	-8.60E-05	-9.38E-05	-6.06E-05	-3.08E-05	-3.31E-05	-1.37E-05	-2.52E-05	-6.05E-06	-1.21E-05	1.61E-05	4.70E-06	1.25E-06
1.987	-2.86E-05	-6.34E-05	-8.33E-05	-0.000110165	-6.42E-05	-3.28E-05	-2.79E-05	-1.26E-05	-1.95E-05	-5.78E-06	-1.25E-05	1.02E-05	2.34E-06	-1.25E-07
1.988	-2.88E-05	-6.43E-05	-8.21E-05	-0.000116624	-6.68E-05	-3.74E-05	-1.73E-05	-9.29E-06	-2.05E-05	-4.38E-06	-1.26E-05	6.23E-06	4.80E-07	-7.55E-07
1.989	-2.77E-05	-6.43E-05	-8.26E-05	-0.000109353	-6.80E-05	-4.30E-05	-3.58E-06	-6.47E-06	-2.33E-05	-2.88E-06	-1.22E-05	5.06E-06	-1.26E-06	-6.65E-07
1.99	-2.62E-05	-6.36E-05	-8.45E-05	-9.18E-05	-6.81E-05	-4.56E-05	9.70E-06	-6.27E-06	-2.24E-05	-1.10E-06	-1.13E-05	6.09E-06	-3.27E-06	-3.45E-07
1.991	-2.63E-05	-6.39E-05	-8.97E-05	-7.19E-05	-6.78E-05	-4.52E-05	1.82E-05	-8.00E-06	-1.64E-05	2.70E-06	-1.09E-05	5.89E-06	-4.30E-06	-3.06E-07
1.992	-2.70E-05	-6.37E-05	-9.36E-05	-5.05E-05	-6.81E-05	-4.35E-05	2.06E-05	-1.19E-05	-8.57E-06	7.67E-06	-1.08E-05	2.59E-06	-5.33E-06	-1.12E-06
1.993	-2.78E-05	-6.11E-05	-9.29E-05	-2.44E-05	-6.88E-05	-4.13E-05	1.42E-05	-1.77E-05	1.63E-06	1.34E-05	-8.87E-06	-1.53E-06	-7.40E-06	-1.25E-06
1.994	-2.85E-05	-5.76E-05	-9.40E-05	3.94E-06	-6.88E-05	-4.06E-05	1.19E-06	-2.08E-05	1.41E-05	1.81E-05	-7.57E-06	-3.25E-06	-1.02E-05	-2.51E-07
1.995	-2.62E-05	-5.45E-05	-9.92E-05	3.35E-05	-6.73E-05	-3.99E-05	-1.09E-05	-1.84E-05	2.62E-05	2.13E-05	-8.77E-06	-3.58E-06	-1.36E-05	5.50E-07
1.996	-2.30E-05	-5.24E-05	-0.000103692	5.60E-05	-6.39E-05	-3.92E-05	-1.93E-05	-1.78E-05	3.55E-05	2.43E-05	-1.01E-05	-6.01E-06	-1.71E-05	7.54E-07
1.997	-1.98E-05	-5.28E-05	-0.000106077	5.63E-05	-6.01E-05	-4.04E-05	-2.27E-05	-2.00E-05	3.51E-05	2.71E-05	-1.00E-05	-1.09E-05	-2.08E-05	3.93E-07
1.998	-1.68E-05	-5.43E-05	-0.000105659	3.38E-05	-5.68E-05	-4.19E-05	-2.14E-05	-1.91E-05	2.12E-05	2.83E-05	-9.56E-06	-1.71E-05	-2.41E-05	5.19E-07
1.999	-1.72E-05	-5.50E-05	-0.00010195	-3.42E-07	-5.39E-05	-4.32E-05	-1.90E-05	-1.56E-05	-4.15E-06	2.62E-05	-1.02E-05	-2.31E-05	-2.59E-05	1.39E-06
[truncated: 94,601 more rows]
