# Supplementary material for: Muscle synergies during the walk-run and run-walk transitions
Source: PeerJ. 2024 Oct 22;12:e18162. doi: 10.7717/peerj.18162 (PMC11505887; doi:10.7717/peerj.18162)
Supplement: Supplemental Information 1 — Files must be processed using the R script. [file peerj-12-18162-s001.zip › WRT (A, B)/A/cycles/A-WRT.txt]

V1	V2
0.001	0.831
1.521	2.27
2.961	3.69
4.441	5.21
6.041	6.87
7.661	8.692
9.421	10.17
10.881	11.57
12.521	13.311
13.961	14.899
15.701	16.49
17.281	18.069
19.101	20.071
20.881	21.911
22.781	23.57
24.361	25.15
25.981	26.81
27.661	28.39
29.141	30.05
30.881	32.072
32.901	33.75
34.541	35.951
36.141	37.132
37.781	38.611
39.341	40.191
40.921	41.75
42.56	43.592
44.321	45.07
45.841	46.81
47.721	48.71
49.641	50.55
51.401	52.341
53.221	54.069
55.061	55.668
56.681	57.449
58.461	59.632
60.381	61.532
62.261	63.432
64.181	64.989
65.921	66.648
67.681	68.51
