# Supplementary material for: Muscle synergies during the walk-run and run-walk transitions
Source: PeerJ. 2024 Oct 22;12:e18162. doi: 10.7717/peerj.18162 (PMC11505887; doi:10.7717/peerj.18162)
Supplement: Supplemental Information 1 — Files must be processed using the R script. [file peerj-12-18162-s001.zip › WRT (A, B)/A/emg/A-WRT.txt]

time	SOL	GASM	TIBA	PERL	VASL	VASM	RECF	BICF	SEMT	GLUM	GLUMAY	TFL	LONG	ILIO
0.001	-2.27E-05	-0.000164686	-9.96E-05	9.26E-05	-3.96E-05	-4.38E-05	-6.82E-05	1.45E-05	4.05E-05	-4.89E-06	2.18E-06	-3.06E-05	8.93E-06	-7.53E-06
0.002	-2.10E-05	-0.000189682	-9.39E-05	-0.000191981	-3.88E-05	-4.15E-05	-6.47E-05	1.77E-05	7.70E-05	-4.45E-07	2.54E-06	-3.15E-05	6.59E-06	-4.85E-06
0.003	-2.28E-05	-0.000161458	-9.24E-05	-0.000442138	-3.90E-05	-4.03E-05	-6.25E-05	1.94E-05	8.11E-05	-2.38E-07	2.23E-06	-3.20E-05	4.56E-06	-1.71E-06
0.004	-2.41E-05	-5.75E-05	-9.28E-05	-0.000603009	-3.92E-05	-3.85E-05	-6.04E-05	2.01E-05	5.84E-05	-4.89E-06	3.24E-06	-3.24E-05	2.56E-06	7.96E-07
0.005	-2.30E-05	7.42E-05	-9.15E-05	-0.000668037	-3.73E-05	-3.78E-05	-5.64E-05	2.19E-05	3.23E-05	-9.39E-06	3.98E-06	-3.38E-05	4.04E-07	2.17E-06
0.006	-1.97E-05	0.00012593	-8.90E-05	-0.000651497	-3.45E-05	-3.72E-05	-5.20E-05	2.38E-05	1.78E-05	-1.08E-05	4.32E-06	-3.59E-05	-4.11E-07	1.58E-06
0.007	-1.88E-05	6.89E-05	-8.75E-05	-0.00056979	-3.19E-05	-3.52E-05	-4.83E-05	2.42E-05	1.68E-05	-8.56E-06	4.85E-06	-3.61E-05	-8.79E-07	1.45E-06
0.008	-2.23E-05	-1.23E-05	-8.84E-05	-0.000464296	-3.14E-05	-3.43E-05	-4.54E-05	2.26E-05	2.04E-05	-3.38E-06	5.22E-06	-3.33E-05	-1.42E-06	1.80E-06
0.009	-2.74E-05	-3.58E-05	-9.26E-05	-0.000351346	-3.17E-05	-3.35E-05	-4.36E-05	2.15E-05	2.33E-05	3.16E-06	3.95E-06	-2.94E-05	-1.92E-06	1.65E-06
0.01	-3.13E-05	-2.50E-05	-9.64E-05	-0.000201711	-3.22E-05	-3.36E-05	-4.16E-05	2.05E-05	2.53E-05	8.24E-06	1.98E-06	-2.79E-05	-3.23E-06	1.64E-07
0.011	-3.19E-05	-3.28E-05	-9.89E-05	-1.71E-05	-3.26E-05	-3.32E-05	-3.89E-05	1.88E-05	2.67E-05	1.06E-05	8.88E-07	-2.95E-05	-4.23E-06	-3.29E-06
0.012	-3.07E-05	-5.84E-05	-0.000101818	0.000129262	-3.17E-05	-3.26E-05	-3.53E-05	1.52E-05	2.59E-05	1.10E-05	4.11E-07	-3.15E-05	-4.57E-06	-7.07E-06
0.013	-2.87E-05	-8.04E-05	-0.000104207	0.000183049	-3.10E-05	-3.20E-05	-3.19E-05	1.00E-05	1.91E-05	1.10E-05	5.65E-07	-3.13E-05	-5.45E-06	-9.20E-06
0.014	-2.64E-05	-9.46E-05	-0.000103309	0.000150036	-3.24E-05	-3.08E-05	-2.95E-05	6.08E-06	7.09E-06	1.04E-05	1.18E-06	-3.05E-05	-7.34E-06	-9.94E-06
0.015	-2.26E-05	-0.000101024	-9.78E-05	7.30E-05	-3.39E-05	-2.94E-05	-2.90E-05	2.37E-06	-3.91E-06	8.26E-06	2.35E-06	-3.10E-05	-7.86E-06	-1.04E-05
0.016	-1.70E-05	-8.90E-05	-9.07E-05	7.04E-08	-3.41E-05	-2.90E-05	-2.98E-05	-2.09E-06	-7.32E-06	5.52E-06	3.34E-06	-3.21E-05	-6.38E-06	-1.12E-05
0.017	-1.18E-05	-5.81E-05	-8.61E-05	-2.85E-05	-3.43E-05	-3.01E-05	-2.93E-05	-7.65E-06	-2.25E-06	2.07E-06	3.20E-06	-3.19E-05	-3.31E-06	-1.20E-05
0.018	-9.29E-06	-4.08E-05	-8.52E-05	2.19E-05	-3.40E-05	-3.11E-05	-2.73E-05	-1.31E-05	7.14E-06	-2.29E-06	2.24E-06	-3.07E-05	2.98E-07	-1.25E-05
0.019	-9.94E-06	-5.64E-05	-8.66E-05	0.000109308	-3.41E-05	-3.00E-05	-2.51E-05	-1.89E-05	1.56E-05	-8.90E-06	2.28E-06	-2.99E-05	2.30E-06	-1.15E-05
0.02	-1.45E-05	-7.90E-05	-8.89E-05	0.000115524	-3.52E-05	-2.76E-05	-2.42E-05	-2.47E-05	1.96E-05	-1.73E-05	2.53E-06	-3.01E-05	1.84E-06	-8.98E-06
0.021	-1.99E-05	-8.58E-05	-9.27E-05	-8.91E-06	-3.49E-05	-2.54E-05	-2.31E-05	-2.72E-05	1.12E-05	-2.33E-05	7.94E-07	-3.10E-05	1.15E-06	-7.93E-06
0.022	-2.60E-05	-8.04E-05	-9.73E-05	-0.00019527	-3.27E-05	-2.60E-05	-2.16E-05	-2.67E-05	-1.06E-05	-2.54E-05	-3.40E-06	-3.13E-05	1.28E-06	-9.93E-06
0.023	-3.12E-05	-7.02E-05	-0.000100743	-0.000348017	-3.17E-05	-2.86E-05	-2.02E-05	-2.31E-05	-3.51E-05	-2.42E-05	-7.94E-06	-3.14E-05	1.75E-06	-1.23E-05
0.024	-3.32E-05	-6.37E-05	-0.000101145	-0.0004141	-3.55E-05	-3.10E-05	-1.86E-05	-1.27E-05	-5.37E-05	-2.00E-05	-1.13E-05	-3.13E-05	1.94E-06	-1.30E-05
0.025	-3.44E-05	-6.14E-05	-9.91E-05	-0.000397215	-3.87E-05	-3.20E-05	-1.87E-05	6.09E-07	-7.02E-05	-1.46E-05	-1.31E-05	-2.93E-05	2.45E-07	-1.14E-05
0.026	-3.44E-05	-5.98E-05	-9.73E-05	-0.000314137	-3.91E-05	-3.29E-05	-1.84E-05	1.03E-05	-8.44E-05	-9.91E-06	-1.47E-05	-2.63E-05	-2.01E-06	-8.56E-06
0.027	-3.22E-05	-6.36E-05	-9.57E-05	-0.000194033	-3.89E-05	-3.43E-05	-1.82E-05	1.06E-05	-8.41E-05	-8.47E-06	-1.76E-05	-2.39E-05	-3.38E-06	-6.88E-06
0.028	-3.01E-05	-7.93E-05	-9.18E-05	-8.42E-05	-3.84E-05	-3.34E-05	-1.92E-05	4.95E-06	-6.80E-05	-7.76E-06	-2.00E-05	-2.36E-05	-3.22E-06	-6.15E-06
0.029	-3.01E-05	-9.71E-05	-8.84E-05	-2.83E-05	-3.73E-05	-3.34E-05	-1.83E-05	2.91E-07	-4.42E-05	-6.31E-06	-2.02E-05	-2.54E-05	-4.04E-06	-6.24E-06
0.03	-3.00E-05	-0.000108257	-8.94E-05	-1.48E-05	-3.53E-05	-3.48E-05	-1.71E-05	-3.40E-06	-2.59E-05	-6.86E-06	-1.95E-05	-2.68E-05	-7.04E-06	-7.56E-06
0.031	-2.80E-05	-0.000118968	-9.19E-05	-5.50E-06	-3.45E-05	-3.56E-05	-1.65E-05	-8.61E-06	-2.79E-05	-8.13E-06	-1.96E-05	-2.53E-05	-1.03E-05	-9.87E-06
0.032	-2.57E-05	-0.000126558	-9.32E-05	1.32E-06	-3.37E-05	-3.56E-05	-1.65E-05	-1.69E-05	-5.03E-05	-1.04E-05	-1.84E-05	-2.26E-05	-1.14E-05	-1.24E-05
0.033	-2.48E-05	-0.000120253	-9.20E-05	-4.36E-06	-3.40E-05	-3.62E-05	-1.73E-05	-2.00E-05	-7.51E-05	-1.28E-05	-1.59E-05	-2.03E-05	-7.27E-06	-1.25E-05
0.034	-2.37E-05	-0.000101029	-8.97E-05	-1.88E-05	-3.46E-05	-3.66E-05	-1.90E-05	-1.61E-05	-8.63E-05	-1.52E-05	-1.25E-05	-1.84E-05	-1.26E-06	-1.16E-05
0.035	-2.24E-05	-8.02E-05	-8.74E-05	-9.17E-06	-3.53E-05	-3.73E-05	-2.02E-05	-4.21E-06	-8.22E-05	-1.90E-05	-8.72E-06	-1.69E-05	3.89E-06	-1.20E-05
0.036	-2.32E-05	-7.36E-05	-8.66E-05	6.13E-05	-3.45E-05	-3.69E-05	-2.12E-05	1.18E-05	-6.70E-05	-2.33E-05	-5.97E-06	-1.59E-05	7.19E-06	-1.32E-05
0.037	-2.61E-05	-8.87E-05	-8.49E-05	0.000177076	-3.42E-05	-3.42E-05	-2.29E-05	2.14E-05	-5.14E-05	-2.65E-05	-4.32E-06	-1.59E-05	9.03E-06	-1.45E-05
0.038	-2.92E-05	-0.000101889	-8.23E-05	0.000262873	-3.43E-05	-3.20E-05	-2.29E-05	9.06E-06	-4.38E-05	-2.86E-05	-3.26E-06	-1.44E-05	9.93E-06	-1.61E-05
0.039	-3.30E-05	-8.63E-05	-8.01E-05	0.000268542	-3.38E-05	-3.21E-05	-2.07E-05	-2.62E-05	-4.22E-05	-2.86E-05	-1.70E-06	-1.16E-05	8.70E-06	-1.82E-05
0.04	-3.55E-05	-6.65E-05	-7.80E-05	0.000203108	-3.47E-05	-3.38E-05	-1.91E-05	-5.69E-05	-3.85E-05	-2.39E-05	1.69E-07	-8.64E-06	5.93E-06	-2.04E-05
0.041	-3.63E-05	-8.27E-05	-7.77E-05	0.000104226	-3.48E-05	-3.43E-05	-2.01E-05	-6.38E-05	-2.91E-05	-1.54E-05	1.80E-06	-5.99E-06	3.02E-06	-2.27E-05
0.042	-3.72E-05	-0.000114118	-7.87E-05	3.43E-06	-3.36E-05	-3.39E-05	-2.19E-05	-5.50E-05	-1.38E-05	-6.59E-06	2.40E-06	-2.94E-06	1.76E-06	-2.43E-05
0.043	-3.73E-05	-0.000112789	-7.93E-05	-8.09E-05	-3.29E-05	-3.44E-05	-2.19E-05	-4.53E-05	5.34E-06	1.87E-09	2.51E-06	6.18E-08	2.66E-06	-2.44E-05
0.044	-3.55E-05	-6.55E-05	-8.01E-05	-0.00013227	-3.35E-05	-3.58E-05	-1.98E-05	-3.75E-05	2.09E-05	5.58E-06	2.28E-06	2.40E-06	4.63E-06	-2.25E-05
0.045	-3.36E-05	-8.70E-06	-8.20E-05	-0.00014275	-3.23E-05	-3.57E-05	-1.76E-05	-3.56E-05	2.49E-05	1.24E-05	1.10E-06	4.25E-06	6.42E-06	-2.10E-05
0.046	-3.21E-05	1.14E-05	-8.13E-05	-0.000121456	-3.10E-05	-3.30E-05	-1.70E-05	-3.94E-05	2.05E-05	2.00E-05	-1.19E-06	6.76E-06	1.10E-05	-2.13E-05
0.047	-3.07E-05	-1.24E-05	-8.01E-05	-8.89E-05	-3.00E-05	-3.19E-05	-1.89E-05	-4.43E-05	1.83E-05	2.45E-05	-3.43E-06	1.03E-05	1.98E-05	-2.22E-05
0.048	-3.17E-05	-2.66E-05	-7.98E-05	-5.86E-05	-3.00E-05	-3.24E-05	-2.08E-05	-4.71E-05	2.05E-05	2.46E-05	-4.86E-06	1.27E-05	2.58E-05	-2.17E-05
0.049	-3.27E-05	9.17E-06	-7.81E-05	-3.63E-05	-3.13E-05	-3.14E-05	-2.25E-05	-5.01E-05	2.28E-05	2.32E-05	-5.33E-06	1.49E-05	2.20E-05	-1.98E-05
0.05	-3.23E-05	5.89E-05	-7.45E-05	-1.77E-05	-3.25E-05	-3.11E-05	-2.44E-05	-5.21E-05	1.98E-05	2.24E-05	-3.77E-06	1.56E-05	1.24E-05	-1.92E-05
0.051	-3.13E-05	6.81E-05	-7.22E-05	1.50E-06	-3.26E-05	-3.15E-05	-2.45E-05	-4.56E-05	1.21E-05	2.29E-05	-9.20E-07	1.41E-05	5.28E-06	-1.97E-05
0.052	-2.87E-05	3.34E-05	-7.09E-05	2.41E-05	-3.19E-05	-3.28E-05	-2.36E-05	-2.93E-05	5.27E-06	2.34E-05	1.66E-06	1.23E-05	3.18E-06	-1.99E-05
0.053	-2.84E-05	-3.19E-06	-7.02E-05	4.50E-05	-3.24E-05	-3.44E-05	-2.31E-05	-1.35E-05	2.61E-06	2.03E-05	3.39E-06	1.22E-05	3.88E-06	-1.98E-05
0.054	-2.92E-05	-1.74E-05	-6.96E-05	6.26E-05	-3.43E-05	-3.28E-05	-2.27E-05	-4.53E-06	4.05E-06	1.53E-05	4.16E-06	1.27E-05	3.73E-06	-2.01E-05
0.055	-2.97E-05	-2.09E-05	-6.91E-05	7.99E-05	-3.63E-05	-3.24E-05	-2.29E-05	8.03E-07	5.60E-06	1.43E-05	3.93E-06	1.32E-05	2.61E-06	-2.04E-05
0.056	-3.00E-05	-2.93E-05	-6.92E-05	9.26E-05	-3.77E-05	-3.39E-05	-2.43E-05	2.97E-06	4.17E-06	1.66E-05	2.82E-06	1.27E-05	2.00E-06	-1.92E-05
0.057	-2.91E-05	-4.42E-05	-7.01E-05	0.000111383	-3.73E-05	-3.50E-05	-2.36E-05	2.43E-06	1.77E-06	1.76E-05	7.49E-07	1.20E-05	7.19E-07	-1.89E-05
0.058	-2.80E-05	-6.17E-05	-7.32E-05	0.000143896	-3.56E-05	-3.44E-05	-2.30E-05	-4.78E-07	5.02E-07	1.75E-05	-1.10E-06	1.29E-05	-1.02E-06	-1.95E-05
0.059	-2.72E-05	-8.08E-05	-7.78E-05	0.000160602	-3.52E-05	-3.31E-05	-2.24E-05	-1.25E-05	2.34E-06	1.56E-05	-2.40E-06	1.39E-05	-2.42E-06	-1.92E-05
0.06	-2.72E-05	-0.000114301	-8.27E-05	0.000158982	-3.61E-05	-3.31E-05	-2.16E-05	-3.63E-05	5.39E-06	1.03E-05	-3.03E-06	1.34E-05	-1.67E-06	-1.73E-05
0.061	-2.56E-05	-0.000154781	-8.55E-05	0.000184846	-3.67E-05	-3.32E-05	-2.16E-05	-4.94E-05	8.19E-06	1.44E-06	-3.37E-06	1.21E-05	6.16E-07	-1.51E-05
0.062	-2.52E-05	-0.000177955	-8.78E-05	0.000234368	-3.58E-05	-3.33E-05	-2.06E-05	-3.29E-05	9.86E-06	-7.13E-06	-4.41E-06	1.03E-05	3.08E-06	-1.55E-05
0.063	-2.67E-05	-0.00016567	-9.04E-05	0.000240006	-3.52E-05	-3.36E-05	-2.06E-05	-6.46E-06	9.85E-06	-1.12E-05	-5.56E-06	7.31E-06	6.27E-06	-1.78E-05
0.064	-2.68E-05	-0.000130122	-9.30E-05	0.000158099	-3.52E-05	-3.43E-05	-2.08E-05	1.89E-06	9.26E-06	-1.11E-05	-6.57E-06	4.44E-06	9.52E-06	-2.04E-05
0.065	-2.66E-05	-0.000112797	-9.43E-05	8.08E-07	-3.45E-05	-3.49E-05	-2.12E-05	-1.09E-05	8.53E-06	-9.59E-06	-6.86E-06	2.64E-06	1.44E-05	-2.15E-05
0.066	-2.68E-05	-0.000127778	-9.29E-05	-0.000177358	-3.40E-05	-3.53E-05	-2.03E-05	-2.52E-05	6.80E-06	-8.95E-06	-6.52E-06	2.26E-06	1.89E-05	-2.01E-05
0.067	-2.77E-05	-0.000156877	-8.93E-05	-0.000317831	-3.65E-05	-3.48E-05	-1.78E-05	-2.76E-05	2.98E-06	-1.06E-05	-5.51E-06	4.00E-06	2.01E-05	-1.69E-05
0.068	-2.92E-05	-0.000160273	-8.66E-05	-0.00039212	-4.07E-05	-3.39E-05	-1.54E-05	-2.02E-05	-2.64E-07	-1.53E-05	-4.28E-06	7.61E-06	1.74E-05	-1.33E-05
0.069	-3.07E-05	-0.000126477	-8.76E-05	-0.000396033	-4.32E-05	-3.33E-05	-1.42E-05	-9.58E-06	-5.22E-07	-1.93E-05	-3.38E-06	9.64E-06	1.21E-05	-1.01E-05
0.07	-3.08E-05	-7.32E-05	-9.18E-05	-0.000344986	-4.31E-05	-3.32E-05	-1.38E-05	-2.67E-06	2.04E-06	-1.97E-05	-2.97E-06	7.98E-06	6.02E-06	-8.11E-06
0.071	-2.97E-05	-2.34E-06	-9.60E-05	-0.000269155	-4.21E-05	-3.34E-05	-1.29E-05	-3.07E-07	4.74E-06	-1.70E-05	-3.06E-06	5.89E-06	2.58E-06	-8.05E-06
0.072	-2.82E-05	6.89E-05	-9.70E-05	-0.00019506	-4.04E-05	-3.38E-05	-1.07E-05	-5.36E-07	7.16E-06	-1.30E-05	-3.67E-06	6.05E-06	3.71E-06	-1.00E-05
0.073	-2.48E-05	0.000100049	-9.44E-05	-0.000121463	-3.87E-05	-3.41E-05	-8.40E-06	-7.63E-07	1.05E-05	-8.29E-06	-4.24E-06	7.57E-06	5.99E-06	-1.21E-05
0.074	-2.25E-05	9.90E-05	-9.20E-05	-3.30E-05	-3.67E-05	-3.43E-05	-8.39E-06	-3.27E-08	1.63E-05	-4.97E-06	-3.73E-06	9.63E-06	7.07E-06	-1.21E-05
0.075	-2.53E-05	0.000109726	-9.08E-05	5.82E-05	-3.64E-05	-3.39E-05	-8.39E-06	1.93E-06	1.97E-05	-4.74E-06	-3.14E-06	1.22E-05	7.94E-06	-1.11E-05
0.076	-2.97E-05	0.000123214	-9.26E-05	0.000102939	-3.98E-05	-3.28E-05	-8.39E-06	2.42E-06	1.09E-05	-6.20E-06	-4.27E-06	1.48E-05	9.07E-06	-1.11E-05
0.077	-3.09E-05	8.36E-05	-9.71E-05	7.73E-05	-4.31E-05	-3.39E-05	-7.88E-06	2.43E-06	-1.12E-05	-6.05E-06	-6.38E-06	1.61E-05	1.04E-05	-1.22E-05
0.078	-2.74E-05	-5.20E-06	-9.89E-05	-1.71E-06	-4.34E-05	-3.54E-05	-3.69E-06	3.45E-06	-3.67E-05	-3.30E-06	-7.45E-06	1.52E-05	1.18E-05	-1.36E-05
0.079	-2.21E-05	-7.91E-05	-0.00010005	-9.47E-05	-4.20E-05	-3.42E-05	2.07E-06	2.66E-06	-5.31E-05	-3.77E-07	-7.32E-06	1.34E-05	1.08E-05	-1.51E-05
0.08	-1.49E-05	-0.000125355	-0.000102339	-0.000180908	-4.08E-05	-3.26E-05	4.82E-06	4.18E-07	-5.52E-05	6.94E-07	-6.31E-06	1.15E-05	8.55E-06	-1.60E-05
0.081	-1.13E-05	-0.000160969	-0.000105672	-0.000250773	-3.84E-05	-3.26E-05	6.28E-06	-1.61E-06	-4.70E-05	3.85E-07	-6.39E-06	8.24E-06	6.11E-06	-1.63E-05
0.082	-1.63E-05	-0.000188853	-0.00010944	-0.000275672	-3.77E-05	-3.41E-05	7.19E-06	-2.23E-06	-3.44E-05	3.14E-07	-6.52E-06	6.27E-06	4.07E-06	-1.56E-05
0.083	-2.31E-05	-0.000198469	-0.000110305	-0.000246834	-3.96E-05	-3.53E-05	7.72E-06	-5.98E-07	-3.34E-05	7.37E-07	-5.65E-06	6.52E-06	4.10E-06	-1.40E-05
0.084	-2.84E-05	-0.000119522	-0.000110461	-0.000181738	-3.81E-05	-3.42E-05	9.38E-06	1.60E-06	-6.04E-05	2.07E-06	-4.59E-06	6.42E-06	6.89E-06	-1.33E-05
0.085	-2.69E-05	6.52E-05	-0.000109538	-0.000109014	-3.56E-05	-3.29E-05	1.23E-05	2.29E-06	-9.56E-05	3.88E-06	-3.63E-06	6.24E-06	1.14E-05	-1.28E-05
0.086	-1.86E-05	0.000205725	-0.000108988	-6.00E-05	-3.62E-05	-3.16E-05	1.45E-05	-9.27E-08	-0.00010395	4.54E-06	-4.31E-06	4.90E-06	1.47E-05	-1.20E-05
0.087	-8.87E-06	0.000192633	-0.000109623	-4.76E-05	-3.75E-05	-3.05E-05	1.45E-05	-2.35E-06	-8.10E-05	5.12E-06	-4.65E-06	2.82E-06	1.48E-05	-1.04E-05
0.088	-5.22E-06	9.68E-05	-0.000110326	-4.90E-05	-3.74E-05	-3.08E-05	1.34E-05	-3.02E-06	-4.78E-05	6.61E-06	-4.28E-06	1.98E-06	1.11E-05	-1.01E-05
0.089	-1.34E-05	2.06E-05	-0.000112544	-4.32E-05	-3.63E-05	-3.15E-05	1.38E-05	-2.30E-06	-1.92E-05	7.58E-06	-4.32E-06	2.02E-06	5.55E-06	-1.17E-05
0.09	-2.93E-05	-1.47E-05	-0.000114528	-3.10E-05	-3.45E-05	-3.23E-05	1.45E-05	-1.59E-06	4.53E-06	6.85E-06	-4.25E-06	2.19E-06	-9.58E-07	-1.24E-05
0.091	-4.03E-05	-3.23E-05	-0.00011515	-2.95E-05	-3.30E-05	-3.34E-05	1.29E-05	-1.09E-06	2.12E-05	5.00E-06	-3.55E-06	1.67E-06	-8.36E-06	-1.14E-05
0.092	-3.95E-05	-4.50E-05	-0.000114179	-4.09E-05	-3.31E-05	-3.39E-05	9.74E-06	6.95E-07	3.16E-05	4.61E-06	-2.52E-06	7.83E-07	-1.40E-05	-1.01E-05
0.093	-3.13E-05	-5.24E-05	-0.000111396	-4.61E-05	-3.38E-05	-3.39E-05	7.12E-06	2.46E-06	3.90E-05	5.37E-06	-2.34E-06	3.80E-08	-1.63E-05	-1.01E-05
0.094	-2.37E-05	-6.02E-05	-0.000107246	-3.65E-05	-3.54E-05	-3.34E-05	7.25E-06	3.74E-06	4.24E-05	5.40E-06	-1.97E-06	-1.28E-06	-1.63E-05	-9.49E-06
0.095	-2.16E-05	-7.95E-05	-0.000104001	-2.26E-05	-3.69E-05	-3.31E-05	9.28E-06	3.40E-06	3.66E-05	4.42E-06	-1.41E-06	-3.44E-06	-1.53E-05	-7.68E-06
0.096	-2.34E-05	-9.94E-05	-0.000103254	-1.63E-05	-3.68E-05	-3.44E-05	1.07E-05	3.54E-06	1.90E-05	3.92E-06	-2.08E-06	-5.17E-06	-1.40E-05	-5.26E-06
0.097	-2.34E-05	-9.25E-05	-0.000103512	-1.52E-05	-3.54E-05	-3.59E-05	9.39E-06	4.24E-06	-5.16E-06	4.12E-06	-3.15E-06	-5.59E-06	-1.22E-05	-1.58E-06
0.098	-1.89E-05	-6.52E-05	-0.00010273	-1.35E-05	-3.53E-05	-3.66E-05	7.45E-06	4.08E-06	-3.09E-05	3.82E-06	-3.27E-06	-5.11E-06	-9.09E-06	2.66E-06
0.099	-1.36E-05	-4.86E-05	-0.000101942	-7.21E-06	-3.62E-05	-3.68E-05	6.39E-06	2.70E-06	-5.41E-05	2.25E-06	-2.37E-06	-5.15E-06	-4.66E-06	5.58E-06
0.1	-1.03E-05	-5.24E-05	-0.000101982	2.28E-07	-3.66E-05	-3.71E-05	6.29E-06	1.48E-06	-7.16E-05	8.57E-07	-9.13E-07	-5.88E-06	1.96E-06	7.52E-06
0.101	-1.13E-05	-6.59E-05	-0.000101001	4.03E-06	-3.72E-05	-3.71E-05	5.50E-06	7.80E-07	-8.00E-05	9.56E-07	6.08E-07	-6.15E-06	1.35E-05	8.20E-06
0.102	-1.10E-05	-8.36E-05	-9.92E-05	3.01E-06	-3.64E-05	-3.73E-05	2.61E-06	2.07E-06	-7.66E-05	1.53E-06	2.42E-06	-4.68E-06	3.17E-05	5.06E-06
0.103	-9.18E-06	-0.000119322	-9.73E-05	1.58E-06	-3.54E-05	-3.79E-05	-1.49E-06	2.18E-06	-6.60E-05	2.34E-06	4.27E-06	-2.23E-06	4.86E-05	-2.23E-06
0.104	-1.18E-05	-0.000176005	-9.64E-05	6.58E-07	-3.52E-05	-3.78E-05	-4.80E-06	-8.96E-07	-5.54E-05	4.48E-06	3.82E-06	-1.64E-06	5.08E-05	-1.02E-05
0.105	-1.66E-05	-0.000194622	-9.88E-05	-3.35E-06	-3.58E-05	-3.70E-05	-7.59E-06	-4.72E-06	-4.37E-05	7.23E-06	1.25E-06	-2.91E-06	3.87E-05	-1.50E-05
0.106	-1.94E-05	-0.000124099	-9.98E-05	-1.04E-05	-3.75E-05	-3.65E-05	-9.66E-06	-7.11E-06	-3.16E-05	9.05E-06	-5.55E-07	-4.16E-06	3.00E-05	-1.59E-05
0.107	-2.15E-05	-5.14E-05	-9.85E-05	-1.61E-05	-3.77E-05	-3.66E-05	-1.10E-05	-7.58E-06	-1.96E-05	1.13E-05	-7.52E-07	-3.97E-06	3.66E-05	-1.57E-05
0.108	-2.56E-05	-8.05E-05	-9.72E-05	-2.02E-05	-3.64E-05	-3.50E-05	-1.60E-05	-9.45E-06	-1.10E-05	1.14E-05	1.84E-07	-5.27E-06	4.35E-05	-1.73E-05
0.109	-3.20E-05	-0.000150683	-9.49E-05	-2.19E-05	-3.67E-05	-3.43E-05	-2.04E-05	-1.09E-05	-7.76E-06	8.38E-06	-1.11E-07	-8.33E-06	3.57E-05	-2.16E-05
0.11	-3.82E-05	-0.000134632	-9.31E-05	-1.87E-05	-3.65E-05	-3.62E-05	-2.13E-05	-1.06E-05	-6.13E-06	4.74E-06	-2.33E-06	-1.08E-05	2.31E-05	-2.61E-05
0.111	-4.04E-05	-2.49E-05	-9.30E-05	-1.27E-05	-3.57E-05	-3.71E-05	-2.21E-05	-9.85E-06	-7.07E-06	1.93E-06	-3.94E-06	-1.22E-05	1.52E-05	-2.83E-05
0.112	-3.83E-05	2.55E-05	-9.30E-05	-6.16E-06	-3.56E-05	-3.59E-05	-2.26E-05	-1.02E-05	-8.11E-06	1.16E-06	-3.64E-06	-1.23E-05	1.20E-05	-2.81E-05
0.113	-3.75E-05	-6.13E-05	-9.43E-05	-1.98E-06	-3.74E-05	-3.51E-05	-2.45E-05	-1.18E-05	-9.11E-06	3.26E-07	-2.52E-06	-1.32E-05	1.12E-05	-3.00E-05
0.114	-4.23E-05	-0.000190189	-9.54E-05	-1.81E-06	-3.80E-05	-3.66E-05	-2.63E-05	-1.50E-05	-1.02E-05	-3.59E-07	-1.55E-06	-1.48E-05	1.20E-05	-3.36E-05
0.115	-4.64E-05	-0.000281588	-9.42E-05	-4.44E-06	-3.81E-05	-3.84E-05	-2.83E-05	-1.82E-05	-1.14E-05	-5.82E-07	-1.03E-06	-1.61E-05	1.33E-05	-3.28E-05
0.116	-4.69E-05	-0.000281699	-9.16E-05	-8.39E-06	-3.85E-05	-3.86E-05	-2.96E-05	-1.84E-05	-1.10E-05	-2.27E-07	-1.14E-06	-1.56E-05	1.17E-05	-2.74E-05
0.117	-4.21E-05	-0.000186505	-8.79E-05	-1.30E-05	-3.78E-05	-3.68E-05	-3.08E-05	-1.69E-05	-8.76E-06	6.52E-07	-1.77E-06	-1.49E-05	5.73E-06	-2.08E-05
0.118	-3.31E-05	-9.59E-05	-8.66E-05	-1.71E-05	-3.53E-05	-3.49E-05	-3.23E-05	-1.53E-05	-4.36E-06	8.25E-07	-2.72E-06	-1.58E-05	-4.60E-06	-1.65E-05
0.119	-2.81E-05	-6.66E-05	-8.82E-05	-1.63E-05	-3.25E-05	-3.42E-05	-3.38E-05	-1.35E-05	4.09E-07	9.22E-07	-3.15E-06	-1.77E-05	-1.52E-05	-1.40E-05
0.12	-2.98E-05	-1.24E-05	-9.08E-05	-7.87E-06	-3.23E-05	-3.51E-05	-3.49E-05	-1.21E-05	3.32E-06	1.60E-06	-2.85E-06	-1.97E-05	-1.92E-05	-1.19E-05
0.121	-3.38E-05	8.62E-05	-9.23E-05	6.95E-07	-3.14E-05	-3.56E-05	-3.53E-05	-1.23E-05	4.29E-06	2.65E-06	-8.36E-07	-2.10E-05	-1.45E-05	-8.95E-06
0.122	-3.27E-05	0.000137415	-9.21E-05	6.91E-07	-2.95E-05	-3.42E-05	-3.63E-05	-1.33E-05	2.83E-06	3.02E-06	2.23E-06	-2.26E-05	-6.04E-06	-5.32E-06
0.123	-2.49E-05	0.000111019	-9.28E-05	-5.81E-06	-2.89E-05	-3.22E-05	-3.80E-05	-1.40E-05	1.48E-07	2.47E-06	4.37E-06	-2.71E-05	1.71E-06	-2.10E-06
0.124	-1.66E-05	5.15E-05	-9.63E-05	-3.50E-06	-3.04E-05	-3.09E-05	-4.04E-05	-1.50E-05	-3.02E-06	2.88E-06	4.73E-06	-3.88E-05	5.66E-06	-2.61E-07
0.125	-1.50E-05	4.94E-06	-0.000100307	2.51E-05	-3.15E-05	-3.04E-05	-4.12E-05	-1.65E-05	-5.42E-06	4.69E-06	3.95E-06	-5.88E-05	4.84E-06	1.03E-07
0.126	-1.80E-05	6.56E-06	-0.000101957	7.76E-05	-3.18E-05	-3.04E-05	-4.17E-05	-1.69E-05	-6.90E-06	5.10E-06	2.79E-06	-8.04E-05	1.51E-06	8.53E-07
0.127	-1.89E-05	8.06E-05	-0.000100042	0.000113348	-3.14E-05	-3.05E-05	-4.32E-05	-1.70E-05	-7.02E-06	3.43E-06	2.22E-06	-9.44E-05	-2.66E-06	2.12E-06
0.128	-1.84E-05	0.000173612	-9.56E-05	8.77E-05	-3.18E-05	-2.97E-05	-4.63E-05	-1.65E-05	-6.96E-06	2.31E-06	2.45E-06	-9.99E-05	-1.05E-05	9.67E-07
0.129	-2.04E-05	0.000156642	-9.34E-05	6.11E-06	-3.20E-05	-2.93E-05	-4.85E-05	-1.37E-05	-7.17E-06	4.46E-06	2.22E-06	-0.000101109	-2.03E-05	-3.07E-06
0.13	-2.26E-05	-6.03E-06	-9.44E-05	-8.86E-05	-3.18E-05	-2.93E-05	-4.86E-05	-1.11E-05	-7.05E-06	9.59E-06	1.95E-06	-0.000100329	-2.67E-05	-7.44E-06
0.131	-2.21E-05	-0.000168037	-9.59E-05	-0.000155573	-3.20E-05	-3.04E-05	-4.73E-05	-1.07E-05	-5.56E-06	1.48E-05	6.24E-07	-9.83E-05	-2.67E-05	-9.83E-06
0.132	-1.91E-05	-0.000233044	-9.83E-05	-0.000182263	-3.19E-05	-3.00E-05	-4.62E-05	-1.31E-05	-2.53E-06	1.56E-05	-1.92E-06	-9.55E-05	-2.07E-05	-1.02E-05
0.133	-1.24E-05	-0.000234024	-0.000102043	-0.000183417	-3.28E-05	-2.86E-05	-4.65E-05	-1.80E-05	1.45E-06	1.08E-05	-3.62E-06	-9.13E-05	-1.26E-05	-9.64E-06
0.134	-6.16E-06	-0.000220108	-0.000104884	-0.000174028	-3.41E-05	-3.02E-05	-4.79E-05	-2.16E-05	4.80E-06	4.61E-06	-5.15E-06	-8.48E-05	-3.50E-06	-8.38E-06
0.135	-2.68E-06	-0.000238768	-0.000105192	-0.000153423	-3.62E-05	-3.17E-05	-4.75E-05	-2.36E-05	4.50E-06	-1.42E-06	-6.75E-06	-7.90E-05	3.36E-06	-7.28E-06
0.136	-2.77E-06	-0.000298884	-0.000101815	-0.000118798	-3.68E-05	-3.07E-05	-4.51E-05	-2.35E-05	-4.76E-07	-5.40E-06	-6.42E-06	-7.49E-05	4.29E-06	-6.00E-06
0.137	-8.18E-06	-0.000350076	-9.47E-05	-8.46E-05	-3.55E-05	-3.03E-05	-4.45E-05	-2.30E-05	-9.29E-06	-5.73E-06	-5.60E-06	-6.94E-05	2.88E-06	-2.69E-06
0.138	-1.55E-05	-0.000239756	-8.91E-05	-6.12E-05	-3.48E-05	-3.19E-05	-4.41E-05	-2.33E-05	-1.74E-05	-4.49E-06	-5.93E-06	-6.28E-05	3.86E-06	2.97E-06
0.139	-2.24E-05	6.06E-05	-8.90E-05	-3.91E-05	-3.50E-05	-3.32E-05	-4.41E-05	-2.26E-05	-1.86E-05	-5.19E-06	-7.20E-06	-5.64E-05	6.35E-06	8.95E-06
0.14	-3.18E-05	0.000278715	-9.26E-05	-1.98E-05	-3.57E-05	-3.31E-05	-4.49E-05	-2.08E-05	-6.94E-06	-7.71E-06	-8.37E-06	-5.04E-05	5.80E-06	1.20E-05
0.141	-4.23E-05	0.000334762	-9.75E-05	-9.53E-06	-3.55E-05	-3.29E-05	-4.37E-05	-1.75E-05	2.38E-05	-9.90E-06	-8.32E-06	-4.64E-05	3.43E-06	1.02E-05
0.142	-4.58E-05	0.000322705	-9.87E-05	-5.12E-06	-3.44E-05	-3.13E-05	-4.17E-05	-1.48E-05	5.72E-05	-1.36E-05	-7.63E-06	-4.29E-05	2.68E-06	6.08E-06
0.143	-3.87E-05	0.000268851	-9.79E-05	-1.23E-06	-3.39E-05	-3.03E-05	-3.98E-05	-1.22E-05	6.63E-05	-1.97E-05	-6.61E-06	-3.69E-05	3.74E-06	2.41E-06
0.144	-2.59E-05	0.000201182	-9.84E-05	1.89E-06	-3.39E-05	-3.01E-05	-3.86E-05	-1.10E-05	5.04E-05	-2.46E-05	-5.14E-06	-3.00E-05	5.39E-06	-1.81E-07
0.145	-1.30E-05	0.000134559	-9.97E-05	3.68E-06	-3.46E-05	-3.01E-05	-3.79E-05	-1.19E-05	2.66E-05	-2.53E-05	-2.91E-06	-2.37E-05	8.87E-06	-2.03E-06
0.146	-2.38E-06	0.000101444	-0.000101315	1.46E-05	-3.59E-05	-3.06E-05	-3.85E-05	-1.26E-05	7.21E-06	-2.21E-05	-5.09E-07	-1.93E-05	1.36E-05	-3.32E-06
0.147	2.68E-06	9.75E-05	-0.000101175	3.76E-05	-3.67E-05	-3.06E-05	-3.90E-05	-1.15E-05	-9.28E-06	-1.77E-05	1.41E-06	-1.66E-05	1.60E-05	-4.38E-06
0.148	1.89E-06	9.50E-05	-9.72E-05	5.96E-05	-3.65E-05	-3.16E-05	-3.80E-05	-1.06E-05	-2.54E-05	-1.36E-05	1.91E-06	-1.31E-05	1.57E-05	-5.89E-06
0.149	1.88E-06	6.54E-05	-9.16E-05	6.09E-05	-3.52E-05	-3.25E-05	-3.68E-05	-1.19E-05	-4.05E-05	-1.05E-05	1.22E-06	-7.76E-06	1.40E-05	-7.18E-06
0.15	6.67E-06	1.73E-05	-8.77E-05	3.72E-05	-3.35E-05	-3.31E-05	-3.48E-05	-1.24E-05	-5.36E-05	-8.57E-06	8.67E-07	-2.43E-06	1.41E-05	-6.72E-06
0.151	1.60E-05	-4.07E-05	-8.61E-05	7.16E-06	-3.31E-05	-3.39E-05	-3.30E-05	-1.23E-05	-6.30E-05	-6.87E-06	1.44E-06	1.60E-06	1.65E-05	-5.13E-06
0.152	2.18E-05	-0.000100232	-8.60E-05	-1.62E-05	-3.48E-05	-3.46E-05	-3.18E-05	-1.43E-05	-6.78E-05	-5.84E-06	2.25E-06	4.73E-06	1.88E-05	-3.54E-06
0.153	1.32E-05	-0.000136222	-8.77E-05	-3.48E-05	-3.64E-05	-3.56E-05	-3.02E-05	-1.91E-05	-7.48E-05	-5.19E-06	2.42E-06	7.53E-06	1.77E-05	-2.94E-06
0.154	-5.64E-06	-0.00013493	-9.03E-05	-4.28E-05	-3.60E-05	-3.73E-05	-2.78E-05	-2.45E-05	-8.79E-05	-3.24E-06	2.00E-06	1.08E-05	1.40E-05	-3.53E-06
0.155	-2.12E-05	-0.000115667	-9.12E-05	-2.34E-05	-3.57E-05	-3.74E-05	-2.76E-05	-2.86E-05	-9.42E-05	-5.90E-07	1.18E-06	1.50E-05	1.02E-05	-4.95E-06
0.156	-2.58E-05	-9.81E-05	-9.17E-05	1.46E-05	-3.52E-05	-3.55E-05	-2.72E-05	-2.96E-05	-8.35E-05	1.12E-06	1.04E-06	1.93E-05	7.70E-06	-6.22E-06
0.157	-1.62E-05	-8.94E-05	-9.26E-05	3.11E-05	-3.44E-05	-3.52E-05	-2.59E-05	-2.75E-05	-6.47E-05	1.56E-06	1.96E-06	2.25E-05	5.75E-06	-7.13E-06
0.158	-4.11E-06	-0.000101514	-9.03E-05	2.67E-05	-3.50E-05	-3.66E-05	-2.43E-05	-2.29E-05	-5.01E-05	1.41E-06	1.80E-06	2.43E-05	4.15E-06	-7.48E-06
0.159	-1.28E-05	-0.000128932	-8.65E-05	5.71E-05	-3.47E-05	-3.65E-05	-2.31E-05	-1.66E-05	-3.76E-05	1.03E-06	9.30E-07	2.49E-05	5.02E-06	-6.27E-06
0.16	-3.02E-05	-0.00016843	-8.52E-05	0.000187437	-3.30E-05	-3.54E-05	-2.30E-05	-1.03E-05	-1.90E-05	1.63E-06	7.65E-07	2.56E-05	7.02E-06	-4.95E-06
0.161	-3.43E-05	-0.00021665	-8.67E-05	0.00038298	-3.25E-05	-3.57E-05	-2.44E-05	-5.96E-06	8.51E-06	4.66E-06	7.40E-07	2.76E-05	8.18E-06	-4.26E-06
0.162	-4.01E-05	-0.000226115	-9.17E-05	0.000457971	-3.26E-05	-3.61E-05	-2.56E-05	-3.38E-06	2.79E-05	6.01E-06	9.18E-07	2.96E-05	8.02E-06	-5.23E-06
0.163	-5.08E-05	-0.000171188	-9.91E-05	0.00039062	-3.25E-05	-3.48E-05	-2.54E-05	-3.88E-06	2.82E-05	5.75E-06	1.31E-06	3.21E-05	7.64E-06	-7.31E-06
0.164	-4.68E-05	-9.96E-05	-0.000102505	0.000270152	-3.26E-05	-3.40E-05	-2.45E-05	-7.14E-06	1.94E-05	7.11E-06	2.60E-06	3.56E-05	7.31E-06	-9.59E-06
0.165	-3.57E-05	-5.68E-05	-9.85E-05	7.08E-05	-3.30E-05	-3.30E-05	-2.36E-05	-9.24E-06	1.15E-05	9.23E-06	3.03E-06	3.66E-05	5.72E-06	-1.05E-05
0.166	-3.53E-05	-7.79E-05	-9.07E-05	-0.000188126	-3.49E-05	-3.29E-05	-2.35E-05	-8.93E-06	1.03E-05	1.09E-05	2.40E-06	3.56E-05	5.34E-06	-9.27E-06
0.167	-4.49E-05	-0.000136079	-8.27E-05	-0.000436069	-3.57E-05	-3.41E-05	-2.40E-05	-7.78E-06	9.77E-06	1.10E-05	1.19E-06	3.49E-05	5.17E-06	-8.55E-06
0.168	-5.24E-05	-0.00015891	-7.79E-05	-0.000606578	-3.61E-05	-3.48E-05	-2.29E-05	-8.21E-06	5.55E-06	1.16E-05	6.86E-07	3.53E-05	4.26E-06	-7.96E-06
0.169	-5.09E-05	-0.000118058	-7.61E-05	-0.000700205	-3.75E-05	-3.48E-05	-2.13E-05	-7.58E-06	-4.14E-07	1.24E-05	1.82E-06	3.60E-05	2.16E-06	-8.90E-06
0.17	-5.00E-05	-5.72E-05	-7.69E-05	-0.000731149	-3.83E-05	-3.32E-05	-2.01E-05	-5.88E-06	-3.52E-06	1.27E-05	2.99E-06	3.71E-05	5.31E-07	-1.05E-05
0.171	-5.81E-05	-5.33E-06	-7.94E-05	-0.000692194	-3.83E-05	-3.26E-05	-2.05E-05	-4.66E-06	-4.00E-06	1.22E-05	3.31E-06	3.94E-05	3.97E-07	-1.10E-05
0.172	-6.77E-05	2.43E-05	-8.19E-05	-0.000580033	-3.72E-05	-3.25E-05	-2.22E-05	-3.70E-06	-4.66E-06	1.25E-05	2.46E-06	4.12E-05	2.73E-07	-9.60E-06
0.173	-6.83E-05	1.85E-05	-8.74E-05	-0.000413954	-3.55E-05	-3.20E-05	-2.33E-05	-3.17E-06	-6.17E-06	1.34E-05	1.36E-06	4.16E-05	-7.26E-07	-6.77E-06
0.174	-5.96E-05	-4.02E-06	-9.57E-05	-0.000219615	-3.41E-05	-2.96E-05	-2.34E-05	-2.91E-06	-6.76E-06	1.32E-05	7.70E-07	4.04E-05	-3.95E-06	-4.38E-06
0.175	-4.86E-05	-2.68E-05	-0.000102019	-1.03E-05	-3.39E-05	-2.68E-05	-2.28E-05	-1.98E-06	-4.43E-06	1.25E-05	1.45E-06	4.03E-05	-8.19E-06	-2.49E-06
0.176	-4.24E-05	-4.86E-05	-0.000102494	0.000154323	-3.48E-05	-2.57E-05	-2.26E-05	-1.45E-06	-1.09E-06	1.25E-05	1.70E-06	4.21E-05	-1.18E-05	-1.44E-06
0.177	-4.36E-05	-7.72E-05	-9.91E-05	0.000198996	-3.67E-05	-2.63E-05	-2.28E-05	-1.67E-06	1.42E-06	1.27E-05	1.42E-06	4.43E-05	-1.34E-05	-6.62E-07
0.178	-4.72E-05	-0.000100638	-9.50E-05	0.000112874	-3.78E-05	-2.76E-05	-2.34E-05	-8.30E-07	1.68E-06	1.14E-05	1.39E-06	4.53E-05	-1.36E-05	1.06E-06
0.179	-4.59E-05	-9.08E-05	-9.07E-05	-3.65E-05	-3.73E-05	-2.87E-05	-2.26E-05	1.10E-06	1.59E-06	8.17E-06	2.13E-06	4.52E-05	-1.13E-05	3.96E-06
0.18	-3.99E-05	-3.48E-05	-8.76E-05	-0.000184421	-3.78E-05	-2.97E-05	-2.09E-05	1.50E-06	1.61E-06	4.08E-06	3.02E-06	4.40E-05	-7.77E-06	5.95E-06
0.181	-3.14E-05	2.92E-05	-8.73E-05	-0.00026823	-3.94E-05	-3.13E-05	-1.99E-05	-8.01E-07	2.26E-06	1.16E-06	2.83E-06	4.29E-05	-3.53E-06	6.79E-06
0.182	-2.38E-05	4.60E-05	-8.91E-05	-0.000254319	-4.04E-05	-3.25E-05	-2.11E-05	-3.39E-06	3.28E-06	8.34E-07	1.38E-06	4.33E-05	3.38E-07	7.70E-06
0.183	-1.54E-05	-6.11E-06	-9.05E-05	-0.000199372	-3.94E-05	-3.23E-05	-2.17E-05	-6.52E-06	8.61E-06	1.55E-06	1.72E-07	4.35E-05	3.72E-06	8.81E-06
0.184	-5.38E-06	-9.20E-05	-9.25E-05	-0.000195094	-3.95E-05	-3.42E-05	-2.06E-05	-1.22E-05	2.27E-05	1.69E-06	1.00E-06	4.26E-05	6.57E-06	8.60E-06
0.185	2.55E-06	-0.000153898	-9.71E-05	-0.000245804	-4.16E-05	-3.65E-05	-2.05E-05	-1.98E-05	3.96E-05	3.12E-06	3.05E-06	4.12E-05	1.02E-05	7.20E-06
0.186	8.42E-06	-0.000177509	-0.000103583	-0.00028533	-4.12E-05	-3.66E-05	-2.12E-05	-2.49E-05	4.90E-05	5.88E-06	5.26E-06	4.05E-05	1.64E-05	5.54E-06
0.187	8.95E-06	-0.000193176	-0.000108697	-0.000272125	-3.87E-05	-3.54E-05	-2.18E-05	-2.60E-05	4.86E-05	9.26E-06	7.90E-06	4.10E-05	2.23E-05	2.31E-06
0.188	5.23E-06	-0.00023142	-0.000110527	-0.000215412	-3.80E-05	-3.57E-05	-2.22E-05	-2.52E-05	3.79E-05	1.51E-05	1.09E-05	4.26E-05	2.69E-05	-2.88E-06
0.189	8.98E-06	-0.000276018	-0.00010926	-0.00013482	-3.74E-05	-3.56E-05	-2.30E-05	-2.46E-05	2.01E-05	2.03E-05	1.19E-05	4.26E-05	2.78E-05	-8.30E-06
0.19	1.88E-05	-0.00027029	-0.000104881	-5.89E-05	-3.62E-05	-3.40E-05	-2.22E-05	-2.13E-05	-2.50E-06	2.12E-05	1.04E-05	4.11E-05	2.63E-05	-9.82E-06
0.191	2.45E-05	-0.000198783	-0.000101492	-6.60E-06	-3.53E-05	-3.34E-05	-2.06E-05	-1.61E-05	-2.35E-05	1.87E-05	6.78E-06	4.03E-05	2.88E-05	-7.10E-06
0.192	1.85E-05	-0.000106367	-0.000103172	3.84E-05	-3.38E-05	-3.46E-05	-1.91E-05	-1.06E-05	-3.28E-05	1.54E-05	2.25E-06	3.96E-05	3.12E-05	-5.48E-06
0.193	6.76E-06	-5.78E-05	-0.000102424	9.29E-05	-3.35E-05	-3.64E-05	-1.89E-05	-8.66E-06	-3.13E-05	1.47E-05	-1.99E-06	3.83E-05	2.85E-05	-6.35E-06
0.194	2.59E-06	-7.86E-05	-9.58E-05	0.000154087	-3.45E-05	-3.61E-05	-2.01E-05	-8.94E-06	-2.09E-05	1.49E-05	-5.21E-06	3.60E-05	2.17E-05	-9.28E-06
0.195	6.82E-06	-0.000110085	-8.68E-05	0.000214748	-3.41E-05	-3.63E-05	-2.02E-05	-7.28E-06	-1.03E-05	1.65E-05	-6.40E-06	3.43E-05	1.50E-05	-1.19E-05
0.196	1.30E-05	-0.000142885	-8.12E-05	0.000279337	-3.39E-05	-3.67E-05	-2.06E-05	-6.79E-06	-1.25E-05	1.92E-05	-6.53E-06	3.44E-05	1.17E-05	-1.22E-05
0.197	1.33E-05	-0.000253373	-8.05E-05	0.00038399	-3.35E-05	-3.61E-05	-2.12E-05	-6.61E-06	-2.61E-05	2.18E-05	-6.65E-06	3.44E-05	1.11E-05	-9.47E-06
0.198	1.34E-05	-0.000345487	-7.95E-05	0.000536315	-3.25E-05	-3.60E-05	-2.10E-05	-5.39E-06	-1.95E-05	2.41E-05	-6.88E-06	3.34E-05	1.11E-05	-4.94E-06
0.199	1.95E-05	-0.000240448	-7.64E-05	0.000637815	-3.22E-05	-3.59E-05	-1.99E-05	-2.59E-06	1.53E-05	2.58E-05	-7.06E-06	3.22E-05	1.07E-05	-1.56E-06
0.2	1.87E-05	-4.41E-05	-7.33E-05	0.000589452	-3.28E-05	-3.63E-05	-1.95E-05	-2.99E-06	2.86E-05	2.58E-05	-7.12E-06	3.07E-05	1.04E-05	-5.21E-07
0.201	-1.46E-06	7.15E-05	-7.14E-05	0.000427245	-3.37E-05	-3.71E-05	-1.95E-05	-6.70E-06	-1.59E-05	2.30E-05	-7.74E-06	2.85E-05	9.80E-06	-2.58E-06
0.202	-3.30E-05	0.000129841	-7.16E-05	0.000291742	-3.47E-05	-3.88E-05	-2.05E-05	-1.29E-05	-9.17E-05	1.92E-05	-8.92E-06	2.58E-05	9.33E-06	-6.01E-06
0.203	-5.67E-05	0.000153291	-7.51E-05	0.000219297	-3.60E-05	-3.97E-05	-2.18E-05	-2.02E-05	-0.000146838	1.41E-05	-1.03E-05	2.29E-05	7.99E-06	-9.43E-06
0.204	-6.08E-05	9.15E-05	-8.07E-05	0.000108859	-3.57E-05	-3.91E-05	-2.13E-05	-2.55E-05	-0.0001544	6.98E-06	-1.21E-05	1.99E-05	5.62E-06	-1.22E-05
0.205	-4.88E-05	-1.41E-05	-8.62E-05	-8.87E-05	-3.40E-05	-3.71E-05	-2.06E-05	-2.87E-05	-0.00012196	-2.23E-06	-1.40E-05	1.69E-05	3.59E-06	-1.46E-05
0.206	-3.64E-05	-3.47E-05	-9.00E-05	-0.00029337	-3.31E-05	-3.51E-05	-2.05E-05	-3.02E-05	-7.66E-05	-9.71E-06	-1.41E-05	1.48E-05	3.75E-06	-1.52E-05
0.207	-3.65E-05	4.72E-05	-9.21E-05	-0.000417245	-3.43E-05	-3.43E-05	-2.12E-05	-2.96E-05	-3.37E-05	-1.36E-05	-1.19E-05	1.40E-05	4.42E-06	-1.32E-05
0.208	-4.62E-05	9.96E-05	-9.12E-05	-0.000454367	-3.54E-05	-3.49E-05	-2.12E-05	-2.77E-05	1.21E-05	-1.38E-05	-9.63E-06	1.42E-05	4.13E-06	-1.08E-05
0.209	-5.43E-05	7.76E-05	-8.87E-05	-0.000448447	-3.51E-05	-3.59E-05	-2.16E-05	-2.65E-05	5.93E-05	-1.12E-05	-9.46E-06	1.34E-05	3.90E-06	-8.93E-06
0.21	-5.75E-05	6.55E-05	-8.65E-05	-0.000421029	-3.41E-05	-3.69E-05	-2.06E-05	-2.25E-05	7.73E-05	-7.01E-06	-1.16E-05	1.18E-05	4.87E-06	-7.04E-06
0.211	-6.28E-05	7.36E-05	-8.52E-05	-0.000372467	-3.48E-05	-3.84E-05	-2.06E-05	-1.68E-05	3.87E-05	-1.38E-06	-1.29E-05	1.03E-05	6.58E-06	-5.10E-06
0.212	-7.18E-05	0.000123739	-8.62E-05	-0.000305047	-3.52E-05	-3.90E-05	-2.24E-05	-1.32E-05	-3.86E-05	3.22E-06	-1.25E-05	7.90E-06	7.78E-06	-3.40E-06
0.213	-7.74E-05	0.000230444	-8.79E-05	-0.000222799	-3.39E-05	-3.60E-05	-2.30E-05	-1.27E-05	-9.91E-05	4.29E-06	-1.09E-05	6.41E-06	8.85E-06	-1.14E-06
0.214	-8.04E-05	0.000289986	-8.83E-05	-0.000148125	-3.21E-05	-3.22E-05	-2.11E-05	-1.25E-05	-0.000111761	2.73E-06	-8.16E-06	7.58E-06	9.83E-06	6.09E-07
0.215	-8.27E-05	0.000238131	-8.89E-05	-9.63E-05	-3.12E-05	-3.22E-05	-1.89E-05	-9.03E-06	-9.00E-05	2.26E-07	-5.02E-06	1.02E-05	1.01E-05	8.64E-07
0.216	-7.95E-05	0.000187195	-9.12E-05	-6.53E-05	-3.23E-05	-3.28E-05	-1.90E-05	-5.72E-06	-5.87E-05	-3.56E-06	-3.76E-06	1.14E-05	8.83E-06	5.23E-07
0.217	-6.89E-05	0.000206634	-9.35E-05	-3.82E-05	-3.42E-05	-3.08E-05	-1.97E-05	-3.70E-06	-3.53E-05	-6.74E-06	-3.17E-06	9.83E-06	6.71E-06	-1.33E-06
0.218	-5.77E-05	0.000195992	-9.62E-05	-3.24E-06	-3.55E-05	-2.92E-05	-1.93E-05	-6.80E-07	-2.37E-05	-7.47E-06	-1.18E-06	9.22E-06	4.63E-06	-4.58E-06
0.219	-5.40E-05	0.00010902	-9.92E-05	2.89E-05	-3.58E-05	-2.90E-05	-1.91E-05	2.04E-06	-2.81E-05	-7.44E-06	4.08E-07	9.16E-06	1.79E-06	-6.05E-06
0.22	-5.84E-05	1.23E-05	-9.97E-05	6.08E-05	-3.69E-05	-3.07E-05	-2.01E-05	2.83E-06	-4.27E-05	-7.70E-06	8.19E-07	8.65E-06	-3.43E-06	-6.20E-06
0.221	-7.03E-05	-4.51E-05	-9.75E-05	0.000118235	-3.82E-05	-3.31E-05	-2.10E-05	3.42E-07	-5.36E-05	-7.03E-06	4.81E-07	8.14E-06	-1.10E-05	-6.65E-06
0.222	-8.06E-05	-0.000107992	-9.45E-05	0.00024066	-3.91E-05	-3.44E-05	-2.16E-05	-3.68E-06	-5.16E-05	-3.31E-06	2.43E-07	7.52E-06	-1.93E-05	-7.13E-06
0.223	-8.24E-05	-0.000145225	-9.25E-05	0.000376273	-3.97E-05	-3.50E-05	-2.19E-05	-9.12E-06	-3.94E-05	2.64E-06	4.37E-07	7.80E-06	-2.59E-05	-7.39E-06
0.224	-7.51E-05	-0.000148713	-9.08E-05	0.000389341	-3.98E-05	-3.60E-05	-2.33E-05	-1.34E-05	-2.86E-05	8.50E-06	9.94E-07	7.97E-06	-2.70E-05	-6.92E-06
0.225	-6.21E-05	-0.000153315	-8.99E-05	0.000242912	-3.90E-05	-3.65E-05	-2.50E-05	-1.44E-05	-2.61E-05	1.25E-05	6.25E-07	7.71E-06	-2.22E-05	-5.17E-06
0.226	-4.86E-05	-0.000117118	-9.00E-05	2.58E-05	-3.79E-05	-3.64E-05	-2.58E-05	-1.29E-05	-2.99E-05	1.35E-05	2.52E-07	7.71E-06	-1.49E-05	-3.19E-06
0.227	-3.37E-05	-2.33E-05	-9.22E-05	-0.000153929	-3.71E-05	-3.67E-05	-2.62E-05	-1.13E-05	-3.24E-05	1.23E-05	4.88E-07	8.05E-06	-6.38E-06	-6.04E-07
0.228	-1.53E-05	6.88E-05	-9.61E-05	-0.000255282	-3.77E-05	-3.65E-05	-2.49E-05	-1.02E-05	-3.17E-05	1.04E-05	5.20E-07	7.70E-06	5.31E-06	2.32E-06
0.229	6.05E-06	8.58E-05	-9.93E-05	-0.000296005	-3.78E-05	-3.61E-05	-2.30E-05	-8.44E-06	-3.04E-05	9.24E-06	-1.93E-07	6.74E-06	2.33E-05	4.38E-06
0.23	2.56E-05	4.71E-05	-0.000101183	-0.000303231	-3.62E-05	-3.52E-05	-2.14E-05	-6.02E-06	-3.07E-05	8.81E-06	-8.55E-07	5.83E-06	4.49E-05	5.44E-06
0.231	4.11E-05	-4.54E-06	-0.000100771	-0.000285352	-3.57E-05	-3.53E-05	-2.09E-05	-4.75E-06	-2.95E-05	8.47E-06	-4.14E-07	5.01E-06	5.79E-05	5.79E-06
0.232	5.14E-05	-4.20E-05	-9.96E-05	-0.000241722	-3.72E-05	-3.52E-05	-2.24E-05	-6.15E-06	-2.58E-05	8.22E-06	1.93E-07	4.10E-06	4.98E-05	4.99E-06
0.233	5.55E-05	-6.29E-05	-9.94E-05	-0.000167784	-3.85E-05	-3.53E-05	-2.41E-05	-7.32E-06	-2.15E-05	9.19E-06	-7.41E-08	2.71E-06	2.63E-05	2.57E-06
0.234	5.34E-05	-7.71E-05	-0.000101516	-7.53E-05	-3.83E-05	-3.52E-05	-2.55E-05	-8.91E-06	-1.70E-05	9.99E-06	-9.94E-07	9.10E-07	7.10E-06	-4.24E-07
0.235	4.46E-05	-0.000103248	-0.000105595	2.07E-06	-3.72E-05	-3.52E-05	-2.64E-05	-1.04E-05	-6.91E-06	9.24E-06	-7.54E-07	-5.27E-07	2.01E-06	-3.53E-06
0.236	2.63E-05	-0.000138313	-0.000108609	3.74E-05	-3.63E-05	-3.51E-05	-2.65E-05	-1.12E-05	1.11E-05	8.00E-06	-4.03E-08	-2.10E-06	6.77E-06	-7.57E-06
0.237	4.79E-06	-0.000177417	-0.000106413	3.51E-05	-3.52E-05	-3.48E-05	-2.59E-05	-9.65E-06	2.93E-05	6.45E-06	-2.14E-07	-3.28E-06	1.36E-05	-1.19E-05
0.238	-5.51E-06	-0.000220949	-0.000100909	2.63E-05	-3.39E-05	-3.53E-05	-2.65E-05	-8.28E-06	3.64E-05	3.27E-06	-3.78E-07	-3.84E-06	1.80E-05	-1.60E-05
0.239	-3.11E-06	-0.000254899	-9.62E-05	3.51E-05	-3.32E-05	-3.46E-05	-2.70E-05	-7.18E-06	3.13E-05	-8.57E-07	1.28E-06	-4.41E-06	1.96E-05	-1.89E-05
0.24	-2.10E-06	-0.000281686	-9.33E-05	4.65E-05	-3.30E-05	-3.27E-05	-2.55E-05	-6.85E-06	2.29E-05	-4.18E-06	3.51E-06	-6.11E-06	1.85E-05	-1.97E-05
0.241	-1.03E-05	-0.000304715	-9.28E-05	3.43E-05	-3.35E-05	-3.25E-05	-2.43E-05	-5.98E-06	1.73E-05	-6.96E-06	4.59E-06	-8.86E-06	1.22E-05	-2.02E-05
0.242	-2.97E-05	-0.000320607	-9.45E-05	8.91E-07	-3.39E-05	-3.37E-05	-2.35E-05	-3.83E-06	1.36E-05	-9.95E-06	4.49E-06	-9.36E-06	4.94E-06	-1.97E-05
0.243	-4.88E-05	-0.000309859	-9.56E-05	-1.89E-05	-3.31E-05	-3.30E-05	-2.29E-05	-4.15E-06	1.19E-05	-1.29E-05	4.02E-06	-8.31E-06	4.79E-06	-1.58E-05
0.244	-6.03E-05	-0.000240869	-9.49E-05	-7.48E-06	-3.25E-05	-3.23E-05	-2.34E-05	-6.59E-06	1.17E-05	-1.47E-05	3.51E-06	-7.30E-06	1.03E-05	-1.06E-05
0.245	-6.67E-05	-0.000157091	-9.38E-05	1.36E-05	-3.26E-05	-3.37E-05	-2.30E-05	-8.45E-06	1.12E-05	-1.42E-05	3.30E-06	-7.33E-06	1.52E-05	-5.72E-06
0.246	-6.67E-05	-0.000142955	-9.13E-05	2.63E-05	-3.25E-05	-3.20E-05	-2.23E-05	-7.34E-06	1.13E-05	-1.21E-05	2.66E-06	-9.47E-06	1.64E-05	-1.45E-06
0.247	-5.87E-05	-0.000162473	-8.78E-05	1.94E-05	-3.35E-05	-3.00E-05	-2.21E-05	-6.07E-06	1.15E-05	-9.46E-06	1.23E-06	-1.15E-05	1.46E-05	1.38E-06
0.248	-3.85E-05	-0.000112828	-8.75E-05	-2.38E-06	-3.49E-05	-3.04E-05	-2.31E-05	-7.65E-06	1.14E-05	-8.40E-06	-1.78E-07	-1.33E-05	1.22E-05	3.93E-06
0.249	-1.75E-05	-1.15E-05	-9.03E-05	-2.03E-05	-3.55E-05	-3.09E-05	-2.33E-05	-8.49E-06	1.03E-05	-9.82E-06	4.16E-07	-1.51E-05	1.07E-05	6.75E-06
0.25	-8.03E-06	2.94E-05	-9.06E-05	-1.38E-05	-3.69E-05	-3.15E-05	-2.41E-05	-8.30E-06	9.32E-06	-9.89E-06	1.98E-06	-1.56E-05	7.42E-06	7.36E-06
0.251	-5.27E-06	-6.75E-06	-8.84E-05	2.87E-06	-3.75E-05	-3.13E-05	-2.60E-05	-8.47E-06	8.95E-06	-6.32E-06	1.55E-06	-1.56E-05	7.75E-07	5.00E-06
0.252	-2.17E-06	-7.35E-05	-8.70E-05	4.76E-06	-3.63E-05	-3.09E-05	-2.72E-05	-8.33E-06	9.55E-06	1.50E-06	-2.39E-07	-1.58E-05	-6.04E-06	3.78E-07
0.253	-6.73E-07	-0.000151598	-8.76E-05	4.27E-07	-3.60E-05	-3.15E-05	-2.65E-05	-8.79E-06	1.09E-05	9.95E-06	-1.46E-06	-1.53E-05	-8.50E-06	-3.99E-06
0.254	-2.23E-06	-0.000226043	-9.07E-05	5.13E-05	-3.62E-05	-3.39E-05	-2.55E-05	-9.64E-06	1.25E-05	1.41E-05	-1.89E-06	-1.49E-05	-4.95E-06	-5.45E-06
0.255	-2.81E-06	-0.000249244	-9.57E-05	0.000207128	-3.72E-05	-3.52E-05	-2.50E-05	-1.01E-05	1.30E-05	1.45E-05	-2.86E-06	-1.59E-05	1.34E-06	-5.83E-06
0.256	1.37E-07	-0.000238776	-0.000100689	0.00037929	-3.74E-05	-3.43E-05	-2.39E-05	-8.65E-06	1.25E-05	1.52E-05	-3.30E-06	-1.68E-05	6.23E-06	-7.17E-06
0.257	-8.96E-07	-0.000293281	-0.000103431	0.000417887	-3.64E-05	-3.23E-05	-2.38E-05	-7.65E-06	1.36E-05	1.76E-05	-2.05E-06	-1.70E-05	6.71E-06	-8.66E-06
0.258	-1.38E-05	-0.000457088	-0.000105496	0.000282263	-3.61E-05	-3.17E-05	-2.44E-05	-1.01E-05	1.73E-05	2.01E-05	-6.54E-07	-1.69E-05	3.10E-06	-8.72E-06
0.259	-3.42E-05	-0.000674007	-0.000107121	5.41E-05	-3.65E-05	-3.27E-05	-2.51E-05	-1.41E-05	2.21E-05	2.06E-05	-1.59E-06	-1.69E-05	-2.04E-06	-7.53E-06
0.26	-5.38E-05	-0.000847033	-0.00010724	-0.00016296	-3.59E-05	-3.43E-05	-2.56E-05	-1.50E-05	2.52E-05	1.81E-05	-3.94E-06	-1.65E-05	-6.41E-06	-6.78E-06
0.261	-6.88E-05	-0.000913304	-0.000105243	-0.000308655	-3.44E-05	-3.71E-05	-2.64E-05	-1.45E-05	2.85E-05	1.50E-05	-6.26E-06	-1.63E-05	-9.18E-06	-6.33E-06
0.262	-7.83E-05	-0.000840916	-9.80E-05	-0.000381944	-3.56E-05	-3.82E-05	-2.72E-05	-1.69E-05	3.50E-05	1.33E-05	-7.89E-06	-1.64E-05	-9.73E-06	-6.22E-06
0.263	-7.53E-05	-0.000572087	-8.49E-05	-0.000400458	-3.79E-05	-3.65E-05	-2.84E-05	-1.96E-05	4.33E-05	1.14E-05	-8.92E-06	-1.65E-05	-1.01E-05	-9.78E-06
0.264	-4.99E-05	-5.73E-05	-7.22E-05	-0.000382714	-3.80E-05	-3.53E-05	-2.71E-05	-1.92E-05	4.79E-05	8.66E-06	-9.07E-06	-1.67E-05	-1.09E-05	-1.87E-05
0.265	-6.33E-06	0.000578486	-6.67E-05	-0.000354717	-3.79E-05	-3.52E-05	-2.56E-05	-1.70E-05	4.66E-05	6.40E-06	-8.12E-06	-1.63E-05	-9.16E-06	-2.70E-05
0.266	3.23E-05	0.00112135	-6.81E-05	-0.000332443	-3.79E-05	-3.52E-05	-2.35E-05	-1.62E-05	3.95E-05	4.31E-06	-6.54E-06	-1.47E-05	-4.32E-06	-2.80E-05
0.267	4.86E-05	0.00142125	-7.81E-05	-0.000311949	-3.68E-05	-3.53E-05	-2.35E-05	-1.58E-05	2.64E-05	3.59E-06	-5.28E-06	-1.38E-05	2.11E-06	-2.36E-05
0.268	5.29E-05	0.00138911	-9.11E-05	-0.000279039	-3.70E-05	-3.58E-05	-2.47E-05	-1.39E-05	5.81E-06	4.99E-06	-4.99E-06	-1.34E-05	8.97E-06	-2.24E-05
0.269	4.35E-05	0.00107741	-9.99E-05	-0.00021582	-3.58E-05	-3.57E-05	-2.43E-05	-1.14E-05	-1.99E-05	6.18E-06	-4.65E-06	-9.79E-06	1.66E-05	-2.44E-05
0.27	1.46E-05	0.000696436	-0.000101225	-0.000129846	-3.38E-05	-3.30E-05	-2.30E-05	-1.00E-05	-3.88E-05	4.33E-06	-4.58E-06	-4.74E-06	2.32E-05	-2.39E-05
0.271	-1.70E-05	0.000382238	-9.59E-05	-4.47E-05	-3.33E-05	-3.13E-05	-2.06E-05	-8.81E-06	-4.72E-05	1.23E-06	-5.54E-06	8.64E-06	2.49E-05	-2.09E-05
0.272	-4.16E-05	0.000169925	-8.74E-05	2.07E-05	-3.10E-05	-3.18E-05	-2.15E-05	-4.44E-06	-5.35E-05	-8.77E-07	-5.14E-06	4.39E-05	2.20E-05	-1.73E-05
0.273	-5.65E-05	0.000106275	-8.18E-05	4.73E-05	-2.95E-05	-3.33E-05	-2.29E-05	8.08E-08	-5.79E-05	-2.30E-06	-3.52E-06	8.13E-05	1.63E-05	-1.43E-05
0.274	-6.49E-05	0.000119974	-8.32E-05	5.11E-05	-3.05E-05	-3.50E-05	-2.41E-05	2.02E-06	-5.65E-05	-1.83E-06	-1.10E-06	9.71E-05	1.46E-05	-1.23E-05
0.275	-7.56E-05	8.70E-05	-8.93E-05	4.61E-05	-3.14E-05	-3.65E-05	-2.55E-05	2.39E-06	-4.75E-05	-4.56E-07	2.00E-06	9.51E-05	2.25E-05	-1.09E-05
0.276	-9.07E-05	-2.92E-05	-9.48E-05	3.49E-05	-3.19E-05	-3.66E-05	-2.54E-05	2.07E-06	-3.53E-05	-8.17E-08	3.50E-06	8.66E-05	3.38E-05	-1.00E-05
0.277	-9.95E-05	-0.000155428	-9.52E-05	2.25E-05	-3.31E-05	-3.54E-05	-2.34E-05	-1.54E-07	-2.95E-05	-1.39E-06	3.88E-06	7.96E-05	4.08E-05	-1.00E-05
0.278	-9.94E-05	-0.000204679	-9.20E-05	2.71E-05	-3.43E-05	-3.61E-05	-2.13E-05	-6.01E-06	-3.08E-05	-3.64E-06	2.99E-06	7.23E-05	4.01E-05	-1.05E-05
0.279	-9.41E-05	-0.000183739	-8.96E-05	9.30E-05	-3.46E-05	-3.76E-05	-2.14E-05	-1.41E-05	-3.41E-05	-4.63E-06	1.08E-06	6.46E-05	2.97E-05	-1.16E-05
0.28	-8.27E-05	-0.000205742	-9.20E-05	0.000290835	-3.35E-05	-3.90E-05	-2.11E-05	-2.16E-05	-3.40E-05	-3.43E-06	-1.19E-06	5.50E-05	1.18E-05	-1.23E-05
0.281	-6.58E-05	-0.000303474	-0.000100326	0.00063857	-3.29E-05	-3.86E-05	-2.00E-05	-2.60E-05	-3.12E-05	-2.11E-06	-3.06E-06	4.47E-05	-2.12E-06	-1.18E-05
0.282	-4.47E-05	-0.00037339	-0.000109862	0.000971652	-3.20E-05	-3.68E-05	-1.96E-05	-2.94E-05	-3.08E-05	-2.00E-06	-4.22E-06	3.59E-05	-5.12E-06	-1.07E-05
0.283	-2.45E-05	-0.000356099	-0.000113797	0.00104219	-3.12E-05	-3.56E-05	-2.06E-05	-3.17E-05	-3.46E-05	-2.38E-06	-5.30E-06	2.83E-05	-1.32E-06	-1.04E-05
0.284	-7.96E-06	-0.000289357	-0.000109228	0.000765095	-3.13E-05	-3.61E-05	-2.15E-05	-3.11E-05	-3.82E-05	-2.93E-06	-6.30E-06	2.07E-05	3.16E-06	-1.12E-05
0.285	8.48E-06	-0.000285493	-9.97E-05	0.00027203	-3.12E-05	-3.66E-05	-2.08E-05	-2.61E-05	-3.60E-05	-3.50E-06	-6.22E-06	1.26E-05	6.39E-06	-1.24E-05
0.286	2.81E-05	-0.000360942	-9.30E-05	-0.000245116	-3.10E-05	-3.63E-05	-1.99E-05	-1.91E-05	-3.00E-05	-3.69E-06	-5.21E-06	5.14E-06	9.66E-06	-1.23E-05
0.287	4.42E-05	-0.000401823	-9.04E-05	-0.000653588	-3.01E-05	-3.62E-05	-2.06E-05	-1.33E-05	-2.72E-05	-2.96E-06	-4.17E-06	-1.78E-06	1.49E-05	-1.01E-05
0.288	5.13E-05	-0.000362616	-8.77E-05	-0.000893109	-3.08E-05	-3.63E-05	-2.21E-05	-1.12E-05	-3.12E-05	-1.63E-06	-3.38E-06	-8.38E-06	2.27E-05	-7.38E-06
0.289	5.69E-05	-0.000347822	-8.34E-05	-0.000959324	-3.35E-05	-3.62E-05	-2.30E-05	-1.13E-05	-4.00E-05	-4.41E-07	-2.67E-06	-1.56E-05	2.97E-05	-6.49E-06
0.29	6.75E-05	-0.000414907	-8.19E-05	-0.000907833	-3.58E-05	-3.64E-05	-2.21E-05	-9.44E-06	-4.53E-05	7.70E-07	-1.94E-06	-2.23E-05	2.91E-05	-7.43E-06
0.291	6.72E-05	-0.00052148	-8.79E-05	-0.00081929	-3.54E-05	-3.68E-05	-1.98E-05	-7.01E-06	-4.25E-05	2.30E-06	-2.11E-06	-2.73E-05	2.09E-05	-7.21E-06
0.292	4.25E-05	-0.000596447	-0.000100028	-0.000738025	-3.59E-05	-3.64E-05	-1.76E-05	-6.23E-06	-3.57E-05	2.90E-06	-3.06E-06	-2.97E-05	1.51E-05	-4.63E-06
0.293	9.04E-06	-0.000590614	-0.000110498	-0.00066024	-3.63E-05	-3.60E-05	-1.87E-05	-7.17E-06	-2.70E-05	2.82E-06	-3.81E-06	-3.29E-05	1.63E-05	-1.23E-06
0.294	-1.06E-05	-0.000420886	-0.00011032	-0.000544743	-3.35E-05	-3.51E-05	-1.98E-05	-7.24E-06	-1.85E-05	2.84E-06	-3.85E-06	-3.77E-05	2.08E-05	9.86E-07
0.295	-7.18E-06	-2.82E-05	-9.86E-05	-0.000365018	-3.06E-05	-3.44E-05	-1.90E-05	-6.93E-06	-1.36E-05	2.26E-06	-3.25E-06	-4.21E-05	1.93E-05	2.46E-07
0.296	2.97E-06	0.000510158	-8.26E-05	-0.000161691	-3.11E-05	-3.21E-05	-1.96E-05	-9.40E-06	-1.16E-05	1.57E-06	-2.03E-06	-4.58E-05	1.03E-05	-2.03E-06
0.297	2.96E-06	0.000927495	-7.59E-05	-2.20E-05	-3.30E-05	-2.68E-05	-2.02E-05	-1.33E-05	-1.35E-05	1.61E-06	-1.70E-06	-4.90E-05	3.57E-06	-4.05E-06
0.298	7.69E-06	0.00103341	-7.87E-05	3.02E-05	-3.54E-05	-2.32E-05	-2.12E-05	-1.71E-05	-1.96E-05	2.12E-06	-1.83E-06	-5.14E-05	3.64E-06	-4.40E-06
0.299	2.13E-05	0.000932229	-8.56E-05	4.31E-05	-3.66E-05	-2.23E-05	-2.26E-05	-1.90E-05	-2.69E-05	2.46E-06	-1.45E-06	-5.39E-05	6.88E-06	-3.31E-06
0.3	2.90E-05	0.000771214	-9.33E-05	4.83E-05	-3.60E-05	-2.26E-05	-2.29E-05	-1.67E-05	-2.87E-05	3.48E-06	-1.32E-06	-5.74E-05	1.13E-05	-3.08E-06
0.301	2.15E-05	0.00063354	-9.63E-05	6.72E-05	-3.59E-05	-2.64E-05	-2.18E-05	-1.28E-05	-2.18E-05	3.95E-06	-6.53E-07	-6.04E-05	1.68E-05	-3.58E-06
0.302	-5.94E-06	0.000491476	-9.54E-05	8.32E-05	-3.59E-05	-2.84E-05	-2.02E-05	-1.12E-05	-1.26E-05	1.61E-06	-6.85E-08	-6.26E-05	1.93E-05	-4.13E-06
0.303	-4.35E-05	0.000340453	-9.24E-05	9.45E-05	-3.66E-05	-2.89E-05	-1.81E-05	-1.11E-05	-6.37E-06	-5.81E-07	-4.32E-07	-6.49E-05	1.74E-05	-2.71E-06
0.304	-7.91E-05	0.000187973	-9.05E-05	9.96E-05	-3.75E-05	-3.21E-05	-1.83E-05	-9.44E-06	-3.12E-06	-3.69E-07	-1.98E-06	-6.66E-05	1.66E-05	4.35E-07
0.305	-0.000107219	6.09E-05	-8.84E-05	0.000100078	-3.76E-05	-3.55E-05	-1.98E-05	-6.82E-06	-1.51E-06	8.45E-07	-2.91E-06	-6.66E-05	1.70E-05	2.46E-06
0.306	-0.000135066	-3.68E-05	-8.37E-05	0.00010506	-3.62E-05	-3.63E-05	-2.16E-05	-4.62E-06	-6.31E-07	1.45E-06	-2.90E-06	-6.65E-05	1.62E-05	2.32E-06
0.307	-0.000152328	-0.000111139	-7.65E-05	0.000112716	-3.52E-05	-3.65E-05	-2.23E-05	-3.34E-06	-1.70E-06	3.19E-07	-2.40E-06	-6.72E-05	1.28E-05	1.49E-06
0.308	-0.000147384	-0.00016237	-7.29E-05	0.000116683	-3.40E-05	-3.89E-05	-2.18E-05	-2.73E-06	-3.95E-06	-1.05E-06	-2.26E-06	-6.81E-05	8.09E-06	8.82E-07
0.309	-0.000138703	-0.000205541	-7.64E-05	0.000107104	-3.20E-05	-3.99E-05	-2.15E-05	-3.21E-06	-5.71E-06	-9.24E-07	-2.67E-06	-6.88E-05	4.67E-06	1.18E-07
0.31	-0.000140339	-0.00023462	-8.40E-05	9.24E-05	-3.20E-05	-3.84E-05	-2.20E-05	-4.48E-06	-6.99E-06	2.09E-07	-1.71E-06	-6.91E-05	2.62E-06	-4.40E-07
0.311	-0.000143739	-0.000222843	-9.07E-05	7.64E-05	-3.39E-05	-3.65E-05	-2.28E-05	-5.10E-06	-8.28E-06	5.30E-07	-5.88E-07	-6.85E-05	1.41E-06	-9.47E-07
0.312	-0.000135735	-0.00016311	-9.49E-05	6.56E-05	-3.54E-05	-3.65E-05	-2.36E-05	-6.57E-06	-8.95E-06	3.20E-07	-4.64E-08	-6.73E-05	1.46E-07	-1.58E-06
0.313	-0.000119694	-0.000142503	-9.80E-05	5.78E-05	-3.61E-05	-3.78E-05	-2.57E-05	-8.20E-06	-9.12E-06	1.08E-06	-7.01E-07	-6.65E-05	-7.54E-07	-1.92E-06
0.314	-0.000100908	-0.000186298	-9.77E-05	5.92E-05	-3.63E-05	-3.93E-05	-2.69E-05	-8.05E-06	-1.03E-05	1.22E-06	-2.31E-06	-6.64E-05	-1.60E-06	-1.44E-06
0.315	-7.65E-05	-0.000239746	-9.39E-05	6.85E-05	-3.55E-05	-3.91E-05	-2.56E-05	-7.85E-06	-1.12E-05	-6.77E-07	-3.88E-06	-6.66E-05	-1.74E-06	-1.55E-06
0.316	-4.61E-05	-0.000261016	-9.08E-05	8.35E-05	-3.37E-05	-3.83E-05	-2.39E-05	-8.97E-06	-9.80E-06	-2.77E-06	-4.19E-06	-6.66E-05	-1.30E-06	-2.09E-06
0.317	-2.00E-05	-0.000272315	-9.09E-05	0.000113594	-3.26E-05	-3.69E-05	-2.45E-05	-1.11E-05	-7.45E-06	-4.64E-06	-3.99E-06	-6.55E-05	-2.12E-07	-3.33E-06
0.318	-1.48E-06	-0.000272047	-9.37E-05	0.000197763	-3.28E-05	-3.59E-05	-2.45E-05	-1.25E-05	-6.21E-06	-6.67E-06	-3.83E-06	-6.44E-05	9.23E-07	-6.15E-06
0.319	2.25E-05	-0.000244321	-9.99E-05	0.000334845	-3.46E-05	-3.58E-05	-2.45E-05	-1.22E-05	-5.22E-06	-7.12E-06	-3.31E-06	-6.28E-05	2.73E-06	-9.29E-06
0.32	6.48E-05	-0.000184122	-0.000104915	0.000484929	-3.65E-05	-3.49E-05	-2.45E-05	-1.13E-05	-4.45E-06	-6.23E-06	-1.65E-06	-6.05E-05	5.18E-06	-1.19E-05
0.321	0.000106926	-0.000132785	-0.000106359	0.000629721	-3.66E-05	-3.17E-05	-2.44E-05	-1.09E-05	-4.96E-06	-5.42E-06	1.92E-06	-5.80E-05	4.56E-06	-1.19E-05
0.322	0.000115086	-0.000127372	-0.000105276	0.000674222	-3.54E-05	-3.03E-05	-2.34E-05	-1.12E-05	-5.56E-06	-5.48E-06	4.20E-06	-5.56E-05	3.60E-07	-1.01E-05
0.323	8.89E-05	-0.000154317	-0.000106046	0.00050402	-3.51E-05	-3.25E-05	-2.24E-05	-1.10E-05	-6.09E-06	-5.44E-06	3.90E-06	-5.31E-05	-5.82E-06	-8.24E-06
0.324	5.88E-05	-0.000185004	-0.00010915	0.000199605	-3.64E-05	-3.37E-05	-2.26E-05	-1.01E-05	-7.12E-06	-4.24E-06	2.60E-06	-5.08E-05	-1.50E-05	-6.82E-06
0.325	3.35E-05	-0.00021502	-0.000111414	-0.000107831	-3.80E-05	-3.19E-05	-2.30E-05	-9.52E-06	-8.29E-06	-3.39E-06	1.03E-06	-4.82E-05	-2.54E-05	-6.97E-06
0.326	5.11E-06	-0.000243032	-0.000116158	-0.000363963	-3.81E-05	-2.89E-05	-2.43E-05	-9.89E-06	-8.92E-06	-3.50E-06	-4.57E-07	-4.61E-05	-3.39E-05	-7.82E-06
0.327	-1.50E-05	-0.000259447	-0.000120524	-0.000509994	-3.69E-05	-2.86E-05	-2.57E-05	-9.64E-06	-8.84E-06	-3.64E-06	-1.31E-06	-4.45E-05	-4.00E-05	-9.11E-06
0.328	-2.53E-05	-0.000270167	-0.000118854	-0.000527304	-3.75E-05	-3.01E-05	-2.65E-05	-1.07E-05	-8.70E-06	-3.37E-06	-1.18E-06	-4.23E-05	-4.50E-05	-1.06E-05
0.329	-3.52E-05	-0.000250851	-0.000111913	-0.000479476	-3.74E-05	-3.13E-05	-2.43E-05	-1.16E-05	-8.08E-06	-3.80E-06	-4.30E-07	-4.10E-05	-4.85E-05	-1.49E-05
0.33	-4.73E-05	-0.000206578	-0.00010461	-0.000457321	-3.61E-05	-3.03E-05	-2.34E-05	-1.01E-05	-8.08E-06	-5.74E-06	1.80E-07	-3.99E-05	-5.01E-05	-1.96E-05
0.331	-5.13E-05	-0.000198354	-0.00010232	-0.000460351	-3.52E-05	-2.99E-05	-2.48E-05	-7.79E-06	-8.08E-06	-7.19E-06	-1.68E-07	-3.76E-05	-4.93E-05	-2.19E-05
0.332	-3.40E-05	-0.000244065	-0.000105066	-0.000434891	-3.37E-05	-3.06E-05	-2.44E-05	-7.77E-06	-8.39E-06	-7.45E-06	-3.31E-07	-3.42E-05	-4.38E-05	-2.27E-05
0.333	-2.96E-06	-0.000282797	-0.000107482	-0.000305875	-3.36E-05	-3.05E-05	-2.31E-05	-9.17E-06	-8.62E-06	-6.94E-06	1.10E-07	-3.19E-05	-2.82E-05	-2.34E-05
0.334	1.34E-05	-0.000272863	-0.000104382	-8.47E-05	-3.46E-05	-2.92E-05	-2.30E-05	-9.33E-06	-7.14E-06	-5.84E-06	3.31E-07	-3.14E-05	-4.84E-06	-2.57E-05
0.335	1.88E-05	-0.000228668	-9.72E-05	8.55E-05	-3.62E-05	-2.88E-05	-2.37E-05	-7.24E-06	-5.40E-06	-3.65E-06	-4.50E-07	-3.10E-05	9.91E-06	-2.82E-05
0.336	3.07E-05	-0.000163465	-9.01E-05	9.51E-05	-3.67E-05	-3.01E-05	-2.41E-05	-3.54E-06	-4.12E-06	-2.51E-07	-1.70E-06	-3.04E-05	5.40E-06	-3.09E-05
0.337	3.21E-05	-3.34E-05	-8.25E-05	-3.08E-05	-3.58E-05	-3.22E-05	-2.48E-05	-1.22E-06	-4.02E-06	1.72E-06	-2.38E-06	-2.92E-05	-1.31E-05	-3.32E-05
0.338	-4.05E-06	0.000113676	-7.37E-05	-0.000162472	-3.61E-05	-3.49E-05	-2.49E-05	1.98E-07	-4.10E-06	1.04E-06	-2.17E-06	-2.72E-05	-2.92E-05	-3.41E-05
0.339	-6.78E-05	0.000151066	-6.69E-05	-0.000192996	-3.72E-05	-3.62E-05	-2.39E-05	6.93E-07	-3.42E-06	-3.69E-07	-1.11E-06	-2.47E-05	-3.02E-05	-3.26E-05
0.34	-0.000113002	7.27E-05	-6.63E-05	-0.000147253	-3.81E-05	-3.54E-05	-2.30E-05	2.25E-07	-1.74E-06	-7.23E-07	-1.91E-07	-2.23E-05	-1.47E-05	-3.13E-05
0.341	-0.000114581	-1.54E-05	-7.20E-05	-0.000138712	-3.84E-05	-3.35E-05	-2.34E-05	-6.65E-07	-9.21E-07	-4.43E-07	-1.82E-07	-2.09E-05	7.98E-06	-3.27E-05
0.342	-9.59E-05	-6.17E-05	-8.09E-05	-0.000209786	-3.80E-05	-3.27E-05	-2.45E-05	-1.67E-06	-2.14E-06	-4.63E-07	-2.15E-06	-2.14E-05	2.79E-05	-3.62E-05
0.343	-9.09E-05	-7.86E-05	-8.71E-05	-0.00030918	-3.80E-05	-3.28E-05	-2.48E-05	-3.56E-06	-3.09E-06	-1.28E-06	-5.01E-06	-2.08E-05	3.80E-05	-3.90E-05
0.344	-9.44E-05	-8.14E-05	-8.90E-05	-0.000376588	-3.87E-05	-3.38E-05	-2.57E-05	-6.02E-06	-8.56E-07	-1.38E-06	-7.40E-06	-1.72E-05	3.08E-05	-4.19E-05
0.345	-9.67E-05	-8.53E-05	-8.93E-05	-0.000381504	-3.88E-05	-3.41E-05	-2.57E-05	-9.03E-06	4.79E-06	-2.88E-07	-8.03E-06	-1.33E-05	3.50E-06	-4.63E-05
0.346	-0.000103832	-0.000104009	-9.14E-05	-0.000328214	-3.73E-05	-3.45E-05	-2.42E-05	-1.34E-05	1.08E-05	1.22E-06	-6.74E-06	-1.09E-05	-2.86E-05	-4.77E-05
0.347	-0.000103733	-0.000147601	-9.69E-05	-0.00024078	-3.69E-05	-3.53E-05	-2.19E-05	-1.93E-05	1.83E-05	2.81E-06	-4.76E-06	-9.41E-06	-3.82E-05	-4.49E-05
0.348	-7.98E-05	-0.000227527	-0.000106091	-0.000139096	-3.90E-05	-3.58E-05	-1.95E-05	-2.52E-05	3.22E-05	4.60E-06	-3.52E-06	-7.71E-06	-1.92E-05	-4.41E-05
0.349	-4.42E-05	-0.000322028	-0.000115754	-3.94E-05	-3.74E-05	-3.54E-05	-1.85E-05	-3.25E-05	4.91E-05	6.43E-06	-3.07E-06	-4.52E-06	5.14E-06	-4.57E-05
0.35	-6.73E-06	-0.000382899	-0.000117512	4.26E-05	-3.35E-05	-3.29E-05	-1.84E-05	-4.11E-05	6.02E-05	6.05E-06	-2.28E-06	-5.67E-07	1.29E-05	-4.55E-05
0.351	1.85E-05	-0.000422147	-0.00010708	9.03E-05	-3.14E-05	-3.17E-05	-1.90E-05	-4.53E-05	5.94E-05	3.03E-06	-1.69E-06	2.30E-06	1.28E-06	-4.34E-05
0.352	2.55E-05	-0.000450548	-9.14E-05	0.00011247	-3.08E-05	-3.10E-05	-1.82E-05	-4.37E-05	4.35E-05	3.04E-07	-1.30E-06	3.25E-06	-1.18E-05	-4.09E-05
0.353	2.63E-05	-0.000428489	-8.07E-05	0.000131941	-2.92E-05	-2.88E-05	-1.86E-05	-4.04E-05	1.59E-05	4.55E-07	-1.36E-06	3.75E-06	-1.31E-05	-4.00E-05
0.354	2.02E-05	-0.000348877	-7.71E-05	0.00014116	-2.73E-05	-2.95E-05	-1.95E-05	-3.75E-05	-1.36E-05	2.94E-06	-1.70E-06	4.64E-06	-1.14E-05	-4.01E-05
0.355	8.90E-06	-0.000197055	-7.70E-05	0.000138145	-2.82E-05	-3.09E-05	-1.98E-05	-3.48E-05	-3.16E-05	5.91E-06	-1.30E-06	7.19E-06	-1.32E-05	-3.93E-05
0.356	-3.48E-06	-2.71E-05	-7.78E-05	0.000129299	-2.88E-05	-3.23E-05	-2.12E-05	-3.37E-05	-3.33E-05	7.24E-06	-1.60E-06	9.99E-06	-1.96E-05	-3.83E-05
0.357	-1.06E-05	3.67E-05	-8.59E-05	0.000118763	-2.89E-05	-3.28E-05	-1.99E-05	-3.48E-05	-2.57E-05	6.72E-06	-2.43E-06	1.14E-05	-2.89E-05	-3.62E-05
0.358	-1.13E-05	0.000105814	-0.000101536	0.0001048	-2.99E-05	-3.09E-05	-1.77E-05	-3.29E-05	-1.87E-05	5.68E-06	-2.97E-06	1.32E-05	-3.90E-05	-3.19E-05
0.359	-5.75E-06	0.000268648	-0.000116585	9.06E-05	-3.17E-05	-3.00E-05	-1.56E-05	-2.97E-05	-1.64E-05	5.55E-06	-3.02E-06	1.47E-05	-4.50E-05	-2.61E-05
0.36	5.26E-06	0.000390821	-0.000124139	7.81E-05	-3.22E-05	-3.07E-05	-1.46E-05	-2.70E-05	-2.08E-05	6.89E-06	-1.84E-06	1.57E-05	-4.28E-05	-2.10E-05
0.361	1.75E-05	0.000355401	-0.0001251	6.45E-05	-3.15E-05	-3.02E-05	-1.42E-05	-2.23E-05	-3.14E-05	8.13E-06	-3.33E-07	1.62E-05	-3.31E-05	-1.70E-05
0.362	2.48E-05	0.00022245	-0.000123979	5.06E-05	-3.06E-05	-2.82E-05	-1.41E-05	-1.74E-05	-4.40E-05	8.42E-06	8.11E-07	1.68E-05	-2.24E-05	-1.37E-05
0.363	2.81E-05	0.000133536	-0.000116908	3.55E-05	-2.96E-05	-2.66E-05	-1.38E-05	-1.23E-05	-6.27E-05	8.37E-06	1.33E-06	1.65E-05	-1.54E-05	-1.14E-05
0.364	4.60E-05	8.28E-05	-0.000103449	2.20E-05	-2.98E-05	-2.61E-05	-1.43E-05	-8.47E-06	-9.17E-05	9.17E-06	1.08E-06	1.51E-05	-1.02E-05	-8.62E-06
0.365	9.04E-05	-1.51E-05	-8.94E-05	1.17E-05	-3.18E-05	-2.70E-05	-1.63E-05	-4.36E-06	-0.00012119	1.05E-05	1.06E-07	1.42E-05	-5.27E-06	-6.55E-06
0.366	0.000136817	-0.000149586	-7.86E-05	7.66E-06	-3.49E-05	-2.85E-05	-1.84E-05	8.70E-07	-0.000136619	1.15E-05	-1.54E-06	1.37E-05	-2.12E-07	-6.52E-06
0.367	0.000152097	-0.000236904	-6.93E-05	1.54E-05	-3.74E-05	-3.03E-05	-2.03E-05	5.73E-06	-0.000133944	1.18E-05	-3.64E-06	1.31E-05	3.76E-06	-7.94E-06
0.368	0.000127948	-0.000234427	-6.14E-05	5.29E-05	-3.86E-05	-3.18E-05	-2.20E-05	8.05E-06	-0.000118197	1.15E-05	-5.16E-06	1.20E-05	7.22E-06	-9.17E-06
0.369	7.42E-05	-6.23E-05	-5.89E-05	0.000125182	-3.91E-05	-3.27E-05	-2.39E-05	8.14E-06	-9.55E-05	1.14E-05	-4.83E-06	1.08E-05	1.04E-05	-9.93E-06
0.37	1.22E-05	0.000263298	-6.32E-05	0.000190639	-4.07E-05	-3.35E-05	-2.58E-05	5.17E-06	-7.23E-05	1.19E-05	-2.80E-06	1.14E-05	1.27E-05	-8.75E-06
0.371	-3.89E-05	0.000529685	-7.22E-05	0.000186027	-4.20E-05	-3.47E-05	-2.78E-05	1.39E-06	-5.41E-05	1.23E-05	-1.44E-06	1.42E-05	1.46E-05	-4.01E-06
0.372	-7.54E-05	0.000638468	-8.18E-05	0.000108724	-4.15E-05	-3.63E-05	-2.93E-05	-6.24E-07	-4.10E-05	1.09E-05	-1.67E-06	1.51E-05	1.79E-05	3.15E-06
0.373	-0.000101593	0.000657126	-8.73E-05	5.56E-06	-3.94E-05	-3.84E-05	-2.87E-05	-2.82E-06	-3.23E-05	8.82E-06	-2.07E-06	1.47E-05	2.03E-05	1.05E-05
0.374	-0.000120487	0.000612909	-9.07E-05	-7.98E-05	-3.79E-05	-3.93E-05	-2.59E-05	-3.18E-06	-2.62E-05	6.60E-06	-2.38E-06	1.56E-05	1.85E-05	1.65E-05
0.375	-0.000128359	0.000476647	-9.46E-05	-0.000120304	-3.86E-05	-3.79E-05	-2.43E-05	-2.99E-06	-2.01E-05	4.52E-06	-3.09E-06	1.75E-05	1.06E-05	1.85E-05
0.376	-0.00011449	0.000263235	-9.40E-05	-0.000121205	-3.86E-05	-3.62E-05	-2.41E-05	-4.24E-06	-1.53E-05	3.33E-06	-2.96E-06	1.87E-05	-1.08E-06	1.63E-05
0.377	-8.33E-05	8.23E-05	-8.72E-05	-0.000110059	-3.86E-05	-3.66E-05	-2.59E-05	-3.91E-06	-1.16E-05	3.78E-06	-2.21E-06	1.86E-05	-1.35E-05	1.55E-05
0.378	-6.17E-05	2.76E-05	-7.96E-05	-0.000100695	-3.76E-05	-3.74E-05	-2.53E-05	-2.97E-06	-8.52E-06	4.88E-06	-2.03E-06	1.78E-05	-1.85E-05	1.55E-05
0.379	-5.03E-05	7.83E-05	-7.60E-05	-8.75E-05	-3.76E-05	-3.40E-05	-2.46E-05	-2.32E-06	-5.50E-06	4.43E-06	-2.26E-06	1.76E-05	-1.26E-05	1.17E-05
0.38	-4.01E-05	0.000123807	-7.79E-05	-7.22E-05	-3.82E-05	-3.24E-05	-2.50E-05	-2.10E-06	-3.48E-06	2.97E-06	-2.14E-06	1.95E-05	-3.68E-06	5.07E-06
0.381	-3.96E-05	8.56E-05	-8.48E-05	-6.19E-05	-3.82E-05	-3.42E-05	-2.59E-05	-3.49E-06	-2.57E-06	2.38E-06	-1.11E-06	2.13E-05	4.72E-06	-3.38E-06
0.382	-4.56E-05	1.30E-05	-9.13E-05	-4.96E-05	-3.97E-05	-3.59E-05	-2.54E-05	-5.50E-06	-5.57E-07	4.21E-06	-2.33E-07	2.13E-05	9.31E-06	-1.12E-05
0.383	-6.03E-05	-4.00E-05	-9.49E-05	-3.80E-05	-4.03E-05	-3.76E-05	-2.27E-05	-7.25E-06	1.26E-06	5.85E-06	-1.06E-06	2.03E-05	8.10E-06	-1.33E-05
0.384	-7.60E-05	-8.15E-05	-9.69E-05	-4.03E-05	-4.11E-05	-3.79E-05	-2.02E-05	-7.50E-06	1.92E-06	6.40E-06	-2.53E-06	1.99E-05	3.55E-06	-9.91E-06
0.385	-8.74E-05	-0.00011658	-9.90E-05	-5.32E-05	-4.05E-05	-3.80E-05	-1.94E-05	-7.79E-06	2.20E-06	6.57E-06	-2.52E-06	2.12E-05	2.58E-06	-5.81E-06
0.386	-9.34E-05	-0.000142645	-0.000101972	-6.61E-05	-3.84E-05	-3.72E-05	-2.11E-05	-6.92E-06	2.95E-06	5.18E-06	-2.06E-06	2.23E-05	7.31E-06	-1.58E-06
0.387	-9.59E-05	-0.000159547	-0.000105245	-6.98E-05	-3.62E-05	-3.59E-05	-2.24E-05	-5.65E-06	3.98E-06	1.97E-06	-8.68E-07	2.26E-05	1.69E-05	2.80E-06
0.388	-9.14E-05	-0.000170244	-0.000107242	-6.36E-05	-3.39E-05	-3.48E-05	-2.33E-05	-4.89E-06	5.47E-06	-4.69E-07	5.35E-07	2.40E-05	3.18E-05	5.62E-06
0.389	-7.03E-05	-0.000179532	-0.000108731	-5.57E-05	-3.20E-05	-3.44E-05	-2.31E-05	-5.75E-06	6.21E-06	7.03E-07	1.07E-06	2.57E-05	4.69E-05	5.83E-06
0.39	-4.03E-05	-0.00018639	-0.000109885	-5.63E-05	-3.15E-05	-3.49E-05	-2.29E-05	-6.50E-06	5.98E-06	3.75E-06	1.48E-06	2.53E-05	5.28E-05	2.96E-06
0.391	-1.75E-05	-0.000195071	-0.000111102	-6.55E-05	-3.27E-05	-3.50E-05	-2.27E-05	-5.43E-06	5.67E-06	6.25E-06	1.81E-06	2.44E-05	4.51E-05	-3.66E-06
0.392	-1.04E-05	-0.000206925	-0.000113108	-7.57E-05	-3.41E-05	-3.47E-05	-2.37E-05	-5.83E-06	5.52E-06	6.94E-06	1.37E-06	2.44E-05	3.46E-05	-1.11E-05
0.393	-6.03E-06	-0.000219996	-0.000114342	-8.19E-05	-3.49E-05	-3.51E-05	-2.45E-05	-7.41E-06	6.03E-06	6.28E-06	1.29E-08	2.46E-05	3.45E-05	-1.17E-05
0.394	1.54E-05	-0.000231111	-0.000112377	-8.27E-05	-3.60E-05	-3.59E-05	-2.54E-05	-9.26E-06	6.88E-06	4.73E-06	-1.27E-06	2.41E-05	4.07E-05	-5.09E-06
0.395	5.59E-05	-0.000238925	-0.000108675	-7.38E-05	-3.82E-05	-3.65E-05	-2.70E-05	-1.13E-05	6.85E-06	4.07E-06	-1.85E-06	2.23E-05	3.80E-05	1.04E-06
0.396	8.71E-05	-0.00023168	-0.000108547	-5.40E-05	-3.89E-05	-3.66E-05	-2.71E-05	-1.28E-05	5.38E-06	4.81E-06	-1.18E-06	1.87E-05	2.70E-05	3.91E-07
0.397	9.29E-05	-0.000213226	-0.000111936	-3.62E-05	-3.81E-05	-3.63E-05	-2.58E-05	-1.39E-05	4.21E-06	5.81E-06	-8.96E-08	1.30E-05	2.14E-05	-3.81E-06
0.398	8.02E-05	-0.000205781	-0.000116852	-3.33E-05	-3.78E-05	-3.52E-05	-2.44E-05	-1.50E-05	3.82E-06	5.74E-06	-2.54E-07	1.96E-06	2.65E-05	-6.13E-06
0.399	5.68E-05	-0.0002079	-0.000122865	-4.38E-05	-3.81E-05	-3.41E-05	-2.35E-05	-1.44E-05	3.89E-06	4.77E-06	-1.74E-06	-1.78E-05	3.49E-05	-5.60E-06
0.4	3.05E-05	-0.000199124	-0.000127177	-5.90E-05	-3.85E-05	-3.51E-05	-2.49E-05	-1.38E-05	3.83E-06	3.91E-06	-2.84E-06	-4.16E-05	4.07E-05	-4.17E-06
0.401	1.88E-05	-0.000180724	-0.000123401	-6.81E-05	-3.93E-05	-3.53E-05	-2.54E-05	-1.42E-05	3.81E-06	3.67E-06	-3.08E-06	-6.03E-05	4.21E-05	-4.48E-06
0.402	2.06E-05	-0.000175941	-0.000109983	-6.59E-05	-3.94E-05	-3.42E-05	-2.44E-05	-1.53E-05	3.22E-06	3.85E-06	-3.40E-06	-7.15E-05	3.52E-05	-5.13E-06
0.403	1.89E-05	-0.000194752	-9.25E-05	-5.35E-05	-4.04E-05	-3.33E-05	-2.46E-05	-1.58E-05	2.55E-06	3.58E-06	-3.02E-06	-7.86E-05	1.69E-05	-2.50E-06
0.404	-1.35E-06	-0.000210924	-7.64E-05	-3.57E-05	-3.88E-05	-3.17E-05	-2.44E-05	-1.46E-05	2.49E-06	4.75E-06	-2.58E-06	-8.51E-05	-6.09E-06	2.00E-06
0.405	-4.83E-05	-0.000185801	-7.00E-05	-2.22E-05	-3.54E-05	-3.01E-05	-2.35E-05	-1.38E-05	2.53E-06	6.86E-06	-2.48E-06	-9.18E-05	-1.86E-05	5.06E-06
0.406	-7.98E-05	-0.000146208	-7.78E-05	-1.71E-05	-3.52E-05	-2.98E-05	-2.19E-05	-1.48E-05	2.25E-06	6.60E-06	-8.41E-07	-9.42E-05	-1.56E-05	5.36E-06
0.407	-3.10E-05	-0.000125217	-9.03E-05	-1.93E-05	-3.58E-05	-3.04E-05	-2.18E-05	-1.62E-05	1.65E-06	4.87E-06	2.50E-07	-9.34E-05	-3.97E-07	5.00E-06
0.408	5.63E-05	-0.000116022	-9.89E-05	-2.89E-05	-3.55E-05	-3.06E-05	-2.18E-05	-1.51E-05	1.23E-06	3.87E-06	-4.18E-07	-9.30E-05	2.20E-05	6.26E-06
0.409	9.41E-05	-0.000124223	-9.77E-05	-4.33E-05	-3.33E-05	-3.01E-05	-2.36E-05	-1.33E-05	9.46E-07	3.78E-06	-1.87E-06	-9.10E-05	4.30E-05	8.09E-06
0.41	7.32E-05	-0.000137554	-8.87E-05	-5.22E-05	-3.16E-05	-2.92E-05	-2.47E-05	-1.29E-05	8.13E-07	3.90E-06	-3.30E-06	-8.76E-05	5.07E-05	7.84E-06
0.411	2.49E-05	-0.000137231	-7.88E-05	-4.38E-05	-3.13E-05	-2.78E-05	-2.43E-05	-1.27E-05	4.41E-07	3.83E-06	-3.61E-06	-8.22E-05	3.75E-05	7.60E-06
0.412	-2.25E-05	-0.000125147	-6.92E-05	-2.55E-05	-3.22E-05	-2.75E-05	-2.43E-05	-1.28E-05	2.34E-08	4.19E-06	-3.41E-06	-7.54E-05	1.01E-05	8.66E-06
0.413	-7.49E-05	-0.000113838	-6.19E-05	-9.24E-06	-3.37E-05	-2.87E-05	-2.44E-05	-1.33E-05	-1.72E-07	5.21E-06	-3.36E-06	-7.00E-05	-1.63E-05	7.90E-06
0.414	-0.000129081	-0.000102833	-5.76E-05	2.20E-06	-3.41E-05	-2.96E-05	-2.64E-05	-1.38E-05	-9.80E-07	6.63E-06	-3.00E-06	-6.51E-05	-3.02E-05	4.37E-06
0.415	-0.000174627	-8.27E-05	-5.28E-05	1.03E-05	-3.49E-05	-3.07E-05	-2.81E-05	-1.28E-05	-2.36E-06	7.21E-06	-2.26E-06	-5.93E-05	-3.20E-05	2.12E-06
0.416	-0.000217977	-5.75E-05	-4.82E-05	1.39E-05	-3.56E-05	-3.26E-05	-2.97E-05	-1.16E-05	-3.73E-06	6.91E-06	-2.01E-06	-5.25E-05	-2.29E-05	3.65E-06
0.417	-0.000261354	-3.59E-05	-4.85E-05	5.65E-06	-3.41E-05	-3.38E-05	-3.02E-05	-1.19E-05	-4.45E-06	6.47E-06	-2.31E-06	-4.64E-05	-4.53E-06	6.00E-06
0.418	-0.000285505	-2.53E-05	-5.53E-05	-1.19E-05	-3.27E-05	-3.43E-05	-3.01E-05	-1.29E-05	-4.93E-06	6.38E-06	-2.19E-06	-3.95E-05	2.08E-05	6.69E-06
0.419	-0.000273967	-1.97E-05	-6.37E-05	-2.90E-05	-3.32E-05	-3.52E-05	-2.99E-05	-1.38E-05	-6.03E-06	6.44E-06	-1.63E-06	-3.07E-05	5.29E-05	3.80E-06
0.42	-0.000241884	-1.53E-05	-7.00E-05	-3.77E-05	-3.45E-05	-3.53E-05	-2.94E-05	-1.33E-05	-6.84E-06	6.54E-06	-1.86E-06	-2.26E-05	8.25E-05	-1.47E-06
0.421	-0.000213275	-1.24E-05	-7.39E-05	-4.04E-05	-3.58E-05	-3.48E-05	-2.76E-05	-1.26E-05	-6.87E-06	6.66E-06	-2.94E-06	-1.78E-05	9.40E-05	-6.07E-06
0.422	-0.000195247	-1.28E-05	-7.73E-05	-3.98E-05	-3.66E-05	-3.40E-05	-2.51E-05	-1.33E-05	-6.74E-06	6.94E-06	-4.02E-06	-1.57E-05	7.88E-05	-5.62E-06
0.423	-0.000170851	-1.34E-05	-8.11E-05	-4.03E-05	-3.66E-05	-3.41E-05	-2.46E-05	-1.55E-05	-7.11E-06	7.13E-06	-3.89E-06	-1.31E-05	5.07E-05	1.69E-06
0.424	-0.000130154	-1.33E-05	-8.23E-05	-4.45E-05	-3.63E-05	-3.53E-05	-2.54E-05	-1.72E-05	-7.98E-06	6.84E-06	-2.64E-06	-9.49E-06	3.11E-05	1.10E-05
0.425	-8.38E-05	-1.59E-05	-8.28E-05	-5.17E-05	-3.53E-05	-3.55E-05	-2.61E-05	-1.72E-05	-9.34E-06	6.82E-06	-1.44E-06	-5.76E-06	2.03E-05	1.49E-05
0.426	-4.38E-05	-1.96E-05	-8.54E-05	-5.92E-05	-3.44E-05	-3.51E-05	-2.49E-05	-1.44E-05	-1.03E-05	8.11E-06	-8.39E-07	-2.33E-06	3.51E-06	1.45E-05
0.427	-3.98E-06	-1.96E-05	-8.97E-05	-6.21E-05	-3.39E-05	-3.40E-05	-2.34E-05	-1.20E-05	-1.06E-05	1.05E-05	-7.37E-07	-1.98E-08	-1.42E-05	1.33E-05
0.428	4.69E-05	-1.75E-05	-9.30E-05	-6.05E-05	-3.31E-05	-3.37E-05	-2.32E-05	-1.29E-05	-1.09E-05	1.33E-05	-1.07E-06	2.10E-06	-1.57E-05	1.28E-05
0.429	8.96E-05	-1.70E-05	-9.50E-05	-5.85E-05	-3.19E-05	-3.28E-05	-2.30E-05	-1.37E-05	-1.16E-05	1.62E-05	-9.79E-07	5.93E-06	1.59E-06	1.12E-05
0.43	9.06E-05	-2.22E-05	-9.68E-05	-5.84E-05	-3.00E-05	-3.23E-05	-2.21E-05	-1.26E-05	-1.22E-05	1.77E-05	-1.19E-06	1.06E-05	2.17E-05	6.23E-06
0.431	6.06E-05	-3.21E-05	-9.77E-05	-6.18E-05	-2.98E-05	-3.33E-05	-2.28E-05	-1.26E-05	-1.19E-05	1.91E-05	-2.30E-06	1.46E-05	3.14E-05	-1.23E-06
0.432	3.49E-05	-3.91E-05	-9.93E-05	-6.50E-05	-3.21E-05	-3.38E-05	-2.45E-05	-1.32E-05	-1.15E-05	2.05E-05	-2.79E-06	1.79E-05	3.23E-05	-1.17E-05
0.433	2.58E-05	-3.98E-05	-0.000102038	-6.51E-05	-3.39E-05	-3.60E-05	-2.44E-05	-1.25E-05	-1.24E-05	2.12E-05	-2.25E-06	2.12E-05	2.55E-05	-2.03E-05
0.434	2.02E-05	-3.69E-05	-0.000103507	-6.46E-05	-3.48E-05	-3.61E-05	-2.46E-05	-1.17E-05	-1.37E-05	2.04E-05	-2.52E-06	2.41E-05	8.57E-06	-2.28E-05
0.435	1.18E-05	-3.61E-05	-0.000106135	-6.42E-05	-3.59E-05	-3.50E-05	-2.54E-05	-1.18E-05	-1.40E-05	1.84E-05	-3.98E-06	2.61E-05	-1.39E-05	-2.20E-05
0.436	6.95E-06	-3.35E-05	-0.000107819	-5.93E-05	-3.47E-05	-3.55E-05	-2.64E-05	-1.29E-05	-1.38E-05	1.64E-05	-4.53E-06	2.73E-05	-2.64E-05	-2.17E-05
0.437	8.63E-06	-2.54E-05	-0.000106696	-5.09E-05	-3.26E-05	-3.53E-05	-2.61E-05	-1.35E-05	-1.39E-05	1.37E-05	-5.07E-06	2.68E-05	-2.47E-05	-2.56E-05
0.438	1.75E-05	-1.67E-05	-0.000104807	-4.52E-05	-3.14E-05	-3.55E-05	-2.50E-05	-1.48E-05	-1.41E-05	1.27E-05	-5.63E-06	2.77E-05	-1.69E-05	-3.56E-05
0.439	2.99E-05	-1.37E-05	-0.000101983	-4.38E-05	-3.20E-05	-3.36E-05	-2.43E-05	-1.53E-05	-1.47E-05	1.45E-05	-5.69E-06	3.19E-05	-7.63E-06	-4.76E-05
0.44	4.33E-05	-1.68E-05	-0.000101828	-4.50E-05	-3.34E-05	-3.25E-05	-2.44E-05	-1.37E-05	-1.57E-05	1.64E-05	-4.77E-06	3.68E-05	4.45E-06	-5.45E-05
0.441	5.24E-05	-2.27E-05	-0.00010382	-4.60E-05	-3.46E-05	-3.28E-05	-2.52E-05	-1.19E-05	-1.66E-05	1.56E-05	-3.62E-06	3.98E-05	1.95E-05	-5.43E-05
0.442	5.36E-05	-2.42E-05	-0.00010543	-4.47E-05	-3.53E-05	-3.40E-05	-2.58E-05	-1.04E-05	-1.67E-05	1.26E-05	-2.62E-06	4.02E-05	3.18E-05	-4.91E-05
0.443	4.79E-05	-2.11E-05	-0.000104946	-4.20E-05	-3.58E-05	-3.53E-05	-2.59E-05	-9.28E-06	-1.64E-05	9.68E-06	-1.27E-06	3.94E-05	3.58E-05	-4.05E-05
0.444	4.29E-05	-1.67E-05	-0.000103349	-4.07E-05	-3.72E-05	-3.61E-05	-2.64E-05	-8.58E-06	-1.66E-05	7.26E-06	3.41E-07	3.86E-05	3.22E-05	-2.86E-05
0.445	4.35E-05	-1.70E-05	-0.000102132	-4.06E-05	-3.79E-05	-3.84E-05	-2.84E-05	-9.23E-06	-1.73E-05	5.12E-06	2.33E-06	3.81E-05	2.69E-05	-1.44E-05
0.446	4.77E-05	-2.40E-05	-0.000101463	-4.20E-05	-3.81E-05	-4.06E-05	-3.05E-05	-1.17E-05	-1.80E-05	2.66E-06	3.90E-06	3.83E-05	2.48E-05	-2.46E-06
0.447	4.62E-05	-3.45E-05	-0.000100847	-4.64E-05	-3.83E-05	-4.16E-05	-3.10E-05	-1.48E-05	-1.79E-05	4.05E-07	4.81E-06	3.87E-05	2.62E-05	6.35E-06
0.448	3.44E-05	-4.30E-05	-0.000100378	-5.35E-05	-3.92E-05	-4.09E-05	-3.01E-05	-1.58E-05	-1.80E-05	-6.59E-07	4.17E-06	3.90E-05	2.73E-05	1.31E-05
0.449	2.07E-05	-4.48E-05	-0.000100373	-5.78E-05	-4.05E-05	-4.02E-05	-2.87E-05	-1.40E-05	-1.83E-05	-3.46E-07	1.82E-06	3.94E-05	2.49E-05	1.66E-05
0.45	1.26E-05	-4.12E-05	-0.000100281	-5.69E-05	-3.99E-05	-3.87E-05	-2.66E-05	-1.24E-05	-1.88E-05	7.64E-07	-3.44E-07	3.94E-05	1.87E-05	1.37E-05
0.451	9.87E-06	-3.63E-05	-9.97E-05	-5.15E-05	-3.67E-05	-3.63E-05	-2.45E-05	-1.26E-05	-1.92E-05	1.79E-06	-8.51E-07	3.97E-05	1.11E-05	6.78E-06
0.452	7.13E-06	-3.53E-05	-9.82E-05	-4.58E-05	-3.43E-05	-3.44E-05	-2.33E-05	-1.25E-05	-1.96E-05	1.86E-06	-3.88E-07	4.04E-05	4.20E-06	1.72E-06
0.453	2.89E-06	-3.85E-05	-9.72E-05	-4.28E-05	-3.50E-05	-3.33E-05	-2.27E-05	-1.03E-05	-1.91E-05	1.71E-06	7.27E-07	3.99E-05	-1.81E-06	-8.18E-07
0.454	-3.02E-06	-4.44E-05	-9.77E-05	-4.34E-05	-3.53E-05	-3.33E-05	-2.11E-05	-7.69E-06	-1.78E-05	1.84E-06	2.00E-06	3.84E-05	-3.44E-06	-4.05E-06
0.455	-7.22E-06	-5.02E-05	-9.84E-05	-4.50E-05	-3.39E-05	-3.38E-05	-2.02E-05	-7.08E-06	-1.62E-05	7.90E-07	1.92E-06	3.67E-05	5.53E-06	-6.93E-06
0.456	-6.92E-06	-5.68E-05	-9.83E-05	-4.62E-05	-3.33E-05	-3.33E-05	-2.22E-05	-6.84E-06	-1.51E-05	-1.24E-06	-2.16E-07	3.46E-05	2.12E-05	-8.34E-06
0.457	-3.50E-06	-6.21E-05	-9.78E-05	-4.64E-05	-3.26E-05	-3.26E-05	-2.48E-05	-4.80E-06	-1.52E-05	-2.35E-06	-1.81E-06	3.29E-05	2.81E-05	-1.12E-05
0.458	-1.56E-06	-6.69E-05	-9.76E-05	-4.65E-05	-3.14E-05	-3.26E-05	-2.40E-05	-4.04E-06	-1.53E-05	-2.80E-06	-2.29E-06	3.12E-05	1.10E-05	-1.62E-05
0.459	-3.95E-06	-7.12E-05	-9.72E-05	-4.68E-05	-3.22E-05	-3.39E-05	-2.10E-05	-5.70E-06	-1.55E-05	-5.35E-06	-2.41E-06	2.92E-05	-2.61E-05	-2.06E-05
0.46	-7.76E-06	-7.18E-05	-9.38E-05	-4.53E-05	-3.39E-05	-3.47E-05	-1.81E-05	-6.73E-06	-1.59E-05	-9.30E-06	-2.70E-06	2.73E-05	-5.94E-05	-2.16E-05
0.461	-1.26E-05	-6.75E-05	-9.17E-05	-4.39E-05	-3.39E-05	-3.20E-05	-1.77E-05	-8.18E-06	-1.59E-05	-1.16E-05	-3.94E-06	2.61E-05	-7.20E-05	-1.84E-05
0.462	-1.65E-05	-5.80E-05	-9.32E-05	-4.24E-05	-3.39E-05	-3.00E-05	-1.74E-05	-8.44E-06	-1.62E-05	-1.22E-05	-4.61E-06	2.45E-05	-6.75E-05	-1.29E-05
0.463	-1.76E-05	-4.87E-05	-9.42E-05	-4.09E-05	-3.39E-05	-3.04E-05	-1.61E-05	-8.31E-06	-1.72E-05	-1.11E-05	-4.35E-06	2.32E-05	-5.68E-05	-1.06E-05
0.464	-1.92E-05	-4.34E-05	-9.30E-05	-3.89E-05	-3.50E-05	-3.01E-05	-1.66E-05	-6.29E-06	-1.89E-05	-8.47E-06	-3.50E-06	2.18E-05	-4.28E-05	-1.43E-05
0.465	-2.20E-05	-4.12E-05	-9.05E-05	-3.65E-05	-3.68E-05	-2.90E-05	-1.68E-05	-3.50E-06	-1.95E-05	-5.59E-06	-2.53E-06	1.99E-05	-2.72E-05	-2.34E-05
0.466	-2.52E-05	-3.78E-05	-8.84E-05	-3.44E-05	-3.64E-05	-2.93E-05	-1.64E-05	-3.17E-06	-1.87E-05	-2.87E-06	-1.16E-06	1.90E-05	-9.88E-06	-3.30E-05
0.467	-2.77E-05	-3.46E-05	-8.89E-05	-3.29E-05	-3.51E-05	-3.00E-05	-1.65E-05	-4.39E-06	-1.77E-05	-1.81E-06	2.74E-07	1.87E-05	7.97E-06	-3.97E-05
0.468	-2.80E-05	-3.40E-05	-9.17E-05	-3.42E-05	-3.38E-05	-2.98E-05	-1.61E-05	-6.26E-06	-1.67E-05	-2.95E-06	-1.27E-07	1.76E-05	1.81E-05	-4.34E-05
0.469	-2.80E-05	-3.45E-05	-9.40E-05	-3.59E-05	-3.36E-05	-2.96E-05	-1.55E-05	-7.24E-06	-1.59E-05	-5.13E-06	-2.14E-06	1.47E-05	1.27E-05	-4.29E-05
0.47	-2.95E-05	-3.66E-05	-9.49E-05	-3.60E-05	-3.39E-05	-2.92E-05	-1.57E-05	-8.51E-06	-1.51E-05	-7.48E-06	-3.72E-06	1.06E-05	-1.05E-05	-3.90E-05
0.471	-3.17E-05	-3.91E-05	-9.45E-05	-3.47E-05	-3.45E-05	-2.95E-05	-1.70E-05	-8.31E-06	-1.43E-05	-8.94E-06	-4.74E-06	6.73E-06	-4.19E-05	-3.63E-05
0.472	-3.32E-05	-4.09E-05	-9.54E-05	-3.39E-05	-3.55E-05	-3.04E-05	-1.78E-05	-8.45E-06	-1.43E-05	-9.49E-06	-5.31E-06	4.46E-06	-6.90E-05	-3.83E-05
0.473	-3.33E-05	-4.18E-05	-9.76E-05	-3.39E-05	-3.52E-05	-3.09E-05	-1.79E-05	-8.87E-06	-1.48E-05	-9.26E-06	-4.78E-06	1.89E-06	-8.34E-05	-4.40E-05
0.474	-3.37E-05	-4.31E-05	-9.81E-05	-3.34E-05	-3.35E-05	-3.07E-05	-1.80E-05	-9.45E-06	-1.54E-05	-7.85E-06	-2.68E-06	-1.82E-06	-8.48E-05	-5.19E-05
0.475	-3.52E-05	-4.46E-05	-9.63E-05	-3.18E-05	-3.34E-05	-3.13E-05	-1.79E-05	-8.64E-06	-1.63E-05	-7.04E-06	-6.46E-07	-4.42E-06	-7.85E-05	-5.92E-05
0.476	-3.65E-05	-4.60E-05	-9.40E-05	-3.00E-05	-3.58E-05	-3.27E-05	-1.83E-05	-7.68E-06	-1.72E-05	-7.45E-06	5.14E-08	-4.88E-06	-6.93E-05	-6.16E-05
0.477	-3.65E-05	-4.80E-05	-9.28E-05	-3.00E-05	-3.79E-05	-3.35E-05	-1.88E-05	-9.01E-06	-1.73E-05	-7.60E-06	2.40E-07	-4.92E-06	-5.58E-05	-5.83E-05
0.478	-3.57E-05	-4.91E-05	-9.18E-05	-3.05E-05	-3.78E-05	-3.44E-05	-1.88E-05	-1.13E-05	-1.73E-05	-7.71E-06	4.82E-07	-6.07E-06	-3.70E-05	-5.41E-05
0.479	-3.53E-05	-5.01E-05	-9.13E-05	-3.10E-05	-3.72E-05	-3.52E-05	-1.74E-05	-1.32E-05	-1.79E-05	-9.32E-06	4.57E-07	-7.54E-06	-2.01E-05	-5.24E-05
0.48	-3.51E-05	-5.04E-05	-9.23E-05	-3.31E-05	-3.66E-05	-3.53E-05	-1.50E-05	-1.37E-05	-1.89E-05	-1.09E-05	5.01E-08	-8.33E-06	-1.35E-05	-5.19E-05
0.481	-3.50E-05	-5.13E-05	-9.39E-05	-3.57E-05	-3.68E-05	-3.54E-05	-1.34E-05	-1.38E-05	-1.91E-05	-1.06E-05	-6.49E-07	-8.71E-06	-1.45E-05	-5.15E-05
0.482	-3.62E-05	-5.32E-05	-9.53E-05	-3.70E-05	-3.82E-05	-3.65E-05	-1.44E-05	-1.38E-05	-1.83E-05	-8.46E-06	-1.15E-06	-1.03E-05	-1.15E-05	-5.14E-05
0.483	-3.68E-05	-5.17E-05	-9.52E-05	-3.61E-05	-3.94E-05	-3.67E-05	-1.65E-05	-1.50E-05	-1.81E-05	-4.85E-06	-9.06E-07	-1.26E-05	-4.59E-07	-5.01E-05
0.484	-3.52E-05	-4.77E-05	-9.31E-05	-3.42E-05	-3.82E-05	-3.59E-05	-1.77E-05	-1.58E-05	-1.80E-05	-4.00E-06	-1.11E-06	-1.44E-05	1.31E-05	-4.67E-05
0.485	-3.31E-05	-4.37E-05	-9.29E-05	-3.29E-05	-3.55E-05	-3.56E-05	-1.85E-05	-1.52E-05	-1.71E-05	-6.61E-06	-2.49E-06	-1.49E-05	2.63E-05	-3.90E-05
0.486	-3.27E-05	-4.25E-05	-9.35E-05	-3.50E-05	-3.40E-05	-3.48E-05	-1.90E-05	-1.42E-05	-1.56E-05	-9.80E-06	-3.23E-06	-1.63E-05	3.22E-05	-3.02E-05
0.487	-3.44E-05	-4.43E-05	-9.11E-05	-3.80E-05	-3.24E-05	-3.42E-05	-2.02E-05	-1.30E-05	-1.53E-05	-1.23E-05	-2.08E-06	-1.77E-05	3.06E-05	-2.56E-05
0.488	-3.43E-05	-4.52E-05	-8.84E-05	-3.65E-05	-3.22E-05	-3.53E-05	-2.01E-05	-1.19E-05	-1.59E-05	-1.27E-05	1.10E-07	-1.81E-05	2.64E-05	-2.23E-05
0.489	-3.42E-05	-4.53E-05	-8.79E-05	-3.46E-05	-3.47E-05	-3.64E-05	-1.75E-05	-1.15E-05	-1.62E-05	-1.19E-05	1.44E-06	-1.84E-05	1.61E-05	-2.00E-05
0.49	-3.47E-05	-4.51E-05	-8.79E-05	-3.46E-05	-3.76E-05	-3.66E-05	-1.69E-05	-1.21E-05	-1.68E-05	-1.11E-05	1.34E-06	-1.82E-05	5.04E-06	-2.05E-05
0.491	-3.71E-05	-4.56E-05	-8.82E-05	-3.54E-05	-3.92E-05	-3.66E-05	-1.86E-05	-1.25E-05	-1.69E-05	-1.00E-05	1.69E-06	-1.86E-05	1.15E-06	-2.24E-05
0.492	-3.80E-05	-4.77E-05	-8.68E-05	-3.43E-05	-3.79E-05	-3.54E-05	-2.12E-05	-1.15E-05	-1.64E-05	-9.11E-06	1.46E-06	-2.00E-05	6.40E-06	-2.22E-05
0.493	-3.65E-05	-4.98E-05	-8.61E-05	-3.35E-05	-3.68E-05	-3.37E-05	-2.42E-05	-9.90E-06	-1.55E-05	-9.60E-06	1.01E-06	-2.30E-05	1.54E-05	-1.75E-05
0.494	-3.47E-05	-5.18E-05	-8.77E-05	-3.45E-05	-3.83E-05	-3.29E-05	-2.50E-05	-9.74E-06	-1.39E-05	-1.13E-05	6.76E-07	-2.63E-05	2.49E-05	-8.16E-06
0.495	-3.35E-05	-5.31E-05	-9.04E-05	-3.61E-05	-4.09E-05	-3.32E-05	-2.46E-05	-1.12E-05	-1.26E-05	-1.28E-05	-1.66E-07	-2.92E-05	3.62E-05	4.50E-06
0.496	-3.37E-05	-5.21E-05	-9.34E-05	-3.69E-05	-4.26E-05	-3.36E-05	-2.39E-05	-1.22E-05	-1.23E-05	-1.35E-05	-7.35E-07	-3.13E-05	4.96E-05	1.79E-05
0.497	-3.38E-05	-5.08E-05	-9.72E-05	-3.69E-05	-4.24E-05	-3.23E-05	-2.41E-05	-1.26E-05	-1.22E-05	-1.40E-05	-2.12E-06	-3.36E-05	6.28E-05	2.93E-05
0.498	-3.40E-05	-5.06E-05	-0.000101191	-3.64E-05	-4.05E-05	-3.09E-05	-2.61E-05	-1.30E-05	-1.17E-05	-1.46E-05	-3.39E-06	-3.76E-05	7.21E-05	3.74E-05
0.499	-3.34E-05	-5.14E-05	-0.000103241	-3.56E-05	-3.93E-05	-2.97E-05	-2.80E-05	-1.35E-05	-1.10E-05	-1.57E-05	-2.46E-06	-4.26E-05	7.64E-05	4.42E-05
0.5	-3.24E-05	-5.18E-05	-0.000103921	-3.59E-05	-3.93E-05	-2.83E-05	-2.97E-05	-1.34E-05	-1.10E-05	-1.73E-05	-3.96E-07	-4.74E-05	7.57E-05	5.10E-05
0.501	-3.03E-05	-5.24E-05	-0.000103515	-3.69E-05	-3.90E-05	-2.88E-05	-3.04E-05	-1.39E-05	-1.14E-05	-1.77E-05	3.20E-08	-4.99E-05	7.22E-05	5.65E-05
0.502	-2.81E-05	-5.24E-05	-0.00010213	-3.85E-05	-3.80E-05	-3.08E-05	-2.99E-05	-1.43E-05	-1.19E-05	-1.70E-05	-1.19E-06	-4.97E-05	6.74E-05	5.94E-05
0.503	-2.60E-05	-5.16E-05	-9.98E-05	-3.97E-05	-3.67E-05	-3.17E-05	-2.92E-05	-1.38E-05	-1.27E-05	-1.66E-05	-2.54E-06	-4.80E-05	6.25E-05	5.87E-05
0.504	-2.52E-05	-5.18E-05	-9.82E-05	-4.10E-05	-3.68E-05	-3.11E-05	-2.94E-05	-1.41E-05	-1.30E-05	-1.80E-05	-3.57E-06	-4.59E-05	5.54E-05	5.67E-05
0.505	-2.59E-05	-5.31E-05	-9.67E-05	-4.19E-05	-3.65E-05	-3.05E-05	-2.99E-05	-1.53E-05	-1.29E-05	-2.10E-05	-4.16E-06	-4.30E-05	4.61E-05	5.93E-05
0.506	-2.75E-05	-5.38E-05	-9.61E-05	-4.26E-05	-3.59E-05	-2.99E-05	-2.98E-05	-1.64E-05	-1.24E-05	-2.38E-05	-4.34E-06	-3.95E-05	3.54E-05	6.77E-05
0.507	-2.84E-05	-5.24E-05	-9.71E-05	-4.18E-05	-3.63E-05	-2.88E-05	-2.81E-05	-1.62E-05	-1.09E-05	-2.42E-05	-3.76E-06	-3.56E-05	2.46E-05	7.48E-05
0.508	-2.86E-05	-5.08E-05	-9.89E-05	-4.11E-05	-3.81E-05	-2.74E-05	-2.73E-05	-1.51E-05	-9.66E-06	-2.24E-05	-2.47E-06	-3.09E-05	1.80E-05	7.33E-05
0.509	-2.78E-05	-5.20E-05	-9.84E-05	-4.14E-05	-3.91E-05	-2.79E-05	-2.74E-05	-1.38E-05	-9.49E-06	-2.02E-05	-1.65E-06	-2.55E-05	2.07E-05	6.30E-05
0.51	-2.75E-05	-5.53E-05	-9.72E-05	-4.30E-05	-3.67E-05	-2.91E-05	-2.74E-05	-1.37E-05	-9.64E-06	-1.84E-05	-9.34E-07	-2.01E-05	2.71E-05	4.94E-05
0.511	-2.72E-05	-5.70E-05	-9.81E-05	-4.23E-05	-3.40E-05	-2.90E-05	-2.85E-05	-1.32E-05	-9.65E-06	-1.67E-05	-9.28E-07	-1.54E-05	2.54E-05	3.14E-05
0.512	-2.60E-05	-5.82E-05	-9.85E-05	-3.94E-05	-3.27E-05	-2.74E-05	-2.86E-05	-1.19E-05	-8.81E-06	-1.59E-05	-2.34E-06	-1.02E-05	9.87E-06	1.75E-06
0.513	-2.47E-05	-5.77E-05	-9.66E-05	-3.86E-05	-3.30E-05	-2.76E-05	-2.88E-05	-1.11E-05	-7.55E-06	-1.74E-05	-3.87E-06	-4.44E-06	-8.46E-06	-2.55E-05
0.514	-2.47E-05	-5.62E-05	-9.52E-05	-3.86E-05	-3.29E-05	-2.96E-05	-2.92E-05	-1.06E-05	-7.06E-06	-2.05E-05	-4.63E-06	1.39E-06	-1.94E-05	-3.83E-05
0.515	-2.50E-05	-5.71E-05	-9.55E-05	-3.86E-05	-3.24E-05	-3.04E-05	-2.97E-05	-1.08E-05	-6.79E-06	-2.17E-05	-5.45E-06	9.33E-06	-2.25E-05	-4.57E-05
0.516	-2.40E-05	-5.80E-05	-9.57E-05	-3.91E-05	-3.37E-05	-3.01E-05	-2.95E-05	-1.05E-05	-6.95E-06	-2.06E-05	-5.67E-06	1.62E-05	-1.05E-05	-5.04E-05
0.517	-2.47E-05	-5.62E-05	-9.56E-05	-3.93E-05	-3.62E-05	-2.98E-05	-2.91E-05	-1.08E-05	-7.43E-06	-1.76E-05	-3.61E-06	1.89E-05	1.17E-05	-5.43E-05
0.518	-2.55E-05	-5.26E-05	-9.53E-05	-3.83E-05	-3.92E-05	-3.04E-05	-2.93E-05	-1.32E-05	-9.11E-06	-1.54E-05	-5.56E-07	1.70E-05	2.71E-05	-5.72E-05
0.519	-2.53E-05	-4.90E-05	-9.49E-05	-3.75E-05	-3.93E-05	-3.10E-05	-2.96E-05	-1.37E-05	-1.07E-05	-1.53E-05	6.15E-07	1.26E-05	3.04E-05	-5.65E-05
0.52	-2.50E-05	-4.82E-05	-9.46E-05	-3.70E-05	-3.91E-05	-3.28E-05	-3.19E-05	-1.37E-05	-1.12E-05	-1.56E-05	-5.72E-07	9.01E-06	2.69E-05	-4.76E-05
0.521	-2.47E-05	-5.03E-05	-9.45E-05	-3.68E-05	-3.94E-05	-3.55E-05	-3.44E-05	-1.27E-05	-1.07E-05	-1.53E-05	-1.55E-06	4.99E-06	1.85E-05	-3.04E-05
0.522	-2.45E-05	-5.10E-05	-9.59E-05	-3.66E-05	-3.88E-05	-3.66E-05	-3.45E-05	-1.09E-05	-1.06E-05	-1.51E-05	-1.60E-06	-2.53E-07	1.00E-05	-1.29E-05
0.523	-2.49E-05	-4.97E-05	-9.76E-05	-3.63E-05	-3.90E-05	-3.63E-05	-3.29E-05	-1.05E-05	-1.16E-05	-1.63E-05	-1.25E-06	-6.09E-06	5.37E-06	-2.78E-06
0.524	-2.44E-05	-4.77E-05	-9.78E-05	-3.61E-05	-3.94E-05	-3.56E-05	-3.10E-05	-1.06E-05	-1.21E-05	-1.81E-05	-1.65E-06	-1.14E-05	8.55E-07	-5.17E-07
0.525	-2.40E-05	-4.64E-05	-9.80E-05	-3.76E-05	-3.91E-05	-3.45E-05	-2.94E-05	-1.08E-05	-1.14E-05	-1.92E-05	-2.03E-06	-1.72E-05	-8.67E-06	-6.38E-07
0.526	-2.45E-05	-4.65E-05	-9.83E-05	-4.03E-05	-3.70E-05	-3.32E-05	-2.82E-05	-9.82E-06	-1.01E-05	-1.89E-05	-1.45E-06	-2.36E-05	-2.28E-05	3.10E-07
0.527	-2.38E-05	-4.75E-05	-9.87E-05	-4.24E-05	-3.50E-05	-3.18E-05	-2.59E-05	-9.14E-06	-8.78E-06	-1.84E-05	-1.12E-06	-2.76E-05	-3.21E-05	8.97E-07
0.528	-2.18E-05	-4.78E-05	-9.87E-05	-4.19E-05	-3.41E-05	-3.05E-05	-2.30E-05	-9.23E-06	-7.43E-06	-1.84E-05	-1.75E-06	-2.81E-05	-2.86E-05	-2.53E-06
0.529	-2.10E-05	-4.78E-05	-9.85E-05	-3.91E-05	-3.33E-05	-3.07E-05	-2.20E-05	-9.76E-06	-6.51E-06	-1.77E-05	-2.30E-06	-2.83E-05	-1.25E-05	-9.05E-06
0.53	-2.19E-05	-4.90E-05	-9.83E-05	-3.82E-05	-3.22E-05	-3.20E-05	-2.26E-05	-9.72E-06	-6.46E-06	-1.75E-05	-1.95E-06	-3.09E-05	8.40E-06	-1.63E-05
0.531	-2.24E-05	-5.06E-05	-9.83E-05	-3.93E-05	-3.31E-05	-3.26E-05	-2.28E-05	-9.75E-06	-7.34E-06	-1.88E-05	-1.02E-06	-3.39E-05	2.33E-05	-2.23E-05
0.532	-2.21E-05	-5.21E-05	-9.72E-05	-3.89E-05	-3.56E-05	-3.23E-05	-2.17E-05	-9.80E-06	-7.83E-06	-1.90E-05	8.92E-08	-3.44E-05	2.40E-05	-2.46E-05
0.533	-2.33E-05	-5.21E-05	-9.56E-05	-3.64E-05	-3.74E-05	-3.20E-05	-2.10E-05	-9.98E-06	-7.98E-06	-1.62E-05	1.65E-07	-3.22E-05	1.11E-05	-2.18E-05
0.534	-2.49E-05	-5.12E-05	-9.43E-05	-3.39E-05	-3.84E-05	-3.34E-05	-2.22E-05	-9.90E-06	-8.93E-06	-1.33E-05	-2.08E-07	-2.98E-05	-9.76E-06	-1.75E-05
0.535	-2.70E-05	-5.09E-05	-9.39E-05	-3.35E-05	-3.92E-05	-3.59E-05	-2.51E-05	-1.04E-05	-1.00E-05	-1.33E-05	-4.42E-07	-2.93E-05	-2.97E-05	-1.71E-05
0.536	-2.80E-05	-5.12E-05	-9.09E-05	-3.54E-05	-3.92E-05	-3.67E-05	-2.73E-05	-1.10E-05	-9.86E-06	-1.47E-05	-1.28E-06	-2.94E-05	-3.99E-05	-1.89E-05
0.537	-2.75E-05	-5.19E-05	-8.64E-05	-3.98E-05	-3.79E-05	-3.72E-05	-2.85E-05	-9.84E-06	-9.23E-06	-1.38E-05	-1.87E-06	-2.90E-05	-4.04E-05	-1.70E-05
0.538	-2.81E-05	-5.25E-05	-8.37E-05	-4.38E-05	-3.61E-05	-3.74E-05	-2.98E-05	-8.74E-06	-1.00E-05	-1.00E-05	-1.82E-06	-2.74E-05	-3.79E-05	-1.34E-05
0.539	-2.74E-05	-5.35E-05	-8.10E-05	-4.70E-05	-3.52E-05	-3.78E-05	-2.88E-05	-8.44E-06	-1.15E-05	-6.68E-06	-1.01E-06	-2.51E-05	-2.85E-05	-1.34E-05
0.54	-2.59E-05	-5.65E-05	-7.94E-05	-5.30E-05	-3.66E-05	-4.08E-05	-2.83E-05	-8.88E-06	-1.12E-05	-6.57E-06	9.14E-07	-2.60E-05	-6.40E-06	-1.54E-05
0.541	-2.48E-05	-5.90E-05	-7.87E-05	-5.88E-05	-3.81E-05	-4.52E-05	-3.08E-05	-8.69E-06	-1.14E-05	-7.09E-06	1.81E-06	-2.80E-05	1.99E-05	-1.91E-05
0.542	-2.54E-05	-5.80E-05	-8.00E-05	-6.11E-05	-3.71E-05	-4.98E-05	-3.26E-05	-1.02E-05	-1.32E-05	-7.12E-06	7.05E-07	-2.89E-05	3.89E-05	-2.49E-05
0.543	-2.63E-05	-5.72E-05	-8.32E-05	-6.20E-05	-3.73E-05	-5.28E-05	-3.37E-05	-1.34E-05	-1.65E-05	-7.03E-06	-3.22E-08	-2.98E-05	4.45E-05	-3.11E-05
0.544	-2.58E-05	-5.47E-05	-8.19E-05	-6.26E-05	-3.87E-05	-5.43E-05	-3.49E-05	-1.44E-05	-1.96E-05	-6.02E-06	1.83E-07	-3.22E-05	4.43E-05	-3.46E-05
0.545	-2.59E-05	-5.31E-05	-7.87E-05	-6.50E-05	-3.80E-05	-5.26E-05	-3.44E-05	-1.38E-05	-2.04E-05	-6.09E-06	2.37E-08	-3.61E-05	4.95E-05	-3.16E-05
0.546	-2.58E-05	-5.31E-05	-7.45E-05	-6.72E-05	-3.80E-05	-4.78E-05	-3.21E-05	-1.08E-05	-1.91E-05	-5.72E-06	1.11E-07	-3.88E-05	5.64E-05	-2.54E-05
0.547	-2.51E-05	-5.34E-05	-7.11E-05	-6.54E-05	-3.79E-05	-4.35E-05	-3.12E-05	-8.87E-06	-1.66E-05	-3.41E-06	-1.31E-07	-3.92E-05	5.68E-05	-2.17E-05
0.548	-2.31E-05	-5.34E-05	-7.36E-05	-6.33E-05	-3.79E-05	-4.11E-05	-3.13E-05	-7.85E-06	-1.68E-05	-1.77E-06	-1.21E-06	-3.82E-05	4.48E-05	-2.19E-05
0.549	-2.23E-05	-5.33E-05	-8.02E-05	-6.20E-05	-3.65E-05	-3.96E-05	-3.05E-05	-6.78E-06	-1.80E-05	-2.12E-06	-2.48E-06	-3.67E-05	1.94E-05	-2.41E-05
0.55	-2.22E-05	-5.24E-05	-8.46E-05	-5.87E-05	-3.45E-05	-3.72E-05	-2.92E-05	-6.10E-06	-1.87E-05	-3.06E-06	-3.20E-06	-3.51E-05	-1.04E-05	-2.69E-05
0.551	-2.05E-05	-5.03E-05	-8.37E-05	-5.26E-05	-3.47E-05	-3.44E-05	-2.76E-05	-5.65E-06	-1.88E-05	-3.10E-06	-3.11E-06	-3.20E-05	-3.26E-05	-3.00E-05
0.552	-1.86E-05	-4.86E-05	-8.08E-05	-4.70E-05	-3.48E-05	-3.27E-05	-2.49E-05	-6.36E-06	-1.89E-05	-3.55E-06	-2.44E-06	-2.72E-05	-4.37E-05	-3.23E-05
0.553	-1.67E-05	-4.67E-05	-8.45E-05	-4.34E-05	-3.33E-05	-3.27E-05	-2.16E-05	-7.23E-06	-1.88E-05	-4.71E-06	-1.84E-06	-2.21E-05	-5.10E-05	-3.15E-05
0.554	-1.57E-05	-4.63E-05	-0.000101259	-3.98E-05	-3.25E-05	-3.26E-05	-2.02E-05	-7.28E-06	-1.86E-05	-5.38E-06	-1.79E-06	-1.82E-05	-5.97E-05	-2.75E-05
0.555	-1.70E-05	-4.63E-05	-0.000127522	-3.35E-05	-3.28E-05	-3.25E-05	-2.11E-05	-6.13E-06	-1.90E-05	-4.43E-06	-1.80E-06	-1.66E-05	-6.80E-05	-2.36E-05
0.556	-1.88E-05	-4.53E-05	-0.000157561	-2.37E-05	-3.26E-05	-3.24E-05	-2.21E-05	-5.33E-06	-1.90E-05	-2.94E-06	-2.27E-06	-1.72E-05	-7.12E-05	-2.18E-05
0.557	-1.97E-05	-4.19E-05	-0.000187809	-1.04E-05	-3.20E-05	-3.13E-05	-2.26E-05	-4.22E-06	-1.89E-05	-3.26E-06	-3.10E-06	-1.94E-05	-6.51E-05	-2.13E-05
0.558	-2.11E-05	-3.76E-05	-0.000213055	6.32E-06	-3.05E-05	-3.00E-05	-2.26E-05	-3.88E-06	-1.87E-05	-4.28E-06	-3.90E-06	-2.22E-05	-4.83E-05	-1.92E-05
0.559	-2.27E-05	-3.54E-05	-0.000229152	2.14E-05	-3.00E-05	-2.97E-05	-2.09E-05	-4.67E-06	-1.90E-05	-3.27E-06	-3.94E-06	-2.40E-05	-2.44E-05	-1.43E-05
0.56	-2.24E-05	-3.60E-05	-0.000241185	2.98E-05	-3.07E-05	-3.00E-05	-1.94E-05	-6.00E-06	-1.94E-05	-3.99E-07	-2.97E-06	-2.48E-05	-1.32E-06	-8.67E-06
0.561	-2.17E-05	-3.63E-05	-0.000245014	3.21E-05	-3.12E-05	-2.98E-05	-2.01E-05	-6.54E-06	-1.96E-05	1.63E-06	-2.24E-06	-2.54E-05	1.45E-05	-4.99E-06
0.562	-2.05E-05	-3.54E-05	-0.000228098	3.17E-05	-3.11E-05	-2.99E-05	-1.90E-05	-6.75E-06	-1.98E-05	1.44E-06	-2.61E-06	-2.61E-05	2.02E-05	-3.06E-06
0.563	-1.77E-05	-3.55E-05	-0.000197829	2.73E-05	-2.99E-05	-2.92E-05	-1.56E-05	-5.92E-06	-2.01E-05	1.83E-06	-3.44E-06	-2.73E-05	1.66E-05	-2.17E-06
0.564	-1.67E-05	-3.90E-05	-0.000165364	1.52E-05	-2.85E-05	-2.86E-05	-1.51E-05	-5.01E-06	-2.08E-05	3.90E-06	-3.71E-06	-2.77E-05	8.09E-06	-2.17E-06
0.565	-1.78E-05	-4.17E-05	-0.000131608	6.54E-07	-2.74E-05	-2.79E-05	-1.71E-05	-6.28E-06	-2.05E-05	5.66E-06	-3.23E-06	-2.68E-05	-1.73E-06	-1.86E-06
0.566	-2.15E-05	-4.30E-05	-7.66E-05	-1.04E-05	-2.82E-05	-2.67E-05	-2.79E-05	-7.58E-06	-1.97E-05	6.30E-06	-3.17E-06	-2.48E-05	-9.19E-06	2.75E-07
0.567	-2.54E-05	-4.47E-05	2.25E-05	-1.27E-05	-3.10E-05	-2.75E-05	-4.49E-05	-8.64E-06	-2.00E-05	4.37E-06	-4.01E-06	-2.41E-05	-1.34E-05	2.47E-06
0.568	-2.82E-05	-4.56E-05	0.000126587	-9.56E-06	-3.24E-05	-2.97E-05	-5.00E-05	-9.00E-06	-2.06E-05	1.24E-06	-4.31E-06	-2.49E-05	-1.38E-05	3.01E-06
0.569	-3.22E-05	-4.84E-05	0.000171115	-9.45E-06	-3.16E-05	-3.02E-05	-4.19E-05	-7.09E-06	-2.13E-05	-1.54E-07	-4.36E-06	-2.61E-05	-1.19E-05	3.00E-06
0.57	-3.69E-05	-5.04E-05	0.000196754	-1.28E-05	-3.01E-05	-3.09E-05	-4.14E-05	-4.71E-06	-2.11E-05	2.63E-07	-4.62E-06	-3.13E-05	-9.13E-06	5.90E-07
0.571	-4.04E-05	-5.12E-05	0.000264784	-1.82E-05	-2.99E-05	-3.13E-05	-6.33E-05	-6.23E-06	-2.09E-05	5.54E-07	-3.77E-06	-3.94E-05	-5.77E-06	-4.13E-06
0.572	-4.12E-05	-5.21E-05	0.000302529	-2.66E-05	-2.99E-05	-3.16E-05	-8.93E-05	-9.84E-06	-2.10E-05	3.54E-07	-2.30E-06	-5.08E-05	-1.50E-06	-8.13E-06
0.573	-4.09E-05	-5.39E-05	0.000226091	-3.66E-05	-2.90E-05	-3.20E-05	-0.000100262	-1.12E-05	-2.10E-05	-1.00E-06	-1.07E-06	-6.28E-05	3.66E-06	-8.57E-06
0.574	-4.08E-05	-5.72E-05	5.13E-05	-4.47E-05	-2.85E-05	-3.14E-05	-0.000111376	-9.43E-06	-2.07E-05	-2.07E-06	-5.60E-07	-7.08E-05	5.61E-06	-7.67E-06
0.575	-4.06E-05	-6.16E-05	-0.00011822	-5.29E-05	-2.97E-05	-3.00E-05	-0.000151106	-7.78E-06	-2.02E-05	-2.90E-06	-3.08E-07	-7.93E-05	5.42E-06	-8.36E-06
0.576	-4.06E-05	-6.48E-05	-0.000204833	-6.01E-05	-3.09E-05	-2.72E-05	-0.000192359	-7.93E-06	-1.99E-05	-5.92E-06	-8.68E-08	-8.74E-05	4.75E-06	-1.06E-05
0.577	-3.96E-05	-6.58E-05	-0.000209536	-6.44E-05	-3.08E-05	-2.52E-05	-0.000186921	-8.39E-06	-2.01E-05	-9.88E-06	-1.58E-07	-8.56E-05	4.78E-06	-1.20E-05
0.578	-3.79E-05	-6.58E-05	-0.00017652	-6.51E-05	-2.90E-05	-2.38E-05	-0.000137286	-8.39E-06	-2.06E-05	-1.17E-05	-8.11E-07	-6.95E-05	4.96E-06	-1.08E-05
0.579	-3.54E-05	-6.48E-05	-0.000147222	-6.25E-05	-2.63E-05	-2.32E-05	-7.77E-05	-7.79E-06	-2.08E-05	-9.69E-06	-8.93E-07	-4.60E-05	4.33E-06	-8.58E-06
0.58	-3.11E-05	-6.28E-05	-0.000131181	-5.97E-05	-2.52E-05	-2.33E-05	-3.00E-05	-6.27E-06	-2.07E-05	-5.25E-06	-3.64E-07	-2.61E-05	2.28E-06	-6.40E-06
0.581	-2.79E-05	-6.04E-05	-0.000123401	-5.79E-05	-2.49E-05	-2.35E-05	1.48E-05	-4.81E-06	-1.97E-05	-7.30E-08	-5.08E-07	-1.68E-05	-1.90E-06	-5.13E-06
0.582	-2.60E-05	-5.96E-05	-0.000114555	-5.72E-05	-2.50E-05	-2.36E-05	6.67E-05	-4.84E-06	-1.88E-05	3.21E-06	-1.35E-06	-2.06E-05	-6.11E-06	-4.88E-06
0.583	-2.51E-05	-5.92E-05	-0.000111454	-5.70E-05	-2.62E-05	-2.42E-05	0.00011962	-6.05E-06	-1.86E-05	4.11E-06	-2.39E-06	-3.24E-05	-7.50E-06	-4.25E-06
0.584	-2.41E-05	-5.89E-05	-0.000118143	-5.91E-05	-2.76E-05	-2.49E-05	0.000160479	-7.42E-06	-1.91E-05	4.02E-06	-2.81E-06	-4.05E-05	-7.00E-06	-1.42E-06
0.585	-2.33E-05	-5.97E-05	-0.000133729	-6.63E-05	-2.88E-05	-2.44E-05	0.000184408	-8.98E-06	-1.97E-05	4.74E-06	-2.77E-06	-3.71E-05	-7.61E-06	1.93E-06
0.586	-2.34E-05	-6.11E-05	-0.000152516	-7.81E-05	-3.03E-05	-2.40E-05	0.000190298	-1.08E-05	-2.02E-05	6.50E-06	-2.47E-06	-2.45E-05	-8.89E-06	2.44E-06
0.587	-2.46E-05	-6.28E-05	-0.000176798	-9.00E-05	-3.24E-05	-2.49E-05	0.00018008	-9.95E-06	-2.11E-05	8.72E-06	-2.67E-06	-1.11E-05	-9.48E-06	-4.46E-07
0.588	-2.48E-05	-6.33E-05	-0.000201413	-9.95E-05	-3.52E-05	-2.60E-05	0.000157409	-7.10E-06	-2.23E-05	1.02E-05	-2.10E-06	-3.67E-06	-9.62E-06	-4.24E-06
0.589	-2.31E-05	-6.19E-05	-0.00021311	-0.000103358	-3.68E-05	-2.73E-05	0.000127045	-6.12E-06	-2.26E-05	1.06E-05	-8.59E-07	-2.13E-06	-1.01E-05	-6.49E-06
0.59	-2.03E-05	-5.96E-05	-0.000205985	-9.96E-05	-3.79E-05	-2.93E-05	9.30E-05	-7.10E-06	-2.22E-05	1.12E-05	3.10E-07	1.48E-06	-9.63E-06	-8.20E-06
0.591	-1.70E-05	-5.86E-05	-0.000200566	-9.46E-05	-3.97E-05	-3.13E-05	5.17E-05	-8.30E-06	-2.14E-05	1.26E-05	1.85E-07	1.64E-05	-9.01E-06	-9.33E-06
0.592	-1.39E-05	-5.82E-05	-0.000214683	-9.24E-05	-4.17E-05	-3.17E-05	1.49E-05	-8.78E-06	-2.05E-05	1.55E-05	-1.82E-06	4.24E-05	-8.64E-06	-9.17E-06
0.593	-1.20E-05	-5.71E-05	-0.000250918	-9.74E-05	-4.44E-05	-3.09E-05	-5.48E-06	-8.96E-06	-2.06E-05	1.95E-05	-3.14E-06	7.42E-05	-7.65E-06	-9.83E-06
0.594	-1.16E-05	-5.57E-05	-0.000305723	-0.000104744	-4.59E-05	-3.28E-05	-1.47E-05	-8.59E-06	-2.04E-05	2.33E-05	-2.96E-06	0.000102519	-6.68E-06	-1.02E-05
0.595	-1.13E-05	-5.21E-05	-0.000351384	-0.000101295	-4.65E-05	-3.87E-05	-1.45E-05	-7.24E-06	-1.95E-05	2.59E-05	-2.78E-06	0.000122688	-6.99E-06	-8.63E-06
0.596	-8.94E-06	-4.70E-05	-0.00035526	-7.99E-05	-4.77E-05	-4.79E-05	-3.68E-06	-7.99E-06	-1.87E-05	2.70E-05	-2.53E-06	0.000133546	-7.33E-06	-4.40E-06
0.597	-6.32E-06	-3.93E-05	-0.000286828	-4.25E-05	-4.95E-05	-5.54E-05	2.20E-05	-9.54E-06	-1.81E-05	2.67E-05	-1.31E-06	0.000132207	-6.07E-06	1.15E-06
0.598	-5.86E-06	-2.97E-05	-0.000125746	-7.57E-07	-5.22E-05	-6.05E-05	5.08E-05	-1.06E-05	-1.74E-05	2.76E-05	-3.89E-07	0.000123364	-6.10E-06	4.58E-06
0.599	-7.22E-06	-2.28E-05	8.70E-05	3.10E-05	-5.32E-05	-6.59E-05	7.17E-05	-1.12E-05	-1.78E-05	2.89E-05	-4.78E-07	0.000109522	-7.57E-06	5.00E-06
0.6	-9.27E-06	-1.96E-05	0.000286945	4.51E-05	-5.31E-05	-7.13E-05	8.56E-05	-1.10E-05	-1.86E-05	2.93E-05	-1.24E-06	9.69E-05	-7.97E-06	3.58E-06
0.601	-1.31E-05	-2.08E-05	0.000458717	4.55E-05	-5.27E-05	-7.65E-05	9.20E-05	-1.12E-05	-1.81E-05	2.88E-05	-2.32E-06	8.84E-05	-7.08E-06	2.11E-06
0.602	-2.09E-05	-2.41E-05	0.000551956	3.99E-05	-5.09E-05	-7.75E-05	8.58E-05	-1.12E-05	-1.77E-05	2.77E-05	-3.63E-06	8.32E-05	-6.14E-06	2.15E-06
0.603	-3.12E-05	-2.66E-05	0.000485613	3.69E-05	-4.92E-05	-7.29E-05	6.23E-05	-1.20E-05	-1.80E-05	2.70E-05	-3.85E-06	8.08E-05	-6.40E-06	3.62E-06
0.604	-4.05E-05	-2.85E-05	0.000269605	3.96E-05	-4.84E-05	-6.51E-05	2.94E-05	-1.34E-05	-1.81E-05	2.60E-05	-2.50E-06	8.44E-05	-6.14E-06	4.86E-06
0.605	-4.71E-05	-3.31E-05	3.09E-05	4.30E-05	-5.01E-05	-5.89E-05	-2.62E-06	-1.48E-05	-1.72E-05	2.50E-05	-1.20E-06	0.000108985	-4.18E-06	4.43E-06
0.606	-5.24E-05	-4.04E-05	-0.000111127	3.65E-05	-5.02E-05	-5.56E-05	-2.77E-05	-1.45E-05	-1.64E-05	2.49E-05	-3.24E-07	0.000156144	-2.43E-06	2.78E-06
0.607	-5.69E-05	-4.85E-05	-0.000151054	1.72E-05	-4.71E-05	-5.24E-05	-4.91E-05	-1.32E-05	-1.65E-05	2.51E-05	5.09E-07	0.00019764	-1.30E-06	1.62E-06
0.608	-6.09E-05	-5.71E-05	-0.000174685	-7.14E-06	-4.28E-05	-4.78E-05	-6.63E-05	-1.20E-05	-1.67E-05	2.48E-05	4.07E-07	0.000210358	2.90E-07	1.93E-06
0.609	-6.51E-05	-6.71E-05	-0.000255703	-2.82E-05	-3.84E-05	-4.20E-05	-7.86E-05	-1.11E-05	-1.63E-05	2.45E-05	-7.64E-07	0.000201622	2.66E-06	4.56E-06
0.61	-6.95E-05	-7.62E-05	-0.000374735	-4.25E-05	-3.50E-05	-3.65E-05	-8.63E-05	-1.17E-05	-1.52E-05	2.48E-05	-1.85E-06	0.000188323	5.07E-06	7.11E-06
0.611	-7.03E-05	-7.96E-05	-0.000452452	-5.16E-05	-3.17E-05	-3.19E-05	-9.15E-05	-1.32E-05	-1.39E-05	2.55E-05	-2.19E-06	0.000177462	6.11E-06	6.26E-06
0.612	-6.58E-05	-7.69E-05	-0.000443106	-5.55E-05	-2.95E-05	-2.84E-05	-9.56E-05	-1.38E-05	-1.32E-05	2.62E-05	-1.29E-06	0.000166214	6.07E-06	4.05E-06
0.613	-5.77E-05	-7.09E-05	-0.000360142	-5.59E-05	-3.00E-05	-2.63E-05	-9.96E-05	-1.39E-05	-1.29E-05	2.66E-05	5.93E-07	0.000153989	6.16E-06	6.24E-06
0.614	-4.87E-05	-6.46E-05	-0.000262786	-5.70E-05	-3.16E-05	-2.53E-05	-0.000104681	-1.43E-05	-1.26E-05	2.63E-05	1.38E-06	0.000141868	5.02E-06	1.41E-05
0.615	-4.05E-05	-6.11E-05	-0.00021999	-6.40E-05	-3.31E-05	-2.52E-05	-0.000108096	-1.37E-05	-1.25E-05	2.50E-05	3.17E-09	0.000130602	3.30E-06	2.31E-05
0.616	-3.38E-05	-5.95E-05	-0.000225555	-7.27E-05	-3.39E-05	-2.58E-05	-0.00010671	-1.28E-05	-1.31E-05	2.40E-05	-9.75E-07	0.000119111	3.59E-06	2.87E-05
0.617	-2.89E-05	-5.82E-05	-0.000215385	-7.45E-05	-3.34E-05	-2.58E-05	-0.000104126	-1.11E-05	-1.39E-05	2.42E-05	-6.55E-07	0.000106886	4.51E-06	3.05E-05
0.618	-2.49E-05	-5.70E-05	-0.000128379	-7.14E-05	-3.49E-05	-2.53E-05	-0.000101031	-9.20E-06	-1.36E-05	2.58E-05	-2.61E-07	9.38E-05	3.84E-06	2.90E-05
0.619	-2.24E-05	-5.65E-05	2.79E-05	-6.82E-05	-3.46E-05	-2.60E-05	-9.52E-05	-9.55E-06	-1.25E-05	2.88E-05	-7.15E-07	8.24E-05	2.84E-06	2.79E-05
0.62	-2.26E-05	-5.75E-05	0.000210231	-6.69E-05	-3.36E-05	-2.83E-05	-8.83E-05	-9.89E-06	-1.11E-05	3.17E-05	-2.05E-06	7.20E-05	4.56E-06	3.01E-05
0.621	-2.41E-05	-5.79E-05	0.000344461	-6.61E-05	-3.12E-05	-2.87E-05	-8.30E-05	-1.02E-05	-1.05E-05	3.16E-05	-2.39E-06	6.09E-05	7.57E-06	3.25E-05
0.622	-2.52E-05	-5.87E-05	0.000358013	-6.30E-05	-2.73E-05	-2.83E-05	-8.01E-05	-1.11E-05	-1.01E-05	2.85E-05	-3.43E-07	4.85E-05	1.10E-05	3.33E-05
0.623	-2.16E-05	-5.85E-05	0.000239238	-6.17E-05	-2.73E-05	-2.77E-05	-7.68E-05	-1.05E-05	-9.54E-06	2.66E-05	2.63E-06	3.50E-05	1.39E-05	3.14E-05
0.624	-1.72E-05	-5.86E-05	4.24E-05	-6.58E-05	-2.90E-05	-2.70E-05	-7.36E-05	-1.04E-05	-1.06E-05	2.46E-05	3.88E-06	2.41E-05	1.44E-05	2.85E-05
0.625	-1.69E-05	-5.84E-05	-9.36E-05	-7.11E-05	-3.22E-05	-2.83E-05	-6.90E-05	-1.27E-05	-1.19E-05	2.19E-05	2.52E-06	1.48E-05	1.40E-05	2.61E-05
0.626	-1.85E-05	-5.79E-05	-0.00012872	-7.40E-05	-3.27E-05	-2.85E-05	-6.39E-05	-1.48E-05	-1.27E-05	1.91E-05	-1.52E-07	5.13E-06	1.29E-05	2.36E-05
0.627	-2.05E-05	-5.94E-05	-0.000114147	-7.24E-05	-3.15E-05	-2.83E-05	-5.88E-05	-1.34E-05	-1.25E-05	1.33E-05	-1.60E-06	-9.79E-06	1.21E-05	2.20E-05
0.628	-2.16E-05	-6.09E-05	-9.50E-05	-6.83E-05	-3.11E-05	-2.72E-05	-5.39E-05	-1.08E-05	-1.08E-05	2.65E-06	-2.13E-06	-3.25E-05	1.21E-05	2.12E-05
0.629	-2.20E-05	-6.20E-05	-7.93E-05	-6.38E-05	-3.16E-05	-2.68E-05	-5.06E-05	-1.08E-05	-9.11E-06	-9.71E-06	-3.04E-06	-5.42E-05	1.20E-05	2.14E-05
0.63	-2.19E-05	-6.15E-05	-6.94E-05	-6.28E-05	-3.16E-05	-2.73E-05	-4.75E-05	-1.29E-05	-9.09E-06	-1.95E-05	-4.06E-06	-6.54E-05	1.07E-05	2.03E-05
0.631	-2.15E-05	-6.01E-05	-8.94E-05	-6.42E-05	-3.06E-05	-2.71E-05	-4.56E-05	-1.38E-05	-1.03E-05	-2.51E-05	-4.20E-06	-6.72E-05	9.13E-06	1.74E-05
0.632	-2.05E-05	-5.91E-05	-0.000132122	-6.47E-05	-2.95E-05	-2.66E-05	-4.45E-05	-1.34E-05	-1.11E-05	-2.63E-05	-2.74E-06	-6.60E-05	8.82E-06	1.34E-05
0.633	-1.88E-05	-5.85E-05	-0.000160472	-6.37E-05	-2.85E-05	-2.58E-05	-4.25E-05	-1.28E-05	-1.11E-05	-2.49E-05	-5.09E-07	-6.51E-05	1.04E-05	1.16E-05
0.634	-1.57E-05	-5.86E-05	-0.000161878	-6.07E-05	-2.89E-05	-2.59E-05	-4.00E-05	-1.21E-05	-1.14E-05	-2.37E-05	1.23E-06	-6.43E-05	1.34E-05	1.41E-05
0.635	-1.16E-05	-5.96E-05	-0.000161998	-5.71E-05	-2.94E-05	-2.54E-05	-3.81E-05	-1.13E-05	-1.23E-05	-2.42E-05	1.64E-06	-6.12E-05	1.53E-05	2.06E-05
0.636	-7.98E-06	-5.99E-05	-0.000170191	-5.18E-05	-3.04E-05	-2.50E-05	-3.67E-05	-9.72E-06	-1.28E-05	-2.47E-05	6.72E-07	-5.46E-05	1.56E-05	2.92E-05
0.637	-6.23E-06	-5.95E-05	-0.000185609	-4.64E-05	-3.20E-05	-2.57E-05	-3.40E-05	-8.50E-06	-1.21E-05	-2.39E-05	-1.38E-06	-4.70E-05	1.61E-05	3.68E-05
0.638	-5.70E-06	-6.02E-05	-0.000197833	-4.31E-05	-3.46E-05	-2.69E-05	-2.83E-05	-8.68E-06	-1.12E-05	-2.27E-05	-3.19E-06	-4.33E-05	1.78E-05	4.20E-05
0.639	-6.06E-06	-6.29E-05	-0.000204518	-4.14E-05	-3.66E-05	-2.65E-05	-2.09E-05	-9.55E-06	-1.13E-05	-2.16E-05	-3.19E-06	-4.33E-05	2.01E-05	4.42E-05
0.64	-7.24E-06	-6.56E-05	-0.000202701	-3.50E-05	-3.69E-05	-2.57E-05	-1.63E-05	-8.98E-06	-1.18E-05	-1.56E-05	-1.96E-06	-4.18E-05	2.30E-05	4.42E-05
0.641	-8.74E-06	-6.46E-05	-0.000196448	-2.12E-05	-3.49E-05	-2.52E-05	-1.50E-05	-8.02E-06	-1.22E-05	-3.58E-07	-1.33E-06	-3.58E-05	2.58E-05	4.23E-05
0.642	-1.01E-05	-6.19E-05	-0.000188107	-5.72E-06	-3.26E-05	-2.44E-05	-1.42E-05	-6.47E-06	-1.25E-05	2.01E-05	-1.43E-06	-2.91E-05	2.82E-05	3.87E-05
0.643	-9.60E-06	-6.10E-05	-0.000175748	5.35E-06	-3.24E-05	-2.40E-05	-1.29E-05	-5.45E-06	-1.32E-05	3.97E-05	-1.82E-06	-2.62E-05	3.15E-05	3.47E-05
0.644	-6.89E-06	-6.13E-05	-0.000156564	5.14E-06	-3.57E-05	-2.45E-05	-1.27E-05	-4.60E-06	-1.29E-05	5.59E-05	-2.26E-06	-2.97E-05	3.42E-05	3.03E-05
0.645	-3.90E-06	-6.22E-05	-0.000161995	-7.83E-06	-3.86E-05	-2.59E-05	-1.66E-05	-4.13E-06	-1.10E-05	6.57E-05	-2.72E-06	-4.68E-05	3.41E-05	2.56E-05
0.646	-2.01E-06	-6.32E-05	-0.000192644	-2.54E-05	-3.80E-05	-2.74E-05	-2.45E-05	-3.93E-06	-1.05E-05	6.90E-05	-2.65E-06	-7.08E-05	3.02E-05	1.98E-05
0.647	-1.18E-06	-6.50E-05	-0.000203733	-4.26E-05	-3.62E-05	-3.02E-05	-4.60E-05	-2.94E-06	-1.08E-05	6.91E-05	-2.15E-06	-8.33E-05	2.59E-05	1.28E-05
0.648	-1.43E-06	-6.65E-05	-0.000208081	-5.32E-05	-3.57E-05	-3.14E-05	-8.59E-05	-2.02E-06	-1.02E-05	7.05E-05	-3.03E-06	-8.59E-05	2.47E-05	5.27E-06
0.649	-2.36E-06	-6.53E-05	-0.000218568	-5.72E-05	-3.66E-05	-3.00E-05	-0.000122175	-2.48E-06	-9.61E-06	7.15E-05	-4.59E-06	-8.99E-05	2.46E-05	-3.01E-06
0.65	-2.81E-06	-6.15E-05	-0.000231971	-5.91E-05	-3.55E-05	-2.79E-05	-0.00013411	-2.33E-06	-9.32E-06	6.58E-05	-5.70E-06	-9.22E-05	2.56E-05	-9.47E-06
0.651	-3.12E-06	-5.87E-05	-0.000264556	-5.77E-05	-3.32E-05	-2.62E-05	-0.000128964	-3.78E-07	-9.57E-06	5.21E-05	-4.94E-06	-8.47E-05	2.95E-05	-1.36E-05
0.652	-3.90E-06	-5.73E-05	-0.000305871	-5.12E-05	-3.11E-05	-2.65E-05	-0.00012349	-9.18E-07	-1.06E-05	3.14E-05	-2.91E-06	-6.93E-05	3.37E-05	-1.55E-05
0.653	-6.22E-06	-5.81E-05	-0.000332381	-4.30E-05	-3.12E-05	-2.74E-05	-0.000107448	-7.44E-07	-1.16E-05	1.17E-05	-1.86E-06	-5.31E-05	3.48E-05	-1.58E-05
0.654	-8.01E-06	-6.10E-05	-0.000331683	-4.05E-05	-3.23E-05	-2.88E-05	-7.07E-05	1.22E-06	-1.23E-05	-3.46E-07	-1.77E-06	-4.06E-05	3.34E-05	-1.71E-05
0.655	-1.03E-05	-6.29E-05	-0.000291093	-4.22E-05	-3.25E-05	-2.88E-05	-2.80E-05	3.26E-06	-1.23E-05	-7.19E-06	-1.27E-06	-3.19E-05	3.17E-05	-2.17E-05
0.656	-1.40E-05	-6.34E-05	-0.000205218	-3.97E-05	-3.22E-05	-2.81E-05	1.09E-05	4.07E-06	-1.21E-05	-1.60E-05	-2.20E-07	-2.61E-05	3.05E-05	-3.16E-05
0.657	-1.66E-05	-6.13E-05	-7.35E-05	-2.54E-05	-3.22E-05	-2.75E-05	4.60E-05	5.42E-06	-1.25E-05	-2.97E-05	4.10E-07	-2.22E-05	3.02E-05	-4.30E-05
0.658	-1.77E-05	-5.64E-05	8.67E-05	-1.51E-06	-3.26E-05	-2.71E-05	6.90E-05	7.12E-06	-1.33E-05	-4.41E-05	1.90E-07	-1.89E-05	3.12E-05	-5.29E-05
0.659	-1.83E-05	-5.18E-05	0.0002233	2.41E-05	-3.19E-05	-2.72E-05	6.34E-05	8.29E-06	-1.38E-05	-4.92E-05	-9.85E-07	-1.46E-05	3.26E-05	-6.06E-05
0.66	-2.06E-05	-4.95E-05	0.000315202	4.21E-05	-3.07E-05	-2.71E-05	3.84E-05	1.03E-05	-1.39E-05	-4.10E-05	-1.88E-06	-7.91E-06	3.39E-05	-6.63E-05
0.661	-2.15E-05	-4.95E-05	0.000396975	4.68E-05	-3.01E-05	-2.67E-05	1.24E-05	1.22E-05	-1.36E-05	-2.72E-05	-2.53E-06	1.12E-07	3.65E-05	-7.16E-05
0.662	-2.10E-05	-5.14E-05	0.000441748	3.85E-05	-3.03E-05	-2.53E-05	-1.51E-05	1.34E-05	-1.37E-05	-1.67E-05	-3.50E-06	7.98E-06	4.13E-05	-7.80E-05
0.663	-2.00E-05	-5.34E-05	0.000364568	2.32E-05	-3.02E-05	-2.39E-05	-5.02E-05	1.34E-05	-1.42E-05	-1.19E-05	-4.27E-06	1.45E-05	4.60E-05	-8.54E-05
0.664	-2.03E-05	-5.57E-05	0.000155093	7.01E-06	-3.11E-05	-2.15E-05	-8.71E-05	1.32E-05	-1.48E-05	-9.55E-06	-3.87E-06	1.81E-05	4.79E-05	-9.09E-05
0.665	-2.45E-05	-5.96E-05	-6.14E-05	-8.15E-06	-3.27E-05	-1.85E-05	-0.000115191	1.34E-05	-1.53E-05	-5.81E-06	-3.11E-06	1.81E-05	4.71E-05	-9.20E-05
0.666	-3.13E-05	-6.46E-05	-0.000169637	-2.01E-05	-3.36E-05	-1.61E-05	-0.000122134	1.43E-05	-1.46E-05	1.48E-06	-3.32E-06	1.66E-05	4.62E-05	-9.08E-05
0.667	-3.46E-05	-6.67E-05	-0.000176908	-2.53E-05	-3.49E-05	-1.52E-05	-9.34E-05	1.33E-05	-1.34E-05	9.27E-06	-3.80E-06	1.53E-05	4.65E-05	-9.08E-05
0.668	-3.21E-05	-6.39E-05	-0.000149043	-2.60E-05	-3.67E-05	-1.65E-05	-2.94E-05	1.06E-05	-1.24E-05	1.23E-05	-3.77E-06	1.45E-05	4.68E-05	-9.40E-05
0.669	-2.84E-05	-6.08E-05	-0.000112255	-2.75E-05	-3.77E-05	-1.82E-05	5.24E-05	9.44E-06	-1.26E-05	1.03E-05	-3.86E-06	1.22E-05	4.45E-05	-0.000100672
0.67	-2.63E-05	-5.78E-05	-6.74E-05	-3.32E-05	-3.67E-05	-1.97E-05	0.000130639	8.93E-06	-1.32E-05	7.02E-06	-4.13E-06	7.73E-06	3.92E-05	-0.000106922
0.671	-2.46E-05	-5.67E-05	-4.80E-05	-4.29E-05	-3.61E-05	-2.15E-05	0.000193373	6.36E-06	-1.35E-05	3.28E-06	-3.64E-06	3.70E-06	3.26E-05	-0.000109036
0.672	-2.31E-05	-5.85E-05	-7.35E-05	-5.22E-05	-3.86E-05	-2.36E-05	0.000237515	4.39E-06	-1.37E-05	3.15E-07	-2.61E-06	2.89E-06	2.90E-05	-0.000107564
0.673	-2.20E-05	-5.65E-05	-0.000109549	-5.70E-05	-4.23E-05	-2.59E-05	0.000257053	3.10E-06	-1.37E-05	5.62E-07	-2.13E-06	4.68E-06	2.80E-05	-0.00010361
0.674	-2.22E-05	-5.18E-05	-0.000133633	-5.46E-05	-4.46E-05	-2.92E-05	0.000247991	1.08E-07	-1.42E-05	4.92E-06	-2.11E-06	8.26E-06	2.76E-05	-9.78E-05
0.675	-2.38E-05	-4.78E-05	-0.000157021	-5.18E-05	-4.58E-05	-3.42E-05	0.000217781	-4.21E-06	-1.51E-05	1.45E-05	-3.70E-06	1.20E-05	2.56E-05	-9.21E-05
0.676	-2.49E-05	-4.50E-05	-0.000176244	-5.36E-05	-4.72E-05	-3.73E-05	0.000178214	-8.08E-06	-1.60E-05	2.51E-05	-5.41E-06	1.18E-05	2.16E-05	-8.80E-05
0.677	-2.68E-05	-4.45E-05	-0.000184097	-5.82E-05	-4.91E-05	-3.87E-05	0.000138472	-1.12E-05	-1.58E-05	3.13E-05	-4.89E-06	6.81E-06	1.94E-05	-8.62E-05
0.678	-2.58E-05	-4.38E-05	-0.000194019	-6.10E-05	-5.06E-05	-4.00E-05	9.62E-05	-1.33E-05	-1.52E-05	3.25E-05	-4.89E-06	9.73E-07	1.81E-05	-8.58E-05
0.679	-2.22E-05	-4.25E-05	-0.000220044	-6.17E-05	-4.93E-05	-4.36E-05	4.30E-05	-1.47E-05	-1.43E-05	3.09E-05	-4.97E-06	-1.80E-06	1.73E-05	-8.54E-05
0.68	-1.84E-05	-4.17E-05	-0.000235149	-6.71E-05	-4.77E-05	-4.92E-05	-1.11E-05	-1.65E-05	-1.36E-05	2.96E-05	-5.15E-06	-2.69E-06	1.65E-05	-8.59E-05
0.681	-1.53E-05	-4.16E-05	-0.000213619	-7.77E-05	-4.95E-05	-5.58E-05	-4.89E-05	-1.89E-05	-1.30E-05	2.80E-05	-5.01E-06	-2.67E-06	1.59E-05	-8.55E-05
0.682	-1.33E-05	-4.21E-05	-0.000182505	-8.74E-05	-5.44E-05	-6.15E-05	-6.98E-05	-2.23E-05	-1.21E-05	2.22E-05	-4.33E-06	-1.10E-06	1.61E-05	-8.32E-05
0.683	-1.31E-05	-4.23E-05	-0.000179178	-9.18E-05	-5.84E-05	-6.80E-05	-7.77E-05	-2.69E-05	-1.18E-05	1.12E-05	-3.66E-06	-1.48E-06	1.79E-05	-8.00E-05
0.684	-1.60E-05	-4.25E-05	-0.000161369	-9.23E-05	-6.01E-05	-7.78E-05	-7.83E-05	-3.22E-05	-1.21E-05	-1.27E-06	-2.71E-06	-6.34E-06	1.97E-05	-7.62E-05
0.685	-1.91E-05	-4.28E-05	-9.03E-05	-8.68E-05	-6.15E-05	-8.76E-05	-7.48E-05	-3.62E-05	-1.32E-05	-1.25E-05	-2.19E-06	-1.37E-05	1.89E-05	-7.23E-05
0.686	-2.05E-05	-4.30E-05	-5.88E-05	-7.27E-05	-6.11E-05	-9.41E-05	-6.67E-05	-3.86E-05	-1.38E-05	-2.05E-05	-2.24E-06	-1.94E-05	1.58E-05	-6.80E-05
0.687	-2.22E-05	-4.15E-05	-0.000170911	-5.23E-05	-5.78E-05	-9.52E-05	-5.38E-05	-4.05E-05	-1.41E-05	-2.05E-05	-2.30E-06	-2.18E-05	1.21E-05	-6.34E-05
0.688	-2.61E-05	-3.94E-05	-0.000375168	-3.57E-05	-5.29E-05	-9.20E-05	-3.95E-05	-4.30E-05	-1.36E-05	-1.21E-05	-2.16E-06	-2.19E-05	9.53E-06	-5.84E-05
0.689	-3.10E-05	-3.94E-05	-0.000505527	-3.05E-05	-4.86E-05	-8.46E-05	-2.89E-05	-4.39E-05	-1.20E-05	-1.70E-06	-2.45E-06	-2.20E-05	8.53E-06	-5.32E-05
0.69	-3.55E-05	-3.95E-05	-0.000454591	-3.20E-05	-4.51E-05	-7.55E-05	-2.35E-05	-4.42E-05	-1.11E-05	5.57E-06	-2.75E-06	-2.22E-05	8.23E-06	-4.83E-05
0.691	-3.50E-05	-3.59E-05	-0.000260806	-3.18E-05	-4.25E-05	-6.71E-05	-2.28E-05	-4.46E-05	-1.12E-05	9.76E-06	-2.64E-06	-2.21E-05	7.15E-06	-4.36E-05
0.692	-2.95E-05	-2.98E-05	-8.22E-05	-2.50E-05	-4.03E-05	-5.93E-05	-2.53E-05	-4.46E-05	-1.11E-05	1.11E-05	-2.71E-06	-2.24E-05	5.84E-06	-3.84E-05
0.693	-2.31E-05	-2.76E-05	-5.14E-05	-1.78E-05	-3.86E-05	-5.13E-05	-3.19E-05	-4.44E-05	-1.03E-05	1.05E-05	-3.79E-06	-2.33E-05	4.29E-06	-3.43E-05
0.694	-1.74E-05	-2.93E-05	-0.000147385	-1.72E-05	-3.60E-05	-4.51E-05	-4.03E-05	-4.45E-05	-9.43E-06	1.11E-05	-4.48E-06	-2.44E-05	2.66E-06	-3.18E-05
0.695	-1.50E-05	-3.31E-05	-0.000248536	-2.23E-05	-3.25E-05	-4.00E-05	-4.66E-05	-4.37E-05	-8.42E-06	1.37E-05	-4.72E-06	-2.47E-05	1.35E-06	-2.87E-05
0.696	-1.71E-05	-3.68E-05	-0.000246049	-3.22E-05	-2.94E-05	-3.56E-05	-5.04E-05	-4.26E-05	-7.71E-06	1.72E-05	-4.35E-06	-2.39E-05	4.73E-07	-2.42E-05
0.697	-2.12E-05	-3.94E-05	-0.000124763	-4.39E-05	-2.56E-05	-3.28E-05	-5.22E-05	-4.36E-05	-7.17E-06	1.92E-05	-3.65E-06	-2.31E-05	-1.04E-07	-1.95E-05
0.698	-2.73E-05	-4.12E-05	2.14E-05	-5.20E-05	-2.31E-05	-3.24E-05	-5.38E-05	-4.54E-05	-6.86E-06	1.86E-05	-3.24E-06	-2.37E-05	1.21E-07	-1.56E-05
0.699	-3.25E-05	-4.22E-05	0.000104933	-5.02E-05	-2.25E-05	-3.26E-05	-5.88E-05	-4.59E-05	-6.29E-06	1.77E-05	-1.88E-06	-2.54E-05	2.54E-07	-1.78E-05
0.7	-3.32E-05	-4.14E-05	0.000141511	-3.32E-05	-2.18E-05	-3.16E-05	-6.17E-05	-4.60E-05	-6.44E-06	1.74E-05	1.45E-07	-2.67E-05	-9.88E-07	-2.88E-05
0.701	-3.49E-05	-3.92E-05	0.000144975	-6.28E-06	-2.07E-05	-3.24E-05	-6.04E-05	-4.54E-05	-6.50E-06	1.56E-05	4.68E-07	-2.83E-05	-3.00E-06	-3.89E-05
0.702	-3.88E-05	-3.79E-05	0.00013812	1.43E-05	-1.93E-05	-3.59E-05	-6.02E-05	-4.36E-05	-7.23E-06	1.12E-05	-1.26E-06	-3.32E-05	-4.02E-06	-4.09E-05
0.703	-4.37E-05	-3.80E-05	0.000181902	1.83E-05	-2.01E-05	-3.85E-05	-6.16E-05	-4.11E-05	-8.54E-06	5.28E-06	-2.81E-06	-3.85E-05	-4.41E-06	-3.77E-05
0.704	-4.80E-05	-3.84E-05	0.000255124	1.18E-05	-2.27E-05	-3.80E-05	-6.38E-05	-3.99E-05	-8.63E-06	-9.84E-07	-3.07E-06	-4.20E-05	-5.59E-06	-3.33E-05
0.705	-5.02E-05	-4.02E-05	0.000314974	-8.19E-07	-2.37E-05	-3.60E-05	-6.27E-05	-3.91E-05	-8.42E-06	-6.56E-06	-1.91E-06	-4.54E-05	-5.85E-06	-2.90E-05
0.706	-5.24E-05	-4.44E-05	0.000308695	-1.34E-05	-2.33E-05	-3.36E-05	-6.10E-05	-3.88E-05	-7.58E-06	-1.17E-05	-1.42E-06	-4.74E-05	-6.31E-06	-2.53E-05
0.707	-5.51E-05	-5.03E-05	0.000211828	-2.40E-05	-2.23E-05	-3.15E-05	-6.17E-05	-3.86E-05	-7.38E-06	-1.55E-05	-2.57E-06	-4.57E-05	-7.07E-06	-2.11E-05
0.708	-5.82E-05	-5.67E-05	8.74E-05	-3.34E-05	-2.26E-05	-2.93E-05	-6.21E-05	-3.68E-05	-8.13E-06	-1.59E-05	-3.36E-06	-4.09E-05	-6.85E-06	-1.48E-05
0.709	-5.67E-05	-6.05E-05	-4.25E-06	-4.13E-05	-2.41E-05	-2.83E-05	-6.17E-05	-3.59E-05	-8.90E-06	-1.11E-05	-2.53E-06	-3.66E-05	-5.94E-06	-7.76E-06
0.71	-4.96E-05	-6.02E-05	-5.89E-05	-4.85E-05	-2.54E-05	-2.67E-05	-6.18E-05	-3.36E-05	-9.06E-06	-4.35E-07	-4.71E-07	-3.37E-05	-3.79E-06	-2.38E-06
0.711	-4.24E-05	-5.98E-05	-9.17E-05	-5.46E-05	-2.68E-05	-2.58E-05	-6.23E-05	-3.19E-05	-8.97E-06	1.30E-05	1.05E-06	-3.16E-05	-2.22E-06	2.33E-06
0.712	-3.82E-05	-5.94E-05	-9.98E-05	-5.99E-05	-2.68E-05	-2.59E-05	-6.22E-05	-3.07E-05	-8.91E-06	2.40E-05	8.46E-07	-2.89E-05	-1.17E-06	6.99E-06
0.713	-3.70E-05	-5.82E-05	-0.000111003	-6.22E-05	-2.62E-05	-2.55E-05	-6.21E-05	-2.94E-05	-9.34E-06	2.93E-05	-1.50E-07	-2.51E-05	-5.08E-07	1.11E-05
0.714	-3.57E-05	-5.67E-05	-0.000139388	-6.35E-05	-2.56E-05	-2.52E-05	-6.27E-05	-2.80E-05	-9.78E-06	3.06E-05	-2.84E-07	-2.16E-05	-8.69E-07	1.45E-05
0.715	-3.27E-05	-5.63E-05	-0.000167659	-6.58E-05	-2.60E-05	-2.51E-05	-6.29E-05	-2.72E-05	-9.83E-06	3.11E-05	-1.43E-07	-1.73E-05	-1.74E-06	1.77E-05
0.716	-2.92E-05	-5.58E-05	-0.000177292	-6.93E-05	-2.74E-05	-2.55E-05	-6.11E-05	-2.72E-05	-1.06E-05	3.19E-05	-4.50E-07	-1.15E-05	-2.20E-06	2.07E-05
0.717	-2.74E-05	-5.53E-05	-0.000168511	-7.34E-05	-2.72E-05	-2.55E-05	-5.86E-05	-2.69E-05	-1.13E-05	2.95E-05	-6.11E-07	-6.91E-06	-1.69E-06	2.31E-05
0.718	-2.60E-05	-5.49E-05	-0.00015019	-7.68E-05	-2.55E-05	-2.49E-05	-5.72E-05	-2.60E-05	-1.14E-05	2.24E-05	-7.89E-07	-7.63E-06	-7.29E-07	2.57E-05
0.719	-2.46E-05	-5.54E-05	-0.000130394	-7.93E-05	-2.47E-05	-2.37E-05	-5.76E-05	-2.47E-05	-1.13E-05	1.38E-05	-1.80E-06	-1.16E-05	-4.17E-07	2.92E-05
0.72	-2.49E-05	-5.83E-05	-0.000115773	-8.44E-05	-2.50E-05	-2.34E-05	-5.63E-05	-2.49E-05	-1.12E-05	6.19E-06	-3.36E-06	-1.51E-05	-1.65E-06	3.29E-05
0.721	-2.54E-05	-6.13E-05	-0.000107403	-9.19E-05	-2.46E-05	-2.31E-05	-5.29E-05	-2.42E-05	-1.10E-05	-1.43E-06	-4.02E-06	-1.82E-05	-2.96E-06	3.48E-05
0.722	-2.28E-05	-6.22E-05	-0.000112296	-9.60E-05	-2.47E-05	-2.41E-05	-5.02E-05	-2.25E-05	-1.13E-05	-9.07E-06	-3.42E-06	-2.15E-05	-2.48E-06	3.54E-05
0.723	-1.86E-05	-6.10E-05	-0.000128687	-9.59E-05	-2.61E-05	-2.62E-05	-4.83E-05	-2.06E-05	-1.17E-05	-1.56E-05	-2.42E-06	-2.25E-05	7.24E-08	3.62E-05
0.724	-1.53E-05	-5.94E-05	-0.000149689	-9.07E-05	-2.81E-05	-2.85E-05	-4.59E-05	-1.84E-05	-1.16E-05	-2.07E-05	-1.77E-06	-2.14E-05	2.34E-06	3.77E-05
0.725	-1.37E-05	-5.70E-05	-0.000166341	-7.78E-05	-3.13E-05	-3.00E-05	-4.32E-05	-1.64E-05	-1.16E-05	-2.18E-05	-1.92E-06	-2.10E-05	3.60E-06	4.02E-05
0.726	-1.45E-05	-5.58E-05	-0.000174243	-6.11E-05	-3.44E-05	-3.10E-05	-4.06E-05	-1.52E-05	-1.19E-05	-1.83E-05	-3.16E-06	-2.22E-05	4.35E-06	4.30E-05
0.727	-1.50E-05	-5.22E-05	-0.000174886	-4.34E-05	-3.56E-05	-3.14E-05	-3.73E-05	-1.50E-05	-1.25E-05	-1.34E-05	-3.04E-06	-2.30E-05	3.92E-06	4.42E-05
0.728	-1.29E-05	-4.59E-05	-0.00017946	-2.95E-05	-3.56E-05	-3.06E-05	-3.47E-05	-1.46E-05	-1.28E-05	-9.88E-06	-1.46E-06	-2.12E-05	3.37E-06	4.47E-05
0.729	-9.06E-06	-4.22E-05	-0.000187528	-2.07E-05	-3.48E-05	-3.11E-05	-3.12E-05	-1.32E-05	-1.26E-05	-8.93E-06	-1.93E-06	-1.86E-05	3.22E-06	4.46E-05
0.73	-7.79E-06	-4.24E-05	-0.000200937	-1.57E-05	-3.24E-05	-3.13E-05	-2.65E-05	-1.23E-05	-1.23E-05	-8.14E-06	-3.52E-06	-1.72E-05	1.73E-06	4.35E-05
0.731	-7.01E-06	-4.38E-05	-0.000231432	-1.10E-05	-3.22E-05	-3.02E-05	-2.36E-05	-1.13E-05	-1.14E-05	-8.01E-06	-4.35E-06	-1.75E-05	8.19E-07	4.24E-05
0.732	-6.09E-06	-4.50E-05	-0.00025764	-6.94E-06	-3.40E-05	-2.98E-05	-2.12E-05	-1.10E-05	-9.79E-06	-9.09E-06	-4.83E-06	-1.90E-05	1.01E-06	4.08E-05
0.733	-5.90E-06	-4.72E-05	-0.000234652	-9.20E-06	-3.51E-05	-3.11E-05	-1.96E-05	-1.23E-05	-9.23E-06	-9.88E-06	-4.97E-06	-1.92E-05	1.22E-06	3.83E-05
0.734	-6.49E-06	-4.90E-05	-0.000146423	-1.41E-05	-3.42E-05	-3.19E-05	-1.76E-05	-1.35E-05	-1.03E-05	-9.90E-06	-5.14E-06	-1.90E-05	9.63E-07	3.31E-05
0.735	-8.49E-06	-5.06E-05	-3.97E-05	-1.47E-05	-3.22E-05	-3.10E-05	-1.45E-05	-1.25E-05	-1.10E-05	-8.50E-06	-3.96E-06	-1.89E-05	2.49E-06	2.80E-05
0.736	-1.10E-05	-5.31E-05	1.16E-05	-8.74E-06	-3.24E-05	-3.01E-05	-1.22E-05	-1.05E-05	-1.04E-05	-7.18E-06	-1.91E-06	-1.83E-05	5.66E-06	2.59E-05
0.737	-1.49E-05	-5.71E-05	-1.92E-05	-6.85E-07	-3.40E-05	-2.99E-05	-1.05E-05	-1.01E-05	-9.81E-06	-5.72E-06	-2.12E-06	-1.73E-05	6.87E-06	2.46E-05
0.738	-1.89E-05	-6.24E-05	-9.52E-05	6.92E-06	-3.68E-05	-2.99E-05	-9.43E-06	-1.01E-05	-9.44E-06	-4.76E-06	-4.14E-06	-1.61E-05	5.65E-06	2.20E-05
0.739	-2.16E-05	-6.68E-05	-0.000158728	1.26E-05	-3.79E-05	-3.05E-05	-7.62E-06	-9.38E-06	-1.01E-05	-3.85E-06	-5.46E-06	-1.56E-05	3.64E-06	1.79E-05
0.74	-2.05E-05	-6.91E-05	-0.000182111	1.51E-05	-3.76E-05	-3.19E-05	-6.17E-06	-9.07E-06	-1.07E-05	-3.43E-06	-5.61E-06	-1.60E-05	3.29E-06	1.44E-05
0.741	-1.89E-05	-6.98E-05	-0.000164657	1.24E-05	-3.76E-05	-3.26E-05	-4.72E-06	-9.36E-06	-1.10E-05	-3.32E-06	-4.82E-06	-1.65E-05	4.61E-06	9.85E-06
0.742	-1.98E-05	-6.97E-05	-0.000132696	5.90E-06	-3.84E-05	-3.34E-05	-4.37E-06	-9.99E-06	-1.11E-05	-2.88E-06	-3.46E-06	-1.60E-05	6.82E-06	3.68E-06
0.743	-2.33E-05	-6.98E-05	-0.000107286	-6.35E-07	-3.98E-05	-3.48E-05	-4.12E-06	-1.02E-05	-1.11E-05	-2.77E-06	-2.49E-06	-1.46E-05	7.97E-06	-1.90E-06
0.744	-2.62E-05	-7.12E-05	-7.28E-05	-4.82E-06	-3.98E-05	-3.57E-05	-3.23E-06	-9.53E-06	-1.09E-05	-2.83E-06	-1.93E-06	-1.35E-05	7.62E-06	-5.06E-06
0.745	-2.74E-05	-7.29E-05	-7.08E-06	-1.01E-05	-3.77E-05	-3.66E-05	-2.22E-06	-9.29E-06	-1.08E-05	-2.77E-06	-2.35E-06	-1.35E-05	7.02E-06	-6.80E-06
0.746	-2.76E-05	-7.48E-05	6.47E-05	-2.14E-05	-3.53E-05	-3.68E-05	-1.63E-06	-9.38E-06	-1.05E-05	-2.33E-06	-3.23E-06	-1.41E-05	6.63E-06	-8.81E-06
0.747	-2.67E-05	-7.82E-05	8.55E-05	-3.82E-05	-3.52E-05	-3.60E-05	-1.05E-06	-8.27E-06	-9.94E-06	-2.28E-06	-3.28E-06	-1.40E-05	6.12E-06	-1.05E-05
0.748	-2.52E-05	-8.23E-05	4.74E-05	-5.68E-05	-3.50E-05	-3.53E-05	1.13E-06	-6.62E-06	-9.46E-06	-3.40E-06	-2.45E-06	-1.26E-05	5.98E-06	-1.02E-05
0.749	-2.46E-05	-8.44E-05	-1.14E-05	-7.20E-05	-3.43E-05	-3.50E-05	2.35E-06	-6.78E-06	-9.05E-06	-4.18E-06	-1.98E-06	-1.02E-05	6.38E-06	-8.61E-06
0.75	-2.49E-05	-8.38E-05	-5.12E-05	-8.02E-05	-3.51E-05	-3.46E-05	1.92E-06	-6.24E-06	-9.56E-06	-3.01E-06	-2.55E-06	-8.06E-06	7.46E-06	-8.50E-06
0.751	-2.36E-05	-8.19E-05	-6.48E-05	-7.89E-05	-3.62E-05	-3.50E-05	-1.14E-07	-4.51E-06	-1.01E-05	-1.53E-06	-3.19E-06	-8.03E-06	8.35E-06	-1.02E-05
0.752	-2.05E-05	-7.74E-05	-8.27E-05	-7.08E-05	-3.67E-05	-3.53E-05	-1.09E-06	-4.71E-06	-1.03E-05	-7.16E-07	-3.37E-06	-8.90E-06	8.48E-06	-1.13E-05
0.753	-1.74E-05	-7.29E-05	-0.000133509	-6.33E-05	-3.72E-05	-3.41E-05	-3.22E-07	-5.93E-06	-1.03E-05	-1.03E-06	-3.38E-06	-8.79E-06	8.79E-06	-1.15E-05
0.754	-1.48E-05	-6.91E-05	-0.000195871	-5.96E-05	-3.54E-05	-3.28E-05	-3.18E-07	-5.81E-06	-1.05E-05	-2.04E-06	-2.11E-06	-7.75E-06	8.84E-06	-1.18E-05
0.755	-1.39E-05	-6.69E-05	-0.000252266	-5.93E-05	-3.29E-05	-3.18E-05	7.44E-07	-4.53E-06	-1.09E-05	-2.00E-06	-5.24E-07	-6.28E-06	9.60E-06	-1.01E-05
0.756	-1.29E-05	-6.73E-05	-0.000296536	-6.42E-05	-3.24E-05	-3.09E-05	6.68E-07	-5.31E-06	-1.04E-05	-1.05E-06	-7.63E-07	-6.16E-06	8.73E-06	-8.14E-06
0.757	-9.48E-06	-6.84E-05	-0.000337692	-7.29E-05	-3.48E-05	-3.14E-05	-1.48E-06	-6.46E-06	-9.00E-06	-7.42E-07	-1.67E-06	-6.38E-06	3.42E-06	-8.16E-06
0.758	-6.48E-06	-6.97E-05	-0.000383733	-7.78E-05	-3.69E-05	-3.36E-05	-3.20E-06	-4.25E-06	-8.77E-06	-9.04E-07	-2.17E-06	-5.98E-06	-3.33E-06	-7.25E-06
0.759	-5.47E-06	-6.86E-05	-0.000392147	-7.13E-05	-3.63E-05	-3.29E-05	-5.31E-06	-1.16E-06	-1.04E-05	-1.76E-06	-2.40E-06	-4.90E-06	-9.47E-06	-4.83E-06
0.76	-6.77E-06	-6.48E-05	-0.000327036	-5.62E-05	-3.44E-05	-3.10E-05	-6.65E-06	-6.25E-07	-1.08E-05	-2.30E-06	-2.78E-06	-4.55E-06	-1.25E-05	-3.62E-06
0.761	-5.75E-06	-6.26E-05	-0.000180213	-4.09E-05	-3.34E-05	-2.97E-05	-6.69E-06	-1.62E-06	-9.36E-06	-2.00E-06	-2.41E-06	-5.00E-06	-1.41E-05	-3.79E-06
0.762	-5.33E-06	-6.21E-05	-7.60E-06	-2.79E-05	-3.35E-05	-2.95E-05	-6.29E-06	-2.01E-06	-8.07E-06	-2.26E-06	-1.42E-06	-4.68E-06	-1.50E-05	-4.48E-06
0.763	-8.28E-06	-6.21E-05	0.00012139	-1.80E-05	-3.39E-05	-3.04E-05	-7.24E-06	-2.83E-06	-7.87E-06	-3.15E-06	-1.28E-06	-4.43E-06	-1.56E-05	-5.63E-06
0.764	-1.39E-05	-6.32E-05	0.000193462	-1.28E-05	-3.43E-05	-3.01E-05	-9.07E-06	-2.45E-06	-8.12E-06	-4.11E-06	-1.74E-06	-4.18E-06	-1.68E-05	-6.80E-06
0.765	-2.27E-05	-6.48E-05	0.000202858	-2.66E-06	-3.40E-05	-2.99E-05	-1.21E-05	-2.52E-06	-7.46E-06	-4.90E-06	-2.00E-06	-4.46E-06	-1.66E-05	-8.12E-06
0.766	-3.16E-05	-6.45E-05	0.000145138	2.03E-05	-3.35E-05	-2.95E-05	-1.53E-05	-4.06E-06	-7.25E-06	-5.90E-06	-1.71E-06	-5.14E-06	-1.40E-05	-8.13E-06
0.767	-3.87E-05	-6.31E-05	7.04E-05	4.83E-05	-3.27E-05	-2.89E-05	-1.82E-05	-3.91E-06	-7.04E-06	-8.03E-06	-1.31E-06	-4.88E-06	-8.44E-06	-5.74E-06
0.768	-4.32E-05	-6.39E-05	7.73E-05	6.38E-05	-3.26E-05	-2.82E-05	-2.01E-05	-2.31E-06	-7.19E-06	-1.07E-05	-1.37E-06	-4.10E-06	-2.56E-06	-2.32E-06
0.769	-4.62E-05	-6.76E-05	0.000169155	5.69E-05	-3.33E-05	-2.76E-05	-2.00E-05	-2.73E-06	-8.08E-06	-1.16E-05	-1.12E-06	-3.82E-06	1.91E-06	8.07E-08
0.77	-4.90E-05	-7.39E-05	0.000213818	2.97E-05	-3.51E-05	-2.79E-05	-2.00E-05	-4.84E-06	-9.25E-06	-1.05E-05	-1.18E-06	-4.09E-06	3.66E-06	1.00E-06
0.771	-5.31E-05	-7.99E-05	0.000116038	-5.08E-06	-3.59E-05	-2.91E-05	-2.18E-05	-5.66E-06	-1.01E-05	-7.71E-06	-1.45E-06	-4.19E-06	4.10E-06	1.84E-06
0.772	-5.64E-05	-8.39E-05	-5.59E-05	-3.11E-05	-3.57E-05	-2.92E-05	-2.53E-05	-5.11E-06	-1.04E-05	-4.20E-06	-1.51E-06	-4.20E-06	4.28E-06	4.01E-06
0.773	-5.88E-05	-8.47E-05	-0.000173027	-4.33E-05	-3.53E-05	-2.91E-05	-2.91E-05	-3.21E-06	-1.01E-05	-1.61E-06	-2.00E-06	-4.24E-06	4.28E-06	6.03E-06
0.774	-5.90E-05	-8.38E-05	-0.000190656	-4.74E-05	-3.51E-05	-3.05E-05	-3.20E-05	-1.76E-06	-9.38E-06	-4.71E-07	-2.23E-06	-4.39E-06	3.73E-06	7.14E-06
0.775	-5.64E-05	-8.15E-05	-0.000153692	-5.07E-05	-3.48E-05	-3.24E-05	-3.48E-05	-1.61E-06	-9.65E-06	1.55E-06	-1.52E-06	-4.26E-06	3.47E-06	9.80E-06
0.776	-5.17E-05	-7.75E-05	-0.000120437	-5.51E-05	-3.49E-05	-3.25E-05	-3.77E-05	-1.74E-06	-1.12E-05	5.51E-06	-1.12E-06	-3.51E-06	3.38E-06	1.44E-05
0.777	-4.60E-05	-7.23E-05	-0.000121934	-6.04E-05	-3.38E-05	-3.14E-05	-3.76E-05	-1.63E-06	-1.25E-05	9.48E-06	-1.63E-06	-3.52E-06	2.20E-06	1.84E-05
0.778	-4.09E-05	-6.70E-05	-0.000152913	-6.09E-05	-3.18E-05	-3.08E-05	-3.81E-05	-1.72E-06	-1.21E-05	1.18E-05	-7.55E-07	-4.14E-06	1.59E-07	1.93E-05
0.779	-3.72E-05	-6.12E-05	-0.00017718	-5.10E-05	-3.07E-05	-3.10E-05	-4.07E-05	-1.58E-06	-1.19E-05	1.24E-05	9.59E-07	-3.67E-06	-1.61E-06	1.60E-05
0.78	-3.56E-05	-5.43E-05	-0.000178004	-3.59E-05	-3.07E-05	-3.13E-05	-4.31E-05	-1.08E-06	-1.32E-05	1.05E-05	1.64E-06	-2.77E-06	-1.43E-06	5.62E-06
0.781	-3.40E-05	-4.89E-05	-0.000164297	-2.31E-05	-3.13E-05	-3.00E-05	-4.47E-05	-3.49E-07	-1.49E-05	6.01E-06	1.24E-06	-1.07E-06	2.80E-07	-8.07E-06
0.782	-3.27E-05	-4.51E-05	-0.000146364	-1.35E-05	-3.00E-05	-2.98E-05	-4.63E-05	-3.36E-07	-1.56E-05	-1.52E-06	-1.65E-09	1.31E-06	3.49E-06	-1.50E-05
0.783	-3.25E-05	-4.54E-05	-0.000129248	-8.95E-06	-2.87E-05	-2.99E-05	-4.77E-05	-1.42E-06	-1.52E-05	-1.22E-05	-1.24E-06	1.93E-06	5.49E-06	-1.41E-05
0.784	-3.36E-05	-4.70E-05	-0.000117519	-1.11E-05	-2.95E-05	-2.88E-05	-4.84E-05	-2.32E-06	-1.46E-05	-1.99E-05	-1.01E-06	1.11E-06	5.26E-06	-9.88E-06
0.785	-3.40E-05	-4.74E-05	-0.000120006	-2.01E-05	-3.26E-05	-2.89E-05	-4.98E-05	-8.66E-07	-1.48E-05	-2.14E-05	-1.24E-06	3.64E-07	5.44E-06	-7.27E-06
0.786	-3.38E-05	-4.90E-05	-0.000140986	-3.37E-05	-3.67E-05	-3.08E-05	-4.95E-05	-1.57E-06	-1.59E-05	-2.36E-05	-2.25E-06	5.98E-07	6.69E-06	-6.37E-06
0.787	-3.49E-05	-4.91E-05	-0.000163935	-5.20E-05	-3.91E-05	-3.22E-05	-4.79E-05	-4.05E-06	-1.73E-05	-2.72E-05	-2.30E-06	2.08E-06	9.55E-06	-6.98E-06
0.788	-3.40E-05	-4.90E-05	-0.000174714	-7.23E-05	-3.83E-05	-3.17E-05	-4.64E-05	-3.83E-06	-1.76E-05	-2.85E-05	-1.40E-06	3.44E-06	1.35E-05	-8.26E-06
0.789	-2.93E-05	-4.85E-05	-0.000184023	-8.55E-05	-3.87E-05	-3.02E-05	-4.51E-05	-4.56E-06	-1.74E-05	-2.83E-05	-3.10E-07	3.90E-06	1.63E-05	-8.00E-06
0.79	-2.30E-05	-4.59E-05	-0.000202593	-8.95E-05	-3.98E-05	-2.79E-05	-4.46E-05	-5.47E-06	-1.74E-05	-2.58E-05	-4.16E-07	4.03E-06	1.74E-05	-6.40E-06
0.791	-1.70E-05	-4.11E-05	-0.000223368	-8.74E-05	-3.95E-05	-2.53E-05	-4.47E-05	-4.94E-06	-1.75E-05	-2.12E-05	-6.64E-07	4.51E-06	1.64E-05	-3.68E-06
0.792	-1.29E-05	-3.60E-05	-0.000231023	-8.48E-05	-3.93E-05	-2.49E-05	-4.43E-05	-3.63E-06	-1.76E-05	-1.75E-05	-3.33E-07	4.88E-06	1.36E-05	-1.16E-06
0.793	-9.44E-06	-3.05E-05	-0.000219905	-8.15E-05	-3.89E-05	-2.68E-05	-4.43E-05	-3.02E-06	-1.80E-05	-1.70E-05	1.92E-07	5.38E-06	1.15E-05	8.56E-07
0.794	-6.06E-06	-2.47E-05	-0.000193405	-7.64E-05	-3.89E-05	-2.95E-05	-4.47E-05	-3.65E-06	-1.91E-05	-2.00E-05	-2.35E-07	6.58E-06	1.08E-05	2.56E-06
0.795	-5.52E-06	-1.89E-05	-0.000175315	-6.91E-05	-3.93E-05	-3.14E-05	-4.40E-05	-4.65E-06	-1.95E-05	-2.47E-05	-7.44E-07	8.04E-06	1.09E-05	4.17E-06
0.796	-6.13E-06	-1.44E-05	-0.000211846	-6.20E-05	-3.96E-05	-3.23E-05	-4.31E-05	-5.31E-06	-1.90E-05	-2.74E-05	-9.69E-07	8.66E-06	1.09E-05	6.26E-06
0.797	-5.88E-06	-1.21E-05	-0.000299968	-5.88E-05	-4.01E-05	-3.17E-05	-4.18E-05	-5.68E-06	-1.94E-05	-2.66E-05	-1.43E-06	8.23E-06	9.49E-06	8.15E-06
0.798	-4.05E-06	-1.10E-05	-0.000366628	-5.61E-05	-3.97E-05	-3.12E-05	-3.98E-05	-5.27E-06	-2.12E-05	-2.38E-05	-1.57E-06	7.23E-06	7.38E-06	8.39E-06
0.799	-2.67E-06	-1.13E-05	-0.000356446	-4.85E-05	-3.72E-05	-3.08E-05	-3.80E-05	-4.41E-06	-2.19E-05	-2.02E-05	-7.70E-07	5.39E-06	5.71E-06	7.77E-06
0.8	-5.64E-06	-1.28E-05	-0.000317324	-4.03E-05	-3.48E-05	-2.93E-05	-3.81E-05	-4.72E-06	-2.17E-05	-1.62E-05	4.46E-07	2.56E-06	4.23E-06	8.02E-06
0.801	-1.41E-05	-1.90E-05	-0.000324736	-4.04E-05	-3.38E-05	-2.82E-05	-3.82E-05	-6.05E-06	-2.17E-05	-1.23E-05	6.92E-07	-6.28E-07	3.06E-06	9.19E-06
0.802	-2.62E-05	-2.73E-05	-0.000317092	-4.51E-05	-3.56E-05	-2.86E-05	-3.72E-05	-6.93E-06	-2.18E-05	-9.31E-06	1.01E-07	-1.78E-06	2.54E-06	1.05E-05
0.803	-3.62E-05	-3.26E-05	-0.00014818	-4.39E-05	-3.77E-05	-2.87E-05	-3.60E-05	-5.48E-06	-2.14E-05	-7.49E-06	-5.74E-07	-1.59E-07	2.30E-06	1.15E-05
0.804	-4.06E-05	-3.31E-05	0.000181836	-3.79E-05	-3.75E-05	-2.86E-05	-3.38E-05	-3.60E-06	-2.05E-05	-5.11E-06	5.21E-07	2.62E-06	9.73E-07	1.09E-05
0.805	-4.01E-05	-3.27E-05	0.000473486	-3.69E-05	-3.79E-05	-2.98E-05	-3.14E-05	-4.18E-06	-2.05E-05	-1.50E-06	6.19E-07	5.80E-06	-2.41E-06	9.29E-06
0.806	-3.86E-05	-3.31E-05	0.000601847	-4.27E-05	-3.93E-05	-2.99E-05	-2.99E-05	-4.59E-06	-2.13E-05	1.86E-06	-5.63E-07	8.73E-06	-4.43E-06	8.96E-06
0.807	-3.93E-05	-3.39E-05	0.000586309	-5.18E-05	-3.96E-05	-2.98E-05	-2.86E-05	-4.96E-06	-2.11E-05	4.00E-06	-2.91E-07	1.02E-05	-2.04E-06	9.81E-06
0.808	-3.99E-05	-3.33E-05	0.00041899	-5.76E-05	-3.93E-05	-2.87E-05	-2.85E-05	-6.91E-06	-2.12E-05	3.72E-06	1.47E-06	1.06E-05	7.44E-07	1.03E-05
0.809	-3.97E-05	-3.15E-05	0.000150944	-5.55E-05	-3.92E-05	-2.67E-05	-2.75E-05	-7.17E-06	-2.13E-05	1.66E-06	3.11E-06	1.21E-05	1.62E-06	1.22E-05
0.81	-3.87E-05	-2.94E-05	-5.12E-05	-4.81E-05	-3.93E-05	-2.59E-05	-2.59E-05	-6.95E-06	-2.06E-05	-1.06E-06	2.56E-06	1.44E-05	2.14E-06	1.51E-05
0.811	-3.69E-05	-2.65E-05	-0.00014506	-4.01E-05	-3.87E-05	-2.74E-05	-2.54E-05	-7.11E-06	-2.01E-05	-3.56E-06	1.96E-06	1.62E-05	3.26E-06	1.74E-05
0.812	-3.47E-05	-2.35E-05	-0.000166032	-2.74E-05	-3.81E-05	-3.01E-05	-2.46E-05	-5.99E-06	-1.94E-05	-3.28E-06	7.06E-07	1.83E-05	5.15E-06	1.87E-05
0.813	-3.19E-05	-1.98E-05	-9.96E-05	-6.34E-06	-3.79E-05	-3.35E-05	-2.26E-05	-4.68E-06	-1.93E-05	1.18E-07	4.35E-07	1.99E-05	6.84E-06	1.66E-05
0.814	-2.83E-05	-1.72E-05	3.82E-06	1.56E-05	-3.75E-05	-3.53E-05	-2.02E-05	-5.20E-06	-1.94E-05	4.62E-06	1.38E-06	2.01E-05	8.19E-06	1.45E-05
0.815	-2.65E-05	-1.95E-05	0.000105346	2.83E-05	-3.70E-05	-3.42E-05	-2.07E-05	-5.45E-06	-1.94E-05	7.12E-06	1.01E-06	1.74E-05	9.25E-06	1.41E-05
0.816	-2.62E-05	-2.43E-05	0.000131847	3.21E-05	-3.75E-05	-3.40E-05	-2.18E-05	-6.12E-06	-1.92E-05	6.91E-06	3.37E-07	1.25E-05	8.34E-06	1.53E-05
0.817	-2.59E-05	-2.91E-05	7.66E-05	2.73E-05	-3.72E-05	-3.47E-05	-2.20E-05	-8.47E-06	-1.97E-05	6.51E-06	2.39E-07	7.97E-06	6.05E-06	1.73E-05
0.818	-2.95E-05	-3.55E-05	4.99E-05	1.06E-05	-3.50E-05	-3.72E-05	-2.14E-05	-9.52E-06	-2.07E-05	6.26E-06	9.46E-07	4.52E-06	5.02E-06	1.83E-05
0.819	-3.59E-05	-4.38E-05	7.83E-05	-1.25E-05	-3.25E-05	-3.87E-05	-2.08E-05	-9.29E-06	-2.12E-05	4.33E-06	1.15E-06	2.81E-06	6.03E-06	2.06E-05
0.82	-4.30E-05	-5.09E-05	7.40E-05	-3.18E-05	-3.12E-05	-3.79E-05	-2.01E-05	-8.30E-06	-2.16E-05	1.65E-06	1.52E-06	2.76E-06	8.43E-06	2.47E-05
0.821	-5.04E-05	-5.74E-05	-2.74E-05	-4.30E-05	-3.13E-05	-3.72E-05	-1.95E-05	-8.46E-06	-2.24E-05	1.39E-06	8.11E-07	2.96E-06	1.07E-05	2.90E-05
0.822	-5.62E-05	-6.22E-05	-0.000169403	-4.94E-05	-3.09E-05	-3.79E-05	-1.89E-05	-8.94E-06	-2.30E-05	3.57E-06	-1.57E-06	2.54E-06	1.21E-05	3.20E-05
0.823	-5.55E-05	-6.39E-05	-0.000271393	-5.27E-05	-3.03E-05	-3.98E-05	-1.85E-05	-9.31E-06	-2.28E-05	5.59E-06	-3.70E-06	1.73E-06	1.27E-05	3.39E-05
0.824	-4.65E-05	-6.33E-05	-0.000314711	-5.62E-05	-2.99E-05	-4.03E-05	-1.90E-05	-8.41E-06	-2.29E-05	5.82E-06	-4.84E-06	5.50E-08	1.24E-05	3.32E-05
0.825	-3.46E-05	-6.11E-05	-0.000337006	-6.20E-05	-3.02E-05	-3.93E-05	-2.09E-05	-7.46E-06	-2.40E-05	4.97E-06	-5.69E-06	-2.51E-06	1.02E-05	2.97E-05
0.826	-2.60E-05	-5.92E-05	-0.000344654	-6.92E-05	-3.09E-05	-3.80E-05	-2.30E-05	-7.35E-06	-2.46E-05	4.52E-06	-6.51E-06	-5.26E-06	6.22E-06	2.57E-05
0.827	-2.24E-05	-5.76E-05	-0.000322358	-7.33E-05	-3.14E-05	-3.86E-05	-2.29E-05	-8.17E-06	-2.40E-05	4.65E-06	-6.67E-06	-6.70E-06	2.50E-06	2.23E-05
0.828	-2.18E-05	-5.62E-05	-0.000269352	-7.47E-05	-3.24E-05	-4.05E-05	-2.17E-05	-1.01E-05	-2.31E-05	4.54E-06	-5.42E-06	-6.75E-06	6.87E-07	1.82E-05
0.829	-2.09E-05	-5.28E-05	-0.000204553	-7.32E-05	-3.41E-05	-4.03E-05	-2.10E-05	-1.15E-05	-2.28E-05	6.04E-06	-2.41E-06	-5.86E-06	-8.88E-07	1.35E-05
0.83	-1.70E-05	-4.76E-05	-9.62E-05	-6.95E-05	-3.52E-05	-3.84E-05	-2.06E-05	-1.24E-05	-2.31E-05	9.84E-06	2.55E-07	-4.38E-06	-4.27E-06	9.34E-06
0.831	-1.11E-05	-4.33E-05	9.16E-05	-6.76E-05	-3.53E-05	-3.73E-05	-2.11E-05	-1.23E-05	-2.30E-05	1.26E-05	1.10E-06	-2.85E-06	-6.94E-06	6.95E-06
0.832	-3.89E-06	-4.26E-05	0.000275634	-6.93E-05	-3.54E-05	-3.72E-05	-2.18E-05	-1.19E-05	-2.25E-05	1.33E-05	7.79E-07	-1.82E-06	-5.33E-06	5.21E-06
0.833	1.76E-07	-4.18E-05	0.000271199	-7.34E-05	-3.66E-05	-3.72E-05	-2.17E-05	-1.03E-05	-2.23E-05	1.39E-05	-8.46E-08	-1.90E-06	-3.79E-07	3.71E-06
0.834	-1.83E-06	-3.94E-05	1.34E-05	-7.73E-05	-3.83E-05	-3.67E-05	-2.13E-05	-7.86E-06	-2.28E-05	1.56E-05	-1.48E-06	-3.41E-06	3.30E-06	2.02E-06
0.835	-6.79E-06	-3.70E-05	-0.000313723	-7.71E-05	-3.70E-05	-3.65E-05	-2.17E-05	-6.12E-06	-2.36E-05	1.73E-05	-3.06E-06	-4.07E-06	3.37E-06	-2.62E-06
0.836	-1.26E-05	-3.43E-05	-0.000482179	-7.22E-05	-3.41E-05	-3.55E-05	-2.31E-05	-7.38E-06	-2.35E-05	1.84E-05	-4.13E-06	-3.57E-06	1.08E-06	-9.59E-06
0.837	-1.45E-05	-3.09E-05	-0.00044056	-6.60E-05	-3.48E-05	-3.42E-05	-2.22E-05	-8.53E-06	-2.25E-05	1.96E-05	-4.25E-06	-3.36E-06	-4.11E-07	-1.66E-05
0.838	-1.06E-05	-2.83E-05	-0.000347018	-5.84E-05	-3.45E-05	-3.43E-05	-1.98E-05	-8.28E-06	-2.08E-05	2.06E-05	-4.15E-06	-3.25E-06	7.85E-07	-2.28E-05
0.839	-5.84E-06	-2.67E-05	-0.000313671	-5.02E-05	-3.21E-05	-3.59E-05	-1.82E-05	-9.46E-06	-2.02E-05	2.22E-05	-3.71E-06	-4.31E-06	2.86E-06	-2.71E-05
0.84	-2.48E-06	-2.55E-05	-0.000273543	-4.01E-05	-3.25E-05	-3.64E-05	-1.77E-05	-9.33E-06	-2.09E-05	2.35E-05	-1.77E-06	-6.88E-06	3.69E-06	-3.02E-05
0.841	-1.56E-07	-2.39E-05	-0.000161405	-2.20E-05	-3.37E-05	-3.52E-05	-1.88E-05	-8.72E-06	-2.10E-05	2.55E-05	3.27E-07	-8.59E-06	2.04E-06	-3.17E-05
0.842	5.57E-07	-2.10E-05	1.16E-05	1.45E-06	-3.50E-05	-3.46E-05	-1.79E-05	-9.02E-06	-2.04E-05	2.83E-05	3.11E-07	-8.45E-06	-1.45E-06	-2.96E-05
0.843	-2.08E-06	-1.92E-05	0.000147203	1.68E-05	-3.63E-05	-3.45E-05	-1.53E-05	-9.04E-06	-2.00E-05	3.07E-05	-2.06E-06	-7.77E-06	-4.57E-06	-2.68E-05
0.844	-7.88E-06	-2.02E-05	0.000138153	1.41E-05	-3.84E-05	-3.62E-05	-1.48E-05	-9.48E-06	-2.04E-05	3.04E-05	-4.98E-06	-7.34E-06	-6.89E-06	-2.53E-05
0.845	-1.39E-05	-2.33E-05	2.15E-05	7.15E-06	-3.89E-05	-3.61E-05	-1.66E-05	-9.75E-06	-2.05E-05	2.59E-05	-6.89E-06	-7.23E-06	-7.37E-06	-2.54E-05
0.846	-1.94E-05	-2.78E-05	-7.93E-05	9.02E-06	-3.71E-05	-3.63E-05	-1.80E-05	-9.73E-06	-2.01E-05	2.03E-05	-6.43E-06	-8.01E-06	-6.49E-06	-2.70E-05
0.847	-2.49E-05	-3.40E-05	-0.000142138	1.34E-05	-3.66E-05	-3.54E-05	-1.79E-05	-1.04E-05	-1.93E-05	1.74E-05	-4.06E-06	-9.52E-06	-5.72E-06	-3.06E-05
0.848	-3.10E-05	-4.20E-05	-0.000230357	7.50E-06	-3.77E-05	-3.23E-05	-1.81E-05	-1.11E-05	-1.81E-05	1.78E-05	-2.72E-06	-1.04E-05	-6.07E-06	-3.58E-05
0.849	-3.78E-05	-5.05E-05	-0.000325356	-1.04E-05	-3.81E-05	-2.99E-05	-1.89E-05	-1.05E-05	-1.75E-05	1.72E-05	-2.34E-06	-1.09E-05	-6.94E-06	-4.02E-05
0.85	-4.27E-05	-5.69E-05	-0.000308085	-3.07E-05	-3.76E-05	-3.05E-05	-1.99E-05	-9.21E-06	-1.73E-05	1.23E-05	-1.24E-06	-1.11E-05	-6.38E-06	-4.22E-05
0.851	-4.41E-05	-6.09E-05	-0.000120022	-4.60E-05	-3.72E-05	-3.31E-05	-2.07E-05	-8.93E-06	-1.71E-05	1.77E-06	9.95E-07	-1.08E-05	-4.90E-06	-4.06E-05
0.852	-4.32E-05	-6.33E-05	0.000107426	-5.30E-05	-3.68E-05	-3.34E-05	-2.11E-05	-1.01E-05	-1.68E-05	-1.27E-05	2.46E-06	-1.11E-05	-3.70E-06	-3.63E-05
0.853	-3.98E-05	-6.32E-05	0.000205796	-5.54E-05	-3.71E-05	-3.23E-05	-2.15E-05	-1.11E-05	-1.70E-05	-2.71E-05	1.70E-06	-1.23E-05	-2.57E-06	-3.34E-05
0.854	-3.55E-05	-6.22E-05	0.000137184	-5.52E-05	-3.82E-05	-3.10E-05	-2.18E-05	-1.05E-05	-1.76E-05	-3.55E-05	-5.97E-07	-1.31E-05	-1.18E-06	-3.45E-05
0.855	-3.37E-05	-6.34E-05	-2.69E-05	-5.53E-05	-3.95E-05	-3.10E-05	-2.13E-05	-9.05E-06	-1.74E-05	-3.42E-05	-2.15E-06	-1.31E-05	6.40E-07	-3.76E-05
0.856	-3.26E-05	-6.51E-05	-0.00018089	-5.65E-05	-4.00E-05	-3.19E-05	-2.15E-05	-8.40E-06	-1.58E-05	-2.63E-05	-2.09E-06	-1.19E-05	3.40E-06	-4.10E-05
0.857	-2.98E-05	-6.60E-05	-0.000240639	-5.64E-05	-4.05E-05	-3.30E-05	-2.32E-05	-8.82E-06	-1.35E-05	-2.04E-05	-1.74E-06	-1.04E-05	5.39E-06	-4.26E-05
0.858	-2.64E-05	-6.49E-05	-0.00021973	-5.38E-05	-4.00E-05	-3.30E-05	-2.36E-05	-9.34E-06	-1.21E-05	-2.03E-05	-1.52E-06	-1.02E-05	5.80E-06	-4.16E-05
0.859	-2.42E-05	-6.34E-05	-0.000184653	-5.12E-05	-3.99E-05	-3.26E-05	-2.22E-05	-1.09E-05	-1.19E-05	-2.31E-05	-2.35E-07	-1.17E-05	4.39E-06	-4.04E-05
0.86	-2.19E-05	-6.20E-05	-0.000163757	-4.86E-05	-3.98E-05	-3.21E-05	-2.12E-05	-1.12E-05	-1.18E-05	-2.61E-05	1.09E-06	-1.42E-05	2.28E-06	-3.92E-05
0.861	-1.97E-05	-6.05E-05	-0.000148458	-4.61E-05	-3.84E-05	-3.37E-05	-2.17E-05	-1.09E-05	-1.12E-05	-2.69E-05	2.02E-07	-1.61E-05	1.51E-06	-3.68E-05
0.862	-1.75E-05	-5.94E-05	-0.000136047	-4.47E-05	-3.78E-05	-3.53E-05	-2.19E-05	-1.06E-05	-1.13E-05	-2.53E-05	-1.08E-06	-1.69E-05	1.97E-06	-3.55E-05
0.863	-1.63E-05	-5.94E-05	-0.000128236	-4.46E-05	-3.83E-05	-3.63E-05	-2.06E-05	-9.72E-06	-1.24E-05	-2.06E-05	-1.54E-06	-1.62E-05	2.74E-06	-3.58E-05
0.864	-1.71E-05	-5.89E-05	-0.000122344	-4.58E-05	-3.72E-05	-3.79E-05	-1.93E-05	-1.11E-05	-1.31E-05	-1.60E-05	-2.03E-06	-1.56E-05	2.68E-06	-3.63E-05
0.865	-1.76E-05	-5.76E-05	-0.000116487	-4.61E-05	-3.55E-05	-3.74E-05	-1.91E-05	-1.13E-05	-1.29E-05	-1.49E-05	-2.39E-06	-1.71E-05	2.68E-06	-3.63E-05
0.866	-1.89E-05	-5.69E-05	-0.000110526	-4.54E-05	-3.62E-05	-3.67E-05	-1.92E-05	-9.39E-06	-1.18E-05	-1.48E-05	-1.43E-06	-1.81E-05	3.73E-06	-3.55E-05
0.867	-1.99E-05	-5.62E-05	-0.000108333	-4.53E-05	-3.77E-05	-3.75E-05	-1.84E-05	-8.56E-06	-1.03E-05	-1.36E-05	-5.10E-07	-1.74E-05	5.30E-06	-3.60E-05
0.868	-2.04E-05	-5.56E-05	-0.000106656	-4.49E-05	-3.79E-05	-3.90E-05	-1.97E-05	-9.27E-06	-8.89E-06	-1.06E-05	-1.25E-06	-1.49E-05	6.37E-06	-3.75E-05
0.869	-1.96E-05	-5.58E-05	-0.000106465	-4.48E-05	-3.71E-05	-3.93E-05	-2.16E-05	-1.03E-05	-8.32E-06	-7.28E-06	-3.18E-06	-1.29E-05	5.98E-06	-3.91E-05
0.87	-1.74E-05	-5.57E-05	-0.000105076	-4.57E-05	-3.49E-05	-3.85E-05	-2.01E-05	-9.32E-06	-8.85E-06	-4.99E-06	-3.31E-06	-1.17E-05	5.69E-06	-4.02E-05
0.871	-1.60E-05	-5.51E-05	-0.000101581	-4.67E-05	-3.42E-05	-3.79E-05	-1.87E-05	-7.69E-06	-9.47E-06	-3.62E-06	-1.86E-06	-1.10E-05	5.91E-06	-4.10E-05
0.872	-1.75E-05	-5.61E-05	-9.69E-05	-4.82E-05	-3.47E-05	-3.80E-05	-1.89E-05	-7.02E-06	-9.19E-06	-3.29E-06	-1.56E-06	-1.10E-05	5.97E-06	-4.21E-05
0.873	-1.98E-05	-5.83E-05	-9.34E-05	-4.86E-05	-3.45E-05	-3.72E-05	-1.84E-05	-6.73E-06	-9.06E-06	-3.44E-06	-2.10E-06	-1.14E-05	6.04E-06	-4.15E-05
0.874	-1.99E-05	-6.13E-05	-9.18E-05	-4.91E-05	-3.37E-05	-3.69E-05	-1.78E-05	-7.01E-06	-9.68E-06	-4.04E-06	-2.13E-06	-1.16E-05	7.31E-06	-3.83E-05
0.875	-1.84E-05	-6.18E-05	-9.23E-05	-5.04E-05	-3.19E-05	-3.77E-05	-1.73E-05	-7.75E-06	-1.04E-05	-3.96E-06	-1.18E-06	-1.00E-05	8.39E-06	-3.42E-05
0.876	-1.74E-05	-5.96E-05	-9.44E-05	-5.23E-05	-3.14E-05	-3.85E-05	-1.64E-05	-7.71E-06	-1.09E-05	-2.65E-06	-6.97E-07	-8.26E-06	8.25E-06	-3.27E-05
0.877	-1.78E-05	-5.77E-05	-9.88E-05	-5.20E-05	-3.19E-05	-3.80E-05	-1.63E-05	-7.99E-06	-1.12E-05	-1.14E-06	-7.22E-07	-7.26E-06	8.14E-06	-3.39E-05
0.878	-1.78E-05	-5.77E-05	-0.000106528	-4.96E-05	-3.36E-05	-3.63E-05	-1.73E-05	-8.38E-06	-1.20E-05	-5.55E-07	-9.18E-07	-6.79E-06	8.65E-06	-3.56E-05
0.879	-1.74E-05	-5.77E-05	-0.000115305	-4.64E-05	-3.54E-05	-3.55E-05	-1.82E-05	-8.17E-06	-1.28E-05	-4.98E-07	-1.58E-06	-6.43E-06	9.49E-06	-3.63E-05
0.88	-1.63E-05	-5.52E-05	-0.000118093	-4.28E-05	-3.60E-05	-3.54E-05	-1.89E-05	-8.18E-06	-1.29E-05	2.37E-07	-3.08E-06	-6.66E-06	1.00E-05	-3.51E-05
0.881	-1.54E-05	-5.20E-05	-0.0001129	-3.91E-05	-3.65E-05	-3.55E-05	-1.85E-05	-8.94E-06	-1.15E-05	1.24E-06	-4.31E-06	-7.93E-06	1.01E-05	-3.29E-05
0.882	-1.62E-05	-5.01E-05	-0.000100916	-3.57E-05	-3.80E-05	-3.54E-05	-1.81E-05	-9.00E-06	-8.81E-06	1.36E-06	-4.47E-06	-9.10E-06	8.53E-06	-3.13E-05
0.883	-1.74E-05	-4.95E-05	-8.35E-05	-3.13E-05	-3.83E-05	-3.55E-05	-1.74E-05	-8.06E-06	-5.43E-06	3.95E-07	-3.80E-06	-8.85E-06	6.82E-06	-3.16E-05
0.884	-1.65E-05	-4.96E-05	-6.95E-05	-2.57E-05	-3.70E-05	-3.52E-05	-1.64E-05	-6.95E-06	-2.13E-06	5.04E-07	-2.95E-06	-8.15E-06	5.21E-06	-3.37E-05
0.885	-1.60E-05	-5.02E-05	-6.60E-05	-2.26E-05	-3.68E-05	-3.32E-05	-1.69E-05	-5.83E-06	2.96E-07	2.37E-06	-2.07E-06	-7.17E-06	2.35E-06	-3.45E-05
0.886	-1.78E-05	-5.22E-05	-5.36E-05	-2.30E-05	-3.65E-05	-3.20E-05	-1.90E-05	-6.56E-06	4.91E-08	4.58E-06	-1.55E-06	-6.00E-06	-1.30E-06	-3.23E-05
0.887	-1.93E-05	-5.43E-05	-7.17E-06	-2.27E-05	-3.53E-05	-3.24E-05	-2.04E-05	-8.48E-06	-3.04E-06	6.89E-06	-2.15E-06	-5.63E-06	-5.39E-07	-2.91E-05
0.888	-2.10E-05	-5.54E-05	1.87E-05	-2.02E-05	-3.47E-05	-3.16E-05	-1.92E-05	-1.09E-05	-6.08E-06	9.10E-06	-2.48E-06	-5.91E-06	3.55E-06	-2.66E-05
0.889	-2.28E-05	-5.57E-05	-3.96E-05	-1.68E-05	-3.57E-05	-2.99E-05	-1.85E-05	-1.18E-05	-7.25E-06	9.49E-06	-3.64E-06	-7.37E-06	4.88E-06	-2.49E-05
0.89	-2.43E-05	-5.66E-05	-0.000102762	-1.62E-05	-3.69E-05	-2.81E-05	-1.91E-05	-1.22E-05	-8.21E-06	9.07E-06	-6.00E-06	-8.26E-06	5.13E-06	-2.37E-05
0.891	-2.47E-05	-5.80E-05	-9.55E-05	-1.99E-05	-3.59E-05	-2.63E-05	-2.06E-05	-1.31E-05	-1.08E-05	1.03E-05	-7.17E-06	-8.33E-06	5.27E-06	-2.54E-05
0.892	-2.23E-05	-6.12E-05	-8.41E-05	-2.40E-05	-3.43E-05	-2.59E-05	-2.20E-05	-1.41E-05	-1.12E-05	1.13E-05	-6.16E-06	-8.30E-06	5.67E-06	-2.84E-05
0.893	-2.36E-05	-6.45E-05	-0.000104159	-3.12E-05	-3.30E-05	-2.79E-05	-2.29E-05	-1.46E-05	-7.94E-06	1.04E-05	-3.99E-06	-7.80E-06	6.76E-06	-2.91E-05
0.894	-2.80E-05	-6.62E-05	-0.000124172	-4.21E-05	-3.07E-05	-3.12E-05	-2.19E-05	-1.38E-05	-3.94E-06	9.97E-06	-2.69E-06	-7.11E-06	8.59E-06	-2.80E-05
0.895	-2.96E-05	-6.93E-05	-0.000122187	-5.24E-05	-3.08E-05	-3.47E-05	-2.13E-05	-1.38E-05	-2.39E-06	1.16E-05	-2.65E-06	-6.60E-06	1.29E-05	-2.79E-05
0.896	-2.87E-05	-7.28E-05	-9.90E-05	-6.09E-05	-3.18E-05	-3.68E-05	-2.29E-05	-1.29E-05	-2.90E-06	1.27E-05	-3.33E-06	-6.89E-06	1.82E-05	-2.97E-05
0.897	-2.94E-05	-7.44E-05	-8.06E-05	-6.60E-05	-3.10E-05	-3.50E-05	-2.31E-05	-1.27E-05	-3.39E-06	1.04E-05	-3.44E-06	-7.58E-06	2.34E-05	-3.34E-05
0.898	-3.40E-05	-7.17E-05	-9.41E-05	-6.75E-05	-3.09E-05	-3.38E-05	-2.29E-05	-1.40E-05	-5.04E-06	7.18E-06	-2.33E-06	-7.31E-06	2.93E-05	-3.78E-05
0.899	-3.71E-05	-6.74E-05	-0.000154727	-6.24E-05	-3.24E-05	-3.47E-05	-2.31E-05	-1.55E-05	-4.58E-06	6.21E-06	-1.93E-06	-5.51E-06	3.72E-05	-4.07E-05
0.9	-3.69E-05	-6.13E-05	-0.000252543	-4.67E-05	-3.31E-05	-3.45E-05	-2.32E-05	-1.65E-05	-2.01E-06	8.76E-06	-1.95E-06	-3.44E-06	4.50E-05	-4.08E-05
0.901	-3.32E-05	-5.31E-05	-0.000363251	-2.36E-05	-3.30E-05	-3.42E-05	-2.24E-05	-1.52E-05	7.51E-07	1.36E-05	-2.16E-06	-2.43E-06	4.81E-05	-3.95E-05
0.902	-2.89E-05	-4.49E-05	-0.000445792	-3.49E-06	-3.39E-05	-3.43E-05	-2.31E-05	-1.24E-05	4.21E-06	1.91E-05	-2.78E-06	-2.58E-06	4.40E-05	-4.01E-05
0.903	-2.60E-05	-3.71E-05	-0.000456984	9.32E-06	-3.46E-05	-3.36E-05	-2.32E-05	-1.04E-05	8.66E-06	2.33E-05	-3.23E-06	-2.56E-06	3.06E-05	-4.17E-05
0.904	-2.15E-05	-3.08E-05	-0.000404883	1.52E-05	-3.43E-05	-3.29E-05	-2.20E-05	-1.15E-05	1.26E-05	2.67E-05	-4.15E-06	-1.50E-06	7.94E-06	-4.17E-05
0.905	-1.38E-05	-2.91E-05	-0.000341763	1.02E-05	-3.44E-05	-3.26E-05	-2.11E-05	-1.40E-05	1.22E-05	3.24E-05	-5.55E-06	2.65E-08	-1.84E-05	-3.91E-05
0.906	-5.58E-06	-3.27E-05	-0.000287887	-3.89E-06	-3.57E-05	-3.25E-05	-2.16E-05	-1.55E-05	7.21E-06	3.98E-05	-6.17E-06	1.62E-06	-3.99E-05	-3.59E-05
0.907	-5.69E-07	-3.73E-05	-0.000217068	-1.63E-05	-3.67E-05	-3.27E-05	-2.35E-05	-1.49E-05	4.31E-07	4.27E-05	-4.87E-06	2.87E-06	-5.30E-05	-3.42E-05
0.908	1.32E-06	-4.24E-05	-0.000115231	-2.21E-05	-3.74E-05	-3.31E-05	-2.49E-05	-1.40E-05	-4.09E-06	3.76E-05	-3.09E-06	2.75E-06	-5.94E-05	-3.34E-05
0.909	1.11E-06	-4.89E-05	2.86E-05	-2.88E-05	-3.87E-05	-3.37E-05	-2.59E-05	-1.38E-05	-4.81E-06	3.03E-05	-2.66E-06	9.98E-07	-6.07E-05	-3.21E-05
0.91	-2.48E-06	-5.60E-05	0.000258859	-3.92E-05	-3.90E-05	-3.30E-05	-2.49E-05	-1.40E-05	-4.13E-06	2.80E-05	-3.23E-06	-1.01E-06	-5.61E-05	-3.02E-05
0.911	-1.07E-05	-6.28E-05	0.00054528	-4.68E-05	-3.75E-05	-3.21E-05	-2.28E-05	-1.49E-05	-5.59E-06	3.30E-05	-3.56E-06	-2.09E-06	-4.57E-05	-3.04E-05
0.912	-2.07E-05	-6.79E-05	0.000715187	-4.81E-05	-3.55E-05	-3.27E-05	-2.31E-05	-1.41E-05	-6.51E-06	4.03E-05	-3.70E-06	-1.93E-06	-2.94E-05	-3.32E-05
0.913	-3.05E-05	-6.83E-05	0.000633179	-4.38E-05	-3.55E-05	-3.39E-05	-2.46E-05	-1.16E-05	-3.78E-06	4.36E-05	-3.90E-06	-1.97E-06	-9.46E-06	-3.36E-05
0.914	-3.98E-05	-6.78E-05	0.000352671	-3.81E-05	-3.66E-05	-3.46E-05	-2.44E-05	-1.11E-05	3.43E-06	3.82E-05	-4.01E-06	-2.28E-06	8.48E-06	-3.01E-05
0.915	-5.06E-05	-7.15E-05	7.12E-05	-3.74E-05	-3.65E-05	-3.52E-05	-2.37E-05	-1.27E-05	1.39E-05	1.73E-05	-2.86E-06	-2.73E-06	1.93E-05	-2.46E-05
0.916	-5.68E-05	-7.76E-05	-3.46E-05	-4.74E-05	-3.55E-05	-3.53E-05	-2.30E-05	-1.65E-05	1.94E-05	-1.38E-05	-9.25E-08	-2.95E-06	2.33E-05	-1.93E-05
0.917	-5.55E-05	-8.21E-05	6.75E-05	-7.03E-05	-3.51E-05	-3.58E-05	-2.16E-05	-1.93E-05	1.25E-05	-4.02E-05	2.18E-06	-2.78E-06	2.49E-05	-1.66E-05
0.918	-5.31E-05	-8.45E-05	0.000212837	-9.10E-05	-3.65E-05	-3.66E-05	-1.98E-05	-1.82E-05	1.00E-06	-5.28E-05	1.94E-06	-3.17E-06	2.49E-05	-1.48E-05
0.919	-4.98E-05	-8.31E-05	0.000191871	-9.16E-05	-3.77E-05	-3.76E-05	-2.04E-05	-1.81E-05	-5.71E-06	-5.55E-05	7.28E-07	-2.67E-06	2.08E-05	-1.27E-05
0.92	-4.16E-05	-7.88E-05	-1.18E-05	-7.69E-05	-3.70E-05	-3.86E-05	-2.15E-05	-1.84E-05	-1.34E-05	-5.60E-05	9.44E-07	-1.82E-06	1.45E-05	-1.09E-05
0.921	-2.98E-05	-7.43E-05	-0.000237209	-6.15E-05	-3.40E-05	-3.90E-05	-2.19E-05	-1.80E-05	-2.69E-05	-5.37E-05	1.13E-06	-2.03E-06	8.78E-06	-1.03E-05
0.922	-2.26E-05	-6.55E-05	-0.000385345	-4.86E-05	-3.26E-05	-4.07E-05	-2.27E-05	-1.80E-05	-3.74E-05	-4.66E-05	2.48E-07	-3.38E-06	6.24E-06	-8.89E-06
0.923	-1.79E-05	-5.42E-05	-0.000518386	-2.85E-05	-3.27E-05	-4.14E-05	-2.33E-05	-1.75E-05	-3.32E-05	-3.55E-05	-1.57E-06	-4.59E-06	7.01E-06	-7.18E-06
0.924	-1.21E-05	-4.22E-05	-0.000666159	3.69E-06	-3.29E-05	-4.00E-05	-2.22E-05	-1.60E-05	-1.92E-05	-2.54E-05	-2.66E-06	-3.81E-06	9.32E-06	-6.73E-06
0.925	-6.00E-06	-3.20E-05	-0.00081008	3.69E-05	-3.45E-05	-3.80E-05	-2.10E-05	-1.52E-05	-9.26E-06	-1.77E-05	-2.83E-06	-1.32E-06	1.27E-05	-6.37E-06
0.926	-1.68E-06	-2.51E-05	-0.000900994	5.81E-05	-3.53E-05	-3.64E-05	-2.05E-05	-1.59E-05	-5.70E-06	-1.23E-05	-2.89E-06	1.11E-06	1.58E-05	-5.38E-06
0.927	8.59E-07	-2.20E-05	-0.00079417	6.20E-05	-3.55E-05	-3.43E-05	-1.98E-05	-1.65E-05	6.27E-07	-8.99E-06	-3.53E-06	2.11E-06	1.63E-05	-3.38E-06
0.928	2.37E-08	-2.29E-05	-0.000401814	5.39E-05	-3.76E-05	-3.27E-05	-1.92E-05	-1.64E-05	1.66E-05	-6.47E-06	-3.81E-06	1.67E-06	1.46E-05	-2.19E-06
0.929	-6.99E-06	-2.66E-05	0.000136988	3.96E-05	-4.14E-05	-3.26E-05	-2.03E-05	-1.39E-05	3.93E-05	-5.28E-06	-1.75E-06	6.98E-07	1.25E-05	-7.25E-07
0.93	-1.70E-05	-3.47E-05	0.000565678	1.82E-05	-4.27E-05	-3.27E-05	-2.16E-05	-9.98E-06	5.58E-05	-4.45E-06	6.03E-07	-1.28E-07	1.08E-05	1.66E-06
0.931	-2.50E-05	-4.61E-05	0.000724479	-1.23E-05	-4.20E-05	-3.33E-05	-2.11E-05	-1.05E-05	5.13E-05	-3.40E-06	9.77E-07	-1.33E-06	9.63E-06	3.84E-06
0.932	-3.07E-05	-5.96E-05	0.000655359	-5.06E-05	-4.17E-05	-3.36E-05	-2.14E-05	-1.43E-05	2.19E-05	-1.90E-06	-4.42E-07	-3.41E-06	9.17E-06	4.98E-06
0.933	-3.94E-05	-7.17E-05	0.000536147	-8.68E-05	-4.04E-05	-3.38E-05	-2.17E-05	-1.40E-05	-2.14E-05	-1.11E-06	-1.93E-06	-5.22E-06	8.14E-06	5.20E-06
0.934	-4.84E-05	-7.83E-05	0.000463658	-0.000109012	-3.82E-05	-3.51E-05	-2.21E-05	-1.15E-05	-6.39E-05	-8.13E-07	-2.87E-06	-5.72E-06	6.37E-06	5.15E-06
0.935	-5.04E-05	-7.82E-05	0.000392146	-0.000113983	-3.69E-05	-3.64E-05	-2.24E-05	-1.38E-05	-9.56E-05	-7.16E-07	-2.84E-06	-5.94E-06	6.52E-06	4.70E-06
0.936	-4.54E-05	-7.55E-05	0.00023138	-0.00010841	-3.65E-05	-3.57E-05	-2.26E-05	-2.13E-05	-0.000110568	-3.53E-07	-1.91E-06	-6.87E-06	9.39E-06	3.61E-06
0.937	-4.06E-05	-7.27E-05	-5.88E-05	-0.000101358	-3.51E-05	-3.46E-05	-2.26E-05	-2.72E-05	-0.000107622	2.83E-08	-3.01E-07	-7.79E-06	1.34E-05	2.74E-06
0.938	-3.67E-05	-7.07E-05	-0.000344878	-9.49E-05	-3.42E-05	-3.49E-05	-2.33E-05	-2.76E-05	-9.39E-05	1.53E-06	9.08E-07	-7.30E-06	1.74E-05	3.38E-06
0.939	-2.93E-05	-6.71E-05	-0.000428774	-8.21E-05	-3.51E-05	-3.67E-05	-2.40E-05	-2.32E-05	-7.15E-05	4.06E-06	8.17E-07	-6.77E-06	2.04E-05	3.98E-06
0.94	-1.88E-05	-6.17E-05	-0.000334194	-6.39E-05	-3.50E-05	-3.82E-05	-2.50E-05	-2.05E-05	-4.27E-05	5.86E-06	1.06E-06	-6.66E-06	1.84E-05	3.30E-06
0.941	-8.83E-06	-5.72E-05	-0.000224367	-5.15E-05	-3.26E-05	-3.77E-05	-2.46E-05	-2.07E-05	-2.07E-05	5.87E-06	1.26E-06	-5.72E-06	1.14E-05	5.14E-07
0.942	-5.46E-06	-5.58E-05	-0.00018322	-4.86E-05	-3.03E-05	-3.55E-05	-2.32E-05	-1.98E-05	-1.15E-05	5.67E-06	1.10E-06	-5.17E-06	5.36E-06	-3.17E-06
0.943	-1.19E-05	-5.69E-05	-0.000188975	-4.81E-05	-2.92E-05	-3.39E-05	-2.31E-05	-1.82E-05	-8.47E-06	6.81E-06	1.08E-06	-4.62E-06	2.66E-06	-5.65E-06
0.944	-2.84E-05	-5.61E-05	-0.000200341	-4.68E-05	-2.86E-05	-3.45E-05	-2.32E-05	-1.32E-05	-1.36E-06	7.78E-06	6.63E-07	-3.62E-06	3.39E-06	-6.58E-06
0.945	-4.49E-05	-5.66E-05	-0.000202808	-4.63E-05	-2.95E-05	-3.57E-05	-2.37E-05	-5.21E-06	-2.87E-08	8.26E-06	-2.62E-07	-3.44E-06	4.61E-06	-4.75E-06
0.946	-5.00E-05	-5.68E-05	-0.000202607	-4.51E-05	-3.11E-05	-3.66E-05	-2.45E-05	3.47E-06	-1.19E-05	9.23E-06	-2.69E-07	-3.07E-06	4.98E-06	-1.92E-06
0.947	-4.85E-05	-5.51E-05	-0.000206953	-4.37E-05	-3.12E-05	-3.66E-05	-2.55E-05	1.88E-05	-2.13E-05	1.05E-05	-3.41E-07	-2.49E-06	6.69E-06	-1.39E-07
0.948	-4.34E-05	-5.27E-05	-0.000208602	-4.39E-05	-3.12E-05	-3.85E-05	-2.60E-05	4.23E-05	-1.73E-05	1.08E-05	-1.81E-06	-2.82E-06	7.49E-06	1.20E-06
0.949	-3.38E-05	-5.19E-05	-0.000204902	-4.54E-05	-3.12E-05	-4.18E-05	-2.49E-05	6.05E-05	-3.61E-07	1.09E-05	-2.24E-06	-3.54E-06	6.59E-06	2.03E-06
0.95	-2.43E-05	-5.26E-05	-0.000198271	-4.74E-05	-3.16E-05	-4.14E-05	-2.40E-05	6.49E-05	1.58E-05	9.69E-06	-3.12E-06	-5.03E-06	4.62E-06	2.95E-06
0.951	-1.74E-05	-5.26E-05	-0.000193804	-4.80E-05	-3.15E-05	-3.75E-05	-2.43E-05	6.36E-05	2.11E-05	8.13E-06	-3.40E-06	-6.53E-06	2.89E-06	3.94E-06
0.952	-7.73E-06	-5.08E-05	-0.000190187	-4.72E-05	-3.15E-05	-3.38E-05	-2.53E-05	6.35E-05	1.64E-05	7.74E-06	-3.00E-06	-7.07E-06	9.51E-07	4.20E-06
0.953	4.08E-06	-4.82E-05	-0.000186341	-4.59E-05	-3.35E-05	-3.14E-05	-2.66E-05	6.57E-05	6.63E-06	7.80E-06	-3.66E-06	-6.19E-06	-2.37E-06	4.31E-06
0.954	1.19E-05	-4.83E-05	-0.000180943	-4.38E-05	-3.48E-05	-3.11E-05	-2.74E-05	6.40E-05	-2.26E-06	8.43E-06	-4.34E-06	-4.62E-06	-4.82E-06	5.71E-06
0.955	1.28E-05	-4.93E-05	-0.000174715	-4.16E-05	-3.39E-05	-3.28E-05	-2.70E-05	5.83E-05	-5.66E-06	8.56E-06	-4.75E-06	-4.12E-06	-5.07E-06	8.08E-06
0.956	5.01E-06	-4.91E-05	-0.000168019	-4.09E-05	-3.27E-05	-3.45E-05	-2.56E-05	5.58E-05	-3.91E-06	7.92E-06	-4.41E-06	-4.74E-06	-3.37E-06	8.83E-06
0.957	-7.13E-06	-4.77E-05	-0.000162337	-4.16E-05	-3.35E-05	-3.54E-05	-2.45E-05	5.59E-05	-7.80E-07	8.16E-06	-3.50E-06	-4.77E-06	-1.13E-06	7.75E-06
0.958	-1.66E-05	-4.63E-05	-0.000158546	-4.19E-05	-3.59E-05	-3.57E-05	-2.39E-05	5.11E-05	1.65E-06	1.05E-05	-1.82E-06	-3.45E-06	2.14E-06	7.31E-06
0.959	-2.17E-05	-4.45E-05	-0.000156462	-4.25E-05	-3.83E-05	-3.52E-05	-2.33E-05	3.21E-05	1.81E-06	1.37E-05	-5.84E-07	-2.28E-06	5.91E-06	7.97E-06
0.96	-2.60E-05	-4.37E-05	-0.000153627	-4.34E-05	-3.87E-05	-3.39E-05	-2.29E-05	2.40E-06	1.41E-06	1.54E-05	-3.98E-07	-2.16E-06	1.07E-05	8.02E-06
0.961	-2.78E-05	-4.30E-05	-0.000148122	-4.31E-05	-3.86E-05	-3.41E-05	-2.20E-05	-3.33E-05	3.45E-06	1.55E-05	-1.60E-06	-2.68E-06	1.83E-05	7.24E-06
0.962	-2.79E-05	-4.16E-05	-0.000141488	-4.04E-05	-3.98E-05	-3.54E-05	-2.21E-05	-0.000104305	1.01E-05	1.48E-05	-2.68E-06	-3.22E-06	2.80E-05	6.08E-06
0.963	-2.94E-05	-4.02E-05	-0.000134217	-3.89E-05	-4.11E-05	-3.59E-05	-2.32E-05	-0.000230131	2.27E-05	1.31E-05	-2.62E-06	-3.79E-06	3.62E-05	4.58E-06
0.964	-3.52E-05	-3.85E-05	-0.000127136	-3.91E-05	-4.08E-05	-3.58E-05	-2.32E-05	-0.000325208	4.24E-05	1.12E-05	-1.77E-06	-3.58E-06	3.91E-05	4.02E-06
0.965	-4.32E-05	-3.83E-05	-0.000122026	-3.78E-05	-3.95E-05	-3.49E-05	-2.30E-05	-0.000288602	5.92E-05	1.06E-05	-1.24E-06	-2.86E-06	3.46E-05	4.79E-06
0.966	-5.03E-05	-3.99E-05	-0.000118983	-3.58E-05	-3.86E-05	-3.33E-05	-2.24E-05	-0.000159557	6.39E-05	1.10E-05	-1.53E-06	-1.79E-06	2.56E-05	6.25E-06
0.967	-5.34E-05	-4.12E-05	-0.000116241	-3.52E-05	-3.80E-05	-3.27E-05	-2.29E-05	-5.12E-05	5.87E-05	1.14E-05	-1.92E-06	-1.90E-07	1.61E-05	7.40E-06
0.968	-4.82E-05	-4.20E-05	-0.000114004	-3.43E-05	-3.87E-05	-3.39E-05	-2.28E-05	2.52E-07	4.16E-05	1.17E-05	-2.55E-06	8.66E-07	7.17E-06	8.73E-06
0.969	-3.82E-05	-4.22E-05	-0.000112954	-3.38E-05	-4.05E-05	-3.51E-05	-2.23E-05	2.03E-05	1.25E-05	1.11E-05	-3.38E-06	1.11E-06	-2.90E-06	1.03E-05
0.97	-2.85E-05	-4.18E-05	-0.000112659	-3.34E-05	-4.19E-05	-3.47E-05	-2.32E-05	2.28E-05	-2.15E-05	1.06E-05	-3.01E-06	9.31E-07	-1.35E-05	8.89E-06
0.971	-2.06E-05	-4.55E-05	-0.000111725	-3.37E-05	-4.14E-05	-3.41E-05	-2.31E-05	6.11E-06	-5.19E-05	1.11E-05	-1.33E-06	1.33E-06	-1.98E-05	2.92E-06
0.972	-1.43E-05	-4.97E-05	-0.000110663	-3.54E-05	-4.06E-05	-3.30E-05	-2.32E-05	-1.52E-05	-6.34E-05	1.11E-05	-1.47E-06	1.91E-06	-2.16E-05	-3.80E-06
0.973	-1.20E-05	-5.04E-05	-0.000104015	-3.54E-05	-3.96E-05	-3.08E-05	-2.31E-05	-1.62E-05	-4.86E-05	1.06E-05	-2.73E-06	1.01E-06	-2.01E-05	-6.15E-06
0.974	-1.22E-05	-4.93E-05	-9.46E-05	-3.42E-05	-3.86E-05	-3.00E-05	-2.22E-05	1.32E-06	-1.77E-05	1.14E-05	-2.62E-06	6.75E-09	-1.74E-05	-4.37E-06
0.975	-1.39E-05	-4.82E-05	-8.88E-05	-3.38E-05	-3.82E-05	-2.84E-05	-2.07E-05	2.67E-05	1.29E-05	1.28E-05	-1.87E-06	-1.40E-06	-1.40E-05	-1.55E-06
0.976	-1.50E-05	-4.75E-05	-8.56E-05	-3.31E-05	-3.72E-05	-2.72E-05	-1.95E-05	5.11E-05	3.36E-05	1.31E-05	-1.53E-06	-2.89E-06	-9.00E-06	8.51E-08
0.977	-1.50E-05	-4.77E-05	-8.36E-05	-3.20E-05	-3.67E-05	-2.73E-05	-1.91E-05	7.02E-05	3.58E-05	1.14E-05	-1.50E-06	-3.62E-06	-5.85E-06	-3.41E-07
0.978	-1.43E-05	-5.01E-05	-8.18E-05	-3.28E-05	-3.74E-05	-2.82E-05	-2.00E-05	8.75E-05	2.04E-05	9.52E-06	-6.83E-07	-3.92E-06	-5.93E-06	-1.65E-06
0.979	-1.45E-05	-5.11E-05	-7.98E-05	-3.36E-05	-3.88E-05	-3.04E-05	-2.17E-05	0.000101529	-2.88E-06	8.47E-06	4.03E-07	-4.02E-06	-7.24E-06	-2.21E-06
0.98	-1.94E-05	-4.96E-05	-7.84E-05	-3.39E-05	-3.85E-05	-3.14E-05	-2.36E-05	0.000102555	-4.49E-05	8.03E-06	5.36E-07	-5.19E-06	-8.40E-06	-1.03E-06
0.981	-2.47E-05	-4.76E-05	-7.75E-05	-3.42E-05	-3.65E-05	-3.17E-05	-2.45E-05	7.48E-05	-0.000102985	7.71E-06	-3.58E-07	-6.59E-06	-1.04E-05	5.79E-07
0.982	-2.52E-05	-4.54E-05	-7.58E-05	-3.46E-05	-3.52E-05	-3.19E-05	-2.33E-05	2.88E-05	-0.000143429	7.13E-06	-1.56E-06	-7.42E-06	-1.28E-05	9.96E-07
0.983	-2.23E-05	-4.44E-05	-7.41E-05	-3.44E-05	-3.49E-05	-3.16E-05	-2.14E-05	1.15E-05	-0.00014677	7.28E-06	-1.65E-06	-8.48E-06	-1.39E-05	3.66E-07
0.984	-1.93E-05	-4.49E-05	-7.33E-05	-3.44E-05	-3.40E-05	-3.18E-05	-1.99E-05	4.57E-05	-0.00012863	9.04E-06	-1.32E-06	-1.00E-05	-1.24E-05	-9.08E-07
0.985	-1.81E-05	-4.70E-05	-7.30E-05	-3.51E-05	-3.27E-05	-3.24E-05	-1.86E-05	0.00010094	-0.000106663	1.08E-05	-8.68E-07	-1.02E-05	-8.81E-06	-2.65E-06
0.986	-1.81E-05	-4.87E-05	-7.15E-05	-3.61E-05	-3.16E-05	-3.19E-05	-1.73E-05	0.000140989	-7.84E-05	1.07E-05	-1.07E-06	-9.36E-06	-2.70E-06	-4.65E-06
0.987	-1.65E-05	-4.97E-05	-6.93E-05	-3.71E-05	-3.08E-05	-3.17E-05	-1.70E-05	0.000153916	-4.11E-05	9.61E-06	-2.15E-06	-9.24E-06	5.44E-06	-6.50E-06
0.988	-1.32E-05	-5.21E-05	-6.72E-05	-3.79E-05	-3.08E-05	-3.22E-05	-1.77E-05	0.000126926	-5.45E-06	8.68E-06	-2.83E-06	-9.96E-06	1.39E-05	-7.41E-06
0.989	-1.15E-05	-5.34E-05	-6.61E-05	-3.80E-05	-3.17E-05	-3.16E-05	-1.81E-05	3.72E-05	1.47E-05	7.94E-06	-1.90E-06	-1.03E-05	2.16E-05	-6.48E-06
0.99	-1.23E-05	-5.32E-05	-6.67E-05	-3.75E-05	-3.40E-05	-3.17E-05	-1.89E-05	-0.00010599	1.53E-05	6.97E-06	-6.77E-07	-1.02E-05	2.82E-05	-3.36E-06
0.991	-1.48E-05	-5.25E-05	-6.89E-05	-3.63E-05	-3.67E-05	-3.37E-05	-2.07E-05	-0.000230476	2.30E-06	6.70E-06	4.84E-08	-1.02E-05	3.28E-05	1.38E-06
0.992	-1.83E-05	-5.15E-05	-7.21E-05	-3.48E-05	-3.80E-05	-3.60E-05	-2.20E-05	-0.000266104	-1.37E-05	7.15E-06	1.26E-06	-9.90E-06	3.33E-05	5.47E-06
0.993	-2.18E-05	-5.11E-05	-7.25E-05	-3.49E-05	-3.73E-05	-3.71E-05	-2.31E-05	-0.000244245	-2.03E-05	7.16E-06	2.53E-06	-9.16E-06	3.00E-05	7.28E-06
0.994	-2.31E-05	-5.03E-05	-7.06E-05	-3.41E-05	-3.44E-05	-3.63E-05	-2.30E-05	-0.000228565	-1.08E-05	6.45E-06	2.51E-06	-8.11E-06	2.46E-05	6.39E-06
0.995	-2.22E-05	-4.99E-05	-7.16E-05	-3.33E-05	-3.18E-05	-3.38E-05	-2.13E-05	-0.000186258	1.10E-05	5.57E-06	1.58E-06	-7.05E-06	1.72E-05	3.69E-06
0.996	-1.93E-05	-5.07E-05	-7.56E-05	-3.52E-05	-3.14E-05	-3.07E-05	-2.04E-05	-6.21E-05	3.47E-05	4.75E-06	1.85E-06	-5.87E-06	1.01E-05	4.03E-07
0.997	-1.54E-05	-5.01E-05	-7.64E-05	-3.71E-05	-3.11E-05	-2.86E-05	-2.05E-05	5.94E-05	3.68E-05	3.26E-06	2.76E-06	-4.96E-06	7.19E-06	-3.25E-06
0.998	-1.38E-05	-5.00E-05	-7.44E-05	-3.74E-05	-3.02E-05	-2.85E-05	-2.05E-05	8.50E-05	6.93E-06	9.99E-07	2.92E-06	-4.39E-06	8.64E-06	-6.76E-06
0.999	-1.65E-05	-5.11E-05	-7.54E-05	-3.90E-05	-2.97E-05	-3.07E-05	-2.26E-05	3.14E-05	-3.02E-05	-5.14E-07	2.26E-06	-5.03E-06	9.61E-06	-1.23E-05
1	-2.07E-05	-5.20E-05	-7.70E-05	-4.07E-05	-3.06E-05	-3.26E-05	-2.45E-05	-7.17E-05	-5.80E-05	-1.41E-06	2.14E-06	-6.11E-06	7.10E-06	-1.89E-05
1.001	-2.47E-05	-5.05E-05	-7.67E-05	-3.90E-05	-3.30E-05	-3.35E-05	-2.32E-05	-0.000168754	-6.16E-05	-2.92E-06	1.98E-06	-7.48E-06	1.16E-06	-2.47E-05
1.002	-2.71E-05	-4.82E-05	-7.65E-05	-3.71E-05	-3.57E-05	-3.51E-05	-2.20E-05	-0.000187584	-2.10E-05	-4.22E-06	2.24E-06	-8.97E-06	-5.23E-06	-3.15E-05
1.003	-2.34E-05	-4.74E-05	-7.56E-05	-3.62E-05	-3.54E-05	-3.52E-05	-2.27E-05	-0.000119176	3.85E-05	-4.24E-06	2.04E-06	-8.32E-06	-8.78E-06	-3.67E-05
1.004	-1.71E-05	-4.82E-05	-7.51E-05	-3.52E-05	-3.35E-05	-3.35E-05	-2.26E-05	-3.35E-05	8.68E-05	-4.84E-06	-3.22E-07	-7.00E-06	-1.08E-05	-3.79E-05
1.005	-1.29E-05	-5.00E-05	-7.48E-05	-3.42E-05	-2.95E-05	-3.11E-05	-2.18E-05	1.86E-05	0.000117493	-5.59E-06	-1.97E-06	-5.78E-06	-1.17E-05	-3.50E-05
1.006	-1.23E-05	-5.03E-05	-7.45E-05	-3.37E-05	-2.75E-05	-3.10E-05	-2.23E-05	3.19E-05	0.000129235	-5.35E-06	-2.26E-06	-3.93E-06	-1.20E-05	-2.99E-05
1.007	-1.53E-05	-4.96E-05	-7.58E-05	-3.20E-05	-2.98E-05	-3.15E-05	-2.28E-05	2.00E-05	0.000119533	-4.10E-06	-2.73E-06	-2.71E-06	-1.14E-05	-2.52E-05
1.008	-1.82E-05	-4.94E-05	-7.86E-05	-3.16E-05	-3.26E-05	-3.28E-05	-2.34E-05	-8.72E-06	8.05E-05	-2.58E-06	-3.22E-06	-2.78E-06	-1.05E-05	-2.13E-05
1.009	-1.95E-05	-5.03E-05	-8.02E-05	-3.29E-05	-3.47E-05	-3.60E-05	-2.40E-05	-6.23E-05	1.32E-05	-2.74E-06	-3.00E-06	-3.38E-06	-1.06E-05	-1.76E-05
1.01	-1.98E-05	-5.20E-05	-8.12E-05	-3.45E-05	-3.47E-05	-3.88E-05	-2.55E-05	-0.000144713	-6.77E-05	-4.03E-06	-2.62E-06	-3.36E-06	-1.10E-05	-1.55E-05
1.011	-2.07E-05	-5.30E-05	-8.25E-05	-3.59E-05	-3.48E-05	-4.09E-05	-2.68E-05	-0.000221878	-0.000144918	-6.01E-06	-1.99E-06	-3.35E-06	-1.05E-05	-1.53E-05
1.012	-2.18E-05	-5.26E-05	-8.41E-05	-3.76E-05	-3.52E-05	-4.27E-05	-2.69E-05	-0.000233311	-0.000200434	-7.72E-06	-1.73E-06	-3.65E-06	-7.74E-06	-1.50E-05
1.013	-2.21E-05	-5.19E-05	-8.47E-05	-4.03E-05	-3.61E-05	-4.47E-05	-2.66E-05	-0.000172603	-0.000206866	-8.62E-06	-2.75E-06	-3.66E-06	-1.94E-06	-1.38E-05
1.014	-2.28E-05	-5.30E-05	-8.37E-05	-4.23E-05	-3.73E-05	-4.45E-05	-2.62E-05	-8.80E-05	-0.000152955	-8.78E-06	-3.90E-06	-3.03E-06	5.47E-06	-1.23E-05
1.015	-2.40E-05	-5.37E-05	-8.22E-05	-4.30E-05	-3.76E-05	-4.02E-05	-2.53E-05	-2.96E-05	-7.61E-05	-8.99E-06	-3.56E-06	-1.85E-06	1.09E-05	-1.12E-05
1.016	-2.53E-05	-5.22E-05	-8.01E-05	-4.22E-05	-3.62E-05	-3.43E-05	-2.35E-05	-2.16E-06	-2.76E-05	-9.32E-06	-2.31E-06	-5.16E-07	1.24E-05	-1.07E-05
1.017	-2.63E-05	-5.11E-05	-7.84E-05	-4.20E-05	-3.51E-05	-3.06E-05	-2.30E-05	1.10E-05	-2.09E-05	-9.50E-06	-1.14E-06	2.62E-07	1.21E-05	-1.04E-05
1.018	-2.65E-05	-5.21E-05	-7.88E-05	-4.14E-05	-3.43E-05	-2.97E-05	-2.40E-05	2.30E-05	-4.27E-05	-9.09E-06	-3.45E-07	4.64E-07	1.23E-05	-1.15E-05
1.019	-2.68E-05	-5.33E-05	-8.30E-05	-3.90E-05	-3.44E-05	-2.95E-05	-2.44E-05	3.40E-05	-7.64E-05	-7.68E-06	-9.87E-07	4.41E-07	1.22E-05	-1.40E-05
1.02	-2.62E-05	-5.25E-05	-8.97E-05	-3.60E-05	-3.39E-05	-2.70E-05	-2.31E-05	4.22E-05	-0.000106223	-6.47E-06	-2.23E-06	1.95E-07	1.10E-05	-1.51E-05
1.021	-2.45E-05	-5.13E-05	-9.34E-05	-3.28E-05	-3.33E-05	-2.47E-05	-2.28E-05	4.65E-05	-0.000114286	-7.27E-06	-3.70E-06	1.02E-06	9.39E-06	-1.40E-05
1.022	-2.34E-05	-4.98E-05	-8.67E-05	-3.18E-05	-3.41E-05	-2.46E-05	-2.42E-05	5.07E-05	-9.25E-05	-9.03E-06	-4.73E-06	1.93E-06	9.03E-06	-1.34E-05
1.023	-2.49E-05	-5.00E-05	-7.10E-05	-3.80E-05	-3.64E-05	-2.64E-05	-2.48E-05	5.56E-05	-5.25E-05	-9.46E-06	-3.89E-06	4.19E-07	9.78E-06	-1.38E-05
1.024	-2.60E-05	-5.19E-05	-5.51E-05	-4.90E-05	-3.80E-05	-2.73E-05	-2.55E-05	5.45E-05	-1.77E-05	-8.42E-06	-1.99E-06	-9.16E-07	8.78E-06	-1.26E-05
1.025	-2.68E-05	-5.55E-05	-4.76E-05	-5.87E-05	-3.68E-05	-2.88E-05	-2.67E-05	4.75E-05	-9.58E-07	-6.82E-06	-4.92E-08	9.09E-07	7.26E-06	-9.29E-06
1.026	-2.80E-05	-5.80E-05	-4.55E-05	-6.04E-05	-3.64E-05	-3.17E-05	-2.61E-05	4.25E-05	2.65E-07	-6.92E-06	7.27E-07	2.46E-06	6.90E-06	-6.56E-06
1.027	-2.85E-05	-5.28E-05	-4.51E-05	-5.07E-05	-3.64E-05	-3.20E-05	-2.65E-05	4.31E-05	-5.50E-06	-8.69E-06	-5.55E-07	2.10E-06	6.10E-06	-5.67E-06
1.028	-2.88E-05	-4.49E-05	-5.59E-05	-2.87E-05	-3.54E-05	-3.13E-05	-2.70E-05	4.48E-05	-9.44E-06	-9.32E-06	-1.22E-06	4.66E-07	5.26E-06	-5.25E-06
1.029	-2.66E-05	-3.98E-05	-8.00E-05	-4.21E-06	-3.57E-05	-3.21E-05	-2.72E-05	4.50E-05	-5.78E-06	-7.95E-06	-1.46E-06	-1.70E-06	4.28E-06	-4.94E-06
1.03	-2.36E-05	-3.65E-05	-0.000104069	7.60E-06	-3.67E-05	-3.27E-05	-2.63E-05	4.35E-05	6.85E-06	-7.35E-06	-1.54E-06	-2.13E-06	3.96E-06	-3.81E-06
1.031	-2.18E-05	-3.68E-05	-0.000121882	6.28E-06	-3.70E-05	-3.25E-05	-2.44E-05	4.46E-05	1.63E-05	-7.21E-06	-3.73E-07	-1.41E-06	4.80E-06	-1.60E-06
1.032	-2.15E-05	-3.94E-05	-0.000141712	-3.18E-06	-3.80E-05	-3.27E-05	-2.30E-05	4.41E-05	1.01E-05	-6.05E-06	9.98E-08	-1.58E-06	7.21E-06	9.12E-07
1.033	-2.15E-05	-4.15E-05	-0.000171152	-1.45E-05	-3.99E-05	-3.33E-05	-2.20E-05	4.08E-05	-1.21E-05	-5.01E-06	-9.19E-07	-2.28E-06	1.12E-05	3.40E-06
1.034	-2.42E-05	-4.42E-05	-0.000197747	-2.69E-05	-4.06E-05	-3.47E-05	-2.26E-05	3.77E-05	-3.49E-05	-4.23E-06	-2.40E-06	-2.34E-06	1.24E-05	4.39E-06
1.035	-2.77E-05	-4.84E-05	-0.000206014	-3.70E-05	-3.92E-05	-3.52E-05	-2.46E-05	3.58E-05	-4.03E-05	-4.21E-06	-2.57E-06	-2.71E-06	1.05E-05	3.17E-06
1.036	-2.95E-05	-5.12E-05	-0.00019413	-4.10E-05	-3.66E-05	-3.53E-05	-2.66E-05	3.49E-05	-2.24E-05	-6.07E-06	-1.94E-06	-4.21E-06	8.03E-06	6.53E-07
1.037	-3.02E-05	-5.27E-05	-0.000173145	-4.26E-05	-3.52E-05	-3.52E-05	-2.65E-05	3.55E-05	7.54E-06	-8.89E-06	-2.14E-06	-5.43E-06	7.55E-06	-1.63E-06
1.038	-3.11E-05	-5.48E-05	-0.000150457	-4.78E-05	-3.52E-05	-3.41E-05	-2.59E-05	3.75E-05	2.93E-05	-1.05E-05	-3.42E-06	-5.48E-06	8.93E-06	-2.73E-06
1.039	-3.16E-05	-5.67E-05	-0.000119166	-5.59E-05	-3.39E-05	-3.21E-05	-2.63E-05	3.90E-05	3.44E-05	-9.97E-06	-3.71E-06	-4.80E-06	1.13E-05	-2.94E-06
1.04	-3.02E-05	-5.63E-05	-8.86E-05	-6.29E-05	-3.15E-05	-3.17E-05	-2.73E-05	3.82E-05	2.84E-05	-8.65E-06	-2.61E-06	-3.71E-06	1.38E-05	-2.12E-06
1.041	-2.87E-05	-5.51E-05	-7.83E-05	-6.74E-05	-3.08E-05	-3.31E-05	-2.74E-05	3.46E-05	2.08E-05	-7.68E-06	-1.64E-06	-2.49E-06	1.58E-05	-8.71E-07
1.042	-2.80E-05	-5.43E-05	-8.58E-05	-6.85E-05	-3.18E-05	-3.41E-05	-2.77E-05	3.09E-05	2.09E-05	-7.01E-06	-1.08E-06	-1.71E-06	1.79E-05	-2.44E-06
1.043	-2.81E-05	-5.30E-05	-8.46E-05	-6.62E-05	-3.29E-05	-3.44E-05	-2.86E-05	2.97E-05	4.26E-05	-6.14E-06	-7.12E-07	-1.71E-06	1.78E-05	-8.16E-06
1.044	-3.04E-05	-5.18E-05	-5.69E-05	-6.04E-05	-3.21E-05	-3.58E-05	-2.92E-05	3.00E-05	8.51E-05	-4.65E-06	-2.74E-07	-2.02E-06	1.44E-05	-1.39E-05
1.045	-3.29E-05	-5.06E-05	-2.07E-05	-5.26E-05	-2.94E-05	-3.85E-05	-2.85E-05	2.79E-05	0.000119883	-2.97E-06	-2.05E-07	-2.38E-06	7.22E-06	-1.46E-05
1.046	-3.10E-05	-4.99E-05	-1.13E-05	-4.57E-05	-2.55E-05	-4.05E-05	-2.72E-05	2.24E-05	0.000117084	-1.61E-06	-9.71E-07	-2.23E-06	-2.63E-06	-1.03E-05
1.047	-2.79E-05	-4.93E-05	-3.27E-05	-4.17E-05	-2.07E-05	-4.09E-05	-2.66E-05	1.92E-05	6.89E-05	-3.99E-07	-2.05E-06	-2.19E-06	-1.45E-05	-5.94E-06
1.048	-2.67E-05	-4.89E-05	-5.93E-05	-4.03E-05	-1.83E-05	-3.99E-05	-2.71E-05	1.67E-05	-4.00E-06	7.82E-08	-2.36E-06	-3.64E-06	-2.60E-05	-5.01E-06
1.049	-2.87E-05	-5.01E-05	-7.09E-05	-4.34E-05	-2.09E-05	-3.92E-05	-2.67E-05	1.32E-05	-5.65E-05	1.36E-07	-1.73E-06	-6.31E-06	-3.37E-05	-6.25E-06
1.05	-3.22E-05	-5.25E-05	-6.61E-05	-5.07E-05	-2.84E-05	-3.81E-05	-2.70E-05	1.30E-05	-6.36E-05	4.82E-07	-2.11E-06	-8.38E-06	-3.54E-05	-6.64E-06
1.051	-3.34E-05	-5.32E-05	-3.62E-05	-5.74E-05	-3.72E-05	-3.78E-05	-2.79E-05	1.32E-05	-3.60E-05	2.21E-07	-4.07E-06	-7.46E-06	-3.10E-05	-6.52E-06
1.052	-3.20E-05	-5.38E-05	-1.35E-05	-5.89E-05	-4.33E-05	-3.86E-05	-2.67E-05	1.52E-05	3.77E-06	1.42E-07	-5.42E-06	-5.04E-06	-2.08E-05	-9.69E-06
1.053	-2.97E-05	-5.42E-05	-9.89E-05	-5.69E-05	-4.66E-05	-3.76E-05	-2.53E-05	1.81E-05	2.58E-05	1.43E-06	-5.90E-06	-3.25E-06	-7.83E-06	-1.45E-05
1.054	-2.74E-05	-5.23E-05	-0.000244723	-5.43E-05	-4.64E-05	-3.76E-05	-2.46E-05	1.83E-05	1.79E-05	3.50E-06	-5.84E-06	-2.77E-06	3.90E-06	-1.91E-05
1.055	-2.52E-05	-5.07E-05	-0.000306755	-4.94E-05	-4.57E-05	-3.86E-05	-2.45E-05	1.35E-05	-5.00E-06	3.49E-06	-5.50E-06	-2.43E-06	1.33E-05	-2.38E-05
1.056	-2.24E-05	-4.91E-05	-0.000281216	-4.62E-05	-4.71E-05	-3.85E-05	-2.27E-05	3.86E-06	-2.15E-05	1.94E-06	-4.24E-06	-1.45E-06	2.09E-05	-2.48E-05
1.057	-2.17E-05	-4.77E-05	-0.000238956	-4.56E-05	-4.78E-05	-3.77E-05	-2.25E-05	-3.66E-06	-1.87E-05	1.11E-06	-2.62E-06	-6.80E-07	2.61E-05	-2.23E-05
1.058	-2.24E-05	-4.73E-05	-0.000234079	-4.97E-05	-4.72E-05	-3.50E-05	-2.46E-05	-5.99E-06	-7.61E-07	7.70E-07	-1.70E-06	1.83E-07	2.80E-05	-2.02E-05
1.059	-2.28E-05	-4.82E-05	-0.000270096	-5.60E-05	-4.53E-05	-3.34E-05	-2.45E-05	-4.90E-06	2.13E-05	6.93E-07	-1.30E-06	-9.50E-08	2.72E-05	-2.02E-05
1.06	-2.25E-05	-4.83E-05	-0.000270604	-6.23E-05	-4.34E-05	-3.33E-05	-2.42E-05	-5.37E-06	3.47E-05	1.04E-06	-1.77E-06	-3.67E-07	2.45E-05	-1.98E-05
1.061	-2.02E-05	-4.71E-05	-0.000134939	-6.37E-05	-4.26E-05	-3.32E-05	-2.38E-05	-6.47E-06	4.13E-05	1.77E-06	-2.89E-06	-2.99E-07	2.22E-05	-1.74E-05
1.062	-1.74E-05	-4.44E-05	8.91E-05	-5.21E-05	-4.34E-05	-3.29E-05	-2.32E-05	-7.41E-06	4.71E-05	8.95E-07	-4.06E-06	-1.82E-08	2.08E-05	-1.51E-05
1.063	-1.60E-05	-3.93E-05	0.000228303	-2.84E-05	-4.50E-05	-3.21E-05	-2.21E-05	-8.11E-06	5.27E-05	-1.59E-06	-4.21E-06	1.99E-07	1.97E-05	-1.43E-05
1.064	-1.69E-05	-3.32E-05	0.000178125	-3.00E-06	-4.50E-05	-3.16E-05	-2.18E-05	-8.98E-06	4.89E-05	-4.21E-06	-3.21E-06	-1.05E-06	1.80E-05	-1.38E-05
1.065	-1.79E-05	-2.92E-05	-2.23E-05	1.06E-05	-4.25E-05	-3.10E-05	-2.14E-05	-1.13E-05	2.34E-05	-3.86E-06	-2.77E-06	-2.28E-06	1.65E-05	-1.24E-05
1.066	-1.81E-05	-3.19E-05	-0.000269945	9.64E-06	-3.91E-05	-3.05E-05	-1.98E-05	-1.38E-05	-2.12E-05	-3.21E-07	-3.13E-06	-1.80E-06	1.59E-05	-1.00E-05
1.067	-1.55E-05	-3.82E-05	-0.000450463	1.47E-06	-3.59E-05	-2.89E-05	-1.82E-05	-1.41E-05	-6.51E-05	2.92E-06	-3.82E-06	-1.97E-07	1.61E-05	-6.75E-06
1.068	-1.26E-05	-4.30E-05	-0.000450184	-4.45E-06	-3.35E-05	-2.73E-05	-1.75E-05	-1.06E-05	-8.20E-05	3.67E-06	-4.53E-06	3.46E-07	1.60E-05	-3.27E-06
1.069	-1.10E-05	-4.55E-05	-0.000239594	-8.58E-06	-3.30E-05	-2.75E-05	-1.87E-05	-7.32E-06	-6.33E-05	3.29E-06	-4.57E-06	-5.18E-07	1.48E-05	-9.18E-07
1.07	-1.46E-05	-4.93E-05	0.000124877	-1.68E-05	-3.34E-05	-2.91E-05	-2.07E-05	-8.18E-06	-2.29E-05	3.61E-06	-3.49E-06	-1.33E-06	1.27E-05	-4.71E-07
1.071	-2.34E-05	-5.69E-05	0.000521043	-3.05E-05	-3.24E-05	-3.03E-05	-2.21E-05	-1.28E-05	9.84E-06	3.97E-06	-1.73E-06	-5.49E-07	1.09E-05	-1.18E-06
1.072	-3.33E-05	-6.61E-05	0.000733838	-4.22E-05	-3.10E-05	-3.06E-05	-2.24E-05	-1.62E-05	2.31E-05	4.45E-06	-1.04E-06	1.37E-06	9.53E-06	-1.78E-06
1.073	-3.88E-05	-7.33E-05	0.000581457	-4.55E-05	-3.06E-05	-3.11E-05	-2.26E-05	-1.58E-05	2.82E-05	4.57E-06	-1.09E-06	2.94E-06	8.18E-06	-2.65E-06
1.074	-3.83E-05	-7.68E-05	0.000182116	-4.21E-05	-3.01E-05	-3.17E-05	-2.25E-05	-1.14E-05	3.38E-05	3.48E-06	-7.82E-07	2.41E-06	7.08E-06	-3.90E-06
1.075	-3.70E-05	-7.74E-05	-0.000145285	-3.80E-05	-3.04E-05	-3.19E-05	-2.33E-05	-7.83E-06	2.96E-05	2.11E-06	-1.80E-07	6.84E-07	6.63E-06	-4.36E-06
1.076	-3.85E-05	-7.57E-05	-0.000229699	-3.57E-05	-3.28E-05	-3.24E-05	-2.43E-05	-6.55E-06	1.50E-05	1.64E-06	1.65E-07	-6.38E-07	7.20E-06	-4.63E-06
1.077	-4.59E-05	-7.29E-05	-0.000172057	-3.44E-05	-3.65E-05	-3.12E-05	-2.46E-05	-3.31E-06	1.63E-05	2.02E-06	1.41E-06	-6.23E-07	6.55E-06	-5.45E-06
1.078	-5.31E-05	-6.98E-05	-0.000115666	-3.30E-05	-3.78E-05	-2.87E-05	-2.36E-05	1.43E-06	4.44E-05	3.68E-06	3.10E-06	3.56E-07	4.11E-06	-6.18E-06
1.079	-5.53E-05	-6.90E-05	-9.36E-05	-3.48E-05	-3.63E-05	-2.61E-05	-2.43E-05	1.21E-06	7.31E-05	4.27E-06	2.97E-06	8.72E-07	2.79E-06	-4.53E-06
1.08	-5.43E-05	-6.90E-05	-9.56E-05	-3.91E-05	-3.35E-05	-2.35E-05	-2.58E-05	-6.85E-06	7.44E-05	3.20E-06	1.97E-06	4.32E-07	9.99E-07	-1.77E-06
1.081	-5.07E-05	-6.71E-05	-0.000100253	-4.27E-05	-3.10E-05	-2.43E-05	-2.64E-05	-1.87E-05	5.34E-05	3.22E-06	2.71E-06	-4.08E-07	-9.45E-07	-8.93E-07
1.082	-4.57E-05	-6.52E-05	-0.000107529	-4.45E-05	-2.89E-05	-2.69E-05	-2.61E-05	-2.63E-05	1.83E-05	6.08E-06	4.19E-06	-1.12E-06	5.45E-07	-1.46E-06
1.083	-3.91E-05	-6.23E-05	-0.000126636	-3.90E-05	-2.75E-05	-2.72E-05	-2.48E-05	-3.04E-05	-3.72E-05	9.29E-06	4.97E-06	-1.43E-06	1.86E-06	-1.65E-06
1.084	-3.27E-05	-5.75E-05	-0.000161569	-2.46E-05	-2.76E-05	-2.63E-05	-2.36E-05	-3.51E-05	-0.000105733	9.50E-06	6.10E-06	2.32E-07	4.91E-07	-1.66E-06
1.085	-2.76E-05	-5.32E-05	-0.000201844	-9.87E-06	-2.95E-05	-2.53E-05	-2.22E-05	-3.81E-05	-0.000163237	8.94E-06	8.50E-06	1.57E-06	-1.16E-06	-2.35E-06
1.086	-2.23E-05	-5.32E-05	-0.000240069	-6.51E-06	-3.10E-05	-2.52E-05	-2.18E-05	-3.67E-05	-0.000186257	1.02E-05	1.17E-05	1.32E-06	-6.70E-07	-1.25E-06
1.087	-1.96E-05	-5.42E-05	-0.00027641	-1.15E-05	-3.12E-05	-2.89E-05	-2.34E-05	-3.50E-05	-0.000174727	1.24E-05	1.41E-05	-2.52E-08	6.87E-07	5.40E-07
1.088	-2.06E-05	-5.39E-05	-0.000306672	-1.71E-05	-3.09E-05	-4.35E-05	-2.54E-05	-4.28E-05	-0.000137083	1.33E-05	1.52E-05	-4.25E-07	6.96E-07	-1.33E-06
1.089	-2.26E-05	-5.45E-05	-0.000316606	-2.42E-05	-3.12E-05	-6.52E-05	-2.60E-05	-6.74E-05	-9.06E-05	1.30E-05	1.56E-05	-2.28E-07	-2.99E-07	-8.82E-06
1.09	-2.38E-05	-5.67E-05	-0.000296098	-3.25E-05	-3.38E-05	-7.41E-05	-2.74E-05	-9.11E-05	-5.73E-05	1.20E-05	1.67E-05	-1.13E-06	-1.01E-06	-1.71E-05
1.091	-2.53E-05	-6.04E-05	-0.000265189	-3.88E-05	-3.66E-05	-5.92E-05	-2.98E-05	-8.22E-05	-4.74E-05	1.01E-05	1.85E-05	-2.76E-06	-2.86E-07	-2.12E-05
1.092	-2.66E-05	-6.23E-05	-0.000213652	-4.22E-05	-3.86E-05	-3.09E-05	-3.14E-05	-3.95E-05	-5.83E-05	8.38E-06	2.05E-05	-3.35E-06	1.89E-06	-2.29E-05
1.093	-2.55E-05	-6.14E-05	-8.71E-05	-4.29E-05	-3.98E-05	-7.30E-06	-3.11E-05	9.55E-06	-7.67E-05	8.45E-06	2.20E-05	-1.60E-06	4.05E-06	-2.41E-05
1.094	-2.14E-05	-5.95E-05	8.04E-05	-4.35E-05	-4.24E-05	4.10E-06	-2.95E-05	3.24E-05	-8.43E-05	9.94E-06	2.41E-05	9.35E-07	4.85E-06	-2.41E-05
1.095	-1.74E-05	-5.88E-05	0.000140091	-4.77E-05	-4.77E-05	4.82E-06	-2.68E-05	2.16E-05	-7.34E-05	1.10E-05	2.64E-05	2.41E-06	5.48E-06	-2.30E-05
1.096	-1.56E-05	-5.78E-05	3.22E-05	-5.56E-05	-5.43E-05	-1.83E-06	-2.45E-05	-2.29E-06	-6.77E-05	9.79E-06	2.69E-05	2.29E-06	7.50E-06	-2.18E-05
1.097	-1.45E-05	-5.80E-05	-0.000107856	-6.42E-05	-5.85E-05	-1.45E-05	-2.44E-05	-2.02E-05	-8.28E-05	7.72E-06	2.55E-05	2.68E-06	1.01E-05	-2.07E-05
1.098	-1.26E-05	-6.05E-05	-0.000153514	-7.06E-05	-5.93E-05	-2.80E-05	-2.51E-05	-3.48E-05	-0.000106079	6.86E-06	2.35E-05	2.81E-06	1.11E-05	-1.92E-05
1.099	-1.05E-05	-6.15E-05	-0.000143102	-7.28E-05	-5.77E-05	-3.65E-05	-2.51E-05	-5.11E-05	-0.00011685	6.87E-06	2.03E-05	1.58E-06	1.18E-05	-1.83E-05
1.1	-1.06E-05	-6.00E-05	-0.00014161	-7.26E-05	-5.29E-05	-3.83E-05	-2.43E-05	-6.81E-05	-0.000107734	6.68E-06	1.57E-05	-3.96E-09	1.34E-05	-1.84E-05
1.101	-1.15E-05	-5.78E-05	-0.000143796	-7.07E-05	-4.61E-05	-3.89E-05	-2.35E-05	-8.29E-05	-8.16E-05	6.51E-06	1.12E-05	-2.94E-07	1.48E-05	-1.74E-05
1.102	-1.13E-05	-5.69E-05	-0.000138151	-6.56E-05	-4.36E-05	-4.21E-05	-2.39E-05	-8.15E-05	-5.67E-05	6.28E-06	6.65E-06	1.79E-08	1.60E-05	-1.54E-05
1.103	-1.19E-05	-5.67E-05	-0.000144782	-5.80E-05	-4.61E-05	-4.47E-05	-2.21E-05	-5.76E-05	-5.21E-05	6.46E-06	9.76E-07	3.45E-07	1.69E-05	-1.40E-05
1.104	-1.55E-05	-5.81E-05	-0.00017268	-5.14E-05	-4.91E-05	-4.72E-05	-1.90E-05	-2.36E-05	-5.63E-05	6.29E-06	-6.40E-06	5.72E-07	1.65E-05	-1.36E-05
1.105	-2.34E-05	-5.87E-05	-0.000180475	-4.58E-05	-5.01E-05	-5.14E-05	-1.80E-05	9.70E-06	-4.21E-05	4.45E-06	-1.42E-05	-1.92E-07	1.49E-05	-1.36E-05
1.106	-3.27E-05	-5.82E-05	-0.000148616	-3.93E-05	-4.77E-05	-5.30E-05	-1.65E-05	3.66E-05	1.07E-06	2.18E-06	-2.20E-05	-2.30E-06	1.41E-05	-1.18E-05
1.107	-3.74E-05	-5.72E-05	-0.000137157	-3.37E-05	-4.43E-05	-4.81E-05	-1.75E-05	5.30E-05	5.20E-05	1.49E-06	-2.77E-05	-4.99E-06	1.46E-05	-9.22E-06
1.108	-3.71E-05	-5.68E-05	-0.000179127	-2.89E-05	-4.17E-05	-4.12E-05	-1.93E-05	6.37E-05	7.22E-05	2.32E-06	-3.19E-05	-6.09E-06	1.40E-05	-7.03E-06
1.109	-3.33E-05	-5.67E-05	-0.000204513	-2.75E-05	-3.96E-05	-3.60E-05	-2.12E-05	7.77E-05	5.79E-05	2.84E-06	-3.53E-05	-5.98E-06	1.28E-05	-3.20E-06
1.11	-2.91E-05	-5.72E-05	-0.00010339	-3.01E-05	-3.73E-05	-3.37E-05	-2.21E-05	9.53E-05	3.65E-05	2.33E-06	-3.68E-05	-6.83E-06	1.20E-05	8.90E-07
1.111	-2.62E-05	-5.75E-05	9.25E-05	-3.24E-05	-3.53E-05	-3.27E-05	-2.30E-05	0.000110989	2.54E-05	6.49E-07	-3.87E-05	-9.17E-06	1.15E-05	3.59E-06
1.112	-2.63E-05	-5.62E-05	0.000198617	-3.51E-05	-3.58E-05	-3.25E-05	-2.55E-05	0.000115347	2.82E-05	-1.87E-06	-4.20E-05	-1.19E-05	9.87E-06	3.81E-06
1.113	-2.55E-05	-5.50E-05	0.000154663	-3.56E-05	-3.82E-05	-3.13E-05	-2.66E-05	9.09E-05	4.38E-05	-3.07E-06	-4.63E-05	-1.33E-05	8.41E-06	2.17E-06
1.114	-2.21E-05	-5.37E-05	5.37E-05	-3.38E-05	-3.86E-05	-2.90E-05	-2.75E-05	2.63E-05	5.85E-05	-2.95E-06	-5.02E-05	-1.37E-05	7.77E-06	9.30E-08
1.115	-1.93E-05	-5.32E-05	-2.05E-05	-3.37E-05	-3.71E-05	-2.77E-05	-2.72E-05	-6.07E-05	5.92E-05	-2.31E-06	-5.38E-05	-1.36E-05	6.95E-06	-2.16E-06
1.116	-1.95E-05	-5.31E-05	-6.01E-05	-3.66E-05	-3.59E-05	-2.89E-05	-2.60E-05	-0.000131669	4.65E-05	-1.90E-06	-5.63E-05	-1.43E-05	6.20E-06	-4.36E-06
1.117	-2.19E-05	-5.27E-05	-8.25E-05	-4.17E-05	-3.48E-05	-3.37E-05	-2.49E-05	-0.000166947	2.87E-05	-2.90E-06	-5.71E-05	-1.63E-05	5.51E-06	-7.02E-06
1.118	-2.37E-05	-5.27E-05	-9.91E-05	-4.71E-05	-3.30E-05	-3.84E-05	-2.55E-05	-0.000179286	9.04E-06	-4.93E-06	-5.55E-05	-1.89E-05	4.99E-06	-9.55E-06
1.119	-2.48E-05	-5.28E-05	-0.000112591	-5.09E-05	-2.88E-05	-4.14E-05	-2.47E-05	-0.000189026	-1.60E-05	-7.10E-06	-5.06E-05	-2.06E-05	4.62E-06	-1.17E-05
1.12	-2.48E-05	-5.25E-05	-0.000119802	-5.22E-05	-2.32E-05	-4.27E-05	-2.21E-05	-0.000191768	-3.78E-05	-7.40E-06	-4.35E-05	-1.98E-05	5.10E-06	-1.41E-05
1.121	-2.38E-05	-5.16E-05	-0.000122745	-5.25E-05	-1.75E-05	-4.33E-05	-2.00E-05	-0.000170541	-5.13E-05	-5.21E-06	-3.67E-05	-1.67E-05	6.20E-06	-1.79E-05
1.122	-2.18E-05	-5.09E-05	-0.000122087	-5.21E-05	-1.47E-05	-4.33E-05	-1.87E-05	-0.000124889	-5.97E-05	-2.13E-06	-3.12E-05	-1.32E-05	6.89E-06	-2.24E-05
1.123	-2.06E-05	-4.97E-05	-0.000122541	-5.25E-05	-1.50E-05	-4.29E-05	-1.79E-05	-7.31E-05	-6.61E-05	-2.28E-07	-2.68E-05	-1.16E-05	7.09E-06	-2.76E-05
1.124	-2.12E-05	-4.79E-05	-0.000124043	-5.24E-05	-1.55E-05	-4.09E-05	-1.74E-05	-2.73E-05	-6.96E-05	2.79E-07	-2.23E-05	-1.18E-05	7.99E-06	-3.35E-05
1.125	-2.31E-05	-4.65E-05	-0.000127694	-5.07E-05	-1.68E-05	-3.76E-05	-1.70E-05	3.83E-06	-7.28E-05	-1.80E-07	-1.71E-05	-1.38E-05	9.13E-06	-3.81E-05
1.126	-2.35E-05	-4.72E-05	-0.000128024	-4.61E-05	-1.91E-05	-3.56E-05	-1.75E-05	9.46E-06	-7.30E-05	-8.84E-07	-1.28E-05	-1.60E-05	9.00E-06	-4.14E-05
1.127	-2.35E-05	-4.83E-05	-0.000123934	-4.03E-05	-2.22E-05	-3.60E-05	-1.97E-05	-9.48E-06	-6.95E-05	-2.26E-06	-1.02E-05	-1.72E-05	7.56E-06	-4.43E-05
1.128	-2.46E-05	-4.81E-05	-0.000117148	-3.68E-05	-2.53E-05	-3.80E-05	-2.09E-05	-3.58E-05	-6.07E-05	-4.32E-06	-8.51E-06	-1.68E-05	5.68E-06	-4.70E-05
1.129	-2.47E-05	-4.71E-05	-0.000109444	-3.69E-05	-2.86E-05	-4.02E-05	-2.21E-05	-5.35E-05	-4.12E-05	-5.27E-06	-6.62E-06	-1.58E-05	3.65E-06	-4.94E-05
1.13	-2.49E-05	-4.64E-05	-0.000104651	-3.82E-05	-3.12E-05	-4.26E-05	-2.24E-05	-5.80E-05	-1.39E-05	-4.28E-06	-3.90E-06	-1.60E-05	2.33E-06	-4.95E-05
1.131	-2.70E-05	-4.78E-05	-0.000107938	-4.02E-05	-3.21E-05	-4.47E-05	-2.19E-05	-5.45E-05	2.23E-05	-2.67E-06	-1.56E-06	-1.64E-05	1.53E-06	-4.74E-05
1.132	-2.79E-05	-4.84E-05	-0.000111776	-4.08E-05	-3.39E-05	-4.31E-05	-2.20E-05	-5.56E-05	7.27E-05	-2.23E-06	-7.24E-07	-1.47E-05	8.92E-07	-4.69E-05
1.133	-2.64E-05	-4.69E-05	-0.000105156	-3.59E-05	-3.76E-05	-3.98E-05	-2.14E-05	-6.17E-05	0.000115155	-2.00E-06	-1.35E-06	-1.27E-05	1.36E-06	-4.75E-05
1.134	-2.60E-05	-4.46E-05	-8.73E-05	-2.82E-05	-3.82E-05	-4.17E-05	-1.93E-05	-7.59E-05	0.000113647	-1.60E-06	-3.01E-06	-1.29E-05	1.88E-06	-4.87E-05
1.135	-2.61E-05	-4.42E-05	-4.94E-05	-2.17E-05	-3.56E-05	-4.55E-05	-1.90E-05	-0.000113923	7.12E-05	-6.80E-07	-5.23E-06	-1.37E-05	1.15E-06	-5.01E-05
1.136	-2.57E-05	-4.24E-05	-9.44E-06	-1.76E-05	-3.36E-05	-4.51E-05	-1.87E-05	-0.000143909	2.71E-06	-1.89E-07	-7.26E-06	-1.34E-05	-6.60E-08	-4.82E-05
1.137	-2.71E-05	-3.99E-05	-2.94E-05	-1.64E-05	-3.36E-05	-4.30E-05	-1.79E-05	-0.000131652	-7.98E-05	-7.93E-07	-7.35E-06	-1.23E-05	-1.72E-06	-4.47E-05
1.138	-2.74E-05	-3.78E-05	-9.97E-05	-1.91E-05	-3.49E-05	-4.35E-05	-1.87E-05	-9.79E-05	-0.00013527	-1.38E-06	-6.93E-06	-1.15E-05	-2.74E-06	-4.10E-05
1.139	-2.75E-05	-3.80E-05	-0.000153352	-2.43E-05	-3.61E-05	-4.45E-05	-1.92E-05	-5.39E-05	-0.000148949	-8.71E-07	-7.22E-06	-1.25E-05	-2.38E-06	-3.83E-05
1.14	-3.09E-05	-4.03E-05	-0.000162063	-3.16E-05	-3.71E-05	-4.23E-05	-1.79E-05	-1.05E-05	-0.000142795	-3.13E-07	-6.86E-06	-1.36E-05	-2.17E-06	-3.72E-05
1.141	-3.51E-05	-4.15E-05	-0.000141268	-3.84E-05	-3.77E-05	-3.76E-05	-1.74E-05	2.07E-05	-0.000145227	-9.29E-08	-5.11E-06	-1.33E-05	-2.19E-06	-3.92E-05
1.142	-3.74E-05	-4.43E-05	-0.000124269	-4.14E-05	-3.98E-05	-3.57E-05	-1.94E-05	3.51E-05	-0.000167595	7.88E-07	-3.19E-06	-1.34E-05	-2.28E-06	-4.54E-05
1.143	-3.83E-05	-4.78E-05	-0.000126293	-4.16E-05	-4.26E-05	-3.85E-05	-2.12E-05	4.03E-05	-0.000183102	7.18E-07	-2.17E-06	-1.38E-05	-2.61E-06	-5.65E-05
1.144	-3.90E-05	-4.96E-05	-0.000143957	-4.26E-05	-4.41E-05	-4.20E-05	-2.18E-05	4.80E-05	-0.000159605	4.23E-07	-1.90E-06	-1.31E-05	-2.69E-06	-6.98E-05
1.145	-3.92E-05	-4.98E-05	-0.000162002	-4.65E-05	-4.47E-05	-4.20E-05	-2.15E-05	5.62E-05	-0.000104214	1.06E-06	-1.23E-06	-1.15E-05	-2.02E-06	-7.94E-05
1.146	-3.86E-05	-5.13E-05	-0.000166148	-5.05E-05	-4.47E-05	-3.92E-05	-2.09E-05	6.07E-05	-6.14E-05	2.19E-06	1.51E-06	-1.01E-05	-3.42E-07	-8.31E-05
1.147	-3.67E-05	-5.36E-05	-0.000151651	-5.23E-05	-4.43E-05	-3.65E-05	-2.02E-05	5.91E-05	-5.12E-05	3.26E-06	5.16E-06	-8.40E-06	2.50E-06	-8.19E-05
1.148	-3.61E-05	-5.58E-05	-0.000129909	-5.42E-05	-4.18E-05	-3.42E-05	-1.96E-05	5.43E-05	-4.58E-05	4.60E-06	7.70E-06	-6.25E-06	4.40E-06	-8.02E-05
1.149	-3.76E-05	-5.76E-05	-0.000111199	-5.80E-05	-3.85E-05	-3.00E-05	-1.96E-05	5.05E-05	-4.84E-06	5.92E-06	9.00E-06	-3.72E-06	3.73E-06	-8.23E-05
1.15	-3.89E-05	-5.94E-05	-9.77E-05	-6.17E-05	-3.64E-05	-2.23E-05	-2.15E-05	5.20E-05	7.24E-05	5.77E-06	1.04E-05	-1.51E-06	2.19E-06	-8.86E-05
1.151	-3.92E-05	-6.04E-05	-8.76E-05	-6.34E-05	-3.57E-05	-1.49E-05	-2.43E-05	5.75E-05	0.000148438	4.53E-06	1.20E-05	-4.14E-07	1.72E-06	-9.36E-05
1.152	-3.92E-05	-6.01E-05	-8.45E-05	-6.10E-05	-3.53E-05	-1.31E-05	-2.57E-05	6.28E-05	0.000183197	4.04E-06	1.35E-05	-9.98E-07	1.67E-06	-9.42E-05
1.153	-3.85E-05	-5.96E-05	-9.03E-05	-5.41E-05	-3.54E-05	-1.34E-05	-2.54E-05	6.18E-05	0.000168404	4.78E-06	1.47E-05	-1.68E-06	1.24E-06	-9.25E-05
1.154	-3.82E-05	-5.93E-05	-0.000100681	-4.28E-05	-3.63E-05	-1.16E-05	-2.55E-05	5.53E-05	0.000123333	6.45E-06	1.56E-05	-8.50E-07	1.49E-06	-9.02E-05
1.155	-3.93E-05	-5.78E-05	-0.000107099	-3.26E-05	-3.78E-05	-1.09E-05	-2.44E-05	4.76E-05	7.07E-05	9.32E-06	1.63E-05	1.04E-06	3.28E-06	-8.73E-05
1.156	-4.05E-05	-5.47E-05	-0.000104245	-3.11E-05	-3.88E-05	-1.49E-05	-2.28E-05	4.05E-05	2.19E-05	1.17E-05	1.77E-05	3.23E-06	5.64E-06	-8.54E-05
1.157	-4.00E-05	-5.31E-05	-9.82E-05	-3.64E-05	-3.91E-05	-2.19E-05	-2.42E-05	3.40E-05	-8.75E-06	1.30E-05	2.00E-05	5.38E-06	7.56E-06	-8.35E-05
1.158	-3.92E-05	-5.30E-05	-9.96E-05	-3.98E-05	-3.91E-05	-2.69E-05	-2.49E-05	2.76E-05	-9.38E-06	1.45E-05	2.12E-05	6.10E-06	8.85E-06	-8.04E-05
1.159	-3.81E-05	-5.25E-05	-0.000112119	-3.51E-05	-3.85E-05	-2.86E-05	-2.32E-05	2.14E-05	9.38E-06	1.47E-05	2.11E-05	3.83E-06	9.40E-06	-7.68E-05
1.16	-3.67E-05	-5.22E-05	-0.000127475	-2.71E-05	-3.92E-05	-2.73E-05	-2.08E-05	1.87E-05	2.26E-05	1.38E-05	1.96E-05	4.90E-07	1.01E-05	-7.16E-05
1.161	-3.76E-05	-5.02E-05	-9.97E-05	-2.52E-05	-3.72E-05	-2.38E-05	-1.48E-05	1.78E-05	2.03E-05	1.27E-05	1.93E-05	-7.49E-08	1.22E-05	-6.51E-05
1.162	-3.92E-05	-4.78E-05	-3.58E-07	-2.68E-05	-3.41E-05	-2.28E-05	-1.01E-05	1.78E-05	1.41E-06	1.20E-05	2.10E-05	1.41E-06	1.43E-05	-5.92E-05
1.163	-3.97E-05	-4.67E-05	8.57E-05	-2.29E-05	-3.09E-05	-2.47E-05	-9.78E-06	1.71E-05	-5.42E-05	1.28E-05	2.29E-05	2.49E-06	1.42E-05	-5.52E-05
1.164	-3.88E-05	-4.72E-05	4.73E-05	-1.60E-05	-2.62E-05	-2.74E-05	-1.09E-05	1.54E-05	-0.000124941	1.34E-05	2.31E-05	2.38E-06	1.34E-05	-5.35E-05
1.165	-3.78E-05	-4.92E-05	-7.05E-05	-1.05E-05	-2.51E-05	-3.17E-05	-1.23E-05	1.10E-05	-0.000160648	1.29E-05	2.21E-05	4.77E-07	1.40E-05	-5.33E-05
1.166	-3.68E-05	-5.12E-05	-0.000133387	-1.02E-05	-2.60E-05	-3.52E-05	-1.20E-05	6.81E-06	-0.000149759	1.17E-05	2.16E-05	-4.81E-07	1.52E-05	-5.41E-05
1.167	-3.57E-05	-5.07E-05	-0.000123111	-9.18E-06	-2.87E-05	-3.72E-05	-1.21E-05	6.65E-06	-0.000110344	1.09E-05	2.08E-05	-1.41E-06	1.54E-05	-5.43E-05
1.168	-3.61E-05	-4.81E-05	-9.35E-05	-5.50E-06	-3.26E-05	-3.72E-05	-1.29E-05	8.16E-06	-6.98E-05	9.14E-06	1.99E-05	-2.60E-06	1.36E-05	-5.25E-05
1.169	-3.58E-05	-4.79E-05	-8.21E-05	-6.33E-06	-3.41E-05	-3.92E-05	-1.35E-05	1.19E-05	-4.81E-05	6.64E-06	1.83E-05	-2.72E-06	1.01E-05	-5.04E-05
1.17	-3.63E-05	-5.01E-05	-8.86E-05	-1.30E-05	-3.37E-05	-4.22E-05	-1.49E-05	1.40E-05	-4.39E-05	4.26E-06	1.76E-05	-1.81E-06	6.21E-06	-4.87E-05
1.171	-3.73E-05	-5.29E-05	-9.75E-05	-2.21E-05	-3.28E-05	-4.48E-05	-1.68E-05	1.46E-05	-4.15E-05	1.72E-06	1.81E-05	-8.04E-07	4.01E-06	-4.68E-05
1.172	-3.82E-05	-5.42E-05	-0.000101614	-3.09E-05	-3.15E-05	-4.71E-05	-1.78E-05	1.33E-05	-2.89E-05	-1.32E-06	1.88E-05	-6.98E-07	3.92E-06	-4.37E-05
1.173	-3.86E-05	-5.41E-05	-9.99E-05	-3.65E-05	-2.92E-05	-4.82E-05	-1.72E-05	1.24E-05	-8.49E-06	-4.95E-06	1.95E-05	-1.17E-06	4.35E-06	-4.01E-05
1.174	-3.68E-05	-5.35E-05	-9.68E-05	-3.89E-05	-2.65E-05	-4.89E-05	-1.54E-05	1.03E-05	1.11E-05	-8.11E-06	2.05E-05	-1.98E-06	4.30E-06	-3.62E-05
1.175	-3.38E-05	-5.23E-05	-9.62E-05	-4.18E-05	-2.33E-05	-4.84E-05	-1.33E-05	8.15E-06	2.71E-05	-9.88E-06	2.34E-05	-2.75E-06	3.94E-06	-3.34E-05
1.176	-3.26E-05	-5.04E-05	-9.83E-05	-4.31E-05	-2.08E-05	-4.84E-05	-1.31E-05	6.85E-06	4.35E-05	-1.11E-05	2.90E-05	-3.38E-06	3.61E-06	-3.30E-05
1.177	-3.29E-05	-4.76E-05	-9.65E-05	-4.18E-05	-1.98E-05	-4.77E-05	-1.42E-05	5.49E-06	6.09E-05	-1.29E-05	3.75E-05	-2.20E-06	3.50E-06	-3.37E-05
1.178	-3.17E-05	-4.40E-05	-9.01E-05	-3.87E-05	-2.05E-05	-4.14E-05	-1.41E-05	2.36E-06	7.59E-05	-1.43E-05	4.78E-05	4.83E-07	3.59E-06	-3.43E-05
1.179	-2.98E-05	-4.21E-05	-8.19E-05	-3.81E-05	-2.25E-05	-2.78E-05	-1.34E-05	-2.42E-06	8.57E-05	-1.44E-05	5.83E-05	1.85E-06	4.45E-06	-3.46E-05
1.18	-2.81E-05	-4.22E-05	-7.41E-05	-4.04E-05	-2.10E-05	-1.70E-05	-1.23E-05	-5.34E-06	8.95E-05	-1.36E-05	6.73E-05	1.53E-07	5.50E-06	-3.45E-05
1.181	-2.74E-05	-4.36E-05	-6.78E-05	-4.39E-05	-4.07E-06	-1.85E-05	-1.08E-05	-5.54E-06	8.82E-05	-1.22E-05	7.37E-05	-2.13E-06	6.27E-06	-3.46E-05
1.182	-2.68E-05	-4.56E-05	-6.75E-05	-4.67E-05	4.83E-05	-3.09E-05	-1.02E-05	-2.37E-06	8.43E-05	-1.11E-05	7.85E-05	-3.69E-06	6.50E-06	-3.53E-05
1.183	-2.60E-05	-4.96E-05	-7.33E-05	-4.87E-05	0.000115472	-4.66E-05	-1.12E-05	2.79E-06	7.77E-05	-1.16E-05	8.27E-05	-4.41E-06	5.62E-06	-3.64E-05
1.184	-2.46E-05	-5.40E-05	-7.98E-05	-4.88E-05	0.000134132	-5.94E-05	-1.27E-05	9.10E-06	6.86E-05	-1.26E-05	8.37E-05	-3.62E-06	4.95E-06	-3.76E-05
1.185	-2.35E-05	-5.61E-05	-8.63E-05	-4.97E-05	8.84E-05	-6.72E-05	-1.40E-05	1.41E-05	5.77E-05	-1.28E-05	7.97E-05	-3.24E-06	4.76E-06	-3.92E-05
1.186	-2.32E-05	-5.69E-05	-9.39E-05	-4.93E-05	1.43E-05	-7.06E-05	-1.64E-05	1.88E-05	4.61E-05	-1.35E-05	7.29E-05	-4.38E-06	4.35E-06	-4.33E-05
1.187	-2.34E-05	-5.52E-05	-0.000101893	-4.51E-05	-6.20E-05	-6.84E-05	-1.82E-05	2.65E-05	3.50E-05	-1.55E-05	6.35E-05	-5.49E-06	4.50E-06	-4.87E-05
1.188	-2.24E-05	-5.19E-05	-0.00011633	-4.37E-05	-0.000117929	-6.05E-05	-1.86E-05	3.45E-05	2.93E-05	-1.73E-05	5.33E-05	-5.30E-06	4.84E-06	-5.38E-05
1.189	-2.20E-05	-4.93E-05	-0.000143214	-4.52E-05	-0.000145337	-5.20E-05	-1.73E-05	3.60E-05	2.92E-05	-1.81E-05	4.51E-05	-4.63E-06	3.97E-06	-5.75E-05
1.19	-2.02E-05	-4.56E-05	-0.000177939	-4.37E-05	-0.000148463	-4.57E-05	-1.76E-05	3.08E-05	1.98E-05	-1.78E-05	3.60E-05	-5.26E-06	4.56E-06	-6.09E-05
1.191	-1.68E-05	-4.07E-05	-0.00018959	-3.40E-05	-0.000130078	-4.35E-05	-1.96E-05	2.58E-05	3.16E-06	-1.61E-05	2.55E-05	-6.62E-06	4.75E-06	-6.53E-05
1.192	-1.33E-05	-3.44E-05	-0.000162216	-2.10E-05	-0.000105815	-4.38E-05	-2.09E-05	2.44E-05	-1.28E-06	-1.54E-05	1.39E-05	-7.59E-06	3.01E-06	-6.94E-05
1.193	-1.05E-05	-2.97E-05	-0.000167404	-1.81E-05	-8.05E-05	-4.53E-05	-2.16E-05	2.33E-05	1.34E-06	-1.74E-05	4.64E-07	-8.72E-06	1.86E-06	-7.19E-05
1.194	-8.00E-06	-2.81E-05	-0.000220678	-2.88E-05	-6.32E-05	-4.78E-05	-2.39E-05	2.51E-05	-6.44E-06	-2.05E-05	-1.46E-05	-1.00E-05	2.81E-06	-7.14E-05
1.195	-4.54E-06	-2.75E-05	-0.000219933	-4.83E-05	-4.94E-05	-5.07E-05	-2.66E-05	3.96E-05	-2.00E-05	-2.29E-05	-3.25E-05	-1.20E-05	4.95E-06	-6.94E-05
1.196	-1.85E-06	-2.87E-05	-0.000143384	-6.96E-05	-2.82E-05	-5.42E-05	-2.79E-05	7.31E-05	-2.56E-05	-2.42E-05	-5.31E-05	-1.53E-05	5.77E-06	-6.84E-05
1.197	-6.19E-07	-3.08E-05	-0.000106722	-8.81E-05	-7.89E-06	-5.63E-05	-2.90E-05	9.80E-05	-1.62E-05	-2.49E-05	-7.47E-05	-1.97E-05	6.36E-06	-6.98E-05
1.198	-1.39E-06	-3.22E-05	-0.000166983	-0.000101178	-2.61E-06	-5.40E-05	-3.00E-05	7.86E-05	-7.36E-07	-2.52E-05	-9.41E-05	-2.35E-05	6.17E-06	-7.23E-05
1.199	-3.44E-06	-3.40E-05	-0.000216675	-0.000109496	-1.70E-05	-4.85E-05	-3.09E-05	1.14E-05	1.06E-05	-2.53E-05	-0.000110206	-2.64E-05	4.94E-06	-7.55E-05
1.2	-6.93E-06	-3.58E-05	-0.000145749	-0.000113407	-4.00E-05	-4.39E-05	-2.95E-05	-7.16E-05	2.40E-05	-2.46E-05	-0.000122317	-2.91E-05	2.53E-06	-7.89E-05
1.201	-1.02E-05	-3.63E-05	4.37E-07	-0.000109837	-6.40E-05	-4.09E-05	-2.71E-05	-0.000127667	4.81E-05	-2.25E-05	-0.000129624	-3.02E-05	-5.95E-08	-8.12E-05
1.202	-1.17E-05	-3.52E-05	7.02E-05	-9.73E-05	-8.40E-05	-3.91E-05	-2.56E-05	-0.000136962	7.19E-05	-1.84E-05	-0.000132244	-2.87E-05	-9.69E-07	-8.24E-05
1.203	-1.21E-05	-3.25E-05	1.57E-05	-7.46E-05	-9.64E-05	-3.89E-05	-2.52E-05	-0.000106797	7.61E-05	-1.37E-05	-0.000132314	-2.70E-05	5.63E-07	-8.28E-05
1.204	-1.12E-05	-2.92E-05	-5.46E-05	-4.58E-05	-9.83E-05	-4.01E-05	-2.52E-05	-7.21E-05	6.11E-05	-1.13E-05	-0.000131263	-2.68E-05	2.40E-06	-8.27E-05
1.205	-8.02E-06	-2.74E-05	-4.47E-05	-1.84E-05	-9.36E-05	-4.35E-05	-2.48E-05	-7.00E-05	4.49E-05	-1.25E-05	-0.000129562	-2.75E-05	2.87E-06	-8.24E-05
1.206	-3.65E-06	-2.80E-05	3.39E-05	3.40E-06	-8.44E-05	-5.04E-05	-2.26E-05	-9.75E-05	4.61E-05	-1.47E-05	-0.000126897	-2.95E-05	2.91E-06	-8.14E-05
1.207	-2.87E-06	-2.90E-05	0.000141851	1.98E-05	-7.24E-05	-6.12E-05	-1.79E-05	-0.000122602	7.34E-05	-1.50E-05	-0.000121476	-3.20E-05	3.73E-06	-7.84E-05
1.208	-9.25E-06	-3.10E-05	0.000253021	2.78E-05	-5.92E-05	-7.08E-05	-1.39E-05	-0.000132535	0.000116276	-1.29E-05	-0.00011254	-3.38E-05	4.12E-06	-7.41E-05
1.209	-1.83E-05	-3.47E-05	0.000277368	3.03E-05	-4.85E-05	-7.32E-05	-1.06E-05	-0.000131986	0.000146995	-1.03E-05	-0.000101725	-3.38E-05	3.98E-06	-6.94E-05
1.21	-2.52E-05	-4.03E-05	0.000122883	3.50E-05	-4.32E-05	-7.03E-05	-6.29E-06	-0.000123037	0.000153679	-9.29E-06	-9.08E-05	-3.17E-05	5.30E-06	-6.64E-05
1.211	-2.73E-05	-4.66E-05	-0.000103004	3.94E-05	-4.19E-05	-6.52E-05	-3.02E-06	-0.000102803	0.00013605	-8.75E-06	-8.00E-05	-2.91E-05	7.46E-06	-6.33E-05
1.212	-2.58E-05	-4.99E-05	-0.000221996	3.94E-05	-4.04E-05	-5.81E-05	-1.67E-06	-8.48E-05	6.73E-05	-6.90E-06	-6.91E-05	-2.84E-05	9.30E-06	-5.62E-05
1.213	-2.22E-05	-5.07E-05	-0.000240405	3.54E-05	-3.64E-05	-4.72E-05	-4.74E-07	-8.07E-05	-4.90E-05	-7.43E-06	-5.78E-05	-2.91E-05	1.04E-05	-4.75E-05
1.214	-1.87E-05	-5.13E-05	-0.000260363	2.43E-05	-2.99E-05	-2.85E-05	-7.86E-07	-7.31E-05	-0.000166929	-1.46E-05	-4.55E-05	-3.02E-05	1.10E-05	-4.09E-05
1.215	-1.78E-05	-5.23E-05	-0.000306757	1.18E-05	-2.27E-05	-6.03E-06	-8.93E-07	-5.94E-05	-0.00023335	-2.26E-05	-3.38E-05	-3.15E-05	1.05E-05	-3.85E-05
1.216	-2.01E-05	-5.27E-05	-0.000323792	8.76E-07	-1.73E-05	1.60E-05	2.63E-07	-5.22E-05	-0.000239538	-2.53E-05	-2.38E-05	-3.24E-05	1.04E-05	-3.99E-05
1.217	-2.11E-05	-5.22E-05	-0.000320997	-5.74E-06	-1.47E-05	3.32E-05	5.41E-07	-4.76E-05	-0.000218366	-3.55E-05	-1.63E-05	-3.41E-05	1.08E-05	-4.62E-05
1.218	-1.46E-05	-5.25E-05	-0.000348169	-8.78E-06	-1.31E-05	3.92E-05	-1.93E-06	-4.11E-05	-0.000172988	-6.38E-05	-1.13E-05	-4.15E-05	1.09E-05	-5.31E-05
1.219	-6.37E-06	-5.47E-05	-0.000432115	-1.66E-05	-1.35E-05	3.44E-05	-5.67E-06	-3.33E-05	-0.00011313	-9.66E-05	-5.73E-06	-5.44E-05	1.06E-05	-5.23E-05
1.22	1.91E-07	-5.77E-05	-0.00057514	-2.94E-05	-1.52E-05	2.25E-05	-8.58E-06	-2.52E-05	-5.73E-05	-0.000112347	8.92E-08	-6.65E-05	1.03E-05	-4.57E-05
1.221	3.90E-06	-5.95E-05	-0.000728573	-4.24E-05	-1.06E-05	9.26E-06	-1.20E-05	-1.76E-05	-4.26E-05	-9.76E-05	7.28E-06	-7.17E-05	1.05E-05	-3.59E-05
1.222	6.08E-06	-5.91E-05	-0.000749724	-5.11E-05	-1.08E-06	-3.23E-06	-1.51E-05	-1.11E-05	-5.94E-05	-5.74E-05	1.43E-05	-6.88E-05	1.15E-05	-2.53E-05
1.223	1.08E-05	-5.99E-05	-0.000423518	-6.04E-05	8.92E-06	-1.44E-05	-1.65E-05	-3.52E-06	-7.09E-05	-9.72E-06	2.05E-05	-6.02E-05	1.27E-05	-1.40E-05
1.224	1.52E-05	-6.30E-05	0.000223826	-7.30E-05	1.27E-05	-2.61E-05	-1.53E-05	4.78E-06	-7.38E-05	3.31E-05	2.52E-05	-4.83E-05	1.35E-05	-1.63E-06
1.225	1.44E-05	-6.65E-05	0.000797928	-8.79E-05	1.11E-05	-3.64E-05	-1.34E-05	8.67E-06	-7.78E-05	6.95E-05	2.78E-05	-3.57E-05	1.44E-05	9.72E-06
1.226	7.27E-06	-6.97E-05	0.000880717	-9.78E-05	5.86E-06	-4.18E-05	-1.24E-05	5.93E-06	-8.18E-05	0.000100632	3.13E-05	-2.36E-05	1.46E-05	1.82E-05
1.227	-2.34E-06	-7.27E-05	0.000480091	-9.77E-05	-1.18E-06	-3.83E-05	-1.18E-05	-1.20E-06	-8.34E-05	0.000128508	3.59E-05	-1.20E-05	1.54E-05	2.49E-05
1.228	-1.26E-05	-7.54E-05	4.52E-05	-8.96E-05	-9.46E-06	-2.35E-05	-1.03E-05	-7.72E-06	-0.000117126	0.000151786	3.99E-05	3.13E-07	1.67E-05	3.30E-05
1.229	-2.22E-05	-7.85E-05	-6.16E-05	-7.81E-05	-1.85E-05	-5.71E-06	-9.31E-06	-1.00E-05	-0.000197305	0.000164431	4.22E-05	1.31E-05	1.70E-05	4.26E-05
1.23	-2.88E-05	-8.03E-05	7.81E-05	-6.67E-05	-2.66E-05	6.09E-06	-1.07E-05	-5.44E-06	-0.000281011	0.000161492	4.42E-05	2.53E-05	1.68E-05	5.35E-05
1.231	-3.12E-05	-7.93E-05	0.00021887	-5.89E-05	-3.19E-05	8.77E-06	-1.31E-05	4.27E-06	-0.000306105	0.000144754	4.66E-05	3.71E-05	1.71E-05	6.46E-05
1.232	-2.85E-05	-7.84E-05	0.000275313	-5.73E-05	-3.12E-05	3.99E-06	-1.58E-05	1.69E-05	-0.00027186	0.000123442	5.04E-05	4.94E-05	1.67E-05	7.38E-05
1.233	-2.38E-05	-7.94E-05	0.000251	-5.95E-05	-2.15E-05	-5.00E-06	-1.76E-05	2.74E-05	-0.000217199	0.000108125	5.51E-05	6.03E-05	1.55E-05	7.87E-05
1.234	-1.97E-05	-8.05E-05	0.00012781	-6.25E-05	-8.16E-06	-1.35E-05	-1.87E-05	3.17E-05	-0.000173591	0.000107126	5.99E-05	6.83E-05	1.48E-05	8.19E-05
1.235	-1.61E-05	-8.08E-05	-6.75E-05	-6.45E-05	-3.14E-06	-2.02E-05	-2.14E-05	3.08E-05	-0.000139395	0.000121904	6.30E-05	7.41E-05	1.39E-05	8.88E-05
1.236	-1.29E-05	-8.42E-05	-0.000250389	-6.25E-05	-9.90E-06	-2.72E-05	-2.52E-05	2.78E-05	-0.000101612	0.000142411	6.41E-05	7.88E-05	1.20E-05	0.000100462
1.237	-1.14E-05	-9.16E-05	-0.000364282	-5.41E-05	-2.37E-05	-3.52E-05	-2.90E-05	2.34E-05	-6.02E-05	0.000151767	6.50E-05	7.93E-05	1.01E-05	0.000112457
1.238	-1.17E-05	-9.89E-05	-0.000381351	-4.40E-05	-3.93E-05	-3.99E-05	-3.41E-05	2.10E-05	-2.53E-05	0.000141009	6.71E-05	7.44E-05	1.07E-05	0.000124236
1.239	-1.12E-05	-0.000106584	-0.000320482	-4.24E-05	-5.72E-05	-4.01E-05	-3.78E-05	2.12E-05	-2.47E-06	0.00011823	6.77E-05	6.75E-05	1.32E-05	0.000134855
1.24	-8.53E-06	-0.000112685	-0.000253418	-4.96E-05	-7.25E-05	-4.11E-05	-4.05E-05	2.04E-05	9.41E-06	9.99E-05	6.65E-05	6.00E-05	1.53E-05	0.000142112
1.241	-7.45E-06	-0.000114472	-0.000163302	-5.74E-05	-7.77E-05	-4.31E-05	-4.29E-05	1.72E-05	1.60E-05	8.78E-05	6.37E-05	5.00E-05	1.55E-05	0.000149217
1.242	-8.18E-06	-0.000106644	3.46E-05	-5.75E-05	-7.64E-05	-4.23E-05	-4.25E-05	1.59E-05	2.32E-05	7.23E-05	5.83E-05	3.78E-05	1.35E-05	0.000157417
1.243	-9.84E-06	-8.46E-05	0.000230056	-4.94E-05	-7.56E-05	-3.81E-05	-4.19E-05	1.95E-05	3.30E-05	4.69E-05	5.38E-05	2.73E-05	1.07E-05	0.000165248
1.244	-1.19E-05	-5.19E-05	0.000247236	-4.20E-05	-7.30E-05	-3.40E-05	-4.29E-05	2.14E-05	4.56E-05	2.12E-05	5.24E-05	1.95E-05	1.04E-05	0.000172478
1.245	-1.21E-05	-2.74E-05	0.000122321	-3.99E-05	-6.78E-05	-3.16E-05	-4.30E-05	2.38E-05	5.56E-05	1.01E-05	5.06E-05	1.40E-05	1.15E-05	0.000177345
1.246	-1.07E-05	-2.59E-05	-2.01E-06	-4.52E-05	-6.33E-05	-2.98E-05	-4.49E-05	2.42E-05	6.25E-05	7.29E-06	4.62E-05	1.01E-05	1.10E-05	0.000180222
1.247	-9.12E-06	-3.48E-05	-6.44E-05	-5.39E-05	-6.29E-05	-2.80E-05	-4.80E-05	2.19E-05	6.62E-05	1.36E-06	4.19E-05	7.27E-06	9.94E-06	0.000182373
1.248	-8.68E-06	-4.07E-05	-8.84E-05	-5.91E-05	-6.66E-05	-2.81E-05	-5.01E-05	2.05E-05	7.02E-05	-3.93E-06	3.72E-05	4.39E-06	1.03E-05	0.000185347
1.249	-9.17E-06	-4.32E-05	-0.000100409	-5.93E-05	-6.94E-05	-2.86E-05	-5.01E-05	1.98E-05	7.52E-05	4.05E-06	3.10E-05	1.86E-06	1.12E-05	0.000190582
1.25	-8.63E-06	-4.78E-05	-0.000124544	-5.70E-05	-6.71E-05	-2.81E-05	-5.08E-05	1.80E-05	8.17E-05	2.53E-05	2.26E-05	-6.11E-07	1.13E-05	0.000197314
1.251	-8.57E-06	-5.48E-05	-0.000168623	-5.34E-05	-5.93E-05	-3.04E-05	-5.29E-05	1.45E-05	8.97E-05	4.88E-05	1.21E-05	-3.17E-06	8.98E-06	0.000202321
1.252	-9.26E-06	-6.14E-05	-0.000218097	-4.86E-05	-5.03E-05	-3.57E-05	-5.50E-05	1.21E-05	9.75E-05	6.20E-05	1.27E-06	-4.67E-06	4.75E-06	0.000206106
1.253	-9.70E-06	-6.73E-05	-0.000242587	-4.36E-05	-4.44E-05	-3.97E-05	-5.73E-05	1.04E-05	0.000102362	6.01E-05	-8.50E-06	-5.08E-06	9.91E-07	0.000210742
1.254	-1.01E-05	-7.10E-05	-0.000229725	-3.84E-05	-4.41E-05	-4.08E-05	-5.84E-05	9.50E-06	0.000101356	4.52E-05	-1.61E-05	-4.76E-06	-1.81E-06	0.000215461
1.255	-1.02E-05	-7.19E-05	-0.000201553	-3.10E-05	-4.67E-05	-4.01E-05	-5.88E-05	9.02E-06	8.94E-05	1.90E-05	-2.21E-05	-4.79E-06	-4.31E-06	0.000219595
1.256	-1.10E-05	-7.18E-05	-0.00017954	-2.14E-05	-4.62E-05	-3.78E-05	-5.81E-05	8.69E-06	6.75E-05	-1.48E-05	-2.71E-05	-4.65E-06	-5.57E-06	0.000221309
1.257	-1.27E-05	-7.24E-05	-0.000170369	-1.53E-05	-4.19E-05	-3.40E-05	-5.78E-05	6.56E-06	4.50E-05	-4.73E-05	-3.28E-05	-4.59E-06	-5.32E-06	0.000221356
1.258	-1.48E-05	-7.28E-05	-0.000169879	-1.39E-05	-3.72E-05	-2.98E-05	-5.83E-05	2.81E-06	3.30E-05	-6.70E-05	-4.04E-05	-5.46E-06	-4.36E-06	0.00022144
1.259	-1.72E-05	-7.25E-05	-0.000173888	-1.58E-05	-3.34E-05	-2.59E-05	-5.95E-05	-7.68E-07	3.60E-05	-7.20E-05	-4.95E-05	-8.16E-06	-3.18E-06	0.000222741
1.26	-1.97E-05	-7.13E-05	-0.000175461	-1.95E-05	-3.14E-05	-2.41E-05	-5.94E-05	-4.40E-06	4.85E-05	-6.53E-05	-5.86E-05	-1.25E-05	-6.41E-07	0.000224074
1.261	-2.15E-05	-7.04E-05	-0.000172327	-2.19E-05	-3.17E-05	-2.54E-05	-5.92E-05	-8.25E-06	6.43E-05	-4.93E-05	-6.51E-05	-1.65E-05	3.53E-06	0.000225655
1.262	-2.39E-05	-7.11E-05	-0.000165944	-2.23E-05	-3.08E-05	-2.44E-05	-5.81E-05	-1.24E-05	8.38E-05	-2.74E-05	-6.78E-05	-1.75E-05	8.31E-06	0.000227025
1.263	-2.44E-05	-7.51E-05	-0.000159855	-2.51E-05	-2.86E-05	-1.97E-05	-5.64E-05	-1.66E-05	0.000107275	-8.42E-06	-6.89E-05	-1.58E-05	1.18E-05	0.000225682
1.264	-2.40E-05	-7.93E-05	-0.000155998	-3.00E-05	-2.79E-05	-1.74E-05	-5.40E-05	-1.92E-05	0.00012828	-6.43E-07	-6.74E-05	-1.41E-05	1.19E-05	0.000221801
1.265	-2.44E-05	-7.85E-05	-0.000153996	-3.40E-05	-3.03E-05	-1.94E-05	-5.18E-05	-2.05E-05	0.000137856	-2.24E-06	-6.16E-05	-1.46E-05	1.09E-05	0.000217856
1.266	-2.51E-05	-7.30E-05	-0.000152044	-3.47E-05	-3.18E-05	-2.44E-05	-4.96E-05	-2.18E-05	0.000132208	-2.76E-06	-5.26E-05	-1.67E-05	1.01E-05	0.000213515
1.267	-2.40E-05	-6.66E-05	-0.000149323	-3.39E-05	-2.96E-05	-3.07E-05	-4.80E-05	-2.33E-05	0.000115721	8.70E-07	-4.13E-05	-1.68E-05	8.72E-06	0.000208414
1.268	-2.09E-05	-6.59E-05	-0.000146837	-3.56E-05	8.92E-07	-3.64E-05	-4.95E-05	-2.39E-05	9.07E-05	1.05E-05	-2.59E-05	-1.42E-05	8.17E-06	0.000203524
1.269	-1.80E-05	-7.41E-05	-0.000143832	-3.91E-05	9.38E-05	-3.81E-05	-5.17E-05	-2.27E-05	5.88E-05	2.38E-05	-1.04E-05	-1.19E-05	9.12E-06	0.000200439
1.27	-1.56E-05	-8.78E-05	-0.0001394	-4.09E-05	0.000170066	-3.58E-05	-5.24E-05	-2.21E-05	2.30E-05	3.33E-05	2.29E-06	-9.97E-06	1.16E-05	0.00019889
1.271	-1.49E-05	-9.40E-05	-0.000134843	-4.11E-05	0.000140515	-4.31E-05	-5.20E-05	-2.20E-05	-7.97E-06	3.81E-05	1.52E-05	-7.39E-06	1.36E-05	0.00019777
1.272	-1.43E-05	-7.77E-05	-0.000131322	-4.09E-05	4.14E-05	-5.55E-05	-5.21E-05	-2.18E-05	-2.44E-05	3.77E-05	2.88E-05	-5.92E-06	1.28E-05	0.000195907
1.273	-1.31E-05	-5.32E-05	-0.000128598	-4.09E-05	-6.18E-05	-4.10E-05	-5.15E-05	-2.37E-05	-2.83E-05	3.31E-05	4.44E-05	-5.22E-06	1.02E-05	0.000189665
1.274	-1.19E-05	-3.72E-05	-0.000125168	-4.19E-05	-0.000132848	1.99E-06	-4.96E-05	-2.77E-05	-3.61E-05	2.43E-05	6.02E-05	-4.00E-06	6.71E-06	0.000181375
1.275	-8.80E-06	-2.41E-05	-0.000120728	-4.15E-05	-0.000178757	3.73E-05	-4.60E-05	-2.98E-05	-5.52E-05	1.04E-05	7.59E-05	-1.45E-06	3.23E-06	0.0001737
1.276	-6.05E-06	-1.52E-05	-0.000115879	-4.17E-05	-0.000203788	4.32E-05	-4.14E-05	-3.06E-05	-6.84E-05	-1.55E-05	9.00E-05	2.06E-06	1.31E-07	0.00016745
1.277	-3.14E-06	-1.03E-05	-0.000109436	-4.44E-05	-0.000203935	2.85E-05	-3.72E-05	-3.21E-05	-6.40E-05	-5.74E-05	0.000101609	5.58E-06	-8.42E-07	0.000163383
1.278	-1.56E-06	-1.01E-05	-9.99E-05	-4.91E-05	-0.00018231	8.73E-06	-3.49E-05	-3.28E-05	-5.35E-05	-0.000108931	0.000109975	7.88E-06	7.48E-08	0.00016138
1.279	-1.63E-06	-1.54E-05	-8.78E-05	-5.20E-05	-0.000150556	-1.12E-05	-3.32E-05	-3.11E-05	-4.83E-05	-0.000157577	0.000114095	8.04E-06	1.69E-06	0.000159868
1.28	-1.07E-06	-2.15E-05	-7.56E-05	-5.20E-05	-0.000118268	-2.96E-05	-3.10E-05	-2.57E-05	-4.50E-05	-0.000184502	0.000114544	6.04E-06	3.08E-06	0.000156358
1.281	-1.42E-06	-2.25E-05	-6.35E-05	-4.96E-05	-8.76E-05	-4.51E-05	-2.77E-05	-1.97E-05	-3.77E-05	-0.000180176	0.000110979	3.13E-06	3.22E-06	0.000149709
1.282	-2.26E-06	-1.17E-05	-5.32E-05	-4.46E-05	-6.16E-05	-5.99E-05	-2.53E-05	-1.54E-05	-2.80E-05	-0.000152748	0.00010381	5.00E-07	2.33E-06	0.000140228
1.283	-4.43E-06	6.02E-06	-4.72E-05	-3.77E-05	-3.81E-05	-7.08E-05	-2.44E-05	-1.17E-05	-1.98E-05	-0.000120204	9.31E-05	-1.64E-06	2.11E-06	0.000130203
1.284	-6.71E-06	1.50E-05	-4.88E-05	-2.97E-05	-1.91E-05	-7.48E-05	-2.46E-05	-6.75E-06	-1.42E-05	-9.34E-05	7.99E-05	-2.36E-06	3.76E-06	0.000120624
1.285	-8.82E-06	9.54E-06	-5.71E-05	-2.33E-05	-4.83E-06	-7.47E-05	-2.64E-05	-2.90E-06	-8.84E-06	-7.24E-05	6.42E-05	-9.61E-07	5.84E-06	0.00011
1.286	-9.47E-06	7.76E-09	-6.46E-05	-2.09E-05	1.53E-06	-7.42E-05	-2.88E-05	-2.81E-06	-3.65E-06	-5.19E-05	4.74E-05	5.00E-07	6.56E-06	9.73E-05
1.287	-9.70E-06	-6.49E-06	-6.32E-05	-1.96E-05	3.86E-06	-7.35E-05	-2.92E-05	-3.99E-06	-9.87E-07	-2.86E-05	2.91E-05	9.31E-07	5.17E-06	8.52E-05
1.288	-1.14E-05	-1.04E-05	-5.37E-05	-1.57E-05	3.84E-06	-7.14E-05	-2.65E-05	-3.97E-06	1.43E-07	-4.37E-06	9.44E-06	2.21E-06	3.35E-06	7.59E-05
1.289	-1.45E-05	-1.54E-05	-4.47E-05	-1.36E-05	1.79E-06	-6.95E-05	-2.23E-05	-1.56E-06	1.26E-06	1.66E-05	-1.09E-05	5.32E-06	2.69E-06	6.70E-05
1.29	-1.80E-05	-2.15E-05	-4.80E-05	-2.15E-05	-2.55E-06	-6.65E-05	-1.71E-05	2.77E-06	1.95E-06	3.20E-05	-3.18E-05	7.57E-06	2.69E-06	5.78E-05
1.291	-2.14E-05	-2.58E-05	-7.60E-05	-3.79E-05	-8.97E-06	-6.21E-05	-1.05E-05	7.43E-06	3.74E-06	4.08E-05	-5.22E-05	6.40E-06	7.26E-07	4.89E-05
1.292	-2.38E-05	-2.72E-05	-0.000130977	-5.48E-05	-1.71E-05	-5.69E-05	-2.90E-06	9.54E-06	6.54E-06	4.42E-05	-6.97E-05	3.67E-06	-2.53E-06	4.02E-05
1.293	-2.59E-05	-2.71E-05	-0.000196754	-6.87E-05	-2.29E-05	-5.21E-05	4.27E-06	8.67E-06	8.75E-06	4.50E-05	-8.46E-05	1.71E-06	-3.01E-06	3.19E-05
1.294	-2.83E-05	-2.66E-05	-0.000254121	-7.24E-05	-2.33E-05	-5.35E-05	9.98E-06	5.43E-06	1.06E-05	3.28E-05	-9.78E-05	2.64E-07	-1.48E-06	2.34E-05
1.295	-3.32E-05	-2.53E-05	-0.000318202	-6.24E-05	-1.62E-05	-5.78E-05	1.52E-05	4.16E-06	1.24E-05	-2.51E-06	-0.00010987	-1.64E-06	4.63E-07	1.34E-05
1.296	-3.69E-05	-2.51E-05	-0.000371095	-5.20E-05	-5.45E-06	-5.99E-05	1.78E-05	4.78E-06	1.33E-05	-3.72E-05	-0.000119155	-5.02E-06	3.01E-06	2.89E-06
1.297	-3.92E-05	-2.74E-05	-0.000373956	-5.45E-05	3.48E-06	-6.02E-05	1.56E-05	3.85E-06	1.48E-05	-4.77E-05	-0.000124552	-8.70E-06	3.24E-06	-6.89E-06
1.298	-4.44E-05	-3.16E-05	-0.000349217	-6.85E-05	1.26E-05	-5.75E-05	1.19E-05	3.36E-06	1.65E-05	-4.29E-05	-0.000127659	-1.08E-05	1.98E-06	-1.42E-05
1.299	-4.79E-05	-3.48E-05	-0.000326226	-8.53E-05	1.58E-05	-5.31E-05	7.47E-06	1.67E-06	1.58E-05	-4.16E-05	-0.000128332	-1.07E-05	-6.72E-07	-1.81E-05
1.3	-4.84E-05	-3.76E-05	-0.000286893	-9.18E-05	1.23E-05	-4.77E-05	2.03E-06	-2.41E-06	1.39E-05	-4.34E-05	-0.000127387	-8.20E-06	-2.88E-06	-2.19E-05
1.301	-4.92E-05	-4.10E-05	-0.000157082	-8.99E-05	6.93E-06	-4.01E-05	-2.12E-06	-5.42E-06	1.16E-05	-3.28E-05	-0.000126885	-5.72E-06	-3.12E-06	-2.76E-05
1.302	-5.61E-05	-4.41E-05	7.07E-05	-8.68E-05	1.46E-06	-3.57E-05	-3.45E-06	-7.11E-06	9.50E-06	-1.16E-05	-0.000127316	-5.02E-06	-2.83E-06	-3.53E-05
1.303	-6.41E-05	-4.47E-05	0.000260418	-8.09E-05	-2.87E-06	-3.88E-05	-4.12E-06	-9.78E-06	7.13E-06	7.31E-06	-0.0001241	-5.24E-06	-2.16E-06	-4.51E-05
1.304	-6.83E-05	-4.23E-05	0.000300424	-6.63E-05	-7.47E-06	-4.24E-05	-5.11E-06	-1.19E-05	4.77E-06	1.29E-05	-0.000114739	-5.96E-06	-3.39E-06	-5.40E-05
1.305	-6.79E-05	-3.95E-05	0.000204272	-3.93E-05	-1.38E-05	-4.15E-05	-5.04E-06	-1.35E-05	2.11E-06	3.18E-06	-0.000101986	-6.27E-06	-5.99E-06	-5.73E-05
1.306	-6.35E-05	-3.69E-05	4.63E-05	-7.54E-06	-2.15E-05	-3.82E-05	-4.32E-06	-1.55E-05	1.60E-07	-1.77E-05	-9.09E-05	-5.31E-06	-8.01E-06	-5.72E-05
1.307	-5.91E-05	-3.53E-05	-6.46E-05	1.83E-05	-2.84E-05	-3.60E-05	-4.40E-06	-1.72E-05	-1.71E-06	-4.32E-05	-8.36E-05	-3.88E-06	-8.85E-06	-5.83E-05
1.308	-5.60E-05	-3.49E-05	-7.00E-05	3.25E-05	-3.22E-05	-3.47E-05	-4.92E-06	-1.83E-05	-4.11E-06	-6.79E-05	-7.79E-05	-4.34E-06	-9.38E-06	-6.14E-05
1.309	-5.31E-05	-3.52E-05	-1.44E-05	3.81E-05	-3.43E-05	-3.28E-05	-4.85E-06	-1.76E-05	-6.68E-06	-8.60E-05	-7.06E-05	-5.95E-06	-8.99E-06	-6.53E-05
1.31	-5.10E-05	-3.71E-05	6.62E-06	3.30E-05	-3.54E-05	-2.95E-05	-2.00E-06	-1.59E-05	-8.53E-06	-8.99E-05	-6.19E-05	-6.68E-06	-6.94E-06	-7.01E-05
1.311	-5.24E-05	-4.14E-05	-2.74E-05	1.83E-05	-3.69E-05	-2.55E-05	1.82E-06	-1.44E-05	-9.09E-06	-7.78E-05	-5.30E-05	-6.84E-06	-3.86E-06	-7.76E-05
1.312	-5.61E-05	-4.60E-05	-2.01E-06	3.86E-06	-3.99E-05	-2.25E-05	3.11E-06	-1.34E-05	-9.20E-06	-5.75E-05	-4.41E-05	-8.58E-06	-1.26E-06	-8.63E-05
1.313	-6.16E-05	-4.98E-05	0.000119813	-2.01E-06	-4.39E-05	-2.05E-05	2.07E-06	-1.26E-05	-8.96E-06	-4.12E-05	-3.56E-05	-1.20E-05	1.26E-06	-9.40E-05
1.314	-6.72E-05	-5.34E-05	0.000166662	1.19E-06	-4.63E-05	-1.91E-05	1.22E-06	-1.28E-05	-9.16E-06	-3.18E-05	-2.75E-05	-1.50E-05	4.44E-06	-0.000102151
1.315	-7.00E-05	-5.59E-05	2.96E-05	7.76E-06	-4.73E-05	-1.79E-05	2.44E-07	-1.31E-05	-1.04E-05	-2.70E-05	-2.09E-05	-1.65E-05	8.18E-06	-0.000113483
1.316	-7.01E-05	-5.86E-05	-0.000142517	1.17E-05	-4.67E-05	-1.78E-05	-1.24E-06	-1.27E-05	-1.20E-05	-2.56E-05	-1.64E-05	-1.73E-05	1.18E-05	-0.000123019
1.317	-6.96E-05	-5.91E-05	-0.0002179	1.13E-05	-4.35E-05	-1.85E-05	-1.59E-06	-1.27E-05	-1.28E-05	-2.78E-05	-1.45E-05	-1.98E-05	1.40E-05	-0.000124024
1.318	-7.01E-05	-6.01E-05	-0.000203507	4.53E-06	-4.07E-05	-2.04E-05	-4.73E-07	-1.37E-05	-1.27E-05	-3.09E-05	-1.35E-05	-2.38E-05	1.36E-05	-0.000117385
1.319	-6.97E-05	-6.25E-05	-0.000100551	-9.12E-06	-4.06E-05	-2.17E-05	1.22E-06	-1.51E-05	-1.07E-05	-3.22E-05	-1.19E-05	-2.74E-05	9.63E-06	-0.000111472
1.32	-6.48E-05	-6.58E-05	0.000102702	-2.40E-05	-4.13E-05	-2.06E-05	2.00E-06	-1.52E-05	-7.35E-06	-3.19E-05	-9.23E-06	-2.84E-05	1.48E-06	-0.000111058
1.321	-5.62E-05	-6.91E-05	0.00029321	-3.40E-05	-4.19E-05	-2.04E-05	1.38E-06	-1.62E-05	-2.61E-06	-3.12E-05	-5.51E-06	-2.66E-05	-7.89E-06	-0.000115496
1.322	-4.75E-05	-7.09E-05	0.000305103	-3.47E-05	-4.09E-05	-2.10E-05	-4.17E-07	-1.78E-05	3.85E-06	-2.84E-05	-2.41E-07	-2.42E-05	-1.04E-05	-0.000121309
1.323	-4.33E-05	-7.28E-05	0.000152335	-3.04E-05	-3.82E-05	-1.08E-05	-1.37E-06	-1.92E-05	1.04E-05	-2.58E-05	6.95E-06	-2.42E-05	-5.98E-06	-0.000123469
1.324	-4.13E-05	-7.49E-05	-9.50E-06	-2.81E-05	-3.57E-05	7.54E-06	-1.89E-06	-1.97E-05	1.02E-05	-2.25E-05	1.47E-05	-2.38E-05	-8.22E-07	-0.000122597
1.325	-3.72E-05	-7.63E-05	-0.00010882	-2.84E-05	-3.38E-05	8.86E-06	-3.03E-06	-1.96E-05	5.12E-07	-1.75E-05	2.14E-05	-2.13E-05	3.44E-06	-0.000121122
1.326	-3.31E-05	-7.61E-05	-0.00016578	-2.96E-05	-3.40E-05	-1.07E-05	-3.99E-06	-1.99E-05	-1.41E-05	-1.35E-05	2.68E-05	-1.98E-05	9.59E-06	-0.00011956
1.327	-2.75E-05	-7.58E-05	-0.000188098	-3.04E-05	-3.55E-05	-3.51E-05	-3.95E-06	-1.92E-05	-2.86E-05	-1.02E-05	3.10E-05	-1.80E-05	1.71E-05	-0.000116692
1.328	-2.21E-05	-7.57E-05	-0.000186475	-3.28E-05	-3.82E-05	-5.24E-05	-5.00E-06	-1.83E-05	-3.67E-05	-7.90E-06	3.44E-05	-1.71E-05	2.63E-05	-0.000114357
1.329	-1.97E-05	-7.66E-05	-0.000171355	-3.94E-05	-4.40E-05	-5.54E-05	-6.63E-06	-1.85E-05	-3.90E-05	-6.30E-06	3.88E-05	-1.66E-05	3.54E-05	-0.000114433
1.33	-1.93E-05	-7.61E-05	-0.000161983	-4.83E-05	-5.05E-05	-4.71E-05	-8.48E-06	-2.09E-05	-4.08E-05	-7.00E-06	4.59E-05	-1.60E-05	3.95E-05	-0.000114496
1.331	-1.91E-05	-7.54E-05	-0.000161882	-5.68E-05	-5.35E-05	-3.67E-05	-9.26E-06	-2.35E-05	-3.90E-05	-9.07E-06	5.44E-05	-1.49E-05	4.06E-05	-0.000111692
1.332	-1.83E-05	-7.42E-05	-0.00016021	-6.23E-05	-5.22E-05	-3.07E-05	-1.05E-05	-2.54E-05	-2.96E-05	-1.01E-05	6.20E-05	-1.35E-05	4.07E-05	-0.000104162
1.333	-1.76E-05	-7.27E-05	-0.000152993	-6.58E-05	-4.76E-05	-2.97E-05	-1.35E-05	-2.58E-05	-1.78E-05	-7.30E-06	6.85E-05	-1.25E-05	3.97E-05	-9.30E-05
1.334	-1.72E-05	-7.33E-05	-0.000149871	-6.94E-05	-4.04E-05	-3.26E-05	-1.73E-05	-2.65E-05	-9.00E-06	-4.93E-07	7.45E-05	-1.24E-05	3.72E-05	-8.13E-05
1.335	-1.56E-05	-7.37E-05	-0.000159357	-7.26E-05	-2.62E-05	-3.88E-05	-1.98E-05	-2.78E-05	-4.70E-06	9.11E-06	7.94E-05	-1.32E-05	3.43E-05	-7.11E-05
1.336	-1.39E-05	-7.40E-05	-0.000177518	-7.22E-05	1.08E-05	-4.58E-05	-2.05E-05	-2.85E-05	-4.09E-06	1.89E-05	8.12E-05	-1.32E-05	3.21E-05	-6.06E-05
1.337	-1.39E-05	-7.42E-05	-0.000205322	-6.50E-05	7.02E-05	-4.93E-05	-2.16E-05	-2.82E-05	-6.17E-06	2.66E-05	8.00E-05	-1.12E-05	2.98E-05	-5.03E-05
1.338	-1.54E-05	-7.64E-05	-0.000249441	-5.24E-05	0.00011321	-4.67E-05	-2.37E-05	-2.74E-05	-1.02E-05	3.13E-05	7.97E-05	-8.17E-06	2.63E-05	-4.13E-05
1.339	-1.65E-05	-7.84E-05	-0.000322232	-3.77E-05	0.000109688	-3.95E-05	-2.76E-05	-2.74E-05	-1.51E-05	3.22E-05	8.20E-05	-6.65E-06	2.23E-05	-3.33E-05
1.34	-1.66E-05	-7.92E-05	-0.000418191	-2.40E-05	6.62E-05	-3.26E-05	-3.02E-05	-2.84E-05	-1.88E-05	2.94E-05	8.58E-05	-7.09E-06	1.91E-05	-2.52E-05
1.341	-1.73E-05	-7.94E-05	-0.000509582	-1.47E-05	4.21E-06	-3.16E-05	-3.09E-05	-3.03E-05	-2.01E-05	2.40E-05	8.79E-05	-7.93E-06	1.63E-05	-1.71E-05
1.342	-1.77E-05	-7.78E-05	-0.000560476	-1.29E-05	-5.84E-05	-3.83E-05	-3.11E-05	-3.22E-05	-1.95E-05	1.75E-05	8.66E-05	-7.03E-06	1.21E-05	-1.13E-05
1.343	-1.84E-05	-7.50E-05	-0.00051727	-1.91E-05	-0.000111109	-4.70E-05	-3.38E-05	-3.39E-05	-1.86E-05	1.15E-05	8.24E-05	-5.18E-06	6.89E-06	-7.60E-06
1.344	-2.05E-05	-7.22E-05	-0.000287693	-3.05E-05	-0.000146811	-5.04E-05	-3.74E-05	-3.45E-05	-1.99E-05	7.27E-06	7.77E-05	-4.61E-06	4.25E-06	-3.72E-06
1.345	-2.30E-05	-7.11E-05	0.000117796	-4.02E-05	-0.00015836	-4.58E-05	-3.97E-05	-3.53E-05	-2.34E-05	5.63E-06	7.39E-05	-5.23E-06	5.87E-06	9.65E-07
1.346	-2.59E-05	-7.29E-05	0.000457845	-4.49E-05	-0.000145883	-3.88E-05	-4.11E-05	-3.67E-05	-2.78E-05	4.53E-06	7.10E-05	-6.89E-06	1.05E-05	6.44E-06
1.347	-3.08E-05	-7.57E-05	0.000478472	-4.96E-05	-0.00012285	-3.19E-05	-4.33E-05	-3.78E-05	-3.13E-05	2.30E-06	6.89E-05	-8.73E-06	1.73E-05	1.28E-05
1.348	-3.71E-05	-7.91E-05	0.000204971	-5.15E-05	-0.000100481	-2.49E-05	-4.58E-05	-3.80E-05	-3.30E-05	1.30E-07	6.66E-05	-8.56E-06	2.64E-05	1.58E-05
1.349	-4.36E-05	-8.33E-05	-7.93E-05	-4.73E-05	-8.35E-05	-2.48E-05	-5.06E-05	-3.78E-05	-3.47E-05	8.61E-07	6.44E-05	-7.01E-06	3.92E-05	1.30E-05
1.35	-4.59E-05	-8.62E-05	-0.000138014	-4.56E-05	-7.70E-05	-3.18E-05	-5.63E-05	-3.75E-05	-3.74E-05	1.03E-05	6.61E-05	-7.04E-06	4.74E-05	8.97E-06
1.351	-4.81E-05	-8.66E-05	-0.000100456	-4.84E-05	-7.86E-05	-3.95E-05	-5.89E-05	-3.61E-05	-3.93E-05	3.00E-05	7.12E-05	-7.06E-06	4.74E-05	6.96E-06
1.352	-5.35E-05	-8.60E-05	-0.000122243	-5.30E-05	-8.25E-05	-4.50E-05	-5.76E-05	-3.54E-05	-4.02E-05	5.64E-05	7.53E-05	-5.62E-06	3.95E-05	7.38E-06
1.353	-5.70E-05	-8.45E-05	-0.000155904	-6.03E-05	-8.63E-05	-4.91E-05	-5.21E-05	-3.62E-05	-3.91E-05	8.19E-05	7.62E-05	-3.99E-06	1.49E-05	7.49E-06
1.354	-5.78E-05	-7.79E-05	-0.000193596	-6.10E-05	-8.70E-05	-5.06E-05	-5.00E-05	-3.79E-05	-3.48E-05	9.98E-05	7.36E-05	-1.91E-06	-1.89E-05	4.78E-06
1.355	-5.72E-05	-6.92E-05	-0.000223871	-5.39E-05	-8.69E-05	-4.93E-05	-4.84E-05	-3.85E-05	-3.09E-05	0.000106332	6.92E-05	2.67E-07	-4.81E-05	3.07E-06
1.356	-5.41E-05	-6.32E-05	-0.000245998	-4.45E-05	-8.82E-05	-4.78E-05	-4.49E-05	-3.86E-05	-3.12E-05	0.000102191	6.18E-05	1.80E-06	-6.61E-05	3.44E-06
1.357	-4.94E-05	-6.14E-05	-0.000254466	-3.81E-05	-8.57E-05	-5.01E-05	-4.16E-05	-3.68E-05	-3.61E-05	9.14E-05	5.03E-05	1.17E-06	-7.64E-05	5.22E-06
1.358	-4.72E-05	-6.14E-05	-0.000261833	-3.93E-05	-7.35E-05	-5.54E-05	-3.67E-05	-3.37E-05	-4.28E-05	7.72E-05	3.65E-05	-1.65E-06	-7.69E-05	9.52E-06
1.359	-4.66E-05	-6.18E-05	-0.000281029	-4.07E-05	-5.45E-05	-5.80E-05	-3.10E-05	-3.06E-05	-4.74E-05	6.25E-05	2.21E-05	-4.57E-06	-6.52E-05	1.45E-05
1.36	-3.85E-05	-6.03E-05	-0.00030411	-3.59E-05	-3.66E-05	-5.56E-05	-2.49E-05	-2.59E-05	-4.74E-05	5.05E-05	8.09E-06	-6.14E-06	-4.79E-05	1.77E-05
1.361	-2.04E-05	-5.83E-05	-0.00030449	-2.74E-05	-2.22E-05	-4.86E-05	-2.07E-05	-2.16E-05	-4.40E-05	4.07E-05	-3.88E-06	-6.76E-06	-3.40E-05	2.01E-05
1.362	-1.04E-06	-5.64E-05	-0.000251912	-2.28E-05	-1.17E-05	-4.26E-05	-1.77E-05	-1.89E-05	-4.06E-05	2.59E-05	-1.19E-05	-6.39E-06	-2.87E-05	2.50E-05
1.363	1.31E-05	-5.51E-05	-0.000143463	-2.45E-05	-4.88E-06	-4.09E-05	-1.35E-05	-1.77E-05	-3.92E-05	2.52E-06	-1.59E-05	-4.53E-06	-2.64E-05	3.33E-05
1.364	2.09E-05	-5.65E-05	2.70E-05	-3.18E-05	-1.80E-07	-4.10E-05	-9.72E-06	-1.83E-05	-4.06E-05	-1.91E-05	-2.02E-05	-2.78E-06	-2.15E-05	4.10E-05
1.365	2.42E-05	-5.94E-05	0.000224345	-4.21E-05	9.46E-06	-3.97E-05	-9.47E-06	-1.96E-05	-4.36E-05	-2.59E-05	-3.02E-05	-2.80E-06	-1.39E-05	4.16E-05
1.366	2.75E-05	-5.84E-05	0.000346234	-5.16E-05	3.58E-05	-3.76E-05	-1.21E-05	-1.92E-05	-4.53E-05	-1.97E-05	-4.65E-05	-4.16E-06	-8.86E-06	3.42E-05
1.367	3.04E-05	-5.31E-05	0.000305826	-5.81E-05	7.58E-05	-3.56E-05	-1.52E-05	-1.88E-05	-4.38E-05	-1.13E-05	-6.51E-05	-4.57E-06	-4.61E-06	2.45E-05
1.368	2.23E-05	-5.09E-05	0.000158683	-6.08E-05	0.000102957	-3.06E-05	-1.81E-05	-1.97E-05	-4.14E-05	-4.31E-06	-8.26E-05	-4.13E-06	1.68E-06	1.80E-05
1.369	2.17E-07	-5.48E-05	2.79E-05	-6.09E-05	0.00010185	-2.53E-05	-2.01E-05	-1.96E-05	-3.95E-05	5.33E-06	-9.73E-05	-3.84E-06	9.56E-06	1.48E-05
1.37	-2.30E-05	-6.34E-05	-3.17E-05	-6.02E-05	8.40E-05	-4.18E-05	-2.25E-05	-1.86E-05	-3.79E-05	1.73E-05	-0.000110701	-3.80E-06	1.42E-05	1.09E-05
1.371	-3.70E-05	-6.30E-05	-7.01E-05	-6.04E-05	5.85E-05	-9.28E-05	-2.40E-05	-1.76E-05	-3.63E-05	2.97E-05	-0.000123926	-4.25E-06	1.49E-05	5.19E-06
1.372	-4.31E-05	-3.88E-05	-0.000121243	-6.09E-05	1.71E-05	-0.000149632	-2.47E-05	-1.62E-05	-3.38E-05	5.20E-05	-0.000135857	-4.88E-06	1.32E-05	-4.39E-07
1.373	-4.24E-05	-9.08E-06	-0.000159541	-6.15E-05	-3.35E-05	-0.000177696	-2.47E-05	-1.42E-05	-3.16E-05	9.41E-05	-0.000145465	-5.42E-06	9.78E-06	-3.39E-06
1.374	-3.33E-05	-5.77E-06	-0.000155857	-6.26E-05	-7.42E-05	-0.000165415	-2.44E-05	-1.28E-05	-3.14E-05	0.000140764	-0.000151474	-7.45E-06	5.42E-06	-2.42E-06
1.375	-1.78E-05	-3.20E-05	-0.000129293	-6.28E-05	-9.61E-05	-0.000134706	-2.52E-05	-1.24E-05	-3.15E-05	0.000164101	-0.000154232	-1.18E-05	2.92E-06	6.70E-07
1.376	-1.18E-06	-8.75E-05	-0.000110388	-5.87E-05	-9.99E-05	-0.000100949	-2.58E-05	-1.13E-05	-3.13E-05	0.000155842	-0.000155	-1.80E-05	4.09E-06	5.38E-06
1.377	1.35E-05	-0.000159202	-0.000101487	-5.23E-05	-9.29E-05	-5.92E-05	-2.75E-05	-9.54E-06	-3.16E-05	0.000123989	-0.000155287	-2.60E-05	5.78E-06	9.52E-06
1.378	2.16E-05	-0.000219859	-9.58E-05	-4.59E-05	-7.78E-05	-1.88E-05	-2.86E-05	-7.50E-06	-3.21E-05	8.36E-05	-0.000156556	-3.42E-05	5.37E-06	1.05E-05
1.379	2.51E-05	-0.000260995	-9.16E-05	-4.21E-05	-5.86E-05	1.65E-05	-2.95E-05	-4.83E-06	-3.15E-05	5.69E-05	-0.000156814	-4.28E-05	3.58E-06	8.13E-06
1.38	2.75E-05	-0.00028779	-8.93E-05	-4.01E-05	-3.98E-05	4.85E-05	-3.30E-05	-2.35E-06	-3.10E-05	4.79E-05	-0.00015453	-5.14E-05	1.19E-06	3.65E-06
1.381	2.91E-05	-0.000288359	-8.16E-05	-3.53E-05	-2.34E-05	7.84E-05	-3.69E-05	-5.81E-07	-3.08E-05	3.75E-05	-0.00015018	-5.54E-05	-7.78E-09	1.40E-06
1.382	2.38E-05	-0.000251418	-7.50E-05	-3.11E-05	-1.45E-05	0.000101131	-4.03E-05	1.41E-06	-3.04E-05	1.99E-05	-0.000144665	-5.39E-05	6.47E-07	1.91E-06
1.383	4.15E-06	-0.000222364	-7.28E-05	-3.02E-05	-1.34E-05	0.00011239	-4.22E-05	4.80E-06	-2.95E-05	1.08E-05	-0.000135855	-4.90E-05	6.01E-07	3.87E-06
1.384	-2.34E-05	-0.00017521	-7.56E-05	-3.38E-05	-1.43E-05	0.000112864	-4.38E-05	5.51E-06	-2.86E-05	9.46E-06	-0.000122091	-4.18E-05	7.24E-07	5.90E-06
1.385	-5.04E-05	-8.31E-06	-7.76E-05	-3.91E-05	1.57E-06	0.000103994	-4.55E-05	4.17E-06	-2.84E-05	-3.34E-06	-0.000104797	-3.37E-05	1.38E-06	7.62E-06
1.386	-6.65E-05	0.000225879	-7.83E-05	-4.24E-05	5.81E-05	9.31E-05	-4.56E-05	3.05E-06	-2.84E-05	-4.67E-05	-8.44E-05	-2.58E-05	1.08E-06	1.24E-05
1.387	-6.93E-05	0.000381635	-7.79E-05	-4.40E-05	0.000126119	7.52E-05	-4.57E-05	2.98E-06	-2.88E-05	-0.00012717	-6.13E-05	-1.87E-05	-8.25E-07	2.22E-05
1.388	-6.51E-05	0.000413281	-7.79E-05	-4.41E-05	0.000147189	3.86E-05	-4.66E-05	6.26E-06	-2.87E-05	-0.000218322	-3.83E-05	-1.23E-05	-2.60E-06	3.59E-05
1.389	-6.12E-05	0.0003858	-7.97E-05	-4.38E-05	0.000120633	-1.23E-05	-4.55E-05	9.44E-06	-2.78E-05	-0.000279491	-1.78E-05	-6.88E-06	-3.92E-06	4.93E-05
1.39	-6.01E-05	0.000353644	-8.44E-05	-4.42E-05	0.000105075	-5.96E-05	-4.00E-05	9.70E-06	-2.65E-05	-0.00028697	5.83E-07	-2.28E-06	-4.49E-06	6.05E-05
1.391	-6.11E-05	0.000311569	-8.99E-05	-4.54E-05	0.000122005	-9.06E-05	-3.11E-05	8.82E-06	-2.53E-05	-0.000248127	1.69E-05	1.94E-06	-5.80E-06	7.09E-05
1.392	-6.41E-05	0.000253947	-9.20E-05	-4.63E-05	0.000111964	-9.89E-05	-2.13E-05	8.89E-06	-2.37E-05	-0.000184578	2.95E-05	7.35E-06	-8.72E-06	8.07E-05
1.393	-6.77E-05	0.000196525	-9.15E-05	-4.55E-05	3.58E-05	-8.82E-05	-1.53E-05	9.86E-06	-2.14E-05	-0.000117398	3.76E-05	1.54E-05	-1.15E-05	8.81E-05
1.394	-6.99E-05	0.00014811	-9.04E-05	-4.34E-05	-7.92E-05	-5.89E-05	-1.43E-05	1.04E-05	-1.84E-05	-6.37E-05	4.29E-05	2.39E-05	-1.25E-05	9.06E-05
1.395	-6.95E-05	0.00010522	-8.91E-05	-4.14E-05	-0.000187895	-2.58E-06	-1.65E-05	1.02E-05	-1.55E-05	-2.98E-05	4.72E-05	2.96E-05	-1.37E-05	8.89E-05
1.396	-6.89E-05	6.75E-05	-8.86E-05	-3.83E-05	-0.000269703	5.81E-05	-1.97E-05	9.66E-06	-1.34E-05	-9.54E-06	5.20E-05	3.15E-05	-1.62E-05	8.62E-05
1.397	-6.75E-05	2.93E-05	-8.77E-05	-3.44E-05	-0.000312085	7.26E-05	-2.30E-05	9.13E-06	-1.24E-05	5.47E-06	5.78E-05	2.98E-05	-1.82E-05	8.43E-05
1.398	-6.34E-05	-1.30E-05	-8.53E-05	-3.19E-05	-0.000280531	4.06E-05	-2.58E-05	8.97E-06	-1.39E-05	2.06E-05	6.32E-05	2.67E-05	-1.92E-05	7.97E-05
1.399	-5.80E-05	-6.01E-05	-8.38E-05	-3.20E-05	-0.000167718	5.25E-06	-2.66E-05	7.28E-06	-1.66E-05	3.54E-05	6.66E-05	2.57E-05	-1.81E-05	7.09E-05
1.4	-5.41E-05	-0.000101201	-8.38E-05	-3.25E-05	-5.52E-05	-8.94E-06	-2.67E-05	6.21E-06	-1.82E-05	4.30E-05	6.77E-05	2.55E-05	-1.51E-05	6.02E-05
1.401	-5.28E-05	-0.000129456	-8.44E-05	-3.29E-05	-1.91E-05	-1.51E-06	-2.84E-05	6.41E-06	-1.85E-05	4.23E-05	6.82E-05	2.39E-05	-1.30E-05	4.96E-05
1.402	-5.27E-05	-0.00015027	-8.42E-05	-3.32E-05	-5.89E-05	1.11E-05	-2.99E-05	5.15E-06	-2.02E-05	3.83E-05	6.95E-05	2.15E-05	-1.24E-05	3.95E-05
1.403	-5.22E-05	-0.000166631	-8.38E-05	-3.21E-05	-0.000150613	1.97E-05	-3.05E-05	5.45E-06	-2.66E-05	3.44E-05	7.03E-05	1.95E-05	-1.31E-05	2.89E-05
1.404	-5.14E-05	-0.000184201	-8.34E-05	-2.93E-05	-0.000232292	2.82E-05	-3.44E-05	3.19E-06	-3.24E-05	2.89E-05	6.92E-05	1.81E-05	-1.54E-05	2.01E-05
1.405	-5.03E-05	-0.000208265	-8.16E-05	-2.78E-05	-0.000267493	3.53E-05	-4.02E-05	-2.75E-07	-3.08E-05	2.48E-05	6.73E-05	1.75E-05	-1.70E-05	1.42E-05
1.406	-4.94E-05	-0.000189584	-7.95E-05	-2.74E-05	-0.000259038	3.08E-05	-4.41E-05	-2.02E-07	-2.65E-05	2.30E-05	6.56E-05	1.58E-05	-1.37E-05	8.63E-06
1.407	-4.89E-05	-0.000100143	-7.97E-05	-2.56E-05	-0.000213592	8.36E-06	-4.49E-05	-4.61E-07	-2.45E-05	2.26E-05	6.36E-05	1.32E-05	-7.01E-06	3.19E-06
1.408	-4.77E-05	-3.43E-05	-7.95E-05	-2.56E-05	-0.000152881	-1.06E-05	-4.17E-05	-2.08E-06	-2.36E-05	2.34E-05	6.10E-05	1.23E-05	-3.41E-06	-1.47E-06
1.409	-4.72E-05	-5.46E-05	-7.88E-05	-2.68E-05	-0.000100268	-1.57E-05	-3.56E-05	-3.21E-06	-2.25E-05	2.42E-05	5.93E-05	1.32E-05	-4.64E-06	-8.05E-06
1.41	-4.59E-05	-0.000121146	-7.89E-05	-2.55E-05	-7.41E-05	-2.48E-05	-2.85E-05	1.33E-06	-2.26E-05	2.53E-05	5.89E-05	1.41E-05	-7.77E-06	-1.80E-05
1.411	-4.10E-05	-0.000201205	-7.93E-05	-5.51E-06	-6.36E-05	-4.85E-05	-2.19E-05	7.89E-06	-1.23E-05	2.63E-05	5.97E-05	1.41E-05	-9.12E-06	-2.73E-05
1.412	-3.55E-05	-0.000274617	-7.73E-05	6.66E-05	-5.99E-05	-8.18E-05	-1.59E-05	1.12E-05	2.00E-05	2.74E-05	6.09E-05	1.33E-05	-7.41E-06	-3.38E-05
1.413	-3.23E-05	-0.000299884	-7.53E-05	0.000178268	-6.05E-05	-0.000120645	-1.19E-05	1.10E-05	6.26E-05	2.76E-05	6.20E-05	1.15E-05	-3.92E-06	-3.95E-05
1.414	-3.48E-05	-0.000265412	-7.44E-05	0.000272328	-5.70E-05	-0.000171825	-8.84E-06	8.66E-06	9.24E-05	2.63E-05	6.47E-05	9.23E-06	-9.04E-07	-4.78E-05
1.415	-4.36E-05	-0.000207169	-7.38E-05	0.000320597	-4.96E-05	-0.000215497	-4.36E-06	4.86E-06	9.32E-05	2.39E-05	6.77E-05	7.48E-06	1.29E-06	-5.66E-05
1.416	-5.22E-05	-0.0001467	-7.35E-05	0.000305361	-5.01E-05	-0.000223765	1.42E-06	2.47E-07	6.36E-05	2.21E-05	6.81E-05	7.07E-06	2.78E-06	-6.31E-05
1.417	-5.15E-05	-7.34E-05	-7.44E-05	0.000214033	-5.96E-05	-0.000207217	4.25E-06	-4.28E-06	1.25E-05	2.34E-05	6.61E-05	7.39E-06	3.23E-06	-6.96E-05
1.418	-4.04E-05	1.71E-05	-7.80E-05	7.53E-05	-6.35E-05	-0.000200589	2.20E-06	-7.47E-06	-4.70E-05	2.76E-05	6.18E-05	8.26E-06	4.02E-06	-7.75E-05
1.419	-2.65E-05	9.52E-05	-8.14E-05	-2.21E-05	-4.98E-05	-0.000217104	-1.26E-06	-7.14E-06	-0.000107457	3.41E-05	5.63E-05	9.58E-06	8.29E-06	-8.58E-05
1.42	-1.53E-05	0.000140992	-8.45E-05	1.35E-06	-1.49E-05	-0.000236612	-4.51E-06	-5.80E-06	-0.000163646	4.10E-05	5.12E-05	1.17E-05	1.57E-05	-9.27E-05
1.421	-7.95E-06	0.00015371	-8.94E-05	0.000124831	3.37E-05	-0.000234578	-8.10E-06	-4.45E-06	-0.000198133	4.59E-05	4.78E-05	1.39E-05	2.09E-05	-9.91E-05
1.422	-4.57E-06	0.000124824	-9.68E-05	0.00026787	8.04E-05	-0.000197465	-1.27E-05	-3.18E-06	-0.00018847	4.86E-05	4.47E-05	1.51E-05	1.99E-05	-0.000105144
1.423	-3.12E-06	6.95E-05	-0.00010395	0.000376316	0.000109992	-0.000119284	-1.79E-05	-2.88E-06	-0.000137138	4.99E-05	4.03E-05	1.51E-05	1.37E-05	-0.000111231
1.424	-1.00E-06	2.05E-05	-0.000110213	0.000403839	0.000114724	-1.24E-05	-2.27E-05	-2.73E-06	-7.42E-05	4.82E-05	3.59E-05	1.32E-05	4.90E-06	-0.000116088
1.425	1.07E-05	-3.32E-05	-0.000115056	0.00028604	9.83E-05	8.83E-05	-2.64E-05	-4.76E-07	-2.44E-05	4.39E-05	3.16E-05	1.13E-05	-4.68E-06	-0.000117735
1.426	3.97E-05	-0.000126181	-0.000113734	1.56E-05	9.65E-05	0.00015051	-3.08E-05	3.01E-06	5.95E-06	3.88E-05	2.69E-05	1.10E-05	-1.28E-05	-0.000116447
1.427	6.35E-05	-0.000225957	-0.000102066	-0.000300028	0.000154514	0.000169497	-3.52E-05	5.50E-06	1.49E-05	3.22E-05	2.15E-05	9.95E-06	-1.56E-05	-0.00011596
1.428	5.59E-05	-0.00027168	-8.60E-05	-0.000543072	0.000230847	0.000162719	-3.78E-05	4.37E-06	8.54E-06	2.71E-05	1.57E-05	8.34E-06	-1.22E-05	-0.00011813
1.429	2.78E-05	-0.000231449	-7.13E-05	-0.000682561	0.000213584	0.000139199	-3.80E-05	1.29E-06	3.25E-06	2.74E-05	1.05E-05	8.76E-06	-8.61E-06	-0.000122545
1.43	8.02E-07	-0.000115052	-6.37E-05	-0.000744512	6.72E-05	9.87E-05	-3.68E-05	-6.18E-07	2.86E-06	3.00E-05	5.61E-06	9.82E-06	-6.24E-06	-0.000129171
1.431	4.09E-06	6.06E-06	-6.33E-05	-0.000756247	-9.74E-05	5.29E-05	-3.75E-05	-9.89E-07	3.16E-06	3.09E-05	2.13E-07	8.73E-06	-3.12E-06	-0.000139422
1.432	3.91E-05	7.12E-05	-6.28E-05	-0.000729361	-0.000176443	1.52E-05	-3.74E-05	-7.37E-07	5.73E-06	3.02E-05	-5.59E-06	6.46E-06	-9.44E-08	-0.000153127
1.433	5.79E-05	9.62E-05	-6.33E-05	-0.000686699	-0.000173049	-1.44E-05	-3.74E-05	-3.79E-07	1.06E-05	2.92E-05	-1.02E-05	4.28E-06	3.79E-06	-0.00016442
1.434	2.35E-05	0.000108468	-7.06E-05	-0.000645263	-0.000115462	-3.45E-05	-4.02E-05	1.08E-06	1.32E-05	2.75E-05	-1.33E-05	2.66E-06	8.59E-06	-0.000171781
1.435	-4.73E-05	9.56E-05	-8.49E-05	-0.000599528	-5.03E-05	-4.45E-05	-4.24E-05	4.69E-07	1.10E-05	2.41E-05	-1.54E-05	2.90E-06	1.37E-05	-0.000177342
1.436	-0.000112318	4.38E-05	-9.89E-05	-0.000522758	4.10E-07	-4.83E-05	-4.44E-05	-1.72E-06	5.28E-06	1.95E-05	-1.76E-05	2.58E-06	1.84E-05	-0.000179972
1.437	-0.000164231	-4.77E-05	-0.000105243	-0.000420561	3.15E-05	-5.27E-05	-4.46E-05	-3.46E-06	7.66E-07	1.62E-05	-2.23E-05	9.35E-07	2.39E-05	-0.000177218
1.438	-0.000187695	-0.000166699	-0.000104811	-0.000313334	4.05E-05	-6.16E-05	-4.58E-05	-1.01E-05	-4.25E-07	1.53E-05	-2.79E-05	-8.73E-07	2.98E-05	-0.000168782
1.439	-0.000169968	-0.000269097	-0.000102858	-0.000196502	3.11E-05	-7.25E-05	-4.79E-05	-2.10E-05	6.84E-08	1.55E-05	-3.26E-05	-9.64E-07	3.49E-05	-0.000158966
1.44	-0.000126279	-0.000296396	-9.95E-05	-6.31E-05	1.33E-05	-8.27E-05	-4.90E-05	-2.86E-05	1.88E-06	1.53E-05	-3.51E-05	7.03E-07	3.89E-05	-0.000153595
1.441	-8.34E-05	-0.000242763	-9.29E-05	5.80E-05	-1.54E-06	-0.000100569	-4.97E-05	-2.72E-05	4.38E-06	1.27E-05	-3.47E-05	1.72E-06	4.22E-05	-0.000153341
1.442	-5.53E-05	-0.000168845	-8.77E-05	0.000127071	-1.31E-05	-0.000152392	-4.82E-05	-1.98E-05	6.03E-06	7.01E-06	-3.32E-05	-4.80E-08	4.50E-05	-0.000153598
1.443	-4.04E-05	-0.000116479	-8.69E-05	0.000147559	-2.06E-05	-0.00022355	-4.30E-05	-1.33E-05	6.44E-06	7.89E-07	-3.11E-05	-4.68E-06	4.71E-05	-0.000151976
1.444	-4.57E-05	-5.61E-05	-8.75E-05	0.000149397	-2.85E-05	-0.000247425	-3.48E-05	-9.02E-06	6.29E-06	-2.41E-06	-2.83E-05	-8.89E-06	5.07E-05	-0.000149762
1.445	-7.36E-05	4.93E-05	-8.80E-05	0.000168617	-3.88E-05	-0.000197008	-2.59E-05	-6.15E-06	6.61E-06	-2.16E-06	-2.63E-05	-1.03E-05	5.56E-05	-0.000147546
1.446	-0.000109261	0.000150237	-8.84E-05	0.00022205	-5.57E-05	-0.00010664	-1.74E-05	-4.13E-06	9.22E-06	-8.11E-08	-2.58E-05	-9.47E-06	6.04E-05	-0.000144775
1.447	-0.000124249	0.000175403	-8.95E-05	0.000289461	-7.27E-05	-2.05E-05	-1.03E-05	-3.72E-06	1.36E-05	2.18E-06	-2.58E-05	-9.21E-06	6.29E-05	-0.00014174
1.448	-0.000107898	0.000130564	-9.10E-05	0.000310175	-8.56E-05	4.11E-05	-3.15E-06	-3.04E-06	1.78E-05	3.27E-06	-2.55E-05	-1.18E-05	6.29E-05	-0.00013899
1.449	-7.02E-05	6.75E-05	-9.42E-05	0.000252912	-9.09E-05	7.63E-05	3.81E-06	9.43E-07	1.96E-05	3.24E-06	-2.43E-05	-1.66E-05	5.99E-05	-0.000136228
1.45	-3.51E-05	2.09E-05	-9.69E-05	0.000151708	-8.95E-05	8.66E-05	1.01E-05	1.26E-05	1.76E-05	1.62E-06	-2.14E-05	-2.05E-05	5.52E-05	-0.000134156
1.451	-1.48E-05	-9.87E-06	-9.82E-05	8.72E-05	-8.35E-05	7.36E-05	1.32E-05	3.30E-05	1.28E-05	-2.38E-06	-1.72E-05	-2.03E-05	5.08E-05	-0.000132545
1.452	-5.66E-06	-3.37E-05	-9.98E-05	0.000143314	-7.61E-05	4.39E-05	1.10E-05	6.23E-05	8.23E-06	-6.02E-06	-1.39E-05	-1.65E-05	4.61E-05	-0.000130505
1.453	4.50E-07	-4.85E-05	-0.000102678	0.000296199	-6.75E-05	9.01E-06	4.38E-06	8.89E-05	5.06E-06	-4.98E-06	-1.07E-05	-1.20E-05	4.02E-05	-0.000129831
1.454	9.08E-06	-5.26E-05	-0.000105076	0.000389206	-5.96E-05	-2.09E-05	-3.75E-06	9.93E-05	2.56E-06	5.59E-07	-7.38E-06	-8.37E-06	3.50E-05	-0.000131023
1.455	1.71E-05	-5.14E-05	-0.000107891	0.000325833	-5.40E-05	-4.12E-05	-1.12E-05	0.000102604	1.36E-06	6.58E-06	-3.83E-06	-6.76E-06	2.92E-05	-0.000132617
1.456	2.27E-05	-4.92E-05	-0.000111342	0.000160514	-5.06E-05	-5.30E-05	-1.84E-05	0.000103287	2.75E-06	1.18E-05	7.41E-07	-6.03E-06	1.99E-05	-0.000133308
1.457	2.75E-05	-4.86E-05	-0.000113837	-2.72E-05	-4.54E-05	-5.76E-05	-2.49E-05	9.49E-05	6.50E-06	1.76E-05	5.46E-06	-3.79E-06	7.35E-06	-0.000131109
1.458	3.12E-05	-5.09E-05	-0.000115418	-0.000174239	-3.97E-05	-5.79E-05	-3.09E-05	8.12E-05	1.01E-05	2.14E-05	7.55E-06	-2.79E-06	-2.59E-06	-0.000127994
1.459	3.48E-05	-5.62E-05	-0.000116604	-0.000252183	-3.60E-05	-5.65E-05	-3.45E-05	6.93E-05	1.24E-05	1.98E-05	7.66E-06	-3.96E-06	-5.66E-06	-0.000124696
1.46	3.59E-05	-6.67E-05	-0.000118877	-0.000239774	-2.89E-05	-5.49E-05	-3.39E-05	6.13E-05	1.26E-05	1.33E-05	9.79E-06	-4.16E-06	-2.81E-06	-0.000118849
1.461	3.53E-05	-7.76E-05	-0.000121201	-5.31E-05	-2.15E-05	-5.13E-05	-3.30E-05	5.70E-05	1.22E-05	7.94E-06	1.37E-05	-3.34E-06	4.96E-06	-0.000112675
1.462	3.69E-05	-8.23E-05	-0.000121949	0.000271463	-1.91E-05	-4.92E-05	-3.38E-05	5.78E-05	1.61E-05	5.81E-06	1.80E-05	-2.87E-06	1.44E-05	-0.000110054
1.463	3.72E-05	-8.74E-05	-0.00012362	0.000496015	-2.37E-05	-4.55E-05	-3.44E-05	6.36E-05	2.65E-05	3.90E-07	2.22E-05	-4.08E-06	2.64E-05	-0.000111288
1.464	3.69E-05	-9.68E-05	-0.000125508	0.000478334	-3.03E-05	-3.66E-05	-3.29E-05	5.43E-05	4.11E-05	-8.31E-06	2.64E-05	-7.11E-06	4.05E-05	-0.00011495
1.465	3.53E-05	-0.000103459	-0.000127507	0.000304899	-3.37E-05	-2.51E-05	-3.26E-05	1.30E-05	5.00E-05	-1.40E-05	3.18E-05	-8.35E-06	5.25E-05	-0.000117467
1.466	3.30E-05	-0.00010494	-0.000129595	8.21E-05	-3.17E-05	-1.83E-05	-3.12E-05	-4.09E-05	4.51E-05	-1.08E-05	3.74E-05	-6.75E-06	5.60E-05	-0.000113969
1.467	3.12E-05	-0.000104131	-0.000132601	-0.000146573	-2.56E-05	-2.70E-05	-2.74E-05	-9.29E-05	3.20E-05	1.37E-06	4.13E-05	-4.32E-06	5.09E-05	-0.000107413
1.468	3.19E-05	-0.000101256	-0.000135832	-0.000357075	-2.07E-05	-4.89E-05	-2.42E-05	-0.000154761	2.69E-05	1.94E-05	4.12E-05	-2.68E-06	4.25E-05	-0.000103042
1.469	3.42E-05	-0.000112005	-0.000138035	-0.000502274	-2.09E-05	-5.92E-05	-2.25E-05	-0.000210142	3.99E-05	3.50E-05	3.75E-05	-1.23E-06	3.36E-05	-0.000100898
1.47	3.60E-05	-0.000165044	-0.00013737	-0.000544943	-2.31E-05	-6.08E-05	-2.19E-05	-0.000212889	6.18E-05	3.61E-05	3.19E-05	-1.25E-07	2.46E-05	-9.86E-05
1.471	3.76E-05	-0.000267368	-0.000133216	-0.000503092	-2.31E-05	-8.55E-05	-2.10E-05	-0.000158607	6.86E-05	2.07E-05	2.60E-05	-2.63E-07	1.57E-05	-9.47E-05
1.472	3.80E-05	-0.000373258	-0.000127342	-0.000380375	-5.69E-06	-9.68E-05	-1.89E-05	-9.19E-05	4.14E-05	-1.77E-07	1.96E-05	-1.76E-06	8.25E-06	-8.99E-05
1.473	3.62E-05	-0.000435732	-0.000120963	-0.00010346	3.72E-05	-3.03E-05	-1.50E-05	-4.85E-05	-1.34E-05	-1.65E-05	1.24E-05	-4.40E-06	3.78E-07	-8.61E-05
1.474	3.31E-05	-0.000455643	-0.000116743	0.00037512	8.59E-05	9.19E-05	-1.09E-05	-3.12E-05	-7.38E-05	-2.72E-05	5.37E-06	-6.81E-06	-8.87E-06	-8.35E-05
1.475	3.03E-05	-0.000452361	-0.000113296	0.000886641	0.00011134	0.000186451	-4.98E-06	-2.95E-05	-0.000121557	-3.45E-05	-5.21E-07	-7.70E-06	-1.73E-05	-8.17E-05
1.476	2.72E-05	-0.000439175	-0.000111346	0.00116332	0.00010347	0.000207718	1.87E-06	-4.43E-05	-0.00014151	-3.99E-05	-4.88E-06	-7.72E-06	-2.02E-05	-8.00E-05
1.477	2.35E-05	-0.000421106	-0.000108483	0.001081	6.68E-05	0.000163009	8.17E-06	-9.32E-05	-0.000121181	-4.26E-05	-8.33E-06	-8.21E-06	-1.92E-05	-7.62E-05
1.478	1.74E-05	-0.000357024	-0.000102919	0.000716045	1.31E-05	9.07E-05	1.33E-05	-0.000186217	-7.34E-05	-3.96E-05	-1.18E-05	-8.09E-06	-2.00E-05	-6.88E-05
1.479	1.06E-05	-0.000162818	-9.60E-05	0.000252372	-3.87E-05	2.35E-05	1.84E-05	-0.000283064	-3.88E-05	-2.89E-05	-1.43E-05	-6.51E-06	-2.48E-05	-6.04E-05
1.48	8.79E-06	0.000148819	-8.89E-05	-9.30E-05	-6.95E-05	-2.55E-05	2.28E-05	-0.000300403	-3.68E-05	-1.54E-05	-1.65E-05	-4.32E-06	-2.97E-05	-5.38E-05
1.481	1.06E-05	0.000445246	-8.29E-05	-0.000290764	-7.48E-05	-5.67E-05	2.82E-05	-0.000208277	-4.96E-05	-5.16E-06	-2.05E-05	-2.14E-06	-2.99E-05	-4.98E-05
1.482	1.31E-05	0.000539216	-8.10E-05	-0.000494267	-6.98E-05	-7.59E-05	3.51E-05	-7.84E-05	-6.00E-05	3.23E-06	-2.64E-05	-1.05E-06	-2.49E-05	-5.00E-05
1.483	1.69E-05	0.000389768	-8.14E-05	-0.000740662	-6.11E-05	-9.30E-05	4.18E-05	1.63E-05	-7.12E-05	1.19E-05	-3.47E-05	-1.90E-06	-1.95E-05	-5.16E-05
1.484	2.44E-05	0.000234661	-7.99E-05	-0.000943211	-4.46E-05	-0.000125241	4.38E-05	6.92E-05	-8.84E-05	1.58E-05	-4.41E-05	-3.23E-06	-1.77E-05	-5.02E-05
1.485	3.37E-05	0.000241969	-7.05E-05	-0.00096883	-3.15E-05	-0.000159439	4.37E-05	9.24E-05	-9.42E-05	1.36E-05	-5.32E-05	-3.70E-06	-2.22E-05	-4.80E-05
1.486	3.96E-05	0.000235964	-5.63E-05	-0.000876556	-3.67E-05	-0.000167588	4.46E-05	9.42E-05	-8.47E-05	1.25E-05	-6.18E-05	-2.22E-06	-2.92E-05	-4.60E-05
1.487	4.04E-05	0.000142028	-4.74E-05	-0.000831493	-5.32E-05	-0.000144298	4.26E-05	7.22E-05	-7.20E-05	1.65E-05	-7.02E-05	3.34E-07	-3.12E-05	-4.05E-05
1.488	3.33E-05	0.000109592	-5.02E-05	-0.000838102	-7.13E-05	-0.000111424	4.04E-05	2.39E-05	-5.90E-05	2.20E-05	-7.81E-05	2.12E-06	-2.86E-05	-3.21E-05
1.489	2.20E-05	0.000121693	-6.61E-05	-0.000848008	-9.49E-05	-9.51E-05	4.14E-05	-3.30E-05	-4.60E-05	2.40E-05	-8.55E-05	8.20E-07	-2.34E-05	-2.44E-05
1.49	1.20E-05	0.000154652	-8.46E-05	-0.000800975	-0.000124107	-8.77E-05	4.72E-05	-7.27E-05	-2.80E-05	2.22E-05	-9.09E-05	-4.08E-06	-1.81E-05	-1.82E-05
1.491	4.34E-06	0.000192755	-9.03E-05	-0.000700473	-0.000145315	-7.42E-05	5.57E-05	-8.06E-05	-6.81E-06	2.10E-05	-9.34E-05	-8.96E-06	-1.42E-05	-1.52E-05
1.492	-6.21E-06	0.000165777	-7.77E-05	-0.000569334	-0.000149568	-4.71E-05	6.21E-05	-5.79E-05	1.41E-05	2.04E-05	-9.35E-05	-1.06E-05	-1.24E-05	-1.62E-05
1.493	-2.20E-05	4.14E-05	-6.07E-05	-0.000442162	-0.00013957	-5.05E-06	6.49E-05	2.64E-06	2.80E-05	1.65E-05	-9.10E-05	-8.43E-06	-9.95E-06	-2.02E-05
1.494	-3.94E-05	-0.00010949	-5.14E-05	-0.000333372	-0.000122963	3.36E-05	6.58E-05	9.24E-05	2.71E-05	6.85E-06	-8.61E-05	-5.04E-06	-4.72E-06	-2.38E-05
1.495	-5.08E-05	-0.000182672	-5.06E-05	-0.000220873	-0.00010385	5.35E-05	6.58E-05	0.000144249	1.62E-05	-6.11E-06	-7.89E-05	-1.73E-06	2.42E-06	-2.58E-05
1.496	-5.36E-05	-0.000206913	-5.41E-05	-0.000106393	-8.40E-05	6.29E-05	6.32E-05	8.61E-05	4.79E-06	-1.44E-05	-7.04E-05	6.18E-07	8.76E-06	-2.93E-05
1.497	-5.19E-05	-0.000249268	-6.03E-05	-4.32E-06	-6.63E-05	7.12E-05	5.50E-05	-7.36E-05	-1.62E-06	-1.51E-05	-6.13E-05	1.81E-06	1.30E-05	-3.54E-05
1.498	-4.64E-05	-0.000300407	-6.69E-05	6.80E-05	-5.23E-05	7.36E-05	4.11E-05	-0.000242444	-6.36E-06	-1.19E-05	-5.16E-05	3.14E-06	1.59E-05	-4.08E-05
1.499	-3.73E-05	-0.000311417	-7.11E-05	0.000124908	-4.15E-05	6.27E-05	2.62E-05	-0.000340262	-1.70E-05	-1.13E-05	-4.10E-05	5.24E-06	1.80E-05	-4.38E-05
1.5	-2.68E-05	-0.000282947	-7.23E-05	0.000182638	-3.61E-05	4.12E-05	1.42E-05	-0.000348488	-3.52E-05	-1.65E-05	-2.99E-05	7.69E-06	2.06E-05	-4.54E-05
1.501	-1.75E-05	-0.000213632	-6.95E-05	0.000249646	-3.59E-05	1.51E-05	5.90E-06	-0.000286792	-5.14E-05	-2.55E-05	-1.88E-05	1.04E-05	2.36E-05	-4.74E-05
1.502	-9.65E-06	-0.000124883	-6.25E-05	0.00031053	-3.16E-05	-2.19E-05	4.95E-07	-0.000196962	-5.67E-05	-3.30E-05	-8.60E-06	1.15E-05	2.57E-05	-4.92E-05
1.503	-5.44E-06	-5.23E-05	-5.55E-05	0.000356181	-1.95E-05	-7.45E-05	-3.82E-06	-0.000122176	-5.06E-05	-3.82E-05	1.72E-06	9.98E-06	2.67E-05	-4.89E-05
1.504	-1.04E-05	4.26E-05	-5.38E-05	0.000375639	-9.97E-06	-0.000125512	-8.87E-06	-7.25E-05	-3.87E-05	-4.60E-05	1.24E-05	7.44E-06	2.72E-05	-4.58E-05
1.505	-2.62E-05	0.000216048	-5.73E-05	0.000371668	-1.00E-05	-0.000153505	-1.33E-05	-3.38E-05	-2.63E-05	-5.65E-05	2.08E-05	5.31E-06	2.76E-05	-4.17E-05
1.506	-4.30E-05	0.000399009	-6.11E-05	0.00035485	-1.50E-05	-0.000159694	-1.73E-05	-4.89E-06	-1.62E-05	-6.39E-05	2.60E-05	5.14E-06	2.70E-05	-3.70E-05
1.507	-5.43E-05	0.000464677	-6.45E-05	0.00033509	-1.73E-05	-0.000154912	-2.32E-05	1.21E-05	-8.78E-06	-6.36E-05	2.94E-05	6.28E-06	2.28E-05	-3.21E-05
1.508	-6.11E-05	0.000392441	-6.88E-05	0.000310628	-1.75E-05	-0.000144308	-3.00E-05	2.12E-05	-3.53E-06	-5.68E-05	3.18E-05	7.11E-06	1.62E-05	-2.83E-05
1.509	-6.46E-05	0.000265334	-7.30E-05	0.000282763	-2.17E-05	-0.00012395	-3.78E-05	2.85E-05	-2.89E-07	-4.36E-05	3.25E-05	6.79E-06	1.04E-05	-2.54E-05
1.51	-6.49E-05	0.000156712	-7.80E-05	0.000258223	-2.75E-05	-9.22E-05	-4.37E-05	3.41E-05	8.42E-07	-2.36E-05	3.26E-05	4.53E-06	7.19E-06	-2.40E-05
1.511	-6.09E-05	8.97E-05	-8.78E-05	0.000232865	-3.44E-05	-5.22E-05	-5.05E-05	3.95E-05	8.37E-07	-5.46E-07	3.30E-05	4.09E-06	6.51E-06	-2.38E-05
1.512	-4.93E-05	2.14E-05	-9.70E-05	0.000210851	-4.39E-05	-1.21E-05	-5.65E-05	4.52E-05	8.36E-07	1.74E-05	3.29E-05	6.35E-06	6.29E-06	-2.45E-05
1.513	-3.15E-05	-0.000100969	-0.000100037	0.000194182	-5.48E-05	2.68E-05	-6.09E-05	4.77E-05	5.89E-07	2.67E-05	3.33E-05	7.67E-06	5.63E-06	-2.42E-05
1.514	-1.64E-05	-0.00020247	-0.000100984	0.00018131	-6.76E-05	6.48E-05	-6.57E-05	3.56E-05	8.54E-07	2.34E-05	3.41E-05	7.81E-06	4.99E-06	-2.15E-05
1.515	-7.99E-06	-0.000213062	-0.000103003	0.00016978	-8.28E-05	9.84E-05	-6.80E-05	-2.12E-07	2.28E-06	3.51E-06	3.49E-05	5.84E-06	3.99E-06	-1.95E-05
1.516	-8.62E-06	-0.00019028	-0.00010791	0.000154901	-9.47E-05	0.000118412	-7.14E-05	-2.98E-05	3.45E-06	-2.27E-05	3.48E-05	2.63E-06	2.56E-06	-1.86E-05
1.517	-8.69E-06	-0.000187522	-0.000115194	0.000134744	-9.44E-05	0.000118548	-7.45E-05	-1.79E-05	3.15E-06	-4.16E-05	3.36E-05	3.69E-07	6.01E-07	-1.64E-05
1.518	-1.59E-07	-0.000206161	-0.000123173	0.000112796	-8.42E-05	0.000102511	-7.93E-05	1.63E-05	2.27E-06	-4.85E-05	3.29E-05	6.39E-07	-1.54E-06	-1.26E-05
1.519	-2.10E-06	-0.000217774	-0.000128254	9.48E-05	-6.95E-05	7.17E-05	-8.60E-05	4.10E-05	1.92E-06	-4.45E-05	3.28E-05	2.05E-06	-2.59E-06	-7.77E-06
1.52	-2.75E-05	-0.000194238	-0.000131074	8.52E-05	-5.54E-05	3.64E-05	-9.21E-05	4.98E-05	1.84E-06	-3.61E-05	3.24E-05	1.55E-06	-3.08E-06	-5.05E-06
1.521	-2.12E-05	-0.000294449	-8.89E-05	7.84E-05	-3.45E-05	-3.32E-05	-2.61E-05	1.66E-05	-9.65E-05	-1.71E-05	3.01E-06	2.25E-05	3.11E-06	-1.21E-05
1.522	-3.61E-05	-0.000290143	-8.71E-05	0.000154776	-3.54E-05	-3.13E-05	-2.54E-05	9.92E-06	-0.000128925	-2.00E-05	2.68E-06	2.22E-05	2.64E-06	-1.22E-05
1.523	-4.30E-05	-0.000273826	-8.38E-05	0.000227212	-3.81E-05	-3.10E-05	-2.52E-05	3.85E-06	-0.000145342	-1.95E-05	-7.32E-07	2.02E-05	2.52E-06	-1.33E-05
1.524	-3.74E-05	-0.000320436	-8.18E-05	0.000235024	-4.18E-05	-3.30E-05	-2.52E-05	-4.76E-06	-0.000129915	-1.88E-05	-5.83E-06	1.88E-05	2.89E-06	-1.32E-05
1.525	-3.25E-05	-0.000343645	-8.27E-05	0.000162996	-4.36E-05	-3.39E-05	-2.48E-05	-1.83E-05	-8.63E-05	-2.01E-05	-1.11E-05	1.79E-05	2.85E-06	-1.22E-05
1.526	-3.56E-05	-0.000173902	-8.41E-05	5.38E-05	-4.26E-05	-3.37E-05	-2.42E-05	-3.08E-05	-3.30E-05	-2.17E-05	-1.53E-05	1.69E-05	1.63E-06	-1.14E-05
1.527	-4.16E-05	0.000153493	-8.67E-05	-5.13E-05	-3.90E-05	-3.38E-05	-2.35E-05	-3.28E-05	1.31E-05	-2.00E-05	-1.88E-05	1.53E-05	1.07E-06	-1.10E-05
1.528	-4.67E-05	0.000384433	-9.09E-05	-0.000136355	-3.40E-05	-3.36E-05	-2.23E-05	-3.17E-05	4.06E-05	-1.68E-05	-2.22E-05	1.35E-05	3.04E-06	-1.10E-05
1.529	-4.87E-05	0.000422696	-9.34E-05	-0.00019558	-2.85E-05	-3.36E-05	-2.10E-05	-2.96E-05	4.06E-05	-1.52E-05	-2.50E-05	1.30E-05	6.40E-06	-1.05E-05
1.53	-4.89E-05	0.000337069	-9.48E-05	-0.000218284	-2.53E-05	-3.47E-05	-2.06E-05	-2.87E-05	1.42E-05	-1.50E-05	-2.65E-05	1.34E-05	8.26E-06	-9.59E-06
1.531	-4.71E-05	0.000165364	-9.45E-05	-0.000201664	-2.72E-05	-3.58E-05	-2.07E-05	-4.40E-05	-2.09E-05	-1.41E-05	-2.70E-05	1.34E-05	8.97E-06	-8.37E-06
1.532	-4.33E-05	-5.28E-05	-9.15E-05	-0.000161359	-3.28E-05	-3.49E-05	-2.11E-05	-7.43E-05	-4.38E-05	-1.23E-05	-2.71E-05	1.29E-05	9.64E-06	-7.69E-06
1.533	-3.87E-05	-0.000209894	-8.87E-05	-0.00011775	-3.77E-05	-3.26E-05	-2.00E-05	-9.43E-05	-4.87E-05	-1.10E-05	-2.63E-05	1.22E-05	9.79E-06	-7.55E-06
1.534	-3.37E-05	-0.000224513	-8.87E-05	-7.55E-05	-4.19E-05	-3.04E-05	-1.78E-05	-7.88E-05	-4.36E-05	-1.10E-05	-2.43E-05	1.16E-05	9.25E-06	-7.45E-06
1.535	-2.92E-05	-0.000127973	-8.88E-05	-3.30E-05	-4.65E-05	-2.98E-05	-1.64E-05	-3.50E-05	-3.78E-05	-1.21E-05	-2.14E-05	1.09E-05	8.94E-06	-7.07E-06
1.536	-2.40E-05	-9.20E-06	-8.65E-05	5.36E-06	-5.03E-05	-3.13E-05	-1.57E-05	1.04E-05	-3.41E-05	-1.38E-05	-1.82E-05	1.08E-05	8.99E-06	-6.46E-06
1.537	-1.91E-05	5.33E-05	-8.45E-05	3.19E-05	-5.20E-05	-3.40E-05	-1.49E-05	3.39E-05	-3.13E-05	-1.54E-05	-1.52E-05	1.12E-05	9.30E-06	-6.08E-06
1.538	-1.70E-05	5.42E-05	-8.60E-05	4.22E-05	-5.16E-05	-3.56E-05	-1.39E-05	2.61E-05	-2.82E-05	-1.65E-05	-1.31E-05	1.10E-05	9.76E-06	-6.33E-06
1.539	-1.69E-05	3.25E-05	-9.02E-05	4.13E-05	-5.13E-05	-3.56E-05	-1.35E-05	-3.00E-06	-2.55E-05	-1.53E-05	-1.10E-05	9.93E-06	1.01E-05	-7.27E-06
1.54	-1.32E-05	1.83E-05	-9.32E-05	4.17E-05	-5.17E-05	-3.46E-05	-1.40E-05	-2.63E-05	-2.40E-05	-1.03E-05	-8.81E-06	9.73E-06	9.84E-06	-8.73E-06
1.541	-1.04E-06	6.04E-06	-9.21E-05	5.89E-05	-5.26E-05	-3.39E-05	-1.39E-05	-2.78E-05	-2.34E-05	-3.53E-06	-7.54E-06	1.11E-05	9.11E-06	-9.66E-06
1.542	1.22E-05	-1.80E-05	-8.86E-05	9.88E-05	-5.29E-05	-3.50E-05	-1.30E-05	-1.83E-05	-2.21E-05	1.61E-06	-6.61E-06	1.23E-05	8.53E-06	-8.57E-06
1.543	1.40E-05	-6.26E-05	-8.65E-05	0.000136877	-5.20E-05	-3.68E-05	-1.21E-05	-1.10E-05	-2.00E-05	3.91E-06	-5.35E-06	1.19E-05	8.80E-06	-6.68E-06
1.544	5.09E-06	-0.000120559	-8.64E-05	0.000140412	-5.13E-05	-3.72E-05	-1.13E-05	-9.53E-06	-1.79E-05	5.09E-06	-4.51E-06	1.07E-05	9.94E-06	-5.97E-06
1.545	-3.84E-06	-0.000155608	-8.70E-05	0.000102959	-5.04E-05	-3.67E-05	-1.20E-05	-1.07E-05	-1.70E-05	6.42E-06	-3.24E-06	1.07E-05	1.21E-05	-6.81E-06
1.546	-3.34E-06	-0.000139871	-8.94E-05	4.41E-05	-4.94E-05	-3.56E-05	-1.19E-05	-1.05E-05	-1.73E-05	6.99E-06	-4.29E-07	1.21E-05	1.43E-05	-6.76E-06
1.547	4.15E-06	-9.65E-05	-9.31E-05	-9.56E-06	-4.81E-05	-3.39E-05	-1.03E-05	-8.38E-06	-1.77E-05	4.65E-06	2.63E-06	1.17E-05	1.46E-05	-4.45E-06
1.548	6.53E-06	-6.19E-05	-9.44E-05	-2.33E-05	-4.64E-05	-3.15E-05	-8.84E-06	-4.52E-06	-1.68E-05	5.26E-07	4.86E-06	1.03E-05	1.52E-05	-1.22E-06
1.549	-8.74E-07	-5.11E-05	-9.28E-05	5.96E-05	-4.44E-05	-3.00E-05	-8.34E-06	8.16E-07	-1.23E-05	-1.77E-06	6.22E-06	8.68E-06	1.63E-05	1.57E-06
1.55	-8.69E-06	-5.89E-05	-9.13E-05	0.000208452	-4.16E-05	-3.07E-05	-8.43E-06	6.66E-06	-3.57E-06	-1.48E-06	6.83E-06	7.40E-06	1.70E-05	3.52E-06
1.551	-1.02E-05	-6.94E-05	-9.25E-05	0.000283782	-3.92E-05	-3.20E-05	-7.06E-06	1.14E-05	7.44E-06	1.35E-06	7.15E-06	7.85E-06	1.82E-05	4.88E-06
1.552	-8.26E-06	-7.64E-05	-9.48E-05	0.000219675	-3.72E-05	-3.33E-05	-4.41E-06	1.55E-05	1.54E-05	5.64E-06	7.03E-06	8.56E-06	2.00E-05	4.98E-06
1.553	-7.44E-06	-7.86E-05	-9.63E-05	7.25E-05	-3.67E-05	-3.46E-05	-3.26E-06	2.09E-05	1.40E-05	8.37E-06	7.48E-06	8.72E-06	2.25E-05	5.04E-06
1.554	-1.10E-05	-8.03E-05	-9.63E-05	-8.56E-05	-3.59E-05	-3.59E-05	-3.89E-06	2.75E-05	2.19E-06	8.50E-06	8.79E-06	7.49E-06	2.38E-05	5.54E-06
1.555	-1.70E-05	-7.95E-05	-9.57E-05	-0.000226212	-3.48E-05	-3.75E-05	-5.53E-06	3.44E-05	-1.30E-05	7.62E-06	9.32E-06	5.61E-06	2.05E-05	5.28E-06
1.556	-2.05E-05	-7.72E-05	-9.54E-05	-0.000340689	-3.48E-05	-3.88E-05	-8.41E-06	3.75E-05	-2.36E-05	7.57E-06	8.51E-06	4.81E-06	1.33E-05	2.85E-06
1.557	-2.18E-05	-7.52E-05	-9.60E-05	-0.00041481	-3.46E-05	-3.95E-05	-1.10E-05	3.65E-05	-2.77E-05	8.40E-06	6.55E-06	4.43E-06	6.70E-06	-8.47E-07
1.558	-2.35E-05	-7.39E-05	-9.81E-05	-0.000437766	-3.35E-05	-3.96E-05	-1.28E-05	3.46E-05	-2.69E-05	9.51E-06	4.84E-06	3.41E-06	3.04E-06	-2.71E-06
1.559	-2.51E-05	-7.22E-05	-9.92E-05	-0.0004139	-3.19E-05	-3.83E-05	-1.41E-05	3.33E-05	-2.28E-05	1.08E-05	4.27E-06	2.54E-06	7.89E-07	-2.03E-06
1.56	-2.30E-05	-6.91E-05	-9.89E-05	-0.000362132	-3.06E-05	-3.47E-05	-1.49E-05	3.07E-05	-1.74E-05	1.21E-05	4.43E-06	2.69E-06	-3.19E-06	-6.38E-07
1.561	-1.60E-05	-6.54E-05	-9.90E-05	-0.000309367	-2.93E-05	-3.01E-05	-1.55E-05	2.19E-05	-1.20E-05	1.25E-05	5.59E-06	3.13E-06	-8.48E-06	-9.91E-07
1.562	-8.11E-06	-6.45E-05	-0.000100273	-0.000277008	-2.73E-05	-2.86E-05	-1.66E-05	8.44E-07	-6.60E-06	1.18E-05	7.63E-06	2.45E-06	-1.09E-05	-2.51E-06
1.563	-1.70E-06	-7.89E-05	-0.000101487	-0.00026609	-2.52E-05	-3.17E-05	-1.85E-05	-2.53E-05	-2.27E-07	1.18E-05	8.94E-06	7.80E-07	-8.08E-06	-2.74E-06
1.564	4.57E-06	-0.000121492	-0.000101521	-0.000251342	-2.49E-05	-3.64E-05	-2.11E-05	-4.13E-05	6.59E-06	1.31E-05	9.00E-06	-1.27E-06	-1.56E-06	1.99E-07
1.565	1.34E-05	-0.000186721	-0.000100583	-0.000206365	-2.57E-05	-3.95E-05	-2.32E-05	-4.16E-05	1.40E-05	1.40E-05	8.84E-06	-3.03E-06	7.36E-06	4.76E-06
1.566	1.85E-05	-0.000249376	-9.82E-05	-0.000135298	-2.61E-05	-4.06E-05	-2.51E-05	-3.80E-05	2.04E-05	1.29E-05	8.47E-06	-4.03E-06	1.90E-05	6.94E-06
1.567	1.11E-05	-0.000283303	-9.51E-05	-6.57E-05	-2.53E-05	-4.10E-05	-2.77E-05	-4.74E-05	1.96E-05	1.07E-05	6.86E-06	-4.69E-06	3.12E-05	3.74E-06
1.568	-6.19E-06	-0.000285633	-9.19E-05	-1.73E-05	-2.49E-05	-4.11E-05	-3.00E-05	-6.18E-05	1.22E-05	9.35E-06	3.83E-06	-4.60E-06	3.92E-05	-4.22E-06
1.569	-2.22E-05	-0.000273574	-8.96E-05	7.09E-06	-2.55E-05	-4.10E-05	-3.09E-05	-5.48E-05	1.00E-05	1.03E-05	3.28E-07	-3.39E-06	4.07E-05	-1.30E-05
1.57	-2.90E-05	-0.000235872	-8.92E-05	1.31E-05	-2.58E-05	-4.04E-05	-3.02E-05	-2.87E-05	1.73E-05	1.20E-05	-2.91E-06	-1.80E-06	3.75E-05	-1.84E-05
1.571	-3.05E-05	-0.000135457	-9.13E-05	1.18E-05	-2.49E-05	-3.90E-05	-3.01E-05	-1.01E-05	2.32E-05	1.20E-05	-5.71E-06	-6.84E-07	3.31E-05	-1.95E-05
1.572	-3.18E-05	-1.14E-05	-9.49E-05	1.45E-05	-2.46E-05	-3.69E-05	-3.18E-05	-1.50E-05	1.90E-05	1.05E-05	-7.72E-06	2.57E-07	3.07E-05	-1.75E-05
1.573	-3.06E-05	3.90E-05	-9.95E-05	2.31E-05	-2.55E-05	-3.47E-05	-3.27E-05	-4.48E-05	4.15E-06	8.20E-06	-9.02E-06	8.40E-07	2.94E-05	-1.49E-05
1.574	-2.61E-05	1.04E-05	-0.000102122	2.72E-05	-2.63E-05	-3.29E-05	-3.25E-05	-8.60E-05	-2.24E-05	4.67E-06	-1.00E-05	5.73E-07	2.79E-05	-1.33E-05
1.575	-2.18E-05	-4.34E-05	-9.96E-05	2.61E-05	-2.61E-05	-3.26E-05	-3.43E-05	-0.000110013	-5.25E-05	2.46E-06	-1.10E-05	-2.46E-08	2.58E-05	-1.12E-05
1.576	-1.87E-05	-7.52E-05	-9.47E-05	2.91E-05	-2.74E-05	-3.36E-05	-3.62E-05	-8.69E-05	-6.45E-05	4.04E-06	-1.15E-05	3.38E-08	2.30E-05	-8.55E-06
1.577	-1.78E-05	-6.26E-05	-8.90E-05	3.69E-05	-2.95E-05	-3.49E-05	-3.67E-05	-3.87E-05	-5.07E-05	7.75E-06	-1.13E-05	1.16E-06	1.89E-05	-7.72E-06
1.578	-1.86E-05	-2.17E-05	-8.32E-05	4.45E-05	-2.90E-05	-3.52E-05	-3.79E-05	-5.76E-06	-2.04E-05	1.07E-05	-1.04E-05	2.82E-06	1.45E-05	-8.40E-06
1.579	-1.70E-05	-1.09E-07	-7.99E-05	4.83E-05	-2.75E-05	-3.45E-05	-3.82E-05	7.20E-06	1.24E-05	1.24E-05	-9.54E-06	3.77E-06	1.29E-05	-8.89E-06
1.58	-1.03E-05	-4.08E-05	-7.89E-05	4.79E-05	-2.57E-05	-3.36E-05	-3.79E-05	9.08E-06	3.28E-05	1.37E-05	-8.76E-06	3.84E-06	1.38E-05	-8.71E-06
1.581	-1.42E-06	-7.84E-05	-7.94E-05	4.52E-05	-2.48E-05	-3.33E-05	-3.83E-05	1.01E-05	3.14E-05	1.50E-05	-7.58E-06	3.13E-06	1.49E-05	-8.08E-06
1.582	6.04E-06	-4.30E-06	-8.16E-05	4.21E-05	-2.51E-05	-3.23E-05	-3.98E-05	1.18E-05	8.77E-06	1.66E-05	-6.11E-06	2.71E-06	1.63E-05	-7.98E-06
1.583	1.05E-05	0.000158202	-8.57E-05	3.66E-05	-2.59E-05	-2.98E-05	-4.18E-05	1.01E-05	-1.99E-05	1.79E-05	-4.46E-06	3.09E-06	1.78E-05	-8.74E-06
1.584	8.85E-06	0.000268762	-9.05E-05	2.80E-05	-2.60E-05	-2.84E-05	-4.18E-05	2.67E-06	-3.78E-05	1.84E-05	-3.17E-06	3.29E-06	1.87E-05	-8.81E-06
1.585	-2.13E-06	0.000266719	-9.56E-05	1.87E-05	-2.59E-05	-2.85E-05	-4.04E-05	-7.35E-06	-4.03E-05	1.80E-05	-2.11E-06	2.91E-06	1.97E-05	-8.39E-06
1.586	-2.21E-05	0.000191348	-9.96E-05	1.19E-05	-2.64E-05	-2.80E-05	-3.92E-05	-1.54E-05	-3.49E-05	1.82E-05	-1.61E-06	1.72E-06	2.15E-05	-8.01E-06
1.587	-4.73E-05	9.74E-05	-9.97E-05	8.83E-06	-2.75E-05	-2.69E-05	-3.84E-05	-2.01E-05	-3.29E-05	1.90E-05	-1.39E-06	3.35E-07	2.30E-05	-7.67E-06
1.588	-6.77E-05	2.95E-05	-9.64E-05	7.72E-06	-2.88E-05	-2.56E-05	-3.83E-05	-2.08E-05	-3.65E-05	1.93E-05	-1.06E-06	-1.25E-06	2.40E-05	-8.32E-06
1.589	-7.31E-05	6.27E-06	-9.29E-05	6.14E-06	-2.99E-05	-2.43E-05	-3.87E-05	-1.20E-05	-3.79E-05	1.83E-05	-5.89E-07	-2.57E-06	2.45E-05	-1.02E-05
1.59	-6.42E-05	1.49E-05	-9.30E-05	1.85E-06	-3.11E-05	-2.34E-05	-3.92E-05	7.65E-06	-3.07E-05	1.62E-05	1.24E-07	-3.12E-06	2.38E-05	-1.29E-05
1.591	-5.25E-05	3.02E-05	-9.62E-05	-4.24E-06	-3.32E-05	-2.36E-05	-3.93E-05	1.51E-05	-2.06E-05	1.38E-05	7.69E-07	-3.27E-06	2.09E-05	-1.54E-05
1.592	-4.65E-05	4.49E-05	-9.86E-05	-9.95E-06	-3.57E-05	-2.51E-05	-3.91E-05	-1.62E-05	-1.68E-05	1.18E-05	3.81E-07	-3.19E-06	1.72E-05	-1.77E-05
1.593	-4.91E-05	4.32E-05	-9.66E-05	-1.28E-05	-3.70E-05	-2.68E-05	-3.86E-05	-6.90E-05	-2.21E-05	1.11E-05	-6.63E-07	-2.36E-06	1.40E-05	-1.96E-05
1.594	-5.97E-05	1.56E-05	-9.19E-05	-1.27E-05	-3.77E-05	-2.75E-05	-3.81E-05	-9.45E-05	-3.12E-05	1.09E-05	-1.14E-06	-1.47E-06	1.21E-05	-2.05E-05
1.595	-6.94E-05	-1.26E-05	-8.75E-05	-1.25E-05	-3.90E-05	-2.66E-05	-3.79E-05	-7.74E-05	-3.99E-05	9.66E-06	-8.40E-08	-1.62E-06	1.19E-05	-1.96E-05
1.596	-7.23E-05	-2.32E-05	-8.48E-05	-1.48E-05	-4.06E-05	-2.56E-05	-3.80E-05	-4.55E-05	-4.51E-05	7.88E-06	1.81E-06	-2.51E-06	1.27E-05	-1.76E-05
1.597	-7.00E-05	-4.17E-05	-8.67E-05	-1.86E-05	-4.07E-05	-2.59E-05	-3.78E-05	-2.56E-05	-4.55E-05	6.87E-06	2.79E-06	-3.35E-06	1.38E-05	-1.53E-05
1.598	-6.10E-05	-6.28E-05	-9.25E-05	-2.09E-05	-4.06E-05	-2.79E-05	-3.69E-05	-1.86E-05	-4.30E-05	7.20E-06	2.83E-06	-3.70E-06	1.52E-05	-1.29E-05
1.599	-4.01E-05	-6.64E-05	-9.86E-05	-1.46E-05	-4.07E-05	-2.91E-05	-3.57E-05	-1.48E-05	-4.12E-05	8.97E-06	2.04E-06	-4.05E-06	1.83E-05	-1.20E-05
1.6	-1.86E-05	-6.53E-05	-0.000101857	1.95E-06	-4.11E-05	-2.96E-05	-3.44E-05	-1.04E-05	-3.85E-05	1.15E-05	8.60E-07	-4.28E-06	2.32E-05	-1.28E-05
1.601	-1.74E-05	-6.65E-05	-0.000101244	1.56E-05	-4.18E-05	-2.99E-05	-3.29E-05	-6.90E-06	-3.24E-05	1.35E-05	-2.06E-07	-3.58E-06	2.72E-05	-1.27E-05
1.602	-3.68E-05	-7.44E-05	-0.000100631	1.14E-05	-4.15E-05	-2.98E-05	-3.26E-05	-3.04E-06	-2.30E-05	1.31E-05	-7.38E-07	-2.49E-06	2.95E-05	-1.06E-05
1.603	-5.25E-05	-7.72E-05	-0.000102189	-8.32E-06	-4.12E-05	-3.09E-05	-3.26E-05	9.15E-07	-1.46E-05	1.16E-05	-1.04E-06	-2.06E-06	3.10E-05	-8.84E-06
1.604	-4.38E-05	-4.70E-05	-0.000102739	-3.13E-05	-4.04E-05	-3.30E-05	-3.10E-05	3.97E-06	-1.15E-05	1.12E-05	-9.01E-07	-1.73E-06	3.06E-05	-7.62E-06
1.605	-1.94E-05	2.39E-06	-0.000100808	-5.07E-05	-3.93E-05	-3.47E-05	-2.83E-05	6.55E-06	-1.05E-05	1.14E-05	6.66E-07	-1.12E-06	2.64E-05	-6.55E-06
1.606	2.41E-06	3.43E-05	-9.90E-05	-6.73E-05	-3.86E-05	-3.45E-05	-2.58E-05	8.23E-06	-9.34E-06	1.12E-05	3.03E-06	-1.30E-06	1.91E-05	-6.33E-06
1.607	1.50E-05	2.68E-05	-9.88E-05	-7.94E-05	-3.86E-05	-3.32E-05	-2.25E-05	7.84E-06	-7.13E-06	9.88E-06	4.48E-06	-2.29E-06	1.11E-05	-6.04E-06
1.608	2.50E-05	-2.52E-05	-9.90E-05	-8.18E-05	-3.97E-05	-3.17E-05	-1.99E-05	6.73E-06	-4.81E-06	7.64E-06	4.25E-06	-3.62E-06	3.88E-06	-5.62E-06
1.609	3.55E-05	-8.86E-05	-9.84E-05	-8.04E-05	-4.01E-05	-2.86E-05	-1.83E-05	6.48E-06	-3.27E-06	5.87E-06	3.19E-06	-4.71E-06	-1.44E-06	-5.19E-06
1.61	4.29E-05	-0.000140179	-9.77E-05	-8.03E-05	-4.08E-05	-2.47E-05	-1.70E-05	5.74E-06	-2.28E-06	6.39E-06	2.01E-06	-4.46E-06	-5.23E-06	-3.98E-06
1.611	4.69E-05	-0.000176461	-9.86E-05	-7.98E-05	-4.08E-05	-2.12E-05	-1.67E-05	4.61E-06	-1.98E-06	8.61E-06	8.48E-07	-3.67E-06	-6.94E-06	-2.46E-06
1.612	4.55E-05	-0.000186821	-0.000100037	-7.54E-05	-4.01E-05	-1.89E-05	-1.64E-05	3.25E-06	-2.72E-06	1.04E-05	1.97E-07	-3.78E-06	-5.57E-06	-1.34E-06
1.613	3.39E-05	-0.000158521	-0.000100923	-6.70E-05	-3.82E-05	-1.84E-05	-1.70E-05	2.52E-06	-4.43E-06	1.18E-05	4.52E-07	-5.39E-06	-2.45E-06	-1.37E-06
1.614	7.84E-06	-0.000115199	-0.000100559	-5.56E-05	-3.56E-05	-2.01E-05	-1.76E-05	2.21E-06	-5.51E-06	1.38E-05	1.28E-06	-7.73E-06	7.19E-07	-2.09E-06
1.615	-2.85E-05	-0.000110283	-9.79E-05	-4.04E-05	-3.38E-05	-2.28E-05	-1.74E-05	1.97E-06	-5.64E-06	1.60E-05	1.70E-06	-9.04E-06	3.29E-06	-3.05E-06
1.616	-5.89E-05	-0.000145031	-9.19E-05	-2.31E-05	-3.31E-05	-2.48E-05	-1.64E-05	1.91E-06	-6.03E-06	1.64E-05	1.65E-06	-8.55E-06	5.59E-06	-3.86E-06
1.617	-6.44E-05	-0.000145591	-8.52E-05	-6.62E-06	-3.43E-05	-2.61E-05	-1.58E-05	2.63E-06	-6.98E-06	1.46E-05	1.54E-06	-7.71E-06	6.67E-06	-4.66E-06
1.618	-5.04E-05	-7.75E-05	-8.23E-05	4.82E-06	-3.57E-05	-2.73E-05	-1.52E-05	3.79E-06	-7.89E-06	1.24E-05	1.42E-06	-8.04E-06	6.52E-06	-5.77E-06
1.619	-3.93E-05	-9.13E-06	-8.42E-05	6.27E-06	-3.72E-05	-2.83E-05	-1.42E-05	4.64E-06	-8.59E-06	1.16E-05	1.52E-06	-9.25E-06	6.17E-06	-6.98E-06
1.62	-4.03E-05	1.45E-05	-8.69E-05	-4.01E-06	-3.93E-05	-2.81E-05	-1.28E-05	4.38E-06	-9.31E-06	1.19E-05	2.20E-06	-1.04E-05	6.03E-06	-8.16E-06
1.621	-4.22E-05	1.05E-05	-8.78E-05	-1.93E-05	-4.09E-05	-2.69E-05	-1.27E-05	3.82E-06	-1.02E-05	1.21E-05	3.09E-06	-1.06E-05	5.58E-06	-9.15E-06
1.622	-3.74E-05	-1.52E-05	-8.80E-05	-3.20E-05	-4.07E-05	-2.61E-05	-1.37E-05	3.75E-06	-1.13E-05	1.04E-05	4.16E-06	-1.01E-05	4.95E-06	-9.70E-06
1.623	-3.29E-05	-6.47E-05	-8.82E-05	-3.89E-05	-4.06E-05	-2.52E-05	-1.37E-05	3.70E-06	-1.21E-05	7.14E-06	4.57E-06	-1.02E-05	4.60E-06	-9.43E-06
1.624	-3.37E-05	-0.000111389	-8.89E-05	-4.37E-05	-4.04E-05	-2.39E-05	-1.29E-05	2.60E-06	-1.23E-05	4.96E-06	3.04E-06	-1.11E-05	4.36E-06	-8.14E-06
1.625	-3.67E-05	-0.00012895	-9.13E-05	-5.03E-05	-3.90E-05	-2.36E-05	-1.35E-05	5.27E-07	-1.14E-05	4.62E-06	6.42E-07	-1.09E-05	4.05E-06	-6.55E-06
1.626	-3.49E-05	-0.000128483	-9.44E-05	-5.83E-05	-3.72E-05	-2.44E-05	-1.47E-05	-2.00E-06	-8.59E-06	4.51E-06	-1.05E-06	-9.37E-06	3.40E-06	-5.48E-06
1.627	-2.74E-05	-0.000129959	-9.67E-05	-6.77E-05	-3.78E-05	-2.47E-05	-1.47E-05	-3.12E-06	-4.15E-06	4.86E-06	-5.97E-07	-8.59E-06	2.86E-06	-5.23E-06
1.628	-2.14E-05	-0.000120108	-9.79E-05	-7.84E-05	-3.99E-05	-2.49E-05	-1.46E-05	-2.02E-06	1.82E-07	7.45E-06	1.62E-06	-8.02E-06	1.75E-06	-6.00E-06
1.629	-2.48E-05	-7.15E-05	-9.95E-05	-8.77E-05	-4.09E-05	-2.61E-05	-1.50E-05	-1.48E-06	4.37E-06	1.24E-05	3.26E-06	-6.61E-06	-3.94E-07	-5.59E-06
1.63	-3.37E-05	-5.09E-05	-9.99E-05	-8.81E-05	-3.95E-05	-2.70E-05	-1.59E-05	-1.52E-06	1.01E-05	1.58E-05	2.91E-06	-5.27E-06	-1.87E-06	-3.19E-06
1.631	-4.45E-05	-0.000109324	-9.65E-05	-7.70E-05	-3.85E-05	-2.80E-05	-1.81E-05	-2.88E-06	1.57E-05	1.61E-05	3.05E-06	-4.66E-06	-2.65E-06	-1.36E-06
1.632	-5.07E-05	-0.000181443	-9.12E-05	-6.20E-05	-4.02E-05	-2.97E-05	-2.01E-05	-6.35E-06	1.80E-05	1.44E-05	4.35E-06	-5.56E-06	-4.27E-06	-9.49E-07
1.633	-4.71E-05	-0.000236797	-8.80E-05	-4.69E-05	-4.16E-05	-3.16E-05	-2.10E-05	-9.48E-06	1.81E-05	1.02E-05	4.81E-06	-7.13E-06	-7.35E-06	-1.64E-06
1.634	-3.83E-05	-0.000282132	-8.58E-05	-2.99E-05	-4.12E-05	-3.39E-05	-2.08E-05	-1.20E-05	1.83E-05	5.93E-06	4.71E-06	-7.22E-06	-1.02E-05	-2.77E-06
1.635	-2.50E-05	-0.00030186	-8.45E-05	-5.75E-06	-4.06E-05	-3.45E-05	-2.05E-05	-1.67E-05	1.85E-05	3.86E-06	3.71E-06	-6.25E-06	-1.08E-05	-4.53E-06
1.636	-1.06E-05	-0.000237134	-8.45E-05	6.23E-05	-4.07E-05	-3.33E-05	-2.11E-05	-2.25E-05	1.78E-05	2.70E-06	2.14E-06	-5.29E-06	-9.91E-06	-7.11E-06
1.637	-7.34E-07	-8.12E-05	-8.42E-05	0.000219332	-4.00E-05	-3.17E-05	-2.17E-05	-2.76E-05	1.54E-05	2.95E-07	3.26E-07	-4.47E-06	-8.19E-06	-9.12E-06
1.638	9.70E-08	8.49E-05	-8.41E-05	0.000427752	-3.94E-05	-2.99E-05	-2.10E-05	-2.98E-05	9.71E-06	-2.99E-06	-1.56E-06	-3.51E-06	-6.06E-06	-9.62E-06
1.639	-7.47E-06	0.000155711	-8.45E-05	0.000582109	-3.90E-05	-2.93E-05	-1.94E-05	-2.84E-05	1.43E-06	-5.42E-06	-3.51E-06	-2.55E-06	-4.08E-06	-8.16E-06
1.64	-1.75E-05	0.000115848	-8.61E-05	0.000594114	-3.89E-05	-2.97E-05	-1.89E-05	-2.60E-05	-9.31E-06	-7.16E-06	-6.02E-06	-1.39E-06	-2.53E-06	-4.99E-06
1.641	-2.55E-05	8.16E-05	-9.01E-05	0.000428486	-3.92E-05	-3.06E-05	-1.93E-05	-2.38E-05	-2.37E-05	-9.66E-06	-7.78E-06	-6.80E-07	-1.38E-06	-1.72E-06
1.642	-2.92E-05	0.000127139	-9.53E-05	0.000126008	-3.97E-05	-3.07E-05	-1.96E-05	-2.09E-05	-4.08E-05	-1.28E-05	-7.77E-06	-9.99E-07	-6.10E-07	-4.07E-07
1.643	-2.91E-05	0.000198685	-9.78E-05	-0.000212034	-4.10E-05	-2.94E-05	-1.94E-05	-1.73E-05	-5.70E-05	-1.43E-05	-7.02E-06	-8.02E-07	-3.48E-07	-7.29E-07
1.644	-2.72E-05	0.000207041	-9.66E-05	-0.000485676	-4.21E-05	-2.82E-05	-1.94E-05	-1.45E-05	-6.68E-05	-1.18E-05	-6.87E-06	1.01E-06	-1.60E-06	-2.10E-06
1.645	-2.68E-05	0.000147693	-9.48E-05	-0.000650738	-4.18E-05	-2.87E-05	-2.00E-05	-1.22E-05	-6.72E-05	-4.49E-06	-7.56E-06	3.62E-06	-5.42E-06	-3.86E-06
1.646	-2.89E-05	7.80E-05	-9.43E-05	-0.000714336	-4.12E-05	-2.98E-05	-2.09E-05	-9.87E-06	-6.07E-05	5.47E-06	-9.04E-06	5.83E-06	-9.47E-06	-4.28E-06
1.647	-3.09E-05	3.68E-05	-9.43E-05	-0.000695833	-4.20E-05	-3.04E-05	-2.13E-05	-7.79E-06	-4.95E-05	1.45E-05	-1.06E-05	7.58E-06	-9.83E-06	-3.29E-06
1.648	-2.86E-05	7.66E-06	-9.48E-05	-0.000615069	-4.30E-05	-3.05E-05	-2.18E-05	-6.70E-06	-3.08E-05	1.96E-05	-1.08E-05	9.08E-06	-6.38E-06	-2.44E-06
1.649	-2.44E-05	-3.25E-05	-9.68E-05	-0.000501988	-4.32E-05	-3.00E-05	-2.25E-05	-6.22E-06	8.60E-07	2.10E-05	-9.99E-06	1.05E-05	-3.52E-06	-2.57E-06
1.65	-2.36E-05	-8.04E-05	-9.95E-05	-0.000378795	-4.25E-05	-2.97E-05	-2.28E-05	-5.55E-06	4.48E-05	1.97E-05	-8.68E-06	1.20E-05	-3.92E-06	-3.59E-06
1.651	-2.94E-05	-0.000116084	-0.000101689	-0.000241366	-4.12E-05	-2.93E-05	-2.21E-05	-3.55E-06	8.03E-05	1.56E-05	-6.68E-06	1.31E-05	-6.83E-06	-6.06E-06
1.652	-3.86E-05	-0.0001416	-0.000102341	-9.34E-05	-4.08E-05	-2.94E-05	-2.07E-05	-2.13E-06	8.22E-05	9.28E-06	-3.92E-06	1.30E-05	-1.03E-05	-8.96E-06
1.653	-4.29E-05	-0.000179017	-0.000101311	3.06E-05	-4.07E-05	-2.90E-05	-2.01E-05	-2.88E-06	5.22E-05	3.48E-06	-6.39E-07	1.22E-05	-1.34E-05	-9.91E-06
1.654	-4.04E-05	-0.00024308	-0.000100002	0.000107256	-3.91E-05	-2.83E-05	-2.02E-05	-5.90E-06	1.04E-05	1.67E-06	1.94E-06	1.07E-05	-1.53E-05	-7.78E-06
1.655	-3.37E-05	-0.000303927	-9.81E-05	0.000146411	-3.72E-05	-2.94E-05	-1.97E-05	-8.55E-06	-2.54E-05	4.36E-06	2.31E-06	9.42E-06	-1.43E-05	-4.29E-06
1.656	-2.84E-05	-0.000275561	-9.62E-05	0.000152746	-3.57E-05	-3.03E-05	-1.90E-05	-4.44E-06	-4.51E-05	7.04E-06	1.52E-06	9.03E-06	-1.13E-05	-1.83E-06
1.657	-2.63E-05	-0.000167055	-9.48E-05	0.000121711	-3.44E-05	-3.10E-05	-1.92E-05	7.70E-06	-4.69E-05	6.53E-06	-7.90E-08	9.99E-06	-8.32E-06	-7.11E-07
1.658	-2.23E-05	-0.000110752	-9.52E-05	6.15E-05	-3.33E-05	-2.97E-05	-1.91E-05	1.74E-05	-3.80E-05	4.63E-06	-2.27E-06	1.24E-05	-6.67E-06	6.53E-07
1.659	-1.70E-05	-0.000115921	-9.82E-05	-1.58E-06	-3.29E-05	-2.84E-05	-1.90E-05	1.85E-05	-2.93E-05	3.30E-06	-3.85E-06	1.41E-05	-5.94E-06	2.89E-06
1.66	-1.35E-05	-8.18E-05	-0.00010073	-4.97E-05	-3.31E-05	-3.03E-05	-1.79E-05	1.46E-05	-2.41E-05	3.05E-06	-4.34E-06	1.38E-05	-5.98E-06	5.43E-06
1.661	-1.14E-05	-3.85E-05	-0.000101667	-8.20E-05	-3.37E-05	-3.20E-05	-1.75E-05	5.97E-06	-1.83E-05	4.06E-06	-3.84E-06	1.34E-05	-6.74E-06	8.39E-06
1.662	-1.12E-05	-3.95E-05	-0.000101527	-8.58E-05	-3.47E-05	-3.22E-05	-1.85E-05	-5.22E-06	-3.55E-06	5.64E-06	-2.49E-06	1.39E-05	-6.36E-06	1.04E-05
1.663	-1.12E-05	-2.15E-05	-0.000101876	-5.09E-05	-3.41E-05	-3.10E-05	-1.86E-05	-1.58E-05	1.63E-05	7.55E-06	-1.27E-06	1.49E-05	-3.40E-06	1.07E-05
1.664	-1.20E-05	3.53E-05	-0.000101159	-6.16E-06	-3.26E-05	-2.91E-05	-1.75E-05	-2.48E-05	3.13E-05	8.63E-06	-4.64E-07	1.55E-05	-2.94E-07	9.55E-06
1.665	-1.53E-05	2.72E-05	-9.87E-05	5.13E-06	-3.17E-05	-2.77E-05	-1.67E-05	-3.15E-05	3.72E-05	6.79E-06	-3.70E-07	1.58E-05	-7.78E-07	7.84E-06
1.666	-2.26E-05	-6.28E-05	-9.58E-05	3.93E-06	-3.13E-05	-2.83E-05	-1.72E-05	-3.61E-05	2.81E-05	2.62E-06	-1.67E-06	1.50E-05	-5.50E-06	6.99E-06
1.667	-2.91E-05	-0.000124671	-9.37E-05	3.32E-05	-3.12E-05	-3.09E-05	-1.86E-05	-3.80E-05	-3.28E-06	-1.53E-06	-2.89E-06	1.39E-05	-1.21E-05	8.83E-06
1.668	-2.81E-05	-0.0001199	-9.39E-05	7.03E-05	-3.10E-05	-3.35E-05	-2.07E-05	-3.66E-05	-5.02E-05	-3.17E-06	-4.04E-06	1.35E-05	-1.75E-05	1.20E-05
1.669	-2.09E-05	-0.000101499	-9.47E-05	6.79E-05	-3.09E-05	-3.59E-05	-2.14E-05	-3.29E-05	-8.75E-05	-2.12E-06	-5.31E-06	1.37E-05	-2.11E-05	1.30E-05
1.67	-1.35E-05	-0.000115114	-9.30E-05	1.71E-05	-3.14E-05	-3.83E-05	-2.09E-05	-2.85E-05	-9.74E-05	3.00E-09	-6.17E-06	1.38E-05	-2.34E-05	1.12E-05
1.671	-9.45E-06	-0.000114242	-8.85E-05	-5.43E-05	-3.20E-05	-4.02E-05	-2.02E-05	-2.45E-05	-8.59E-05	1.40E-06	-6.59E-06	1.33E-05	-2.47E-05	7.76E-06
1.672	-8.73E-06	7.73E-06	-8.47E-05	-0.000117383	-3.15E-05	-4.01E-05	-1.97E-05	-2.19E-05	-7.19E-05	1.00E-06	-6.99E-06	1.25E-05	-2.51E-05	3.57E-06
1.673	-9.37E-06	0.000214545	-8.41E-05	-0.000154364	-2.99E-05	-3.90E-05	-1.75E-05	-2.12E-05	-6.88E-05	-1.65E-06	-7.28E-06	1.18E-05	-2.49E-05	-1.51E-06
1.674	-8.76E-06	0.000296992	-8.52E-05	-0.000159467	-2.82E-05	-3.81E-05	-1.44E-05	-2.25E-05	-7.97E-05	-6.57E-06	-6.96E-06	1.12E-05	-2.41E-05	-6.51E-06
1.675	-7.39E-06	0.000163432	-8.60E-05	-0.000145417	-2.59E-05	-3.66E-05	-1.15E-05	-2.40E-05	-9.33E-05	-1.34E-05	-6.17E-06	1.00E-05	-2.24E-05	-1.01E-05
1.676	-6.86E-06	-4.42E-05	-8.76E-05	-0.00013145	-2.35E-05	-3.46E-05	-9.78E-06	-2.50E-05	-9.25E-05	-2.07E-05	-4.39E-06	8.81E-06	-1.94E-05	-1.16E-05
1.677	-9.59E-06	-0.000174333	-9.06E-05	-0.000112654	-2.22E-05	-3.47E-05	-9.52E-06	-3.02E-05	-7.36E-05	-2.51E-05	-2.45E-06	7.98E-06	-1.53E-05	-1.02E-05
1.678	-1.67E-05	-0.000183406	-9.33E-05	-7.44E-05	-2.26E-05	-3.65E-05	-9.13E-06	-4.66E-05	-4.62E-05	-2.52E-05	-2.41E-06	7.67E-06	-1.11E-05	-6.92E-06
1.679	-2.16E-05	-9.52E-05	-9.61E-05	-2.96E-05	-2.45E-05	-3.91E-05	-9.58E-06	-7.01E-05	-2.43E-05	-2.38E-05	-3.92E-06	7.61E-06	-8.07E-06	-4.09E-06
1.68	-2.00E-05	-7.94E-06	-9.72E-05	3.60E-07	-2.76E-05	-4.06E-05	-1.12E-05	-7.84E-05	-2.00E-05	-2.35E-05	-5.20E-06	7.25E-06	-8.05E-06	-2.53E-06
1.681	-1.93E-05	-2.46E-05	-9.60E-05	1.63E-05	-2.96E-05	-4.09E-05	-1.19E-05	-5.71E-05	-3.18E-05	-2.29E-05	-6.17E-06	5.69E-06	-1.02E-05	-1.88E-06
1.682	-2.19E-05	-0.000107092	-9.34E-05	3.16E-05	-3.03E-05	-4.26E-05	-1.26E-05	-2.47E-05	-4.77E-05	-2.07E-05	-6.49E-06	3.24E-06	-1.25E-05	-1.31E-06
1.683	-2.59E-05	-0.000134082	-9.01E-05	4.81E-05	-3.12E-05	-4.47E-05	-1.40E-05	-4.90E-06	-5.99E-05	-1.75E-05	-5.59E-06	1.51E-06	-1.38E-05	-9.44E-07
1.684	-3.06E-05	-0.000102122	-8.76E-05	5.47E-05	-3.08E-05	-4.58E-05	-1.52E-05	-6.49E-07	-6.54E-05	-1.51E-05	-4.55E-06	1.37E-06	-1.37E-05	-6.54E-07
1.685	-3.93E-05	-8.30E-05	-8.62E-05	4.89E-05	-3.07E-05	-4.48E-05	-1.64E-05	-2.36E-06	-6.28E-05	-1.34E-05	-3.99E-06	1.83E-06	-1.25E-05	-2.60E-07
1.686	-5.04E-05	-6.78E-05	-8.48E-05	3.98E-05	-3.21E-05	-4.28E-05	-1.81E-05	-2.95E-06	-5.37E-05	-1.06E-05	-3.12E-06	1.91E-06	-1.01E-05	-4.93E-07
1.687	-5.61E-05	-8.30E-05	-8.53E-05	3.21E-05	-3.25E-05	-4.20E-05	-1.92E-05	-1.97E-06	-4.27E-05	-7.39E-06	-2.50E-06	1.13E-06	-6.59E-06	-6.38E-07
1.688	-5.69E-05	-0.00010751	-8.73E-05	2.96E-05	-3.19E-05	-4.20E-05	-1.97E-05	3.74E-07	-3.27E-05	-4.39E-06	-3.08E-06	4.15E-07	-1.68E-06	-8.67E-07
1.689	-5.89E-05	-2.06E-05	-8.79E-05	3.71E-05	-3.15E-05	-4.26E-05	-2.09E-05	2.88E-06	-2.33E-05	-3.05E-06	-3.32E-06	6.12E-08	4.42E-06	-9.75E-07
1.69	-6.27E-05	0.000124471	-8.67E-05	4.91E-05	-3.22E-05	-4.39E-05	-2.14E-05	4.56E-06	-1.42E-05	-2.66E-06	-2.49E-06	-8.16E-07	1.16E-05	-1.10E-06
1.691	-6.23E-05	0.00018535	-8.60E-05	5.46E-05	-3.22E-05	-4.45E-05	-2.18E-05	5.56E-06	-6.35E-06	-1.68E-06	-1.11E-06	-6.62E-07	1.95E-05	-1.22E-06
1.692	-5.74E-05	0.000119698	-8.79E-05	5.12E-05	-3.22E-05	-4.38E-05	-2.29E-05	7.97E-06	-8.38E-07	-2.72E-07	2.87E-07	5.34E-07	2.49E-05	-7.89E-07
1.693	-5.53E-05	-2.80E-05	-9.02E-05	4.01E-05	-3.36E-05	-4.25E-05	-2.54E-05	1.27E-05	2.16E-06	1.37E-06	1.84E-06	1.18E-06	2.47E-05	9.67E-07
1.694	-6.14E-05	-0.000160334	-8.94E-05	2.77E-05	-3.60E-05	-4.23E-05	-2.74E-05	1.77E-05	3.48E-06	3.07E-06	3.31E-06	8.61E-07	1.99E-05	2.83E-06
1.695	-6.67E-05	-0.000174234	-8.63E-05	2.24E-05	-3.76E-05	-4.25E-05	-2.86E-05	2.03E-05	3.00E-06	4.67E-06	3.16E-06	7.43E-07	1.39E-05	3.73E-06
1.696	-5.42E-05	-6.36E-05	-8.40E-05	2.78E-05	-3.79E-05	-4.24E-05	-2.85E-05	2.04E-05	9.49E-07	5.50E-06	7.29E-07	9.94E-07	1.18E-05	3.26E-06
1.697	-2.34E-05	5.13E-05	-8.48E-05	4.17E-05	-3.80E-05	-4.25E-05	-2.68E-05	1.91E-05	-9.96E-07	6.15E-06	-2.61E-06	9.00E-07	1.52E-05	1.27E-06
1.698	5.40E-06	8.41E-05	-8.86E-05	6.94E-05	-3.74E-05	-4.33E-05	-2.53E-05	1.74E-05	-1.00E-06	6.99E-06	-4.73E-06	4.26E-07	1.91E-05	-3.32E-06
1.699	1.30E-05	8.16E-05	-9.42E-05	0.000133384	-3.65E-05	-4.37E-05	-2.46E-05	1.48E-05	1.81E-06	7.86E-06	-5.53E-06	4.42E-07	1.80E-05	-1.10E-05
1.7	-4.05E-07	0.000110063	-9.95E-05	0.000230634	-3.59E-05	-4.33E-05	-2.45E-05	1.14E-05	6.64E-06	8.33E-06	-5.65E-06	9.49E-07	1.15E-05	-1.79E-05
1.701	-2.03E-05	0.000147497	-0.00010338	0.000291278	-3.61E-05	-4.29E-05	-2.43E-05	8.57E-06	1.12E-05	7.94E-06	-5.83E-06	5.30E-07	3.73E-06	-2.05E-05
1.702	-3.52E-05	0.000133741	-0.000105695	0.000235884	-3.72E-05	-4.32E-05	-2.49E-05	7.37E-06	1.45E-05	5.86E-06	-6.11E-06	-1.20E-06	9.30E-08	-1.93E-05
1.703	-4.35E-05	6.94E-05	-0.000107081	7.47E-05	-3.98E-05	-4.33E-05	-2.58E-05	6.24E-06	1.68E-05	3.81E-06	-6.39E-06	-2.43E-06	2.07E-06	-1.80E-05
1.704	-4.70E-05	3.68E-06	-0.000106111	-0.000108148	-4.12E-05	-4.25E-05	-2.70E-05	3.13E-06	1.80E-05	4.08E-06	-6.17E-06	-1.98E-06	6.32E-06	-1.76E-05
1.705	-4.49E-05	-4.70E-05	-0.00010226	-0.000245125	-4.14E-05	-4.26E-05	-2.80E-05	-2.75E-06	1.81E-05	4.74E-06	-4.68E-06	-1.34E-06	9.66E-06	-1.68E-05
1.706	-3.40E-05	-9.89E-05	-9.86E-05	-0.000320468	-4.21E-05	-4.41E-05	-2.85E-05	-1.90E-05	1.80E-05	3.98E-06	-2.93E-06	-2.09E-06	9.99E-06	-1.39E-05
1.707	-1.97E-05	-0.000112019	-9.70E-05	-0.000350038	-4.30E-05	-4.45E-05	-2.86E-05	-4.50E-05	1.86E-05	3.92E-06	-2.18E-06	-4.33E-06	7.60E-06	-1.11E-05
1.708	-1.35E-05	-3.24E-05	-9.52E-05	-0.000359366	-4.28E-05	-4.28E-05	-2.78E-05	-5.87E-05	2.14E-05	6.28E-06	-3.58E-06	-6.27E-06	3.66E-06	-1.14E-05
1.709	-1.69E-05	4.94E-05	-9.33E-05	-0.00035797	-4.12E-05	-4.12E-05	-2.80E-05	-4.82E-05	2.79E-05	1.00E-05	-6.54E-06	-6.84E-06	-9.69E-07	-1.44E-05
1.71	-1.78E-05	2.81E-05	-9.32E-05	-0.000332089	-3.89E-05	-4.12E-05	-2.87E-05	-2.85E-05	3.85E-05	1.36E-05	-7.87E-06	-6.88E-06	-3.53E-06	-1.59E-05
1.711	-1.03E-05	-5.23E-05	-9.43E-05	-0.000275587	-3.86E-05	-4.09E-05	-2.80E-05	-1.63E-05	4.20E-05	1.43E-05	-5.51E-06	-7.19E-06	-3.42E-06	-1.46E-05
1.712	-4.75E-06	-0.000114784	-9.35E-05	-0.000204214	-4.06E-05	-4.02E-05	-2.64E-05	-1.27E-05	2.82E-05	1.18E-05	-1.73E-06	-8.77E-06	-1.63E-06	-1.38E-05
1.713	-7.92E-06	-0.000143456	-9.03E-05	-0.000139973	-4.09E-05	-4.07E-05	-2.43E-05	-9.07E-06	7.49E-06	8.22E-06	1.42E-06	-1.10E-05	3.26E-07	-1.45E-05
1.714	-2.07E-05	-0.000165879	-8.92E-05	-9.80E-05	-4.13E-05	-4.13E-05	-2.36E-05	-4.17E-06	-4.41E-06	5.13E-06	3.40E-06	-1.21E-05	9.40E-07	-1.67E-05
1.715	-3.55E-05	-0.000182612	-9.26E-05	-7.35E-05	-4.17E-05	-4.06E-05	-2.40E-05	-7.84E-07	-2.61E-06	2.90E-06	3.27E-06	-1.21E-05	9.41E-07	-1.94E-05
1.716	-4.01E-05	-0.000153297	-9.91E-05	-5.62E-05	-3.99E-05	-3.98E-05	-2.48E-05	1.23E-06	8.74E-06	1.50E-06	2.40E-06	-1.23E-05	4.12E-07	-2.09E-05
1.717	-3.08E-05	-9.09E-05	-0.000104859	-4.13E-05	-3.91E-05	-3.98E-05	-2.48E-05	2.57E-06	2.51E-05	2.07E-06	1.43E-06	-1.33E-05	5.16E-07	-2.10E-05
1.718	-1.33E-05	-7.34E-05	-0.000107753	-2.69E-05	-3.88E-05	-4.02E-05	-2.50E-05	3.13E-06	4.23E-05	3.98E-06	-2.91E-07	-1.43E-05	1.77E-06	-2.07E-05
1.719	4.79E-06	-0.000118191	-0.000107529	-1.28E-05	-3.82E-05	-4.02E-05	-2.60E-05	3.32E-06	5.72E-05	4.89E-06	-2.35E-06	-1.55E-05	3.63E-06	-2.01E-05
1.72	1.59E-05	-0.000182081	-0.000104717	-5.56E-07	-3.77E-05	-4.02E-05	-2.67E-05	2.99E-06	6.71E-05	4.44E-06	-3.64E-06	-1.74E-05	5.04E-06	-1.87E-05
1.721	1.83E-05	-0.000231412	-0.000100968	6.58E-06	-3.71E-05	-4.14E-05	-2.64E-05	4.24E-07	6.73E-05	3.86E-06	-4.62E-06	-2.00E-05	5.73E-06	-1.76E-05
1.722	1.91E-05	-0.000263991	-9.92E-05	1.03E-05	-3.57E-05	-4.21E-05	-2.61E-05	-4.70E-06	5.38E-05	3.27E-06	-5.63E-06	-2.27E-05	6.20E-06	-1.66E-05
1.723	2.47E-05	-0.000293304	-9.96E-05	1.24E-05	-3.42E-05	-4.13E-05	-2.74E-05	-1.11E-05	3.16E-05	2.39E-06	-6.32E-06	-2.37E-05	6.78E-06	-1.57E-05
1.724	3.53E-05	-0.000308577	-9.85E-05	1.22E-05	-3.43E-05	-3.85E-05	-2.86E-05	-1.75E-05	1.38E-05	3.10E-06	-6.81E-06	-2.29E-05	7.53E-06	-1.54E-05
1.725	4.54E-05	-0.000283529	-9.52E-05	6.42E-06	-3.54E-05	-3.53E-05	-2.84E-05	-2.29E-05	7.59E-06	5.46E-06	-6.73E-06	-2.13E-05	7.35E-06	-1.60E-05
1.726	4.94E-05	-0.000211881	-9.07E-05	-4.05E-06	-3.64E-05	-3.36E-05	-2.79E-05	-2.49E-05	8.95E-06	7.36E-06	-6.35E-06	-2.01E-05	5.89E-06	-1.75E-05
1.727	5.16E-05	-0.000118906	-8.43E-05	-1.34E-05	-3.68E-05	-3.35E-05	-2.84E-05	-2.38E-05	9.89E-06	7.60E-06	-6.03E-06	-1.94E-05	4.02E-06	-1.90E-05
1.728	5.68E-05	-5.45E-05	-7.54E-05	-1.33E-05	-3.67E-05	-3.42E-05	-2.82E-05	-2.20E-05	6.24E-06	7.78E-06	-6.36E-06	-1.90E-05	3.67E-06	-1.95E-05
1.729	4.85E-05	-7.73E-05	-6.59E-05	-2.25E-06	-3.57E-05	-3.45E-05	-2.71E-05	-2.16E-05	-1.43E-06	9.05E-06	-6.99E-06	-1.85E-05	4.77E-06	-1.93E-05
1.73	1.04E-05	-0.000185509	-5.97E-05	1.15E-05	-3.42E-05	-3.29E-05	-2.51E-05	-2.29E-05	-9.30E-06	9.75E-06	-7.14E-06	-1.73E-05	5.46E-06	-1.98E-05
1.731	-4.44E-05	-0.000296359	-6.00E-05	1.80E-05	-3.41E-05	-3.07E-05	-2.38E-05	-2.66E-05	-1.55E-05	8.18E-06	-6.49E-06	-1.54E-05	4.47E-06	-2.00E-05
1.732	-8.30E-05	-0.000343308	-6.59E-05	1.70E-05	-3.51E-05	-3.00E-05	-2.42E-05	-3.02E-05	-2.40E-05	5.68E-06	-5.07E-06	-1.55E-05	3.61E-06	-1.86E-05
1.733	-8.95E-05	-0.000303833	-7.39E-05	1.61E-05	-3.55E-05	-3.00E-05	-2.51E-05	-3.05E-05	-3.61E-05	4.16E-06	-2.46E-06	-1.77E-05	4.62E-06	-1.68E-05
1.734	-9.13E-05	-0.000162314	-8.08E-05	1.64E-05	-3.58E-05	-3.09E-05	-2.53E-05	-2.78E-05	-4.36E-05	3.26E-06	2.92E-07	-1.97E-05	6.92E-06	-1.60E-05
1.735	-0.000114603	2.33E-05	-8.44E-05	1.00E-05	-3.74E-05	-3.21E-05	-2.48E-05	-2.33E-05	-3.81E-05	2.21E-06	1.60E-06	-1.97E-05	8.76E-06	-1.57E-05
1.736	-0.000147183	0.000157824	-8.49E-05	3.87E-08	-3.80E-05	-3.19E-05	-2.27E-05	-1.98E-05	-1.42E-05	7.79E-07	1.41E-06	-1.98E-05	9.26E-06	-1.54E-05
1.737	-0.000178167	0.000247678	-8.43E-05	-7.45E-06	-3.79E-05	-3.23E-05	-2.21E-05	-1.95E-05	2.02E-05	7.20E-07	5.01E-07	-1.98E-05	8.79E-06	-1.56E-05
1.738	-0.000194385	0.000316847	-8.37E-05	-1.57E-05	-3.76E-05	-3.37E-05	-2.38E-05	-2.07E-05	3.95E-05	1.59E-06	-4.72E-07	-1.94E-05	7.62E-06	-1.69E-05
1.739	-0.000182858	0.000266968	-8.52E-05	-2.56E-05	-3.53E-05	-3.27E-05	-2.45E-05	-2.00E-05	3.71E-05	1.83E-06	-1.06E-06	-1.95E-05	6.51E-06	-1.77E-05
1.74	-0.000156805	4.86E-05	-8.75E-05	-3.30E-05	-3.24E-05	-2.92E-05	-2.34E-05	-1.76E-05	2.78E-05	1.85E-06	5.69E-08	-1.93E-05	5.48E-06	-1.76E-05
1.741	-0.000128261	-0.000224207	-8.66E-05	-3.40E-05	-2.98E-05	-2.61E-05	-2.07E-05	-1.58E-05	2.03E-05	1.93E-06	1.75E-06	-1.92E-05	5.02E-06	-1.87E-05
1.742	-9.98E-05	-0.000377406	-8.20E-05	-3.02E-05	-2.82E-05	-2.50E-05	-1.92E-05	-1.55E-05	2.08E-05	1.59E-06	1.68E-06	-2.06E-05	6.87E-06	-1.88E-05
1.743	-7.51E-05	-0.000329531	-7.55E-05	-2.31E-05	-2.78E-05	-2.51E-05	-1.82E-05	-1.48E-05	2.70E-05	1.34E-06	2.18E-07	-2.23E-05	9.21E-06	-1.70E-05
1.744	-5.24E-05	-0.000163511	-7.09E-05	-1.76E-05	-2.64E-05	-2.58E-05	-1.68E-05	-1.32E-05	2.35E-05	2.77E-06	-1.13E-06	-2.32E-05	1.03E-05	-1.49E-05
1.745	-2.54E-05	5.65E-05	-7.16E-05	-1.88E-05	-2.62E-05	-2.58E-05	-1.65E-05	-1.22E-05	-1.09E-06	4.93E-06	-1.17E-06	-2.26E-05	1.15E-05	-1.40E-05
1.746	2.07E-06	0.000285345	-7.76E-05	-2.66E-05	-2.78E-05	-2.60E-05	-1.64E-05	-1.21E-05	-3.71E-05	6.47E-06	-6.59E-07	-2.13E-05	1.50E-05	-1.32E-05
1.747	2.29E-05	0.000391353	-8.70E-05	-3.74E-05	-2.93E-05	-2.60E-05	-1.59E-05	-1.24E-05	-6.94E-05	7.33E-06	-1.07E-06	-2.03E-05	2.07E-05	-1.21E-05
1.748	3.19E-05	0.000335823	-9.65E-05	-4.89E-05	-3.07E-05	-2.64E-05	-1.47E-05	-1.22E-05	-8.75E-05	7.48E-06	-1.27E-06	-1.90E-05	2.55E-05	-1.18E-05
1.749	2.85E-05	0.000200704	-0.000104021	-5.99E-05	-3.06E-05	-2.67E-05	-1.44E-05	-1.20E-05	-8.81E-05	6.93E-06	-5.06E-08	-1.73E-05	2.56E-05	-1.25E-05
1.75	2.01E-05	2.37E-05	-0.00010772	-6.59E-05	-3.05E-05	-2.59E-05	-1.54E-05	-1.17E-05	-7.68E-05	5.57E-06	1.45E-06	-1.59E-05	1.80E-05	-1.41E-05
1.751	2.17E-05	-0.000187907	-0.000105676	-6.31E-05	-3.20E-05	-2.52E-05	-1.70E-05	-1.02E-05	-6.13E-05	3.75E-06	1.78E-06	-1.53E-05	5.72E-06	-1.55E-05
1.752	4.10E-05	-0.000317746	-9.99E-05	-5.32E-05	-3.42E-05	-2.46E-05	-1.95E-05	-8.93E-06	-5.37E-05	2.25E-06	1.02E-06	-1.50E-05	-2.87E-06	-1.63E-05
1.753	6.48E-05	-0.000185336	-9.53E-05	-4.41E-05	-3.51E-05	-2.44E-05	-2.15E-05	-7.90E-06	-6.53E-05	1.64E-06	-6.61E-08	-1.43E-05	-2.12E-06	-1.68E-05
1.754	7.55E-05	0.000177468	-9.52E-05	-4.15E-05	-3.50E-05	-2.35E-05	-2.23E-05	-6.34E-06	-9.89E-05	2.20E-06	-7.75E-07	-1.36E-05	6.34E-06	-1.77E-05
1.755	7.08E-05	0.000484356	-9.80E-05	-4.17E-05	-3.45E-05	-2.25E-05	-2.15E-05	-4.44E-06	-0.000140842	3.15E-06	-6.84E-07	-1.36E-05	1.86E-05	-1.90E-05
1.756	5.85E-05	0.000522984	-9.96E-05	-3.17E-05	-3.46E-05	-2.22E-05	-1.99E-05	-2.96E-06	-0.000168889	3.83E-06	1.77E-07	-1.41E-05	3.01E-05	-2.07E-05
1.757	3.94E-05	0.000380227	-9.84E-05	1.96E-05	-3.53E-05	-2.35E-05	-1.84E-05	-9.07E-07	-0.000168565	4.23E-06	1.10E-06	-1.37E-05	3.21E-05	-2.24E-05
1.758	9.97E-06	0.000243621	-9.62E-05	0.000160151	-3.61E-05	-2.44E-05	-1.88E-05	2.07E-06	-0.000145334	3.44E-06	1.50E-06	-1.22E-05	1.96E-05	-2.35E-05
1.759	-2.60E-05	0.000162998	-9.51E-05	0.000375927	-3.70E-05	-2.47E-05	-1.94E-05	5.68E-06	-0.000115001	1.48E-06	1.46E-06	-1.13E-05	2.37E-06	-2.42E-05
1.76	-5.74E-05	9.24E-05	-9.45E-05	0.000587613	-3.69E-05	-2.56E-05	-1.91E-05	8.37E-06	-8.93E-05	-8.82E-08	1.22E-06	-1.21E-05	-5.61E-06	-2.49E-05
1.761	-7.24E-05	1.89E-05	-9.44E-05	0.000716714	-3.76E-05	-2.70E-05	-1.83E-05	9.11E-06	-6.95E-05	-1.24E-07	6.29E-07	-1.33E-05	-2.00E-06	-2.57E-05
1.762	-7.46E-05	-3.87E-05	-9.59E-05	0.000680328	-3.90E-05	-2.94E-05	-1.87E-05	8.97E-06	-5.33E-05	5.07E-07	-1.20E-07	-1.33E-05	6.28E-06	-2.62E-05
1.763	-7.68E-05	-7.33E-05	-9.87E-05	0.000465454	-4.06E-05	-3.57E-05	-1.97E-05	8.20E-06	-3.91E-05	8.99E-07	-9.19E-07	-1.18E-05	1.05E-05	-2.59E-05
1.764	-7.68E-05	-9.50E-05	-9.92E-05	0.000112785	-4.18E-05	-4.53E-05	-1.95E-05	5.95E-06	-2.42E-05	1.65E-06	-2.04E-06	-1.00E-05	9.67E-06	-2.48E-05
1.765	-6.38E-05	-0.000120354	-9.75E-05	-0.000268991	-4.19E-05	-5.01E-05	-1.85E-05	2.90E-06	-9.24E-06	2.38E-06	-4.81E-06	-1.02E-05	7.68E-06	-2.43E-05
1.766	-4.20E-05	-0.00015582	-9.70E-05	-0.000553497	-4.22E-05	-4.41E-05	-1.79E-05	1.21E-06	4.02E-06	1.82E-06	-7.52E-06	-1.13E-05	6.24E-06	-2.41E-05
1.767	-2.12E-05	-0.000187728	-9.74E-05	-0.00066698	-4.23E-05	-3.26E-05	-1.88E-05	-5.40E-08	1.27E-05	9.34E-07	-7.50E-06	-1.15E-05	5.53E-06	-2.36E-05
1.768	-6.47E-06	-0.000201318	-9.66E-05	-0.000564099	-4.21E-05	-2.46E-05	-1.91E-05	-7.16E-07	1.60E-05	1.06E-06	-5.62E-06	-1.11E-05	4.83E-06	-2.32E-05
1.769	-2.39E-06	-0.000204958	-9.36E-05	-0.00035638	-4.28E-05	-2.08E-05	-1.95E-05	-2.43E-07	1.78E-05	1.85E-06	-3.62E-06	-1.12E-05	3.79E-06	-2.23E-05
1.77	-7.01E-06	-0.000214842	-9.05E-05	-0.000184247	-4.38E-05	-1.59E-05	-2.01E-05	-1.07E-06	1.92E-05	1.75E-06	-1.88E-06	-1.23E-05	3.13E-06	-2.31E-05
1.771	-1.20E-05	-0.000231651	-8.91E-05	-9.56E-05	-4.30E-05	-9.59E-06	-2.07E-05	-2.22E-06	2.02E-05	5.68E-07	1.24E-07	-1.35E-05	4.00E-06	-2.60E-05
1.772	-9.69E-06	-0.000210142	-9.07E-05	-6.41E-05	-4.15E-05	-4.37E-06	-2.17E-05	-3.24E-06	2.08E-05	2.34E-07	1.25E-06	-1.34E-05	4.69E-06	-2.89E-05
1.773	-3.37E-06	-0.000133573	-0.000100017	-8.76E-05	-4.02E-05	-2.53E-06	-2.27E-05	-3.37E-06	2.13E-05	1.30E-06	1.16E-06	-1.27E-05	3.64E-06	-3.03E-05
1.774	-7.40E-07	-7.40E-05	-0.000116909	-0.000180983	-3.94E-05	-3.48E-06	-2.26E-05	-3.04E-06	2.23E-05	1.95E-06	-5.95E-07	-1.23E-05	1.74E-06	-2.89E-05
1.775	-1.73E-06	-9.06E-05	-0.000133003	-0.000312585	-3.88E-05	-5.68E-06	-2.19E-05	-3.81E-06	2.29E-05	-1.49E-07	-3.65E-06	-1.26E-05	6.70E-07	-2.58E-05
1.776	-6.51E-07	-0.000155122	-0.000139862	-0.000438044	-3.76E-05	-1.04E-05	-2.26E-05	-4.64E-06	2.29E-05	-3.93E-06	-7.27E-06	-1.38E-05	7.50E-07	-2.30E-05
1.777	6.49E-06	-0.000204737	-0.000134826	-0.000514121	-3.68E-05	-1.70E-05	-2.42E-05	-5.11E-06	2.25E-05	-7.00E-06	-9.97E-06	-1.54E-05	1.18E-06	-2.10E-05
1.778	1.69E-05	-0.000213882	-0.00012349	-0.00051515	-3.68E-05	-2.42E-05	-2.58E-05	-5.92E-06	2.24E-05	-8.57E-06	-1.01E-05	-1.62E-05	1.18E-06	-1.91E-05
1.779	2.72E-05	-0.000208171	-0.000112238	-0.000425206	-3.70E-05	-3.05E-05	-2.64E-05	-7.07E-06	2.19E-05	-8.22E-06	-7.83E-06	-1.54E-05	6.98E-07	-1.68E-05
1.78	3.23E-05	-0.000217036	-0.000102696	-0.000283585	-3.67E-05	-3.51E-05	-2.64E-05	-7.48E-06	2.14E-05	-5.53E-06	-4.14E-06	-1.38E-05	1.03E-06	-1.54E-05
1.781	2.48E-05	-0.000242557	-9.60E-05	-0.000173497	-3.69E-05	-3.78E-05	-2.60E-05	-7.88E-06	2.12E-05	-1.79E-06	-1.51E-07	-1.30E-05	2.43E-06	-1.55E-05
1.782	3.67E-06	-0.000263736	-9.39E-05	-0.000158216	-3.78E-05	-3.94E-05	-2.58E-05	-8.80E-06	2.19E-05	5.64E-07	3.25E-06	-1.35E-05	4.14E-06	-1.61E-05
1.783	-2.40E-05	-0.00026069	-9.78E-05	-0.000207731	-3.85E-05	-4.12E-05	-2.60E-05	-1.00E-05	2.24E-05	1.25E-06	4.25E-06	-1.36E-05	4.20E-06	-1.57E-05
1.784	-5.15E-05	-0.000247225	-0.000105744	-0.00025447	-3.86E-05	-4.34E-05	-2.65E-05	-1.14E-05	2.17E-05	1.84E-06	2.48E-06	-1.21E-05	1.33E-06	-1.59E-05
1.785	-7.85E-05	-0.000240781	-0.000113619	-0.000265004	-3.86E-05	-4.63E-05	-2.70E-05	-1.26E-05	2.02E-05	3.35E-06	-6.85E-07	-1.00E-05	-3.86E-06	-1.73E-05
1.786	-0.000100245	-0.000203121	-0.000115049	-0.000250823	-3.83E-05	-4.93E-05	-2.72E-05	-1.26E-05	1.89E-05	5.03E-06	-3.34E-06	-9.28E-06	-9.01E-06	-1.70E-05
1.787	-0.000107062	-0.000147117	-0.000108994	-0.000217997	-3.79E-05	-5.11E-05	-2.72E-05	-1.34E-05	1.78E-05	5.42E-06	-4.19E-06	-1.05E-05	-1.11E-05	-1.54E-05
1.788	-9.87E-05	-0.000149683	-9.94E-05	-0.000160898	-3.75E-05	-5.20E-05	-2.72E-05	-1.41E-05	1.63E-05	4.14E-06	-4.03E-06	-1.22E-05	-8.07E-06	-1.46E-05
1.789	-7.98E-05	-0.00016552	-8.95E-05	-9.20E-05	-3.70E-05	-5.21E-05	-2.71E-05	-1.26E-05	1.39E-05	2.83E-06	-3.89E-06	-1.28E-05	-9.54E-07	-1.35E-05
1.79	-5.29E-05	-9.26E-05	-8.18E-05	-3.38E-05	-3.76E-05	-5.06E-05	-2.63E-05	-1.12E-05	1.20E-05	2.50E-06	-3.17E-06	-1.19E-05	6.77E-06	-1.19E-05
1.791	-3.25E-05	3.85E-05	-7.89E-05	1.16E-05	-3.80E-05	-4.70E-05	-2.66E-05	-1.20E-05	1.24E-05	3.26E-06	-1.55E-06	-1.04E-05	1.22E-05	-1.13E-05
1.792	-3.05E-05	7.08E-05	-8.39E-05	5.03E-05	-3.71E-05	-4.38E-05	-2.77E-05	-1.35E-05	1.30E-05	4.47E-06	2.75E-07	-9.67E-06	1.43E-05	-1.15E-05
1.793	-2.99E-05	-8.54E-06	-9.39E-05	8.38E-05	-3.58E-05	-4.28E-05	-2.82E-05	-1.39E-05	1.25E-05	4.39E-06	1.04E-06	-9.97E-06	1.40E-05	-1.20E-05
1.794	-1.86E-05	-6.07E-05	-0.000102184	0.000120335	-3.45E-05	-4.05E-05	-2.86E-05	-1.48E-05	1.08E-05	3.14E-06	5.09E-07	-1.03E-05	1.00E-05	-1.35E-05
1.795	-1.03E-05	-7.03E-05	-0.000103697	0.000151978	-3.39E-05	-3.72E-05	-2.78E-05	-1.62E-05	7.55E-06	2.89E-06	-4.63E-07	-1.00E-05	3.28E-06	-1.54E-05
1.796	-6.90E-06	-0.000102298	-9.77E-05	0.000179996	-3.39E-05	-3.46E-05	-2.79E-05	-1.67E-05	4.59E-06	3.22E-06	-5.49E-07	-9.31E-06	-5.74E-07	-1.69E-05
1.797	-4.74E-06	-0.000169334	-8.77E-05	0.00020846	-3.52E-05	-3.40E-05	-2.92E-05	-1.76E-05	2.15E-06	2.17E-06	-9.15E-08	-8.93E-06	1.21E-06	-1.76E-05
1.798	-2.29E-06	-0.000204533	-7.81E-05	0.00023231	-3.68E-05	-3.48E-05	-2.91E-05	-1.85E-05	1.53E-07	3.32E-07	5.17E-07	-9.21E-06	7.64E-06	-1.74E-05
1.799	4.27E-06	-0.000157136	-7.04E-05	0.000234108	-3.63E-05	-3.64E-05	-2.74E-05	-1.91E-05	-1.45E-06	-1.31E-06	9.05E-07	-9.69E-06	1.41E-05	-1.78E-05
1.8	1.48E-05	-8.63E-05	-6.78E-05	0.000203834	-3.49E-05	-3.66E-05	-2.50E-05	-1.77E-05	-3.34E-06	-2.85E-06	6.11E-07	-1.00E-05	1.58E-05	-1.89E-05
1.801	2.19E-05	-8.79E-05	-7.39E-05	0.000152404	-3.40E-05	-3.54E-05	-2.31E-05	-1.52E-05	-5.21E-06	-3.74E-06	7.25E-08	-9.70E-06	1.28E-05	-2.01E-05
1.802	1.63E-05	-0.000157643	-8.49E-05	9.87E-05	-3.34E-05	-3.43E-05	-2.21E-05	-1.37E-05	-6.14E-06	-2.84E-06	-3.78E-07	-8.57E-06	9.45E-06	-2.10E-05
1.803	4.35E-06	-0.000236027	-9.24E-05	5.11E-05	-3.27E-05	-3.36E-05	-2.23E-05	-1.27E-05	-5.34E-06	-6.83E-07	-2.18E-07	-7.82E-06	9.03E-06	-2.22E-05
1.804	2.77E-06	-0.000308489	-9.35E-05	1.42E-05	-3.30E-05	-3.30E-05	-2.22E-05	-1.23E-05	-3.46E-06	2.25E-06	2.67E-07	-7.61E-06	1.02E-05	-2.36E-05
1.805	8.43E-06	-0.000349664	-8.89E-05	-8.79E-06	-3.35E-05	-3.24E-05	-2.21E-05	-1.20E-05	-5.74E-07	5.87E-06	9.24E-07	-7.61E-06	8.68E-06	-2.39E-05
1.806	2.24E-07	-0.00027465	-8.25E-05	-2.25E-05	-3.31E-05	-3.15E-05	-2.25E-05	-1.25E-05	1.64E-06	9.34E-06	9.60E-07	-7.43E-06	2.45E-06	-2.32E-05
1.807	-1.85E-05	-3.16E-05	-7.96E-05	-3.46E-05	-3.27E-05	-2.93E-05	-2.31E-05	-1.28E-05	1.75E-06	1.15E-05	1.96E-07	-7.77E-06	-5.11E-06	-2.30E-05
1.808	-2.03E-05	0.000246081	-8.31E-05	-4.32E-05	-3.29E-05	-2.70E-05	-2.32E-05	-1.24E-05	3.53E-07	1.15E-05	-9.75E-07	-8.99E-06	-7.55E-06	-2.32E-05
1.809	8.20E-06	0.00034742	-9.10E-05	-3.89E-05	-3.36E-05	-2.60E-05	-2.32E-05	-1.23E-05	-1.40E-06	1.01E-05	-1.50E-06	-1.04E-05	-1.90E-06	-2.20E-05
1.81	5.26E-05	0.000293904	-9.83E-05	-1.89E-05	-3.40E-05	-2.61E-05	-2.30E-05	-1.28E-05	-4.05E-06	7.95E-06	-1.15E-06	-1.10E-05	5.33E-06	-1.96E-05
1.811	8.63E-05	0.000318615	-0.000102013	7.72E-06	-3.45E-05	-2.59E-05	-2.27E-05	-1.12E-05	-6.78E-06	5.77E-06	-6.65E-07	-1.12E-05	5.84E-06	-1.77E-05
1.812	9.11E-05	0.000497627	-0.000102104	3.37E-05	-3.52E-05	-2.58E-05	-2.26E-05	-8.55E-06	-8.55E-06	3.96E-06	-5.27E-07	-1.12E-05	2.77E-07	-1.71E-05
1.813	6.30E-05	0.000649138	-9.89E-05	7.82E-05	-3.60E-05	-2.53E-05	-2.30E-05	-8.54E-06	-1.04E-05	2.73E-06	-7.09E-07	-1.14E-05	-4.29E-06	-1.68E-05
1.814	7.90E-06	0.000636502	-9.54E-05	0.000155694	-3.74E-05	-2.46E-05	-2.36E-05	-1.07E-05	-1.26E-05	1.89E-06	-4.64E-07	-1.21E-05	-3.35E-06	-1.50E-05
1.815	-5.67E-05	0.000514411	-9.43E-05	0.000222255	-3.79E-05	-2.36E-05	-2.48E-05	-1.25E-05	-1.49E-05	9.07E-07	-3.16E-07	-1.28E-05	-3.53E-07	-1.29E-05
1.816	-0.000114083	0.000372937	-9.55E-05	0.000224092	-3.64E-05	-2.35E-05	-2.66E-05	-1.30E-05	-1.70E-05	5.04E-07	-1.37E-06	-1.34E-05	-3.74E-06	-1.34E-05
1.817	-0.000150555	0.000258442	-9.83E-05	0.00015914	-3.41E-05	-2.60E-05	-2.66E-05	-1.36E-05	-1.77E-05	1.43E-06	-2.82E-06	-1.42E-05	-1.40E-05	-1.66E-05
1.818	-0.000163213	0.00013804	-0.000101605	5.49E-05	-3.27E-05	-2.82E-05	-2.59E-05	-1.46E-05	-1.65E-05	3.57E-06	-3.41E-06	-1.32E-05	-2.22E-05	-1.89E-05
1.819	-0.000153918	-5.45E-06	-0.000102412	-3.79E-05	-3.26E-05	-2.85E-05	-2.55E-05	-1.64E-05	-1.41E-05	6.50E-06	-3.54E-06	-1.12E-05	-2.51E-05	-1.94E-05
1.82	-0.000126303	-0.000139009	-0.000100804	-9.30E-05	-3.31E-05	-2.86E-05	-2.43E-05	-1.68E-05	-1.13E-05	7.80E-06	-3.61E-06	-1.13E-05	-2.45E-05	-2.00E-05
1.821	-9.67E-05	-0.00025397	-9.68E-05	-0.000116956	-3.38E-05	-2.93E-05	-2.31E-05	-1.49E-05	-9.50E-06	7.09E-06	-3.43E-06	-1.28E-05	-2.14E-05	-1.98E-05
1.822	-7.27E-05	-0.00033768	-9.16E-05	-0.000112674	-3.21E-05	-2.99E-05	-2.14E-05	-1.34E-05	-8.54E-06	6.29E-06	-2.36E-06	-1.49E-05	-1.85E-05	-1.97E-05
1.823	-5.13E-05	-0.000370143	-8.57E-05	-9.32E-05	-3.09E-05	-2.91E-05	-2.02E-05	-1.42E-05	-9.11E-06	5.81E-06	-1.27E-06	-1.64E-05	-1.47E-05	-2.08E-05
1.824	-3.08E-05	-0.000319215	-7.91E-05	-6.89E-05	-3.20E-05	-2.92E-05	-1.95E-05	-1.46E-05	-1.14E-05	5.06E-06	-5.58E-07	-1.69E-05	-8.20E-06	-2.23E-05
1.825	-1.74E-05	-0.000178911	-7.43E-05	-4.22E-05	-3.24E-05	-3.02E-05	-1.88E-05	-1.39E-05	-1.49E-05	4.57E-06	-3.40E-07	-1.65E-05	4.40E-07	-2.29E-05
1.826	-1.64E-05	-3.31E-05	-7.39E-05	-9.19E-06	-3.26E-05	-3.07E-05	-1.82E-05	-1.35E-05	-1.90E-05	5.29E-06	-1.47E-06	-1.50E-05	9.84E-06	-2.25E-05
1.827	-2.17E-05	-1.49E-06	-7.98E-05	3.33E-05	-3.31E-05	-3.19E-05	-1.81E-05	-1.41E-05	-2.18E-05	5.81E-06	-3.16E-06	-1.30E-05	1.90E-05	-2.17E-05
1.828	-2.05E-05	-0.000110409	-9.01E-05	8.13E-05	-3.38E-05	-3.34E-05	-1.87E-05	-1.62E-05	-2.33E-05	4.52E-06	-3.73E-06	-1.18E-05	2.67E-05	-2.12E-05
1.829	-9.99E-06	-0.000289799	-9.96E-05	0.000133428	-3.41E-05	-3.43E-05	-1.85E-05	-1.74E-05	-2.51E-05	2.07E-06	-2.50E-06	-1.10E-05	2.90E-05	-2.13E-05
1.83	-1.16E-06	-0.00040796	-0.000103801	0.000181884	-3.55E-05	-3.44E-05	-1.77E-05	-1.72E-05	-2.79E-05	1.55E-07	-6.65E-07	-9.42E-06	2.27E-05	-2.02E-05
1.831	3.11E-06	-0.000364371	-0.000102293	0.000216161	-3.71E-05	-3.52E-05	-1.72E-05	-1.55E-05	-3.24E-05	3.20E-07	7.68E-07	-6.88E-06	1.26E-05	-1.80E-05
1.832	1.83E-05	-0.000200534	-9.81E-05	0.000239965	-3.72E-05	-3.69E-05	-1.73E-05	-1.29E-05	-3.72E-05	2.83E-06	1.85E-06	-3.95E-06	8.75E-06	-1.60E-05
1.833	5.20E-05	-5.23E-05	-9.46E-05	0.000263122	-3.62E-05	-3.85E-05	-1.81E-05	-1.08E-05	-4.00E-05	6.73E-06	2.00E-06	-1.50E-06	1.26E-05	-1.46E-05
1.834	8.26E-05	-7.33E-06	-9.32E-05	0.000279965	-3.55E-05	-3.92E-05	-1.89E-05	-9.71E-06	-3.85E-05	1.01E-05	5.47E-07	1.13E-07	1.65E-05	-1.37E-05
1.835	8.12E-05	-5.98E-05	-9.31E-05	0.000253207	-3.47E-05	-3.90E-05	-1.92E-05	-8.90E-06	-3.30E-05	1.13E-05	-1.70E-06	1.16E-06	1.46E-05	-1.38E-05
1.836	4.07E-05	-0.000109455	-9.32E-05	0.000166096	-3.27E-05	-3.81E-05	-1.97E-05	-7.76E-06	-2.55E-05	1.03E-05	-3.28E-06	2.12E-06	8.96E-06	-1.40E-05
1.837	-1.73E-05	-2.13E-05	-9.40E-05	6.11E-05	-3.10E-05	-3.78E-05	-2.16E-05	-6.88E-06	-1.90E-05	8.16E-06	-3.79E-06	2.44E-06	3.09E-06	-1.34E-05
1.838	-6.00E-05	0.000186678	-9.69E-05	-4.64E-05	-3.05E-05	-3.92E-05	-2.35E-05	-6.43E-06	-1.50E-05	6.59E-06	-3.81E-06	2.39E-06	-1.05E-06	-1.15E-05
1.839	-6.83E-05	0.000323442	-0.000101649	-0.000209783	-3.05E-05	-4.14E-05	-2.41E-05	-6.35E-06	-1.32E-05	6.39E-06	-3.56E-06	3.06E-06	-3.50E-06	-8.75E-06
1.84	-5.52E-05	0.000279937	-0.000107809	-0.000450021	-3.01E-05	-4.23E-05	-2.28E-05	-6.28E-06	-1.21E-05	6.96E-06	-3.31E-06	4.59E-06	-3.94E-06	-5.23E-06
1.841	-4.43E-05	0.000131202	-0.000113417	-0.000693102	-3.05E-05	-4.13E-05	-2.09E-05	-7.08E-06	-1.07E-05	8.09E-06	-3.47E-06	6.08E-06	-4.23E-06	-2.43E-06
1.842	-4.63E-05	-8.58E-06	-0.000114706	-0.000843572	-3.20E-05	-3.98E-05	-2.00E-05	-8.05E-06	-8.77E-06	8.60E-06	-3.85E-06	6.21E-06	-6.48E-06	-1.85E-06
1.843	-5.23E-05	-6.56E-05	-0.000110701	-0.00086294	-3.25E-05	-3.94E-05	-1.98E-05	-7.49E-06	-6.52E-06	7.17E-06	-3.48E-06	4.72E-06	-1.07E-05	-1.86E-06
1.844	-4.62E-05	-3.46E-05	-0.000104391	-0.000775465	-3.07E-05	-3.92E-05	-1.94E-05	-6.97E-06	-5.60E-06	5.91E-06	-1.76E-06	2.90E-06	-1.74E-05	-4.71E-07
1.845	-3.06E-05	3.79E-05	-9.55E-05	-0.000611844	-2.89E-05	-3.82E-05	-1.83E-05	-7.11E-06	-5.14E-06	6.98E-06	4.64E-07	2.62E-06	-2.42E-05	1.72E-06
1.846	-1.33E-05	7.79E-05	-8.26E-05	-0.000427636	-2.97E-05	-3.75E-05	-1.77E-05	-7.21E-06	-3.59E-06	8.55E-06	1.75E-06	3.94E-06	-2.77E-05	3.01E-06
1.847	1.58E-05	6.97E-05	-7.30E-05	-0.000282446	-3.11E-05	-3.68E-05	-1.94E-05	-7.24E-06	-2.02E-06	8.28E-06	1.71E-06	5.73E-06	-2.81E-05	3.64E-06
1.848	6.33E-05	3.93E-05	-7.36E-05	-0.000175969	-3.13E-05	-3.70E-05	-2.02E-05	-7.74E-06	-1.90E-06	7.12E-06	1.88E-07	6.67E-06	-2.68E-05	3.80E-06
1.849	9.65E-05	-1.54E-05	-8.32E-05	-9.14E-05	-3.25E-05	-3.69E-05	-1.94E-05	-8.82E-06	-2.74E-06	6.56E-06	-1.67E-06	6.57E-06	-2.25E-05	4.01E-06
1.85	7.53E-05	-8.28E-05	-9.44E-05	-2.81E-05	-3.30E-05	-3.72E-05	-1.94E-05	-9.33E-06	-3.75E-06	5.80E-06	-2.88E-06	6.92E-06	-1.42E-05	6.46E-06
1.851	8.18E-06	-0.00014233	-0.000101421	-6.86E-07	-3.14E-05	-3.76E-05	-1.94E-05	-9.75E-06	-4.50E-06	3.98E-06	-4.17E-06	7.36E-06	-1.77E-06	1.01E-05
1.852	-5.37E-05	-0.000178934	-0.000100708	8.25E-06	-2.97E-05	-3.63E-05	-1.93E-05	-9.40E-06	-4.74E-06	1.65E-06	-4.48E-06	7.06E-06	1.47E-05	1.37E-05
1.853	-8.30E-05	-0.000192659	-9.41E-05	2.40E-05	-2.96E-05	-3.51E-05	-1.92E-05	-8.81E-06	-4.95E-06	-9.54E-07	-3.63E-06	6.97E-06	3.54E-05	1.65E-05
1.854	-9.02E-05	-0.000193944	-8.77E-05	5.69E-05	-2.95E-05	-3.55E-05	-1.94E-05	-8.59E-06	-5.43E-06	-3.02E-06	-3.17E-06	8.53E-06	5.92E-05	1.61E-05
1.855	-9.75E-05	-0.000194605	-8.49E-05	9.66E-05	-2.85E-05	-3.66E-05	-1.98E-05	-8.95E-06	-6.43E-06	-4.57E-06	-3.91E-06	1.08E-05	8.10E-05	1.27E-05
1.856	-0.000110323	-0.000197252	-8.44E-05	0.000120125	-2.79E-05	-3.67E-05	-1.90E-05	-9.11E-06	-7.22E-06	-5.29E-06	-4.72E-06	1.14E-05	9.25E-05	9.85E-06
1.857	-0.000115483	-0.000200899	-8.28E-05	0.000114898	-2.79E-05	-3.71E-05	-1.80E-05	-8.42E-06	-7.51E-06	-5.22E-06	-4.68E-06	1.00E-05	8.83E-05	1.05E-05
1.858	-0.000107126	-0.000203852	-8.02E-05	8.86E-05	-2.74E-05	-3.80E-05	-1.84E-05	-7.89E-06	-8.10E-06	-5.33E-06	-4.38E-06	8.50E-06	7.24E-05	1.33E-05
1.859	-9.02E-05	-0.000204375	-7.68E-05	6.73E-05	-2.78E-05	-3.89E-05	-1.95E-05	-7.38E-06	-9.74E-06	-5.27E-06	-3.71E-06	7.97E-06	5.62E-05	1.49E-05
1.86	-7.00E-05	-0.000199882	-7.40E-05	6.30E-05	-2.91E-05	-4.00E-05	-1.98E-05	-6.63E-06	-1.15E-05	-4.62E-06	-2.61E-06	7.97E-06	4.76E-05	1.37E-05
1.861	-5.15E-05	-0.000189318	-7.38E-05	7.11E-05	-2.98E-05	-4.05E-05	-2.00E-05	-5.84E-06	-1.18E-05	-3.39E-06	-2.24E-06	8.31E-06	4.65E-05	1.23E-05
1.862	-4.72E-05	-0.00017633	-7.67E-05	7.70E-05	-3.07E-05	-4.01E-05	-2.03E-05	-6.04E-06	-1.10E-05	-2.06E-06	-3.27E-06	8.97E-06	4.97E-05	1.32E-05
1.863	-6.42E-05	-0.000161607	-8.13E-05	7.69E-05	-3.29E-05	-3.94E-05	-2.05E-05	-7.72E-06	-1.01E-05	-8.97E-07	-4.80E-06	1.02E-05	5.40E-05	1.64E-05
1.864	-9.53E-05	-0.000143983	-8.63E-05	7.28E-05	-3.50E-05	-3.87E-05	-2.04E-05	-1.16E-05	-8.63E-06	-9.95E-07	-5.57E-06	1.10E-05	5.48E-05	1.97E-05
1.865	-0.000119707	-0.000123109	-9.09E-05	7.05E-05	-3.54E-05	-3.80E-05	-2.04E-05	-1.57E-05	-4.77E-06	-2.01E-06	-4.99E-06	1.12E-05	4.79E-05	2.19E-05
1.866	-0.000118395	-0.000103329	-9.30E-05	6.94E-05	-3.44E-05	-3.81E-05	-2.11E-05	-1.79E-05	3.36E-06	-2.67E-06	-3.80E-06	1.19E-05	3.34E-05	2.10E-05
1.867	-9.03E-05	-8.90E-05	-9.29E-05	6.78E-05	-3.35E-05	-3.91E-05	-2.24E-05	-1.80E-05	1.28E-05	-2.16E-06	-2.96E-06	1.35E-05	1.66E-05	1.71E-05
1.868	-5.19E-05	-8.92E-05	-9.17E-05	6.31E-05	-3.52E-05	-4.09E-05	-2.44E-05	-1.81E-05	1.76E-05	-1.61E-06	-2.57E-06	1.37E-05	2.87E-06	1.31E-05
1.869	-1.79E-05	-0.00011014	-8.92E-05	5.61E-05	-3.92E-05	-4.22E-05	-2.66E-05	-2.03E-05	1.48E-05	-1.13E-06	-2.17E-06	1.20E-05	-5.66E-06	1.10E-05
1.87	9.33E-06	-0.000144721	-8.77E-05	4.81E-05	-4.26E-05	-4.22E-05	-2.73E-05	-2.27E-05	4.89E-06	3.81E-07	-2.09E-06	1.03E-05	-1.00E-05	1.03E-05
1.871	3.88E-05	-0.000176349	-9.07E-05	3.79E-05	-4.24E-05	-4.10E-05	-2.80E-05	-2.32E-05	-9.62E-06	2.00E-06	-1.87E-06	1.03E-05	-1.29E-05	9.58E-06
1.872	6.66E-05	-0.000196604	-9.91E-05	2.31E-05	-3.98E-05	-4.16E-05	-2.80E-05	-2.40E-05	-2.57E-05	3.52E-06	-1.52E-06	1.11E-05	-1.40E-05	9.17E-06
1.873	7.34E-05	-0.000196544	-0.000109122	5.50E-06	-3.84E-05	-4.35E-05	-2.66E-05	-2.58E-05	-3.88E-05	3.89E-06	-1.54E-06	1.09E-05	-1.10E-05	8.47E-06
1.874	5.24E-05	-0.000171298	-0.000113724	-8.87E-06	-4.03E-05	-4.43E-05	-2.60E-05	-2.73E-05	-4.71E-05	3.33E-06	-1.49E-06	1.04E-05	-6.31E-06	5.94E-06
1.875	2.22E-05	-0.000147181	-0.000111782	-1.95E-05	-4.09E-05	-4.39E-05	-2.66E-05	-2.79E-05	-5.11E-05	3.78E-06	-1.34E-06	1.03E-05	-5.20E-06	3.08E-06
1.876	8.32E-07	-0.000194945	-0.000105057	-2.33E-05	-3.98E-05	-4.25E-05	-2.65E-05	-2.71E-05	-5.08E-05	4.74E-06	-9.79E-07	1.01E-05	-1.00E-05	1.07E-06
1.877	-8.36E-06	-0.000245862	-9.67E-05	-2.11E-05	-3.90E-05	-4.14E-05	-2.47E-05	-2.55E-05	-4.88E-05	6.12E-06	-1.37E-06	8.86E-06	-1.85E-05	-2.26E-07
1.878	-1.01E-05	-0.000121734	-9.06E-05	-1.79E-05	-3.76E-05	-3.90E-05	-2.23E-05	-2.29E-05	-4.79E-05	7.42E-06	-2.00E-06	6.96E-06	-2.32E-05	-1.61E-06
1.879	-1.10E-05	0.000121525	-9.07E-05	-2.11E-05	-3.62E-05	-3.65E-05	-2.00E-05	-1.85E-05	-5.00E-05	7.50E-06	-1.36E-06	6.13E-06	-1.56E-05	-2.31E-06
1.88	-1.56E-05	0.000282183	-9.57E-05	-2.81E-05	-3.55E-05	-3.48E-05	-1.88E-05	-1.25E-05	-5.50E-05	7.04E-06	-3.75E-07	6.88E-06	3.28E-06	-9.72E-07
1.881	-2.93E-05	0.000266442	-0.000100021	-3.22E-05	-3.47E-05	-3.34E-05	-1.80E-05	-6.95E-06	-5.88E-05	7.24E-06	-4.03E-07	7.32E-06	2.46E-05	1.13E-06
1.882	-4.70E-05	0.00015168	-0.00010073	-3.25E-05	-3.41E-05	-3.24E-05	-1.78E-05	-3.57E-06	-5.92E-05	8.33E-06	-1.16E-06	6.50E-06	4.20E-05	2.09E-06
1.883	-5.63E-05	5.34E-05	-0.000100143	-3.71E-05	-3.54E-05	-3.27E-05	-1.76E-05	-2.76E-06	-5.57E-05	9.09E-06	-1.62E-06	5.76E-06	5.08E-05	2.38E-06
1.884	-4.53E-05	6.89E-06	-0.000101479	-4.96E-05	-3.78E-05	-3.49E-05	-1.69E-05	-3.40E-06	-4.92E-05	9.47E-06	-1.43E-06	6.10E-06	4.53E-05	3.88E-06
1.885	-1.84E-05	-1.27E-05	-0.000104161	-6.26E-05	-3.90E-05	-3.75E-05	-1.74E-05	-4.42E-06	-4.21E-05	1.02E-05	-1.27E-06	6.68E-06	2.95E-05	5.54E-06
1.886	6.16E-06	-2.83E-05	-0.00010594	-6.55E-05	-3.78E-05	-3.90E-05	-1.95E-05	-5.14E-06	-3.60E-05	1.12E-05	-1.32E-06	6.59E-06	1.95E-05	6.42E-06
1.887	1.75E-05	-3.57E-05	-0.000106421	-5.43E-05	-3.72E-05	-3.93E-05	-2.15E-05	-5.98E-06	-3.09E-05	1.18E-05	-8.27E-07	6.01E-06	2.44E-05	6.35E-06
1.888	2.19E-05	-3.37E-05	-0.000107412	-2.95E-05	-3.77E-05	-3.90E-05	-2.21E-05	-7.24E-06	-2.64E-05	1.17E-05	3.44E-07	5.00E-06	3.40E-05	5.79E-06
1.889	2.76E-05	-2.63E-05	-0.000109359	7.87E-06	-3.80E-05	-3.87E-05	-2.32E-05	-8.65E-06	-2.28E-05	1.06E-05	6.89E-07	3.81E-06	3.38E-05	5.22E-06
1.89	3.71E-05	-2.03E-05	-0.000111102	5.29E-05	-3.81E-05	-3.93E-05	-2.43E-05	-9.69E-06	-2.12E-05	8.18E-06	-2.01E-07	2.83E-06	2.15E-05	5.44E-06
1.891	4.64E-05	-1.16E-05	-0.000110574	0.000102105	-3.84E-05	-4.04E-05	-2.58E-05	-1.04E-05	-2.07E-05	5.96E-06	-4.75E-07	1.57E-06	8.07E-06	6.32E-06
1.892	5.28E-05	-3.41E-06	-0.000107298	0.000156609	-3.83E-05	-4.07E-05	-2.69E-05	-1.09E-05	-1.96E-05	5.83E-06	1.08E-07	3.25E-07	3.61E-06	6.75E-06
1.893	6.23E-05	-3.65E-06	-0.000103908	0.000189097	-3.82E-05	-3.97E-05	-2.71E-05	-1.08E-05	-1.79E-05	6.52E-06	3.57E-07	-6.52E-08	6.32E-06	6.34E-06
1.894	7.77E-05	-1.92E-05	-0.000103977	0.000155089	-3.92E-05	-3.82E-05	-2.65E-05	-9.54E-06	-1.63E-05	5.81E-06	2.40E-07	-3.64E-07	8.39E-06	5.39E-06
1.895	0.000100017	-4.97E-05	-0.000108024	6.29E-05	-4.00E-05	-3.72E-05	-2.63E-05	-8.63E-06	-1.53E-05	4.31E-06	-3.27E-07	-1.41E-06	6.37E-06	4.21E-06
1.896	0.000126271	-8.95E-05	-0.000112004	-4.49E-05	-4.06E-05	-3.66E-05	-2.56E-05	-9.36E-06	-1.48E-05	3.54E-06	-1.88E-06	-3.33E-06	2.83E-06	2.09E-06
1.897	0.000131534	-0.000118328	-0.000112539	-0.000148296	-4.12E-05	-3.56E-05	-2.51E-05	-9.75E-06	-1.37E-05	4.16E-06	-2.43E-06	-5.70E-06	1.30E-06	-8.13E-07
1.898	9.61E-05	-0.000119681	-0.000109268	-0.000238976	-3.99E-05	-3.43E-05	-2.48E-05	-9.26E-06	-1.30E-05	4.59E-06	-1.50E-06	-8.48E-06	8.65E-07	-2.55E-06
1.899	2.52E-05	-9.88E-05	-0.00010125	-0.000300854	-3.67E-05	-3.35E-05	-2.44E-05	-9.47E-06	-1.28E-05	3.23E-06	-9.49E-07	-1.13E-05	9.94E-08	-1.80E-06
1.9	-4.52E-05	-8.15E-05	-9.11E-05	-0.000324896	-3.47E-05	-3.36E-05	-2.46E-05	-9.79E-06	-1.28E-05	2.01E-06	-1.64E-06	-1.29E-05	-1.91E-07	-5.39E-08
1.901	-6.07E-05	-8.73E-05	-8.52E-05	-0.000311613	-3.43E-05	-3.51E-05	-2.52E-05	-9.50E-06	-1.34E-05	2.28E-06	-2.26E-06	-1.36E-05	-1.50E-07	1.10E-06
1.902	-3.02E-05	-0.000100213	-8.75E-05	-0.000267199	-3.34E-05	-3.60E-05	-2.71E-05	-1.04E-05	-1.34E-05	2.89E-06	-2.11E-06	-1.44E-05	-3.69E-07	2.27E-06
1.903	-2.13E-05	-8.93E-05	-9.39E-05	-0.000196849	-3.33E-05	-3.55E-05	-2.75E-05	-1.07E-05	-1.31E-05	3.10E-06	-2.59E-06	-1.59E-05	-5.89E-07	3.76E-06
1.904	-6.26E-05	-5.56E-05	-9.50E-05	-0.000120643	-3.29E-05	-3.53E-05	-2.72E-05	-1.02E-05	-1.29E-05	1.81E-06	-2.99E-06	-1.72E-05	2.74E-07	5.95E-06
1.905	-0.000114574	-3.30E-05	-9.40E-05	-7.78E-05	-3.35E-05	-3.33E-05	-2.59E-05	-9.98E-06	-1.29E-05	-2.63E-07	-3.34E-06	-1.79E-05	4.83E-06	9.04E-06
1.906	-0.000139841	-2.96E-05	-9.42E-05	-7.80E-05	-3.42E-05	-3.04E-05	-2.42E-05	-1.03E-05	-1.29E-05	-9.89E-07	-3.36E-06	-1.83E-05	1.35E-05	1.14E-05
1.907	-0.000127172	-3.23E-05	-9.15E-05	-9.22E-05	-3.32E-05	-3.00E-05	-2.44E-05	-1.19E-05	-1.24E-05	-7.11E-07	-2.82E-06	-1.85E-05	2.20E-05	1.20E-05
1.908	-9.87E-05	-2.87E-05	-8.39E-05	-8.95E-05	-3.33E-05	-3.07E-05	-2.46E-05	-1.29E-05	-1.11E-05	-8.86E-07	-2.64E-06	-1.94E-05	2.36E-05	1.14E-05
1.909	-0.000100646	-2.92E-05	-7.47E-05	-5.14E-05	-3.37E-05	-3.08E-05	-2.38E-05	-1.20E-05	-1.03E-05	-1.47E-06	-3.20E-06	-2.10E-05	1.44E-05	1.04E-05
1.91	-0.00014728	-4.40E-05	-6.59E-05	1.00E-05	-3.34E-05	-2.94E-05	-2.29E-05	-1.04E-05	-1.10E-05	-1.66E-06	-4.21E-06	-2.21E-05	-1.06E-06	8.10E-06
1.911	-0.000206873	-5.41E-05	-5.70E-05	5.54E-05	-3.20E-05	-2.79E-05	-2.32E-05	-9.59E-06	-1.18E-05	-1.03E-06	-4.77E-06	-2.25E-05	-1.32E-05	5.11E-06
1.912	-0.000236444	-4.32E-05	-4.82E-05	6.10E-05	-3.09E-05	-2.74E-05	-2.29E-05	-9.37E-06	-1.20E-05	2.48E-07	-4.43E-06	-2.33E-05	-1.70E-05	2.96E-06
1.913	-0.000218489	-2.62E-05	-4.15E-05	3.80E-05	-3.15E-05	-2.72E-05	-2.14E-05	-9.63E-06	-1.18E-05	1.40E-06	-4.08E-06	-2.37E-05	-1.50E-05	2.02E-06
1.914	-0.000165266	-2.08E-05	-4.05E-05	1.13E-05	-3.31E-05	-2.71E-05	-1.98E-05	-9.76E-06	-1.18E-05	2.29E-06	-4.87E-06	-2.32E-05	-1.21E-05	2.02E-06
1.915	-0.000107111	-2.37E-05	-4.64E-05	-8.05E-06	-3.36E-05	-2.74E-05	-1.88E-05	-9.71E-06	-1.18E-05	3.04E-06	-6.04E-06	-2.22E-05	-8.55E-06	2.83E-06
1.916	-6.49E-05	-2.45E-05	-5.58E-05	-1.91E-05	-3.35E-05	-2.70E-05	-1.78E-05	-9.76E-06	-1.22E-05	3.77E-06	-6.53E-06	-2.17E-05	-1.18E-06	3.95E-06
1.917	-4.01E-05	-2.03E-05	-6.28E-05	-2.11E-05	-3.38E-05	-2.59E-05	-1.74E-05	-9.99E-06	-1.31E-05	4.64E-06	-6.23E-06	-2.15E-05	1.31E-05	4.56E-06
1.918	-2.98E-05	-1.41E-05	-6.64E-05	-1.38E-05	-3.37E-05	-2.60E-05	-1.88E-05	-1.09E-05	-1.43E-05	5.53E-06	-6.01E-06	-2.10E-05	3.67E-05	4.99E-06
1.919	-2.91E-05	-8.79E-06	-6.98E-05	-5.51E-06	-3.29E-05	-2.71E-05	-1.96E-05	-1.19E-05	-1.55E-05	5.35E-06	-6.23E-06	-2.06E-05	6.75E-05	6.35E-06
1.92	-2.74E-05	-9.93E-06	-7.81E-05	-1.02E-05	-3.26E-05	-2.86E-05	-1.93E-05	-1.33E-05	-1.60E-05	3.98E-06	-6.73E-06	-2.04E-05	9.81E-05	9.26E-06
1.921	-2.22E-05	-1.88E-05	-9.13E-05	-2.84E-05	-3.32E-05	-2.95E-05	-1.93E-05	-1.40E-05	-1.58E-05	2.93E-06	-6.66E-06	-2.03E-05	0.000118564	1.32E-05
1.922	-1.86E-05	-2.71E-05	-0.000101197	-4.45E-05	-3.40E-05	-2.91E-05	-2.02E-05	-1.38E-05	-1.48E-05	3.44E-06	-5.23E-06	-1.99E-05	0.000119511	1.73E-05
1.923	-2.04E-05	-2.77E-05	-0.000101332	-4.65E-05	-3.51E-05	-2.86E-05	-2.14E-05	-1.32E-05	-1.40E-05	4.50E-06	-2.99E-06	-1.92E-05	9.88E-05	2.25E-05
1.924	-1.39E-05	-2.53E-05	-9.43E-05	-3.60E-05	-3.62E-05	-2.91E-05	-2.14E-05	-1.19E-05	-1.36E-05	4.10E-06	-8.52E-07	-1.91E-05	6.40E-05	2.86E-05
1.925	1.09E-05	-2.49E-05	-8.61E-05	-1.96E-05	-3.67E-05	-3.06E-05	-2.06E-05	-1.11E-05	-1.39E-05	2.47E-06	2.51E-07	-2.06E-05	3.24E-05	3.26E-05
1.926	3.73E-05	-2.67E-05	-8.08E-05	-4.68E-06	-3.65E-05	-3.22E-05	-1.92E-05	-1.24E-05	-1.42E-05	1.14E-06	-6.43E-07	-2.23E-05	2.12E-05	3.53E-05
1.927	4.83E-05	-2.95E-05	-7.97E-05	4.78E-07	-3.78E-05	-3.38E-05	-1.83E-05	-1.46E-05	-1.52E-05	1.43E-06	-2.77E-06	-2.24E-05	3.68E-05	4.00E-05
1.928	4.18E-05	-3.18E-05	-8.06E-05	-6.94E-06	-3.95E-05	-3.43E-05	-1.97E-05	-1.53E-05	-1.66E-05	2.79E-06	-4.44E-06	-2.10E-05	6.75E-05	4.40E-05
1.929	2.93E-05	-3.48E-05	-8.65E-05	-2.32E-05	-3.88E-05	-3.31E-05	-2.07E-05	-1.35E-05	-1.69E-05	3.26E-06	-4.19E-06	-1.93E-05	8.98E-05	4.33E-05
1.93	1.21E-05	-3.88E-05	-9.76E-05	-4.05E-05	-3.54E-05	-3.26E-05	-2.06E-05	-1.06E-05	-1.65E-05	2.98E-06	-3.22E-06	-1.86E-05	9.03E-05	3.78E-05
1.931	-1.62E-05	-3.91E-05	-0.000104436	-4.57E-05	-3.30E-05	-3.32E-05	-2.07E-05	-9.46E-06	-1.63E-05	2.36E-06	-2.73E-06	-1.87E-05	6.86E-05	2.94E-05
1.932	-4.99E-05	-3.60E-05	-0.000104263	-3.72E-05	-3.27E-05	-3.37E-05	-2.13E-05	-1.11E-05	-1.65E-05	2.01E-06	-3.16E-06	-1.91E-05	2.54E-05	2.17E-05
1.933	-7.24E-05	-3.48E-05	-0.000101445	-2.93E-05	-3.25E-05	-3.28E-05	-2.09E-05	-1.23E-05	-1.65E-05	2.52E-06	-4.47E-06	-1.94E-05	-3.74E-05	1.63E-05
1.934	-7.44E-05	-3.64E-05	-9.95E-05	-3.24E-05	-3.28E-05	-3.20E-05	-1.93E-05	-1.21E-05	-1.61E-05	3.38E-06	-5.01E-06	-1.88E-05	-0.000109224	1.22E-05
1.935	-5.86E-05	-3.55E-05	-9.99E-05	-4.04E-05	-3.27E-05	-3.16E-05	-1.86E-05	-1.15E-05	-1.58E-05	4.54E-06	-4.85E-06	-1.74E-05	-0.000175689	8.63E-06
1.936	-4.02E-05	-2.45E-05	-0.000102376	-4.46E-05	-3.26E-05	-3.12E-05	-1.90E-05	-1.03E-05	-1.59E-05	5.43E-06	-4.76E-06	-1.69E-05	-0.000223806	4.55E-06
1.937	-3.38E-05	-1.76E-06	-0.000104694	-4.51E-05	-3.31E-05	-3.14E-05	-2.02E-05	-9.02E-06	-1.57E-05	6.28E-06	-5.06E-06	-1.74E-05	-0.000246489	-1.50E-06
1.938	-3.98E-05	2.51E-05	-0.000106364	-4.47E-05	-3.40E-05	-3.09E-05	-2.13E-05	-8.00E-06	-1.52E-05	6.73E-06	-4.82E-06	-1.87E-05	-0.00024635	-1.04E-05
1.939	-4.55E-05	4.25E-05	-0.000106163	-4.27E-05	-3.38E-05	-3.01E-05	-2.26E-05	-6.79E-06	-1.52E-05	6.35E-06	-3.35E-06	-2.01E-05	-0.000230481	-2.24E-05
1.94	-3.30E-05	3.86E-05	-0.000101513	-3.56E-05	-3.21E-05	-3.02E-05	-2.39E-05	-5.89E-06	-1.54E-05	5.56E-06	-9.50E-07	-2.11E-05	-0.000205115	-3.66E-05
1.941	7.26E-06	1.46E-05	-9.23E-05	-2.67E-05	-3.09E-05	-3.16E-05	-2.52E-05	-6.09E-06	-1.59E-05	5.52E-06	6.28E-07	-2.15E-05	-0.000174566	-5.13E-05
1.942	6.76E-05	-1.78E-05	-8.34E-05	-2.35E-05	-3.14E-05	-3.34E-05	-2.64E-05	-6.98E-06	-1.63E-05	6.68E-06	4.89E-07	-2.09E-05	-0.000140004	-6.49E-05
1.943	0.000129589	-4.41E-05	-8.00E-05	-2.74E-05	-3.22E-05	-3.49E-05	-2.71E-05	-7.54E-06	-1.61E-05	7.74E-06	-5.00E-07	-1.91E-05	-9.82E-05	-7.55E-05
1.944	0.000169627	-5.61E-05	-8.18E-05	-3.55E-05	-3.23E-05	-3.50E-05	-2.72E-05	-7.86E-06	-1.56E-05	7.91E-06	-1.27E-06	-1.74E-05	-4.95E-05	-8.25E-05
1.945	0.000166861	-6.47E-05	-8.78E-05	-4.22E-05	-3.33E-05	-3.45E-05	-2.72E-05	-9.07E-06	-1.61E-05	7.64E-06	-1.90E-06	-1.74E-05	-6.02E-06	-8.71E-05
1.946	0.000128337	-8.61E-05	-9.57E-05	-4.41E-05	-3.50E-05	-3.50E-05	-2.73E-05	-1.00E-05	-1.74E-05	7.44E-06	-2.54E-06	-1.84E-05	1.94E-05	-9.12E-05
1.947	8.24E-05	-0.000113318	-0.000103631	-4.57E-05	-3.63E-05	-3.57E-05	-2.78E-05	-1.02E-05	-1.81E-05	7.74E-06	-3.09E-06	-1.85E-05	2.99E-05	-9.47E-05
1.948	4.16E-05	-0.000130354	-0.000108202	-5.31E-05	-3.66E-05	-3.53E-05	-2.82E-05	-9.87E-06	-1.80E-05	8.70E-06	-3.66E-06	-1.83E-05	3.46E-05	-9.62E-05
1.949	-7.66E-07	-0.000134242	-0.000108311	-6.47E-05	-3.66E-05	-3.42E-05	-2.75E-05	-9.22E-06	-1.74E-05	8.77E-06	-3.39E-06	-2.05E-05	3.22E-05	-9.57E-05
1.95	-4.05E-05	-0.000131334	-0.000107631	-7.36E-05	-3.66E-05	-3.29E-05	-2.68E-05	-9.04E-06	-1.73E-05	8.09E-06	-2.49E-06	-2.37E-05	1.86E-05	-9.37E-05
1.951	-5.64E-05	-0.000126412	-0.000107858	-7.36E-05	-3.70E-05	-3.26E-05	-2.75E-05	-8.84E-06	-1.78E-05	7.60E-06	-1.85E-06	-2.66E-05	-1.28E-06	-8.99E-05
1.952	-4.72E-05	-0.000118815	-0.000107687	-6.48E-05	-3.69E-05	-3.37E-05	-2.93E-05	-8.70E-06	-1.82E-05	6.88E-06	-2.46E-06	-2.90E-05	-1.60E-05	-8.49E-05
1.953	-4.59E-05	-0.000102812	-0.000106129	-5.56E-05	-3.40E-05	-3.52E-05	-2.99E-05	-8.96E-06	-1.85E-05	5.55E-06	-3.66E-06	-3.13E-05	-1.87E-05	-7.98E-05
1.954	-6.61E-05	-7.88E-05	-0.000102633	-5.35E-05	-3.31E-05	-3.54E-05	-2.94E-05	-9.88E-06	-1.95E-05	2.65E-06	-3.35E-06	-3.30E-05	-1.57E-05	-7.48E-05
1.955	-9.34E-05	-5.78E-05	-9.96E-05	-5.77E-05	-3.45E-05	-3.44E-05	-2.84E-05	-1.09E-05	-2.00E-05	-9.26E-07	-1.79E-06	-3.38E-05	-1.33E-05	-6.81E-05
1.956	-0.000112807	-4.49E-05	-9.80E-05	-6.20E-05	-3.37E-05	-3.32E-05	-2.84E-05	-1.05E-05	-1.90E-05	-2.53E-06	-6.28E-07	-3.43E-05	-1.00E-05	-6.09E-05
1.957	-0.000122068	-3.88E-05	-9.61E-05	-6.16E-05	-3.30E-05	-3.20E-05	-2.95E-05	-9.89E-06	-1.72E-05	-2.74E-06	1.25E-08	-3.47E-05	-6.88E-06	-5.50E-05
1.958	-0.000123773	-3.55E-05	-9.17E-05	-5.72E-05	-3.25E-05	-3.11E-05	-3.02E-05	-1.01E-05	-1.60E-05	-3.12E-06	-2.82E-07	-3.52E-05	-5.96E-06	-5.01E-05
1.959	-0.00011621	-3.04E-05	-8.78E-05	-5.26E-05	-3.29E-05	-2.96E-05	-3.02E-05	-1.04E-05	-1.53E-05	-4.33E-06	-6.58E-07	-3.60E-05	-5.09E-06	-4.65E-05
1.96	-0.000102568	-2.39E-05	-8.69E-05	-4.92E-05	-3.29E-05	-2.80E-05	-2.99E-05	-1.04E-05	-1.39E-05	-5.76E-06	5.49E-08	-3.80E-05	6.19E-07	-4.46E-05
1.961	-8.74E-05	-2.01E-05	-8.73E-05	-4.51E-05	-3.21E-05	-2.70E-05	-3.05E-05	-1.10E-05	-1.27E-05	-7.04E-06	8.97E-07	-4.02E-05	1.17E-05	-4.47E-05
1.962	-6.90E-05	-2.21E-05	-8.82E-05	-3.90E-05	-3.26E-05	-2.69E-05	-3.01E-05	-1.15E-05	-1.30E-05	-8.30E-06	8.60E-07	-4.12E-05	2.53E-05	-4.46E-05
1.963	-4.03E-05	-2.82E-05	-8.91E-05	-2.98E-05	-3.43E-05	-2.73E-05	-2.86E-05	-1.06E-05	-1.40E-05	-9.94E-06	4.26E-07	-4.17E-05	3.57E-05	-4.13E-05
1.964	-9.02E-06	-3.47E-05	-8.94E-05	-1.14E-06	-3.51E-05	-2.74E-05	-2.88E-05	-8.99E-06	-1.42E-05	-1.17E-05	2.71E-07	-4.24E-05	3.76E-05	-3.41E-05
1.965	8.88E-06	-4.00E-05	-8.90E-05	7.17E-05	-3.42E-05	-2.82E-05	-2.98E-05	-8.14E-06	-1.35E-05	-1.21E-05	-3.91E-08	-4.34E-05	3.06E-05	-2.50E-05
1.966	8.41E-06	-4.43E-05	-8.90E-05	0.000157625	-3.37E-05	-2.99E-05	-2.96E-05	-8.32E-06	-1.26E-05	-1.22E-05	-9.72E-07	-4.38E-05	2.00E-05	-1.74E-05
1.967	6.51E-07	-4.89E-05	-8.93E-05	0.000179733	-3.38E-05	-3.00E-05	-2.84E-05	-7.98E-06	-1.19E-05	-1.28E-05	-1.78E-06	-4.34E-05	1.43E-05	-1.29E-05
1.968	-4.60E-06	-5.50E-05	-9.02E-05	0.000111196	-3.33E-05	-2.84E-05	-2.86E-05	-7.27E-06	-1.15E-05	-1.29E-05	-1.92E-06	-4.25E-05	1.59E-05	-9.71E-06
1.969	-7.99E-06	-6.27E-05	-9.08E-05	-2.77E-06	-3.16E-05	-2.68E-05	-2.93E-05	-7.55E-06	-1.09E-05	-1.25E-05	-1.90E-06	-4.22E-05	1.93E-05	-3.82E-06
1.97	-1.12E-05	-7.00E-05	-9.22E-05	-0.000105353	-3.08E-05	-2.70E-05	-2.98E-05	-8.84E-06	-1.05E-05	-1.32E-05	-1.16E-06	-4.27E-05	1.84E-05	5.60E-06
1.971	-1.40E-05	-7.44E-05	-9.48E-05	-0.000169772	-3.15E-05	-2.80E-05	-3.00E-05	-9.55E-06	-1.08E-05	-1.51E-05	5.28E-07	-4.27E-05	1.36E-05	1.66E-05
1.972	-1.63E-05	-7.69E-05	-9.80E-05	-0.000194438	-3.20E-05	-2.82E-05	-3.04E-05	-9.53E-06	-1.16E-05	-1.64E-05	1.33E-06	-4.13E-05	9.67E-06	2.72E-05
1.973	-1.78E-05	-7.84E-05	-9.98E-05	-0.000189062	-3.10E-05	-2.77E-05	-3.08E-05	-9.54E-06	-1.24E-05	-1.57E-05	1.60E-07	-3.94E-05	1.11E-05	3.66E-05
1.974	-1.70E-05	-7.83E-05	-9.97E-05	-0.000170765	-3.06E-05	-2.79E-05	-3.13E-05	-9.06E-06	-1.24E-05	-1.45E-05	-1.15E-06	-3.73E-05	1.99E-05	4.43E-05
1.975	-1.42E-05	-7.41E-05	-9.87E-05	-0.000151719	-3.23E-05	-2.86E-05	-3.10E-05	-8.13E-06	-1.23E-05	-1.42E-05	-7.60E-07	-3.56E-05	3.09E-05	5.13E-05
1.976	-1.10E-05	-6.50E-05	-9.84E-05	-0.000129319	-3.46E-05	-3.00E-05	-3.04E-05	-8.32E-06	-1.23E-05	-1.49E-05	7.61E-07	-3.50E-05	3.19E-05	5.78E-05
1.977	-7.91E-06	-5.45E-05	-9.89E-05	-0.000102368	-3.58E-05	-3.21E-05	-3.21E-05	-9.73E-06	-1.26E-05	-1.63E-05	1.62E-06	-3.42E-05	1.76E-05	6.27E-05
1.978	-6.18E-06	-4.76E-05	-9.99E-05	-7.88E-05	-3.64E-05	-3.46E-05	-3.49E-05	-1.13E-05	-1.31E-05	-1.65E-05	1.22E-06	-3.30E-05	-1.91E-06	6.61E-05
1.979	-7.94E-06	-4.45E-05	-0.000100006	-6.04E-05	-3.66E-05	-3.71E-05	-3.56E-05	-1.23E-05	-1.35E-05	-1.58E-05	7.41E-08	-3.23E-05	-1.25E-05	6.84E-05
1.98	-1.09E-05	-4.42E-05	-9.79E-05	-4.23E-05	-3.61E-05	-3.89E-05	-3.51E-05	-1.39E-05	-1.39E-05	-1.59E-05	-8.02E-07	-3.20E-05	-7.52E-06	6.82E-05
1.981	-1.16E-05	-4.46E-05	-9.57E-05	-2.58E-05	-3.55E-05	-3.85E-05	-3.54E-05	-1.60E-05	-1.42E-05	-1.64E-05	-1.12E-06	-3.17E-05	1.34E-05	6.60E-05
1.982	-1.14E-05	-4.50E-05	-9.42E-05	-1.72E-05	-3.44E-05	-3.65E-05	-3.40E-05	-1.51E-05	-1.49E-05	-1.60E-05	-1.37E-06	-3.04E-05	4.56E-05	6.49E-05
1.983	-1.17E-05	-4.65E-05	-9.33E-05	-1.59E-05	-3.35E-05	-3.54E-05	-3.13E-05	-1.38E-05	-1.61E-05	-1.56E-05	-2.64E-06	-2.84E-05	7.85E-05	6.64E-05
1.984	-1.35E-05	-4.77E-05	-9.32E-05	-1.65E-05	-3.31E-05	-3.53E-05	-2.90E-05	-1.31E-05	-1.66E-05	-1.61E-05	-3.92E-06	-2.65E-05	9.97E-05	6.85E-05
1.985	-1.79E-05	-4.66E-05	-9.32E-05	-1.52E-05	-3.29E-05	-3.45E-05	-2.84E-05	-1.27E-05	-1.59E-05	-1.69E-05	-3.18E-06	-2.56E-05	0.000106591	6.79E-05
1.986	-2.13E-05	-4.19E-05	-9.30E-05	-1.50E-05	-3.21E-05	-3.39E-05	-2.87E-05	-1.33E-05	-1.48E-05	-1.78E-05	-1.18E-06	-2.60E-05	0.000107161	6.35E-05
1.987	-2.25E-05	-3.53E-05	-9.36E-05	-1.61E-05	-3.09E-05	-3.39E-05	-2.93E-05	-1.32E-05	-1.43E-05	-1.79E-05	6.31E-08	-2.69E-05	0.000110262	5.36E-05
1.988	-2.30E-05	-2.96E-05	-9.35E-05	-1.66E-05	-3.00E-05	-3.40E-05	-3.00E-05	-1.23E-05	-1.44E-05	-1.73E-05	-8.33E-07	-2.69E-05	0.000119965	3.94E-05
1.989	-2.37E-05	-2.74E-05	-9.23E-05	-1.87E-05	-2.87E-05	-3.41E-05	-2.96E-05	-1.09E-05	-1.42E-05	-1.77E-05	-2.13E-06	-2.67E-05	0.000132379	2.48E-05
1.99	-2.47E-05	-2.83E-05	-9.15E-05	-2.19E-05	-2.80E-05	-3.30E-05	-2.86E-05	-1.05E-05	-1.35E-05	-1.97E-05	-2.15E-06	-2.67E-05	0.000132209	1.25E-05
1.991	-2.41E-05	-3.00E-05	-9.18E-05	-2.58E-05	-2.86E-05	-3.19E-05	-2.77E-05	-1.09E-05	-1.32E-05	-2.24E-05	-1.44E-06	-2.68E-05	0.000107713	2.08E-06
1.992	-2.16E-05	-3.25E-05	-9.35E-05	-3.07E-05	-2.96E-05	-3.21E-05	-2.68E-05	-1.16E-05	-1.29E-05	-2.50E-05	-1.01E-06	-2.70E-05	6.97E-05	-8.32E-06
1.993	-1.75E-05	-3.47E-05	-9.45E-05	-3.55E-05	-2.94E-05	-3.18E-05	-2.60E-05	-1.20E-05	-1.32E-05	-2.73E-05	-1.14E-06	-2.71E-05	4.19E-05	-1.83E-05
1.994	-1.20E-05	-3.55E-05	-9.36E-05	-3.68E-05	-2.88E-05	-3.06E-05	-2.56E-05	-1.27E-05	-1.41E-05	-2.92E-05	-1.70E-06	-2.74E-05	3.58E-05	-2.48E-05
1.995	-8.48E-06	-3.57E-05	-9.17E-05	-3.46E-05	-2.99E-05	-3.00E-05	-2.51E-05	-1.39E-05	-1.47E-05	-3.00E-05	-2.30E-06	-2.74E-05	4.30E-05	-2.46E-05
1.996	-1.02E-05	-3.87E-05	-9.02E-05	-3.03E-05	-3.28E-05	-3.01E-05	-2.50E-05	-1.45E-05	-1.45E-05	-2.95E-05	-2.81E-06	-2.65E-05	4.91E-05	-1.90E-05
1.997	-1.49E-05	-4.73E-05	-8.84E-05	-2.50E-05	-3.60E-05	-3.06E-05	-2.48E-05	-1.42E-05	-1.40E-05	-2.87E-05	-3.38E-06	-2.49E-05	4.68E-05	-1.31E-05
1.998	-1.87E-05	-5.91E-05	-8.61E-05	-2.19E-05	-3.79E-05	-3.11E-05	-2.44E-05	-1.32E-05	-1.34E-05	-2.83E-05	-4.12E-06	-2.32E-05	3.59E-05	-1.12E-05
1.999	-2.04E-05	-7.03E-05	-8.55E-05	-2.38E-05	-3.79E-05	-3.15E-05	-2.39E-05	-1.28E-05	-1.25E-05	-2.78E-05	-4.63E-06	-2.16E-05	1.77E-05	-1.32E-05
[truncated: 67,421 more rows]
