# Supplementary material for: Muscle synergies during the walk-run and run-walk transitions
Source: PeerJ. 2024 Oct 22;12:e18162. doi: 10.7717/peerj.18162 (PMC11505887; doi:10.7717/peerj.18162)
Supplement: Supplemental Information 1 — Files must be processed using the R script. [file peerj-12-18162-s001.zip › WRT (A, B)/B/cycles/B-WRT.txt]

V1	V2
0.001	0.851
1.501	2.251
2.901	3.952
4.641	5.37
6.121	6.89
7.641	8.612
9.261	10.212
10.901	11.831
12.581	13.31
14.061	14.79
15.521	16.531
17.161	18.071
18.821	19.731
20.461	21.41
22.301	23.131
23.861	24.225
25.441	26.391
