# Supplementary material for: Muscle synergies during the walk-run and run-walk transitions
Source: PeerJ. 2024 Oct 22;12:e18162. doi: 10.7717/peerj.18162 (PMC11505887; doi:10.7717/peerj.18162)
Supplement: Supplemental Information 1 — Files must be processed using the R script. [file peerj-12-18162-s001.zip › WRT (A, B)/B/emg/B-WRT.txt]

time	SOL	GASM	TIBA	PERL	VASL	VASM	RECF	BICF	SEMT	GLUM	GLUMAY	TFL	LONG	ILIO
0.001	-4.15E-05	-0.000120194	-9.29E-05	0.00027158	-3.36E-05	-3.26E-05	-1.46E-05	-1.12E-05	-3.59E-05	-7.76E-07	7.33E-08	-1.15E-05	-4.90E-06	-8.56E-06
0.002	-3.91E-05	-0.00011888	-9.50E-05	0.000321571	-3.40E-05	-3.25E-05	-1.57E-05	-1.13E-05	-3.41E-05	-8.67E-07	6.99E-07	-1.15E-05	5.17E-07	-9.01E-06
0.003	-3.08E-05	-0.000115631	-9.65E-05	0.000284061	-3.34E-05	-3.20E-05	-1.63E-05	-1.15E-05	-2.75E-05	1.57E-06	8.51E-07	-1.08E-05	5.94E-06	-8.71E-06
0.004	-2.32E-05	-0.000111355	-9.71E-05	0.000207214	-3.21E-05	-3.08E-05	-1.62E-05	-1.09E-05	-2.05E-05	7.28E-06	-7.23E-08	-9.67E-06	1.11E-05	-7.80E-06
0.005	-2.02E-05	-0.000106945	-9.66E-05	0.000128914	-3.11E-05	-2.99E-05	-1.70E-05	-8.99E-06	-1.75E-05	1.43E-05	-1.21E-06	-9.11E-06	1.39E-05	-6.66E-06
0.006	-2.01E-05	-0.000101945	-9.54E-05	7.13E-05	-3.08E-05	-3.03E-05	-1.76E-05	-2.65E-06	-1.71E-05	1.99E-05	-1.48E-06	-9.61E-06	1.28E-05	-5.33E-06
0.007	-2.35E-05	-9.67E-05	-9.46E-05	1.72E-05	-3.19E-05	-3.11E-05	-1.74E-05	7.11E-06	-1.79E-05	2.29E-05	-9.94E-07	-9.39E-06	1.03E-05	-3.10E-06
0.008	-3.00E-05	-9.22E-05	-9.40E-05	-7.67E-05	-3.42E-05	-3.10E-05	-1.75E-05	1.43E-05	-1.91E-05	2.30E-05	7.33E-08	-7.47E-06	9.08E-06	8.98E-07
0.009	-3.71E-05	-8.80E-05	-9.29E-05	-0.000207699	-3.60E-05	-2.99E-05	-1.77E-05	1.67E-05	-2.02E-05	1.92E-05	1.48E-06	-4.78E-06	8.21E-06	5.16E-06
0.01	-3.95E-05	-8.23E-05	-9.16E-05	-0.000324264	-3.66E-05	-3.01E-05	-1.91E-05	1.64E-05	-2.13E-05	1.18E-05	2.06E-06	-3.83E-06	6.34E-06	6.15E-06
0.011	-3.31E-05	-7.45E-05	-9.03E-05	-0.000402768	-3.64E-05	-3.12E-05	-2.09E-05	1.37E-05	-2.35E-05	4.49E-06	1.43E-06	-4.48E-06	3.75E-06	3.71E-06
0.012	-2.35E-05	-6.58E-05	-8.88E-05	-0.000450177	-3.49E-05	-3.20E-05	-2.22E-05	8.12E-06	-2.58E-05	3.82E-07	-4.41E-07	-4.91E-06	1.07E-06	6.48E-07
0.013	-1.77E-05	-5.87E-05	-8.64E-05	-0.000463553	-3.43E-05	-3.23E-05	-2.29E-05	2.76E-06	-2.48E-05	-1.75E-06	-1.96E-06	-3.81E-06	7.72E-07	-1.80E-06
0.014	-1.61E-05	-5.51E-05	-8.38E-05	-0.000446495	-3.51E-05	-3.17E-05	-2.15E-05	-3.05E-06	-1.80E-05	-5.52E-06	-2.59E-06	-3.85E-07	4.07E-06	-2.38E-06
0.015	-1.72E-05	-5.35E-05	-8.33E-05	-0.000408839	-3.54E-05	-3.04E-05	-2.00E-05	-9.47E-06	-1.04E-05	-1.07E-05	-2.95E-06	3.33E-06	1.04E-05	-1.11E-06
0.016	-2.14E-05	-5.24E-05	-8.61E-05	-0.000370838	-3.64E-05	-3.07E-05	-2.04E-05	-1.68E-05	-9.11E-06	-1.52E-05	-2.58E-06	5.52E-06	1.86E-05	-1.45E-06
0.017	-2.72E-05	-5.28E-05	-9.25E-05	-0.000329022	-3.73E-05	-3.22E-05	-2.21E-05	-2.68E-05	-1.59E-05	-1.88E-05	-1.56E-06	6.27E-06	2.47E-05	-4.34E-06
0.018	-3.26E-05	-6.43E-05	-0.000101708	-0.000263545	-3.83E-05	-3.38E-05	-2.31E-05	-3.83E-05	-2.65E-05	-2.14E-05	-1.20E-06	7.16E-06	2.62E-05	-7.79E-06
0.019	-3.64E-05	-9.20E-05	-0.0001117	-0.000177654	-3.91E-05	-3.53E-05	-2.41E-05	-4.84E-05	-3.30E-05	-2.28E-05	-2.27E-06	8.28E-06	2.42E-05	-1.11E-05
0.02	-3.66E-05	-0.000125264	-0.000117541	-9.88E-05	-3.93E-05	-3.60E-05	-2.51E-05	-5.70E-05	-2.96E-05	-2.39E-05	-3.16E-06	7.73E-06	2.11E-05	-1.43E-05
0.021	-3.40E-05	-0.000147805	-0.000117664	-4.95E-05	-3.80E-05	-3.51E-05	-2.56E-05	-6.72E-05	-1.85E-05	-2.55E-05	-3.17E-06	5.22E-06	1.89E-05	-1.64E-05
0.022	-3.18E-05	-0.000151828	-0.000113978	-2.65E-05	-3.46E-05	-3.49E-05	-2.64E-05	-7.80E-05	-6.03E-06	-2.65E-05	-2.36E-06	3.08E-06	1.82E-05	-1.66E-05
0.023	-3.09E-05	-0.000143175	-0.000110121	-1.68E-05	-3.20E-05	-3.63E-05	-2.68E-05	-8.17E-05	5.96E-06	-2.51E-05	-1.74E-06	3.90E-06	1.85E-05	-1.61E-05
0.024	-2.92E-05	-0.000136286	-0.000107977	-7.41E-06	-3.19E-05	-3.70E-05	-2.72E-05	-7.17E-05	1.87E-05	-2.15E-05	-1.87E-06	6.68E-06	1.94E-05	-1.64E-05
0.025	-2.53E-05	-0.000140104	-0.000107386	3.97E-06	-3.28E-05	-3.68E-05	-2.72E-05	-5.20E-05	3.16E-05	-1.76E-05	-2.11E-06	8.47E-06	2.06E-05	-1.72E-05
0.026	-2.10E-05	-0.000140072	-0.000106613	1.63E-05	-3.32E-05	-3.66E-05	-2.76E-05	-3.18E-05	4.46E-05	-1.54E-05	-1.81E-06	7.95E-06	2.09E-05	-1.65E-05
0.027	-1.84E-05	-9.94E-05	-0.000104247	2.55E-05	-3.42E-05	-3.66E-05	-2.81E-05	-1.83E-05	5.96E-05	-1.55E-05	-1.16E-06	6.43E-06	1.93E-05	-1.36E-05
0.028	-1.72E-05	-2.59E-05	-0.000100916	3.09E-05	-3.51E-05	-3.67E-05	-2.86E-05	-1.26E-05	7.46E-05	-1.58E-05	-7.73E-07	6.13E-06	1.59E-05	-9.67E-06
0.029	-1.81E-05	1.70E-06	-9.64E-05	3.41E-05	-3.48E-05	-3.63E-05	-2.86E-05	-9.38E-06	7.68E-05	-1.44E-05	-4.22E-07	8.33E-06	1.24E-05	-6.44E-06
0.03	-2.04E-05	-5.25E-05	-9.23E-05	3.67E-05	-3.42E-05	-3.51E-05	-2.91E-05	-3.13E-06	5.14E-05	-1.13E-05	5.62E-07	1.16E-05	1.02E-05	-5.20E-06
0.031	-2.14E-05	-0.000131261	-9.10E-05	3.72E-05	-3.51E-05	-3.37E-05	-3.04E-05	4.87E-06	-1.83E-06	-7.85E-06	1.29E-06	1.36E-05	9.57E-06	-5.83E-06
0.032	-2.05E-05	-0.000200097	-9.18E-05	3.66E-05	-3.72E-05	-3.27E-05	-3.21E-05	1.00E-05	-6.67E-05	-4.10E-06	1.10E-06	1.35E-05	9.81E-06	-7.39E-06
0.033	-1.90E-05	-0.000285844	-9.16E-05	3.68E-05	-3.92E-05	-3.35E-05	-3.38E-05	1.34E-05	-0.000123183	-5.60E-08	1.96E-06	1.24E-05	1.03E-05	-8.89E-06
0.034	-1.73E-05	-0.000340096	-8.90E-05	3.96E-05	-4.13E-05	-3.63E-05	-3.50E-05	1.95E-05	-0.000158558	3.26E-06	3.61E-06	1.19E-05	1.11E-05	-1.01E-05
0.035	-1.76E-05	-0.000258148	-8.35E-05	4.62E-05	-4.30E-05	-3.85E-05	-3.52E-05	2.79E-05	-0.000168821	6.12E-06	4.46E-06	1.25E-05	1.25E-05	-1.15E-05
0.036	-2.03E-05	-6.05E-05	-7.72E-05	5.30E-05	-4.19E-05	-4.11E-05	-3.67E-05	3.42E-05	-0.000161215	8.67E-06	5.38E-06	1.41E-05	1.45E-05	-1.39E-05
0.037	-2.21E-05	0.000130472	-7.44E-05	5.51E-05	-3.84E-05	-4.37E-05	-3.85E-05	3.29E-05	-0.00015125	9.17E-06	6.91E-06	1.57E-05	1.57E-05	-1.66E-05
0.038	-2.13E-05	0.000225966	-7.54E-05	4.99E-05	-3.60E-05	-4.41E-05	-3.76E-05	2.47E-05	-0.000136375	8.65E-06	8.57E-06	1.65E-05	1.54E-05	-1.87E-05
0.039	-1.86E-05	0.000247249	-7.72E-05	4.18E-05	-3.51E-05	-4.20E-05	-3.59E-05	1.76E-05	-9.68E-05	9.51E-06	9.72E-06	1.65E-05	1.29E-05	-2.01E-05
0.04	-1.92E-05	0.000234048	-7.82E-05	3.68E-05	-3.42E-05	-3.88E-05	-3.44E-05	1.61E-05	-3.80E-05	1.25E-05	9.56E-06	1.57E-05	9.07E-06	-2.03E-05
0.041	-2.61E-05	0.000160392	-7.88E-05	3.44E-05	-3.38E-05	-3.71E-05	-3.49E-05	1.48E-05	1.22E-05	1.63E-05	8.78E-06	1.45E-05	3.50E-06	-1.99E-05
0.042	-3.43E-05	6.47E-05	-8.13E-05	2.85E-05	-3.42E-05	-3.72E-05	-3.49E-05	6.23E-06	3.45E-05	1.74E-05	6.53E-06	1.28E-05	-1.11E-06	-2.06E-05
0.043	-3.57E-05	5.82E-05	-8.41E-05	2.09E-05	-3.55E-05	-3.76E-05	-3.35E-05	-1.50E-05	3.23E-05	1.55E-05	4.04E-06	1.09E-05	-2.79E-06	-2.29E-05
0.044	-3.19E-05	0.000139357	-8.69E-05	1.41E-05	-3.84E-05	-3.70E-05	-3.33E-05	-5.05E-05	1.85E-05	1.23E-05	3.86E-06	9.45E-06	-2.88E-06	-2.41E-05
0.045	-3.10E-05	0.000220356	-9.03E-05	9.66E-06	-4.00E-05	-3.55E-05	-3.39E-05	-8.25E-05	6.31E-07	9.20E-06	4.58E-06	8.99E-06	-2.16E-06	-2.17E-05
0.046	-3.52E-05	0.000264286	-9.17E-05	1.01E-05	-3.97E-05	-3.40E-05	-3.38E-05	-8.67E-05	-1.65E-05	8.36E-06	3.69E-06	8.98E-06	-9.94E-07	-1.85E-05
0.047	-3.89E-05	0.00026114	-9.00E-05	1.83E-05	-3.95E-05	-3.35E-05	-3.33E-05	-5.85E-05	-2.98E-05	1.03E-05	7.03E-07	8.36E-06	7.62E-07	-1.87E-05
0.048	-3.75E-05	0.000240571	-8.72E-05	4.09E-05	-4.06E-05	-3.40E-05	-3.32E-05	-1.52E-05	-3.72E-05	1.31E-05	-2.67E-06	7.21E-06	1.71E-06	-2.14E-05
0.049	-3.48E-05	0.000253807	-8.53E-05	8.13E-05	-4.15E-05	-3.46E-05	-3.36E-05	2.22E-05	-4.06E-05	1.43E-05	-4.51E-06	7.18E-06	9.48E-07	-2.22E-05
0.05	-3.40E-05	0.000290129	-8.55E-05	0.000118335	-4.06E-05	-3.47E-05	-3.39E-05	4.11E-05	-4.10E-05	1.37E-05	-4.89E-06	8.37E-06	-9.36E-07	-1.93E-05
0.051	-3.33E-05	0.000290981	-8.78E-05	0.000122166	-3.88E-05	-3.39E-05	-3.32E-05	4.90E-05	-3.57E-05	1.22E-05	-5.55E-06	8.96E-06	-2.48E-06	-1.55E-05
0.052	-2.77E-05	0.000231424	-9.06E-05	9.04E-05	-3.74E-05	-3.38E-05	-3.19E-05	7.23E-05	-2.35E-05	1.10E-05	-6.66E-06	8.47E-06	-2.62E-06	-1.45E-05
0.053	-1.60E-05	0.000143982	-9.32E-05	4.25E-05	-3.74E-05	-3.47E-05	-3.02E-05	0.000120644	-7.63E-06	1.10E-05	-7.61E-06	7.92E-06	-1.06E-06	-1.67E-05
0.054	-6.39E-06	6.65E-05	-9.49E-05	-8.80E-07	-3.84E-05	-3.47E-05	-2.86E-05	0.000157797	5.95E-06	1.19E-05	-8.01E-06	7.40E-06	1.70E-06	-1.96E-05
0.055	-6.85E-06	1.07E-05	-9.46E-05	-2.70E-05	-3.87E-05	-3.21E-05	-2.74E-05	0.000120884	1.12E-05	1.18E-05	-8.77E-06	6.41E-06	4.29E-06	-2.05E-05
0.056	-1.38E-05	-2.91E-05	-9.30E-05	-3.83E-05	-3.72E-05	-2.92E-05	-2.56E-05	-9.97E-06	7.11E-06	9.24E-06	-1.07E-05	5.46E-06	5.31E-06	-1.83E-05
0.057	-1.97E-05	-5.91E-05	-9.05E-05	-4.85E-05	-3.49E-05	-2.84E-05	-2.18E-05	-0.000164627	3.27E-06	4.75E-06	-1.33E-05	5.33E-06	4.54E-06	-1.52E-05
0.058	-2.44E-05	-8.34E-05	-8.78E-05	-4.94E-05	-3.29E-05	-2.93E-05	-1.76E-05	-0.000237204	1.07E-05	1.29E-06	-1.54E-05	5.65E-06	2.81E-06	-1.38E-05
0.059	-2.98E-05	-0.000105573	-8.62E-05	1.09E-05	-3.26E-05	-2.97E-05	-1.51E-05	-0.000205431	2.73E-05	-9.89E-07	-1.66E-05	5.83E-06	8.61E-07	-1.40E-05
0.06	-3.45E-05	-0.000127465	-8.42E-05	0.000186381	-3.37E-05	-2.95E-05	-1.30E-05	-0.00013747	3.98E-05	-4.46E-06	-1.67E-05	5.43E-06	2.35E-07	-1.48E-05
0.061	-3.63E-05	-0.00014693	-8.20E-05	0.000417711	-3.36E-05	-3.06E-05	-1.04E-05	-9.57E-05	3.81E-05	-9.17E-06	-1.61E-05	3.91E-06	1.48E-06	-1.47E-05
0.062	-3.54E-05	-0.000162392	-8.14E-05	0.000516195	-3.21E-05	-3.27E-05	-7.59E-06	-7.99E-05	2.16E-05	-1.51E-05	-1.55E-05	1.79E-06	3.68E-06	-1.35E-05
0.063	-3.47E-05	-0.000174043	-8.37E-05	0.000377645	-3.12E-05	-3.38E-05	-4.18E-06	-4.90E-05	3.89E-06	-2.17E-05	-1.60E-05	9.13E-08	6.40E-06	-1.14E-05
0.064	-3.54E-05	-0.000177745	-8.79E-05	9.28E-05	-3.26E-05	-3.29E-05	-1.94E-06	7.01E-06	2.37E-06	-2.73E-05	-1.77E-05	-1.59E-06	7.99E-06	-9.68E-06
0.065	-3.58E-05	-0.000175978	-9.09E-05	-0.000207888	-3.44E-05	-3.19E-05	-1.07E-07	5.42E-05	1.49E-05	-3.10E-05	-1.95E-05	-2.98E-06	8.17E-06	-1.01E-05
0.066	-3.21E-05	-0.000174157	-9.26E-05	-0.0004433	-3.50E-05	-3.36E-05	2.71E-06	5.16E-05	2.53E-05	-3.26E-05	-1.97E-05	-3.92E-06	1.03E-05	-1.24E-05
0.067	-2.47E-05	-0.000173278	-9.31E-05	-0.000567808	-3.55E-05	-3.68E-05	5.47E-06	-1.20E-05	2.42E-05	-3.14E-05	-1.85E-05	-4.84E-06	1.73E-05	-1.50E-05
0.068	-1.85E-05	-0.000172809	-9.30E-05	-0.000589534	-3.57E-05	-3.74E-05	7.90E-06	-9.30E-05	1.22E-05	-2.72E-05	-1.67E-05	-5.07E-06	2.94E-05	-1.62E-05
0.069	-1.57E-05	-0.00017495	-9.37E-05	-0.000549809	-3.63E-05	-3.58E-05	1.02E-05	-0.000135247	-1.01E-05	-2.30E-05	-1.51E-05	-5.86E-06	4.08E-05	-1.62E-05
0.07	-1.52E-05	-0.000183535	-9.50E-05	-0.000481798	-3.75E-05	-3.44E-05	1.27E-05	-0.000130439	-4.23E-05	-1.95E-05	-1.40E-05	-7.33E-06	4.42E-05	-1.57E-05
0.071	-1.47E-05	-0.000194409	-9.59E-05	-0.000405301	-3.85E-05	-3.33E-05	1.38E-05	-0.00010452	-7.06E-05	-1.57E-05	-1.27E-05	-7.62E-06	3.85E-05	-1.50E-05
0.072	-1.39E-05	-0.00020345	-9.60E-05	-0.000335986	-3.87E-05	-3.33E-05	1.37E-05	-7.18E-05	-7.58E-05	-1.11E-05	-1.15E-05	-6.77E-06	3.04E-05	-1.41E-05
0.073	-1.38E-05	-0.000210226	-9.61E-05	-0.000278671	-3.90E-05	-3.50E-05	1.41E-05	-3.67E-05	-5.42E-05	-6.18E-06	-1.13E-05	-6.15E-06	2.68E-05	-1.34E-05
0.074	-1.43E-05	-0.000214454	-9.58E-05	-0.000231668	-3.85E-05	-3.51E-05	1.51E-05	-1.20E-05	-1.95E-05	-2.54E-06	-1.24E-05	-6.53E-06	2.76E-05	-1.39E-05
0.075	-1.68E-05	-0.000211999	-9.60E-05	-0.000198282	-3.69E-05	-3.30E-05	1.58E-05	-3.45E-06	1.11E-05	-3.20E-07	-1.35E-05	-7.02E-06	3.05E-05	-1.56E-05
0.076	-2.11E-05	-0.000193551	-9.79E-05	-0.000173339	-3.55E-05	-3.09E-05	1.64E-05	-4.54E-06	3.06E-05	1.75E-06	-1.40E-05	-5.96E-06	3.42E-05	-1.74E-05
0.077	-2.48E-05	-0.000149151	-0.000101376	-0.000140024	-3.48E-05	-3.07E-05	1.62E-05	-5.90E-06	4.37E-05	5.14E-06	-1.35E-05	-4.06E-06	3.78E-05	-1.82E-05
0.078	-2.74E-05	-8.80E-05	-0.000104216	-8.90E-05	-3.37E-05	-3.17E-05	1.47E-05	-3.48E-06	5.32E-05	9.73E-06	-1.21E-05	-3.01E-06	3.87E-05	-1.74E-05
0.079	-2.92E-05	-4.46E-05	-0.000104	-3.02E-05	-3.27E-05	-3.26E-05	1.31E-05	5.71E-07	5.21E-05	1.43E-05	-9.94E-06	-2.65E-06	3.49E-05	-1.61E-05
0.08	-2.97E-05	-4.17E-05	-0.000100862	1.70E-05	-3.33E-05	-3.35E-05	1.14E-05	4.11E-06	3.64E-05	1.70E-05	-7.39E-06	-1.96E-06	2.89E-05	-1.66E-05
0.081	-2.86E-05	-6.29E-05	-9.67E-05	3.88E-05	-3.42E-05	-3.34E-05	9.76E-06	5.63E-06	1.66E-05	1.70E-05	-5.08E-06	-7.45E-07	2.52E-05	-1.93E-05
0.082	-2.66E-05	-7.87E-05	-9.31E-05	4.08E-05	-3.49E-05	-3.25E-05	8.32E-06	5.03E-06	6.78E-06	1.54E-05	-3.27E-06	4.54E-07	2.49E-05	-2.10E-05
0.083	-2.53E-05	-8.68E-05	-9.01E-05	4.09E-05	-3.52E-05	-3.19E-05	6.56E-06	4.57E-06	4.64E-06	1.45E-05	-2.02E-06	1.56E-06	2.42E-05	-2.03E-05
0.084	-2.46E-05	-0.000105934	-8.72E-05	4.93E-05	-3.53E-05	-3.29E-05	3.97E-06	7.74E-06	-5.47E-07	1.36E-05	-1.13E-06	2.22E-06	1.98E-05	-1.86E-05
0.085	-2.47E-05	-0.00013775	-8.49E-05	5.98E-05	-3.52E-05	-3.34E-05	1.39E-06	1.32E-05	-1.10E-05	1.13E-05	-6.20E-07	1.81E-06	1.23E-05	-1.80E-05
0.086	-2.59E-05	-0.000162944	-8.61E-05	6.12E-05	-3.51E-05	-3.28E-05	-1.15E-06	1.72E-05	-2.01E-05	7.42E-06	-9.12E-08	-1.47E-07	6.59E-06	-1.87E-05
0.087	-2.73E-05	-0.000172815	-9.08E-05	5.34E-05	-3.48E-05	-3.31E-05	-3.17E-06	1.92E-05	-1.99E-05	3.36E-06	1.71E-06	-3.17E-06	6.85E-06	-1.97E-05
0.088	-2.85E-05	-0.000174288	-9.58E-05	4.42E-05	-3.56E-05	-3.43E-05	-4.48E-06	2.10E-05	-1.06E-05	3.86E-07	4.62E-06	-6.02E-06	1.02E-05	-2.08E-05
0.089	-2.94E-05	-0.000171068	-9.85E-05	3.85E-05	-3.72E-05	-3.58E-05	-7.22E-06	2.05E-05	-6.29E-07	-1.46E-06	7.02E-06	-7.34E-06	1.24E-05	-2.09E-05
0.09	-2.82E-05	-0.000154358	-9.94E-05	3.70E-05	-3.91E-05	-3.75E-05	-1.17E-05	1.75E-05	3.81E-06	-1.84E-06	7.85E-06	-7.54E-06	1.40E-05	-2.06E-05
0.091	-2.52E-05	-0.000100324	-9.80E-05	3.86E-05	-3.89E-05	-3.60E-05	-1.52E-05	1.50E-05	6.81E-07	-9.21E-07	8.92E-06	-8.60E-06	1.42E-05	-2.13E-05
0.092	-2.28E-05	-1.42E-05	-9.58E-05	3.83E-05	-3.63E-05	-3.25E-05	-1.68E-05	1.39E-05	-1.20E-05	1.57E-06	1.09E-05	-9.46E-06	1.35E-05	-2.18E-05
0.093	-2.18E-05	2.89E-05	-9.54E-05	3.35E-05	-3.46E-05	-3.13E-05	-1.76E-05	1.55E-05	-2.98E-05	4.87E-06	1.10E-05	-9.07E-06	1.32E-05	-2.17E-05
0.094	-2.24E-05	-2.23E-05	-9.70E-05	2.50E-05	-3.43E-05	-3.30E-05	-1.89E-05	1.82E-05	-4.67E-05	6.27E-06	9.23E-06	-8.42E-06	1.26E-05	-2.17E-05
0.095	-2.39E-05	-0.000124914	-9.91E-05	1.64E-05	-3.39E-05	-3.55E-05	-2.20E-05	1.89E-05	-6.03E-05	5.99E-06	7.43E-06	-8.48E-06	1.25E-05	-2.26E-05
0.096	-2.47E-05	-0.0002095	-0.000100562	1.07E-05	-3.24E-05	-3.64E-05	-2.62E-05	1.84E-05	-6.90E-05	4.58E-06	6.50E-06	-1.02E-05	1.29E-05	-2.36E-05
0.097	-2.41E-05	-0.00022792	-0.000100686	8.60E-06	-3.06E-05	-3.65E-05	-2.99E-05	1.72E-05	-6.88E-05	2.37E-06	6.10E-06	-1.34E-05	1.29E-05	-2.31E-05
0.098	-2.30E-05	-0.000178706	-9.89E-05	1.04E-05	-2.89E-05	-3.61E-05	-3.23E-05	1.60E-05	-5.57E-05	-9.78E-07	5.92E-06	-1.73E-05	1.26E-05	-2.12E-05
0.099	-2.17E-05	-0.000110803	-9.76E-05	1.41E-05	-2.88E-05	-3.59E-05	-3.32E-05	1.54E-05	-3.56E-05	-5.63E-06	6.05E-06	-1.90E-05	1.25E-05	-1.85E-05
0.1	-2.02E-05	-5.65E-05	-9.73E-05	1.70E-05	-3.01E-05	-3.68E-05	-3.35E-05	1.53E-05	-1.96E-05	-1.06E-05	6.78E-06	-1.78E-05	1.26E-05	-1.62E-05
0.101	-1.82E-05	-5.08E-06	-9.79E-05	1.96E-05	-3.18E-05	-3.83E-05	-3.52E-05	1.47E-05	-1.33E-05	-1.38E-05	7.69E-06	-1.52E-05	1.27E-05	-1.48E-05
0.102	-1.63E-05	7.35E-05	-9.88E-05	3.08E-05	-3.25E-05	-3.86E-05	-3.80E-05	1.31E-05	-1.36E-05	-1.32E-05	8.00E-06	-1.17E-05	1.29E-05	-1.39E-05
0.103	-1.67E-05	0.000185335	-0.000100289	7.71E-05	-3.21E-05	-3.73E-05	-4.03E-05	1.19E-05	-1.43E-05	-9.36E-06	8.25E-06	-7.39E-06	1.28E-05	-1.36E-05
0.104	-2.12E-05	0.000270108	-0.000102083	0.000202446	-3.17E-05	-3.59E-05	-4.13E-05	1.07E-05	-1.30E-05	-4.16E-06	8.59E-06	-2.45E-06	1.23E-05	-1.28E-05
0.105	-2.93E-05	0.00026885	-0.000102284	0.000396376	-3.23E-05	-3.53E-05	-4.25E-05	8.78E-06	-1.04E-05	3.92E-08	8.40E-06	2.08E-06	1.21E-05	-1.15E-05
0.106	-3.55E-05	0.000203006	-0.000100106	0.000532583	-3.34E-05	-3.46E-05	-4.41E-05	6.30E-06	-8.42E-06	2.58E-06	7.34E-06	5.86E-06	1.21E-05	-1.03E-05
0.107	-3.39E-05	0.000130953	-9.78E-05	0.000478649	-3.29E-05	-3.33E-05	-4.53E-05	4.91E-06	-7.55E-06	4.01E-06	6.02E-06	9.14E-06	1.11E-05	-9.86E-06
0.108	-2.37E-05	8.11E-05	-9.79E-05	0.000245184	-3.17E-05	-3.27E-05	-4.59E-05	5.07E-06	-7.04E-06	6.55E-06	5.29E-06	1.17E-05	8.84E-06	-9.88E-06
0.109	-1.23E-05	5.35E-05	-9.86E-05	-4.23E-05	-3.19E-05	-3.31E-05	-4.54E-05	5.64E-06	-6.13E-06	1.10E-05	5.60E-06	1.27E-05	5.81E-06	-1.04E-05
0.11	-7.31E-06	3.83E-05	-9.66E-05	-0.000270101	-3.33E-05	-3.35E-05	-4.40E-05	4.20E-06	-5.50E-06	1.50E-05	6.00E-06	1.35E-05	4.01E-06	-1.12E-05
0.111	-8.43E-06	1.72E-05	-9.30E-05	-0.000393597	-3.49E-05	-3.39E-05	-4.23E-05	1.71E-06	-4.96E-06	1.63E-05	5.50E-06	1.52E-05	4.35E-06	-1.15E-05
0.112	-6.57E-06	-1.60E-05	-9.05E-05	-0.000428947	-3.66E-05	-3.39E-05	-4.07E-05	4.48E-07	-3.91E-06	1.58E-05	4.25E-06	1.62E-05	4.84E-06	-1.14E-05
0.113	1.22E-06	-4.92E-05	-8.77E-05	-0.000418421	-3.76E-05	-3.32E-05	-4.01E-05	-4.60E-07	-2.97E-06	1.47E-05	2.75E-06	1.56E-05	5.17E-06	-1.12E-05
0.114	1.05E-05	-7.43E-05	-8.38E-05	-0.000394827	-3.70E-05	-3.22E-05	-3.92E-05	-1.38E-06	-2.75E-06	1.25E-05	2.12E-06	1.43E-05	7.15E-06	-1.02E-05
0.115	1.85E-05	-8.84E-05	-8.05E-05	-0.000369215	-3.57E-05	-3.24E-05	-3.79E-05	-2.19E-06	-3.42E-06	1.05E-05	2.13E-06	1.30E-05	9.70E-06	-9.69E-06
0.116	2.41E-05	-7.74E-05	-7.84E-05	-0.000337275	-3.56E-05	-3.28E-05	-3.85E-05	-3.64E-06	-4.51E-06	1.03E-05	1.96E-06	1.26E-05	1.06E-05	-1.11E-05
0.117	2.35E-05	-5.42E-05	-7.79E-05	-0.000287585	-3.66E-05	-3.33E-05	-4.07E-05	-5.77E-06	-3.93E-06	1.08E-05	2.34E-06	1.29E-05	1.03E-05	-1.22E-05
0.118	1.22E-05	-6.46E-05	-8.16E-05	-0.000223904	-3.73E-05	-3.55E-05	-4.20E-05	-7.15E-06	-2.48E-06	1.16E-05	2.40E-06	1.29E-05	1.09E-05	-1.18E-05
0.119	-8.94E-06	-9.30E-05	-8.83E-05	-0.000174232	-3.69E-05	-3.69E-05	-4.19E-05	-7.57E-06	-1.97E-06	1.19E-05	1.74E-06	1.30E-05	1.50E-05	-9.85E-06
0.12	-3.41E-05	-9.16E-05	-9.62E-05	-0.000147126	-3.58E-05	-3.66E-05	-4.17E-05	-8.35E-06	-2.15E-06	9.24E-06	9.63E-07	1.29E-05	2.09E-05	-7.17E-06
0.121	-6.02E-05	-6.67E-05	-0.000105692	-0.00011687	-3.55E-05	-3.56E-05	-4.12E-05	-7.71E-06	-2.44E-06	3.91E-06	1.69E-07	1.20E-05	2.46E-05	-5.77E-06
0.122	-8.35E-05	-4.49E-05	-0.000114736	-7.28E-05	-3.66E-05	-3.51E-05	-4.17E-05	-6.69E-06	-2.85E-06	-9.44E-07	-2.20E-07	9.89E-06	2.57E-05	-5.55E-06
0.123	-9.69E-05	-3.62E-05	-0.000120483	-4.04E-05	-3.74E-05	-3.41E-05	-4.13E-05	-7.50E-06	-3.52E-06	-3.09E-06	3.13E-07	7.14E-06	2.34E-05	-4.89E-06
0.124	-9.68E-05	-3.66E-05	-0.000119886	-3.54E-05	-3.64E-05	-3.35E-05	-3.92E-05	-1.00E-05	-3.98E-06	-2.40E-06	1.19E-06	4.10E-06	1.88E-05	-3.30E-06
0.125	-8.72E-05	-4.45E-05	-0.000115766	-4.63E-05	-3.39E-05	-3.37E-05	-3.77E-05	-1.30E-05	-4.18E-06	8.26E-07	1.17E-06	2.31E-06	1.43E-05	-1.56E-06
0.126	-7.31E-05	-5.64E-05	-0.00011236	-5.26E-05	-3.18E-05	-3.38E-05	-3.68E-05	-1.44E-05	-4.62E-06	4.06E-06	5.89E-07	2.33E-06	1.14E-05	-8.27E-07
0.127	-6.04E-05	-7.02E-05	-0.000110439	-4.47E-05	-3.11E-05	-3.36E-05	-3.72E-05	-1.56E-05	-5.84E-06	5.19E-06	-1.12E-08	2.16E-06	9.82E-06	-1.24E-06
0.128	-5.30E-05	-8.46E-05	-0.000107898	-2.60E-05	-3.09E-05	-3.38E-05	-3.74E-05	-1.73E-05	-6.53E-06	4.65E-06	-6.25E-08	5.43E-07	8.45E-06	-2.26E-06
0.129	-4.89E-05	-0.000100478	-0.000104839	-5.07E-06	-3.15E-05	-3.39E-05	-3.64E-05	-1.89E-05	-5.91E-06	4.26E-06	2.10E-07	-2.02E-06	8.13E-06	-2.94E-06
0.13	-4.32E-05	-0.000117142	-0.000102554	1.83E-05	-3.21E-05	-3.30E-05	-3.44E-05	-1.94E-05	-4.59E-06	5.57E-06	-7.41E-09	-3.70E-06	9.58E-06	-3.22E-06
0.131	-3.33E-05	-0.000131883	-9.99E-05	5.05E-05	-3.17E-05	-3.24E-05	-3.34E-05	-1.86E-05	-3.14E-06	7.89E-06	-3.01E-07	-3.72E-06	1.21E-05	-4.71E-06
0.132	-2.63E-05	-0.000141955	-9.76E-05	8.14E-05	-3.06E-05	-3.31E-05	-3.27E-05	-1.70E-05	-1.30E-06	9.19E-06	3.23E-07	-2.61E-06	1.39E-05	-7.51E-06
0.133	-2.93E-05	-0.000143178	-9.77E-05	9.27E-05	-3.06E-05	-3.44E-05	-3.10E-05	-1.60E-05	8.64E-07	8.70E-06	1.82E-06	-1.78E-06	1.51E-05	-9.63E-06
0.134	-3.84E-05	-0.00014197	-0.000100049	7.45E-05	-3.11E-05	-3.39E-05	-2.96E-05	-1.63E-05	2.80E-06	7.44E-06	3.04E-06	-2.16E-06	1.64E-05	-9.82E-06
0.135	-4.32E-05	-0.000151038	-0.000100777	3.50E-05	-3.10E-05	-3.18E-05	-2.86E-05	-1.82E-05	4.59E-06	5.79E-06	2.92E-06	-3.54E-06	1.73E-05	-8.40E-06
0.136	-4.02E-05	-0.000173872	-9.90E-05	-5.68E-06	-3.10E-05	-3.08E-05	-2.76E-05	-1.99E-05	6.63E-06	3.49E-06	2.22E-06	-4.92E-06	1.51E-05	-6.60E-06
0.137	-2.75E-05	-0.000200879	-9.65E-05	-3.21E-05	-3.24E-05	-3.23E-05	-2.75E-05	-2.06E-05	7.87E-06	6.48E-07	2.17E-06	-4.86E-06	1.01E-05	-5.87E-06
0.138	-4.54E-06	-0.000214179	-9.57E-05	-4.80E-05	-3.43E-05	-3.38E-05	-2.77E-05	-2.03E-05	7.23E-06	-1.79E-06	2.29E-06	-3.60E-06	7.88E-06	-6.51E-06
0.139	2.26E-05	-0.000186501	-9.56E-05	-6.27E-05	-3.49E-05	-3.32E-05	-2.68E-05	-1.85E-05	5.80E-06	-2.56E-06	2.04E-06	-2.89E-06	1.10E-05	-7.24E-06
0.14	3.83E-05	-0.000138325	-9.52E-05	-7.60E-05	-3.42E-05	-3.12E-05	-2.43E-05	-1.65E-05	4.42E-06	-1.74E-06	7.70E-07	-3.68E-06	1.52E-05	-7.75E-06
0.141	3.17E-05	-0.000152842	-9.35E-05	-8.37E-05	-3.45E-05	-3.07E-05	-2.19E-05	-1.47E-05	2.46E-06	-9.26E-07	-1.40E-06	-5.23E-06	1.67E-05	-8.18E-06
0.142	5.15E-06	-0.000271853	-9.08E-05	-8.29E-05	-3.60E-05	-3.12E-05	-2.15E-05	-1.28E-05	-6.58E-07	-1.65E-06	-3.16E-06	-6.06E-06	1.58E-05	-8.01E-06
0.143	-2.64E-05	-0.000424815	-8.81E-05	-7.19E-05	-3.67E-05	-3.14E-05	-2.28E-05	-1.02E-05	-4.15E-06	-3.10E-06	-4.38E-06	-6.42E-06	1.35E-05	-7.16E-06
0.144	-4.71E-05	-0.00048347	-8.66E-05	-5.28E-05	-3.71E-05	-3.20E-05	-2.44E-05	-8.68E-06	-6.08E-06	-3.34E-06	-5.34E-06	-8.21E-06	1.18E-05	-6.50E-06
0.145	-5.46E-05	-0.000339705	-8.49E-05	-3.02E-05	-3.76E-05	-3.22E-05	-2.46E-05	-1.02E-05	-3.85E-06	-3.71E-06	-6.20E-06	-1.07E-05	1.09E-05	-7.40E-06
0.146	-5.24E-05	-0.000106404	-8.18E-05	-4.64E-06	-3.64E-05	-3.13E-05	-2.42E-05	-1.26E-05	1.39E-06	-4.82E-06	-7.24E-06	-1.23E-05	1.01E-05	-8.91E-06
0.147	-4.15E-05	-3.27E-05	-8.06E-05	3.39E-05	-3.49E-05	-3.04E-05	-2.32E-05	-1.44E-05	5.64E-06	-4.78E-06	-8.55E-06	-1.30E-05	1.03E-05	-9.24E-06
0.148	-3.14E-05	-4.38E-05	-8.15E-05	0.000108272	-3.55E-05	-3.04E-05	-2.20E-05	-1.52E-05	8.83E-06	-3.26E-06	-9.59E-06	-1.32E-05	1.05E-05	-8.48E-06
0.149	-2.64E-05	0.000101916	-8.21E-05	0.00020551	-3.66E-05	-3.16E-05	-2.17E-05	-1.72E-05	1.26E-05	-1.81E-06	-1.02E-05	-1.29E-05	9.76E-06	-7.63E-06
0.15	-1.35E-05	0.000397182	-8.26E-05	0.000248352	-3.65E-05	-3.32E-05	-2.13E-05	-1.88E-05	1.59E-05	-1.70E-06	-1.01E-05	-1.27E-05	8.50E-06	-7.53E-06
0.151	4.94E-06	0.000580456	-8.43E-05	0.000191614	-3.71E-05	-3.35E-05	-2.19E-05	-1.80E-05	1.61E-05	-1.90E-06	-8.83E-06	-1.30E-05	6.15E-06	-8.01E-06
0.152	1.99E-05	0.000505905	-8.75E-05	7.34E-05	-3.86E-05	-3.32E-05	-2.19E-05	-1.84E-05	1.09E-05	-1.90E-06	-7.77E-06	-1.37E-05	3.32E-06	-9.33E-06
0.153	2.60E-05	0.000354595	-9.21E-05	-4.82E-05	-3.79E-05	-3.38E-05	-2.04E-05	-2.07E-05	1.31E-06	-1.99E-06	-7.87E-06	-1.44E-05	2.10E-06	-1.06E-05
0.154	2.08E-05	0.000252621	-9.72E-05	-0.000137745	-3.62E-05	-3.60E-05	-1.89E-05	-2.44E-05	-9.02E-06	-2.58E-06	-8.45E-06	-1.50E-05	3.73E-06	-1.08E-05
0.155	9.22E-06	0.000153535	-0.000101622	-0.000187293	-3.56E-05	-3.74E-05	-1.86E-05	-2.70E-05	-1.54E-05	-3.21E-06	-8.11E-06	-1.52E-05	6.03E-06	-1.12E-05
0.156	2.21E-07	8.75E-05	-0.000103803	-0.000199847	-3.68E-05	-3.69E-05	-1.92E-05	-2.80E-05	-1.59E-05	-3.33E-06	-6.58E-06	-1.52E-05	6.34E-06	-1.21E-05
0.157	-5.27E-06	0.00015062	-0.000101539	-0.000182951	-3.68E-05	-3.50E-05	-1.84E-05	-2.87E-05	-1.71E-05	-2.80E-06	-4.63E-06	-1.53E-05	3.77E-06	-1.26E-05
0.158	-1.18E-05	0.000280928	-9.42E-05	-0.000150889	-3.43E-05	-3.35E-05	-1.75E-05	-2.94E-05	-2.62E-05	-1.77E-06	-2.79E-06	-1.48E-05	2.14E-07	-1.21E-05
0.159	-2.02E-05	0.000305537	-8.57E-05	-0.000120571	-3.14E-05	-3.29E-05	-1.76E-05	-2.87E-05	-4.44E-05	-1.27E-06	-1.70E-06	-1.39E-05	-2.13E-06	-1.18E-05
0.16	-2.93E-05	0.000200034	-7.97E-05	-9.49E-05	-3.04E-05	-3.27E-05	-1.85E-05	-2.53E-05	-6.90E-05	-1.66E-06	-1.57E-06	-1.40E-05	-2.65E-06	-1.23E-05
0.161	-3.78E-05	8.87E-05	-7.66E-05	-6.40E-05	-3.05E-05	-3.32E-05	-1.91E-05	-1.97E-05	-9.52E-05	-2.36E-06	-1.63E-06	-1.50E-05	-2.66E-06	-1.29E-05
0.162	-4.36E-05	4.20E-05	-7.48E-05	-2.57E-05	-3.02E-05	-3.38E-05	-1.90E-05	-1.30E-05	-0.000116142	-2.37E-06	-1.71E-06	-1.54E-05	-3.82E-06	-1.23E-05
0.163	-3.69E-05	2.56E-05	-7.37E-05	6.17E-06	-2.99E-05	-3.34E-05	-1.81E-05	-6.52E-06	-0.000129153	-1.13E-06	-2.10E-06	-1.46E-05	-5.68E-06	-1.14E-05
0.164	-7.01E-06	5.05E-06	-7.37E-05	2.22E-05	-3.00E-05	-3.28E-05	-1.77E-05	-3.05E-06	-0.000134731	6.64E-07	-2.28E-06	-1.37E-05	-7.36E-06	-1.14E-05
0.165	3.50E-05	-1.39E-05	-7.65E-05	2.89E-05	-2.97E-05	-3.33E-05	-1.91E-05	-3.06E-06	-0.000128747	1.66E-06	-1.54E-06	-1.33E-05	-8.05E-06	-1.11E-05
0.166	5.69E-05	-1.85E-05	-8.18E-05	3.65E-05	-2.85E-05	-3.38E-05	-1.97E-05	-3.56E-06	-0.000106894	2.14E-06	-3.05E-07	-1.36E-05	-7.78E-06	-8.98E-06
0.167	4.27E-05	-2.46E-05	-8.70E-05	5.41E-05	-2.93E-05	-3.32E-05	-1.97E-05	-4.82E-06	-7.71E-05	3.17E-06	-5.95E-08	-1.50E-05	-7.68E-06	-6.39E-06
0.168	7.47E-07	-5.56E-05	-8.90E-05	0.000107619	-3.16E-05	-3.29E-05	-2.30E-05	-6.98E-06	-5.45E-05	4.63E-06	-1.42E-06	-1.62E-05	-8.40E-06	-5.94E-06
0.169	-4.86E-05	-0.000112662	-8.88E-05	0.00023201	-3.33E-05	-3.36E-05	-3.13E-05	-1.04E-05	-4.29E-05	5.24E-06	-3.81E-06	-1.60E-05	-9.27E-06	-7.49E-06
0.17	-8.36E-05	-0.000170373	-8.62E-05	0.000384197	-3.51E-05	-3.26E-05	-5.19E-05	-1.31E-05	-3.53E-05	5.33E-06	-5.61E-06	-1.53E-05	-1.04E-05	-8.94E-06
0.171	-9.97E-05	-0.000209429	-7.97E-05	0.00045223	-3.59E-05	-3.13E-05	-8.73E-05	-1.28E-05	-2.67E-05	6.06E-06	-4.83E-06	-1.45E-05	-1.13E-05	-8.40E-06
0.172	-0.000108736	-0.000220351	-7.37E-05	0.000408061	-3.73E-05	-3.15E-05	-0.000119449	-1.17E-05	-1.90E-05	6.94E-06	-2.65E-06	-1.40E-05	-1.14E-05	-6.98E-06
0.173	-0.000122867	-0.000209937	-7.33E-05	0.000346444	-3.89E-05	-3.24E-05	-0.00013006	-1.08E-05	-1.35E-05	7.40E-06	-1.28E-06	-1.41E-05	-1.19E-05	-6.62E-06
0.174	-0.000143402	-0.000197648	-7.85E-05	0.000264961	-3.79E-05	-3.26E-05	-0.000119875	-9.83E-06	-1.03E-05	6.98E-06	-1.01E-06	-1.43E-05	-1.17E-05	-6.42E-06
0.175	-0.000159384	-0.000182812	-8.66E-05	7.86E-05	-3.59E-05	-3.25E-05	-9.80E-05	-9.50E-06	-9.83E-06	5.99E-06	-1.76E-06	-1.47E-05	-9.30E-06	-5.87E-06
0.176	-0.000158358	-0.00014483	-9.39E-05	-0.000156215	-3.54E-05	-3.27E-05	-7.01E-05	-1.07E-05	-8.49E-06	4.54E-06	-2.63E-06	-1.40E-05	-7.36E-06	-4.65E-06
0.177	-0.000136672	-8.91E-05	-9.94E-05	-0.000328558	-3.70E-05	-3.27E-05	-3.72E-05	-1.09E-05	-5.57E-06	3.52E-06	-2.88E-06	-1.31E-05	-7.29E-06	-3.95E-06
0.178	-9.98E-05	-5.88E-05	-0.000103525	-0.000386096	-3.77E-05	-3.25E-05	-4.54E-06	-9.92E-06	-3.05E-06	4.40E-06	-2.72E-06	-1.28E-05	-8.04E-06	-5.01E-06
0.179	-6.33E-05	-7.19E-05	-0.000103689	-0.000367201	-3.80E-05	-3.16E-05	2.20E-05	-9.37E-06	-1.91E-06	7.61E-06	-2.34E-06	-1.26E-05	-8.37E-06	-7.40E-06
0.18	-4.48E-05	-0.000100979	-0.000100854	-0.000335864	-3.79E-05	-3.13E-05	4.19E-05	-9.74E-06	-1.33E-06	1.14E-05	-1.98E-06	-1.28E-05	-7.66E-06	-9.70E-06
0.181	-4.43E-05	-0.000116426	-9.80E-05	-0.000328379	-3.78E-05	-3.17E-05	5.71E-05	-1.08E-05	-6.52E-07	1.33E-05	-2.15E-06	-1.40E-05	-5.13E-06	-1.11E-05
0.182	-4.52E-05	-0.000122894	-9.63E-05	-0.000348707	-3.78E-05	-3.17E-05	6.89E-05	-1.09E-05	1.98E-07	1.32E-05	-2.61E-06	-1.56E-05	-6.61E-07	-1.29E-05
0.183	-3.51E-05	-0.00013769	-9.72E-05	-0.00038451	-3.87E-05	-3.11E-05	7.75E-05	-9.77E-06	1.35E-06	1.10E-05	-3.22E-06	-1.64E-05	4.08E-06	-1.59E-05
0.184	-1.87E-05	-0.000166238	-9.98E-05	-0.000416743	-4.08E-05	-3.09E-05	8.36E-05	-8.90E-06	2.34E-06	7.31E-06	-3.66E-06	-1.57E-05	6.79E-06	-1.92E-05
0.185	-5.84E-06	-0.000203092	-0.000101045	-0.000414925	-4.30E-05	-3.21E-05	8.56E-05	-9.79E-06	3.66E-06	3.93E-06	-3.79E-06	-1.41E-05	6.07E-06	-2.14E-05
0.186	-1.89E-06	-0.000244585	-9.96E-05	-0.000374363	-4.57E-05	-3.40E-05	8.20E-05	-1.19E-05	4.71E-06	2.59E-06	-3.43E-06	-1.43E-05	2.65E-06	-2.18E-05
0.187	-7.42E-06	-0.00028885	-9.76E-05	-0.00030564	-4.81E-05	-3.54E-05	7.34E-05	-1.32E-05	4.77E-06	1.27E-06	-2.23E-06	-1.69E-05	-9.34E-07	-2.01E-05
0.188	-1.37E-05	-0.000315805	-9.48E-05	-0.000219079	-5.00E-05	-3.49E-05	6.19E-05	-1.27E-05	3.78E-06	-3.23E-06	-8.44E-07	-1.99E-05	-1.89E-06	-1.60E-05
0.189	-1.01E-05	-0.000284525	-8.91E-05	-0.000123429	-4.92E-05	-3.35E-05	4.97E-05	-1.11E-05	2.59E-06	-9.85E-06	1.39E-07	-2.10E-05	-3.87E-07	-8.99E-06
0.19	1.82E-06	-0.000192218	-8.29E-05	-5.83E-05	-4.60E-05	-3.31E-05	3.69E-05	-1.01E-05	1.64E-06	-1.43E-05	5.00E-07	-2.08E-05	1.23E-07	-1.43E-06
0.191	1.03E-05	-0.000122463	-8.06E-05	-5.87E-05	-4.37E-05	-3.38E-05	2.26E-05	-9.52E-06	9.12E-07	-1.39E-05	1.56E-07	-2.05E-05	-2.63E-06	2.98E-06
0.192	1.08E-05	-0.000138493	-8.43E-05	-0.000112729	-4.36E-05	-3.50E-05	8.32E-06	-9.34E-06	-5.65E-08	-1.12E-05	-1.14E-06	-2.10E-05	-6.74E-06	4.03E-06
0.193	4.86E-06	-0.000177951	-9.27E-05	-0.000159418	-4.37E-05	-3.64E-05	-4.02E-06	-9.70E-06	-2.20E-08	-9.71E-06	-2.52E-06	-2.17E-05	-9.63E-06	4.26E-06
0.194	-3.81E-06	-0.000184577	-0.000101598	-0.000141043	-4.35E-05	-3.77E-05	-1.38E-05	-9.99E-06	1.58E-06	-9.98E-06	-2.52E-06	-2.13E-05	-1.14E-05	4.30E-06
0.195	-1.06E-05	-0.000218872	-0.000106656	-3.78E-05	-4.36E-05	-3.74E-05	-2.14E-05	-1.01E-05	2.26E-06	-1.01E-05	-1.35E-06	-2.05E-05	-1.34E-05	3.67E-06
0.196	-1.63E-05	-0.000328465	-0.000107408	0.000128113	-4.38E-05	-3.55E-05	-2.84E-05	-9.10E-06	1.94E-06	-8.89E-06	-1.71E-07	-2.04E-05	-1.60E-05	2.93E-06
0.197	-1.99E-05	-0.000467134	-0.000106034	0.000319357	-4.39E-05	-3.46E-05	-3.54E-05	-6.94E-06	3.40E-06	-5.01E-06	-1.34E-08	-2.06E-05	-1.95E-05	2.01E-06
0.198	-1.67E-05	-0.000551618	-0.000103473	0.000532924	-4.43E-05	-3.49E-05	-4.28E-05	-6.41E-06	5.88E-06	1.34E-06	-1.31E-06	-2.01E-05	-2.43E-05	9.94E-07
0.199	-7.75E-06	-0.000479536	-9.87E-05	0.000724251	-4.48E-05	-3.46E-05	-4.79E-05	-7.39E-06	6.44E-06	7.84E-06	-3.39E-06	-1.95E-05	-3.06E-05	2.84E-07
0.2	2.08E-06	-0.000266509	-9.30E-05	0.000766445	-4.45E-05	-3.36E-05	-5.00E-05	-6.42E-06	6.20E-06	1.33E-05	-5.11E-06	-1.82E-05	-3.40E-05	1.37E-07
0.201	1.26E-05	-0.000174701	-9.12E-05	0.000624135	-4.29E-05	-3.42E-05	-4.99E-05	-2.91E-06	7.19E-06	1.67E-05	-5.51E-06	-1.63E-05	-2.78E-05	-6.81E-07
0.202	2.61E-05	-0.000329489	-9.65E-05	0.000366725	-4.11E-05	-3.51E-05	-4.91E-05	2.00E-07	7.77E-06	1.72E-05	-5.31E-06	-1.47E-05	-1.13E-05	-2.88E-06
0.203	3.98E-05	-0.000484978	-0.000106206	4.13E-05	-4.05E-05	-3.58E-05	-4.97E-05	2.58E-06	6.64E-06	1.53E-05	-4.42E-06	-1.28E-05	8.08E-06	-5.19E-06
0.204	5.03E-05	-0.000463371	-0.00011531	-0.000317276	-4.03E-05	-3.59E-05	-4.96E-05	5.63E-06	6.55E-06	1.17E-05	-3.24E-06	-1.19E-05	2.18E-05	-7.89E-06
0.205	5.85E-05	-0.00034215	-0.000120676	-0.000628791	-3.86E-05	-3.62E-05	-4.78E-05	8.80E-06	1.11E-05	7.62E-06	-2.35E-06	-1.23E-05	2.79E-05	-1.19E-05
0.206	6.76E-05	-0.000217751	-0.000119214	-0.000788357	-3.63E-05	-3.76E-05	-4.63E-05	9.20E-06	2.31E-05	4.75E-06	-1.54E-06	-1.31E-05	3.02E-05	-1.58E-05
0.207	7.94E-05	-6.17E-05	-0.00011108	-0.000776513	-3.59E-05	-3.91E-05	-4.59E-05	5.14E-06	3.98E-05	2.80E-06	-6.85E-07	-1.39E-05	3.18E-05	-1.82E-05
0.208	9.01E-05	0.000219583	-9.79E-05	-0.00069042	-3.68E-05	-4.05E-05	-4.59E-05	-2.17E-06	5.15E-05	1.03E-06	6.65E-07	-1.44E-05	3.31E-05	-1.86E-05
0.209	9.03E-05	0.00061553	-8.32E-05	-0.000641768	-3.71E-05	-4.23E-05	-4.62E-05	-1.12E-05	5.20E-05	-1.13E-08	1.41E-06	-1.45E-05	3.48E-05	-1.64E-05
0.21	7.07E-05	0.000931583	-7.34E-05	-0.000648545	-3.64E-05	-4.33E-05	-4.62E-05	-2.07E-05	4.66E-05	2.49E-07	5.71E-07	-1.50E-05	3.47E-05	-1.30E-05
0.211	3.32E-05	0.000946988	-7.11E-05	-0.000655178	-3.59E-05	-4.34E-05	-4.54E-05	-2.78E-05	4.23E-05	1.36E-06	-1.78E-06	-1.55E-05	2.94E-05	-9.55E-06
0.212	-8.09E-06	0.000700534	-7.40E-05	-0.000596554	-3.61E-05	-4.36E-05	-4.46E-05	-3.12E-05	4.18E-05	2.93E-06	-4.55E-06	-1.52E-05	1.91E-05	-6.74E-06
0.213	-3.84E-05	0.000490089	-7.82E-05	-0.000459244	-3.64E-05	-4.36E-05	-4.40E-05	-3.40E-05	4.36E-05	5.87E-06	-6.36E-06	-1.41E-05	9.12E-06	-5.30E-06
0.214	-5.43E-05	0.000533386	-7.98E-05	-0.000271401	-3.51E-05	-4.34E-05	-4.35E-05	-3.84E-05	4.62E-05	1.04E-05	-6.68E-06	-1.24E-05	3.20E-06	-5.51E-06
0.215	-6.38E-05	0.00070237	-7.80E-05	-5.68E-05	-3.35E-05	-4.33E-05	-4.18E-05	-4.40E-05	4.67E-05	1.43E-05	-6.40E-06	-1.06E-05	1.10E-06	-6.78E-06
0.216	-7.81E-05	0.000749712	-7.76E-05	0.000165662	-3.30E-05	-4.23E-05	-3.84E-05	-5.04E-05	3.65E-05	1.51E-05	-6.20E-06	-9.15E-06	1.26E-07	-8.31E-06
0.217	-9.97E-05	0.000674026	-8.12E-05	0.000342027	-3.25E-05	-3.74E-05	-3.52E-05	-5.72E-05	6.97E-06	1.29E-05	-5.55E-06	-8.79E-06	-1.81E-06	-1.03E-05
0.218	-0.000120251	0.000599467	-8.32E-05	0.000405233	-3.00E-05	-2.57E-05	-3.38E-05	-6.16E-05	-3.89E-05	8.75E-06	-3.30E-06	-9.30E-06	-4.97E-06	-1.32E-05
0.219	-0.000137003	0.000535612	-8.00E-05	0.000348692	-2.79E-05	-9.53E-06	-3.35E-05	-5.92E-05	-8.69E-05	2.79E-06	5.06E-07	-1.00E-05	-8.22E-06	-1.68E-05
0.22	-0.000152563	0.00044903	-7.87E-05	0.000229962	-2.82E-05	1.48E-07	-3.28E-05	-4.83E-05	-0.000121138	-3.82E-06	3.92E-06	-9.98E-06	-9.77E-06	-2.04E-05
0.221	-0.000155294	0.000341977	-8.36E-05	0.000129272	-3.05E-05	-4.37E-06	-3.22E-05	-3.30E-05	-0.000136654	-7.52E-06	5.65E-06	-8.83E-06	-1.03E-05	-2.48E-05
0.222	-0.000132186	0.000211587	-9.05E-05	0.000113295	-3.40E-05	-1.78E-05	-3.17E-05	-1.80E-05	-0.000139843	-6.05E-06	6.42E-06	-7.37E-06	-1.05E-05	-2.98E-05
0.223	-9.63E-05	6.43E-05	-9.54E-05	0.000165648	-3.82E-05	-3.03E-05	-3.18E-05	-6.15E-06	-0.00013263	-1.46E-06	6.01E-06	-6.77E-06	-9.35E-06	-3.09E-05
0.224	-6.98E-05	-7.16E-05	-9.68E-05	0.000190409	-4.29E-05	-3.75E-05	-3.28E-05	5.83E-07	-0.000110605	2.69E-06	3.89E-06	-7.14E-06	-6.76E-06	-2.49E-05
0.225	-4.74E-05	-0.000182467	-9.67E-05	0.00015027	-4.80E-05	-4.21E-05	-3.41E-05	5.42E-06	-7.96E-05	5.20E-06	1.61E-06	-8.22E-06	-3.67E-06	-1.46E-05
0.226	-2.13E-05	-0.000253156	-9.70E-05	9.84E-05	-5.17E-05	-4.57E-05	-3.50E-05	1.05E-05	-6.24E-05	6.37E-06	-1.05E-07	-9.10E-06	-2.68E-06	-6.19E-06
0.227	8.79E-07	-0.000288256	-9.61E-05	0.0001073	-5.49E-05	-4.61E-05	-3.48E-05	1.25E-05	-6.74E-05	6.56E-06	-1.75E-06	-8.51E-06	-4.71E-06	-2.28E-06
0.228	1.20E-05	-0.000307708	-9.56E-05	0.000209659	-5.89E-05	-4.59E-05	-3.48E-05	1.05E-05	-7.62E-05	6.92E-06	-3.44E-06	-7.08E-06	-7.71E-06	-1.56E-06
0.229	8.42E-06	-0.000313985	-9.63E-05	0.000361459	-5.76E-05	-4.56E-05	-3.40E-05	6.17E-06	-7.30E-05	7.67E-06	-3.64E-06	-7.07E-06	-1.06E-05	-2.11E-06
0.23	-5.87E-06	-0.000303968	-9.63E-05	0.000508447	-4.21E-05	-4.28E-05	-3.26E-05	1.53E-06	-5.43E-05	7.46E-06	-3.01E-06	-8.40E-06	-1.16E-05	-2.08E-06
0.231	-1.88E-05	-0.000268851	-9.87E-05	0.000602106	-1.61E-05	-3.90E-05	-3.20E-05	-1.37E-06	-2.78E-05	5.39E-06	-3.86E-06	-9.02E-06	-1.05E-05	-2.24E-06
0.232	-2.02E-05	-0.000227664	-0.000102001	0.000588736	7.29E-06	-3.64E-05	-3.12E-05	-2.89E-06	-5.94E-06	2.90E-06	-5.35E-06	-8.89E-06	-9.01E-06	-2.14E-06
0.233	-1.59E-05	-0.000209038	-0.000103406	0.000488602	1.91E-05	-3.46E-05	-3.04E-05	-4.52E-06	1.26E-06	8.23E-07	-5.24E-06	-8.06E-06	-8.39E-06	-1.57E-06
0.234	-1.34E-05	-0.00022049	-0.000105056	0.000336633	1.79E-05	-3.30E-05	-2.96E-05	-7.16E-06	-1.94E-06	-2.94E-07	-3.59E-06	-6.61E-06	-8.77E-06	-1.09E-06
0.235	-1.40E-05	-0.00024416	-0.000108577	0.000143664	7.87E-06	-3.27E-05	-2.98E-05	-1.05E-05	-4.20E-06	2.40E-07	-2.50E-06	-5.52E-06	-9.37E-06	-9.85E-07
0.236	-1.30E-05	-0.000266781	-0.000112501	-7.83E-05	-6.15E-06	-3.22E-05	-2.98E-05	-1.38E-05	-9.22E-07	8.44E-07	-2.62E-06	-5.64E-06	-1.03E-05	-1.34E-06
0.237	-8.14E-06	-0.000289032	-0.000115008	-0.000298119	-2.02E-05	-3.25E-05	-2.89E-05	-1.50E-05	3.66E-06	4.21E-07	-2.33E-06	-6.23E-06	-1.18E-05	-1.48E-06
0.238	-1.94E-06	-0.000312049	-0.000115433	-0.000452772	-3.09E-05	-3.35E-05	-2.80E-05	-1.00E-05	6.28E-06	4.50E-08	-1.13E-06	-6.42E-06	-1.25E-05	-1.88E-06
0.239	3.71E-06	-0.000332188	-0.000113759	-0.000504743	-3.72E-05	-3.44E-05	-2.79E-05	8.53E-07	1.14E-05	1.09E-06	1.59E-07	-5.52E-06	-1.13E-05	-2.29E-06
0.24	7.64E-06	-0.000340563	-0.000112697	-0.000490949	-4.09E-05	-3.44E-05	-2.90E-05	9.41E-06	2.02E-05	2.92E-06	7.23E-07	-4.42E-06	-8.59E-06	-2.68E-06
0.241	1.10E-05	-0.000328763	-0.000114083	-0.000484143	-4.25E-05	-3.62E-05	-3.01E-05	5.96E-06	2.66E-05	3.93E-06	2.17E-07	-4.44E-06	-5.73E-06	-2.93E-06
0.242	1.47E-05	-0.00029978	-0.000115678	-0.00050768	-4.30E-05	-4.46E-05	-3.03E-05	-1.04E-05	2.57E-05	3.74E-06	-5.35E-07	-5.14E-06	-3.39E-06	-2.96E-06
0.243	1.90E-05	-0.00027694	-0.000115121	-0.000530487	-4.35E-05	-5.59E-05	-3.00E-05	-3.14E-05	1.85E-05	3.46E-06	-1.10E-06	-5.88E-06	-1.60E-06	-3.08E-06
0.244	1.89E-05	-0.000281517	-0.000114794	-0.000514409	-4.36E-05	-6.06E-05	-3.01E-05	-4.61E-05	6.52E-06	4.09E-06	-1.64E-06	-6.53E-06	-6.80E-07	-4.13E-06
0.245	1.23E-05	-0.000334112	-0.00011604	-0.000445077	-4.26E-05	-5.58E-05	-3.02E-05	-4.69E-05	-7.27E-06	4.98E-06	-1.68E-06	-7.26E-06	3.74E-07	-4.90E-06
0.246	4.49E-06	-0.000448788	-0.000116635	-0.000328825	-4.15E-05	-4.76E-05	-3.03E-05	-3.42E-05	-1.85E-05	5.29E-06	-1.13E-06	-8.05E-06	2.23E-06	-4.62E-06
0.247	5.63E-06	-0.000581057	-0.000112786	-0.000196826	-4.18E-05	-4.04E-05	-2.94E-05	-1.76E-05	-2.22E-05	5.87E-06	-8.89E-07	-8.52E-06	5.04E-06	-4.06E-06
0.248	1.90E-05	-0.000627157	-0.000106968	-9.52E-05	-4.35E-05	-3.36E-05	-2.72E-05	-7.77E-06	-1.78E-05	7.03E-06	-9.19E-07	-8.31E-06	6.45E-06	-4.01E-06
0.249	3.26E-05	-0.000536516	-0.000106724	-4.77E-05	-4.47E-05	-2.52E-05	-2.52E-05	-5.62E-06	-1.15E-05	6.57E-06	-1.69E-06	-8.65E-06	4.72E-06	-4.67E-06
0.25	3.06E-05	-0.000380916	-0.000112029	-2.71E-05	-4.62E-05	-1.67E-05	-2.34E-05	-4.98E-06	-1.14E-05	3.56E-06	-3.08E-06	-9.66E-06	3.22E-06	-5.30E-06
0.251	1.75E-05	-0.000257718	-0.000115874	6.06E-06	-4.88E-05	-1.10E-05	-2.15E-05	-1.96E-06	-1.68E-05	9.59E-07	-3.40E-06	-9.45E-06	3.43E-06	-5.28E-06
0.252	9.97E-06	-0.000107132	-0.000115257	4.76E-05	-4.97E-05	-7.48E-06	-2.02E-05	3.06E-06	-1.97E-05	1.04E-06	-2.85E-06	-8.01E-06	2.53E-06	-5.05E-06
0.253	2.04E-05	0.000138182	-0.000111986	7.74E-05	-4.85E-05	-6.06E-06	-1.98E-05	7.21E-06	-1.74E-05	2.46E-06	-2.32E-06	-6.86E-06	6.81E-07	-6.65E-06
0.254	4.50E-05	0.00030827	-0.000108904	0.000101975	-4.72E-05	-7.96E-06	-1.99E-05	8.60E-06	-1.31E-05	3.86E-06	-1.05E-06	-6.52E-06	-6.42E-07	-9.25E-06
0.255	6.58E-05	0.000267185	-0.000105573	0.000127473	-4.61E-05	-1.27E-05	-1.88E-05	7.66E-06	-8.56E-06	4.51E-06	-1.52E-07	-6.86E-06	-1.83E-06	-1.08E-05
0.256	7.61E-05	0.000107473	-0.000100314	0.000136989	-4.56E-05	-1.85E-05	-1.70E-05	5.56E-06	-6.53E-06	3.18E-06	-7.58E-07	-6.80E-06	-2.69E-06	-1.18E-05
0.257	7.29E-05	-4.16E-05	-9.54E-05	0.000122938	-4.64E-05	-2.42E-05	-1.64E-05	2.18E-06	-9.51E-06	5.06E-07	-2.06E-06	-5.00E-06	-3.13E-06	-1.30E-05
0.258	4.05E-05	-0.000118744	-9.37E-05	9.68E-05	-4.66E-05	-2.93E-05	-1.58E-05	-2.16E-06	-1.36E-05	-1.51E-06	-3.50E-06	-1.82E-06	-2.42E-06	-1.38E-05
0.259	-2.87E-05	-0.000139131	-9.03E-05	8.07E-05	-4.65E-05	-3.28E-05	-1.41E-05	-4.28E-06	-1.64E-05	-1.27E-06	-4.56E-06	1.94E-06	3.00E-07	-1.37E-05
0.26	-0.000110815	-0.000163055	-8.28E-05	7.55E-05	-4.76E-05	-3.53E-05	-1.34E-05	-4.24E-06	-1.77E-05	1.12E-07	-5.09E-06	6.79E-06	3.48E-06	-1.28E-05
0.261	-0.00016279	-0.000201254	-7.74E-05	6.55E-05	-4.85E-05	-3.75E-05	-1.37E-05	-3.46E-06	-1.76E-05	2.93E-07	-4.95E-06	1.46E-05	4.29E-06	-1.12E-05
0.262	-0.000164659	-0.000201918	-7.75E-05	5.10E-05	-4.71E-05	-3.94E-05	-1.52E-05	-2.98E-06	-1.52E-05	-7.17E-07	-4.97E-06	3.25E-05	2.02E-06	-9.78E-06
0.263	-0.000137883	-0.000176046	-8.08E-05	3.97E-05	-4.51E-05	-4.11E-05	-1.75E-05	-2.88E-06	-1.09E-05	-1.36E-06	-5.38E-06	6.61E-05	-1.17E-06	-9.20E-06
0.264	-0.000106783	-0.000207033	-8.37E-05	3.11E-05	-4.35E-05	-4.18E-05	-1.82E-05	-2.09E-06	-6.13E-06	-1.22E-06	-5.89E-06	0.000102499	-2.85E-06	-8.81E-06
0.265	-8.05E-05	-0.000306037	-8.56E-05	2.23E-05	-4.15E-05	-4.11E-05	-1.71E-05	-1.39E-06	-2.27E-06	-9.05E-07	-5.79E-06	0.000121857	-2.19E-06	-7.68E-06
0.266	-6.90E-05	-0.000408281	-8.74E-05	1.79E-05	-3.87E-05	-4.02E-05	-1.62E-05	-1.36E-06	2.49E-07	-7.19E-07	-4.93E-06	0.000122689	-1.88E-07	-5.75E-06
0.267	-7.61E-05	-0.000438495	-8.98E-05	2.13E-05	-3.49E-05	-4.07E-05	-1.53E-05	-1.88E-06	1.91E-06	-9.07E-07	-3.86E-06	0.000115921	1.95E-06	-4.18E-06
0.268	-8.30E-05	-0.000359234	-9.10E-05	3.32E-05	-3.05E-05	-4.39E-05	-1.46E-05	-2.75E-06	3.48E-06	-6.18E-07	-2.99E-06	0.000109139	4.25E-06	-3.29E-06
0.269	-8.54E-05	-0.000251463	-8.79E-05	4.98E-05	-2.80E-05	-4.92E-05	-1.40E-05	-3.77E-06	4.48E-06	-4.28E-07	-2.50E-06	0.000102393	5.48E-06	-2.59E-06
0.27	-0.000112188	-0.000207442	-8.13E-05	6.37E-05	-2.77E-05	-5.29E-05	-1.42E-05	-3.25E-06	3.53E-06	-1.35E-06	-2.03E-06	9.38E-05	2.88E-06	-1.52E-06
0.271	-0.000160522	-0.000155249	-7.71E-05	6.35E-05	-2.87E-05	-5.20E-05	-1.55E-05	-2.46E-06	5.02E-08	-2.14E-06	-1.26E-06	8.37E-05	-9.95E-07	-1.22E-06
0.272	-0.000177059	-1.75E-05	-7.81E-05	4.83E-05	-2.99E-05	-4.73E-05	-1.71E-05	-3.77E-06	-5.31E-06	-1.09E-06	2.74E-08	7.44E-05	2.98E-06	-1.44E-06
0.273	-0.000138487	0.000124077	-8.00E-05	2.98E-05	-3.05E-05	-4.30E-05	-1.76E-05	-5.52E-06	-1.08E-05	1.22E-06	1.24E-06	6.69E-05	1.73E-05	-2.14E-06
0.274	-7.56E-05	0.000179851	-7.62E-05	1.63E-05	-3.16E-05	-4.18E-05	-1.72E-05	-6.94E-06	-1.46E-05	3.47E-06	1.55E-06	5.99E-05	3.22E-05	-4.45E-06
0.275	-8.31E-06	0.000210545	-6.80E-05	4.84E-06	-3.30E-05	-4.16E-05	-1.79E-05	-9.49E-06	-1.51E-05	4.35E-06	6.56E-07	5.18E-05	3.73E-05	-8.09E-06
0.276	6.58E-05	0.000401559	-6.23E-05	-7.18E-06	-3.38E-05	-4.02E-05	-1.98E-05	-1.27E-05	-1.13E-05	4.11E-06	-4.23E-07	4.27E-05	3.39E-05	-1.17E-05
0.277	0.000133209	0.0007882	-6.08E-05	-1.16E-05	-3.32E-05	-3.88E-05	-2.19E-05	-1.61E-05	-3.69E-06	3.87E-06	-5.69E-07	3.34E-05	2.95E-05	-1.47E-05
0.278	0.000166975	0.00103179	-6.05E-05	-3.47E-06	-3.12E-05	-3.66E-05	-2.26E-05	-1.97E-05	3.99E-06	2.96E-06	-6.08E-07	2.51E-05	2.64E-05	-1.67E-05
0.279	0.000153622	0.000872048	-5.80E-05	5.76E-06	-3.10E-05	-3.35E-05	-2.27E-05	-2.25E-05	8.25E-06	9.80E-07	-1.12E-06	1.82E-05	2.26E-05	-1.89E-05
0.28	9.93E-05	0.0005921	-5.24E-05	4.78E-06	-3.29E-05	-3.08E-05	-2.22E-05	-2.22E-05	8.22E-06	-2.06E-06	-1.01E-06	1.18E-05	1.87E-05	-2.18E-05
0.281	1.61E-05	0.00050491	-5.04E-05	-3.81E-06	-3.40E-05	-2.99E-05	-2.06E-05	-1.84E-05	7.04E-06	-4.87E-06	-9.01E-07	5.01E-06	2.35E-05	-2.35E-05
0.282	-8.53E-05	0.000497831	-5.58E-05	-1.01E-05	-3.43E-05	-3.02E-05	-1.94E-05	-1.52E-05	6.79E-06	-4.76E-06	-1.14E-06	-1.60E-06	3.71E-05	-2.19E-05
0.283	-0.000184819	0.000409138	-6.10E-05	-1.36E-05	-3.38E-05	-3.15E-05	-1.93E-05	-1.49E-05	7.48E-06	-8.81E-07	-1.30E-06	-8.02E-06	4.92E-05	-1.90E-05
0.284	-0.000265163	0.000320751	-6.13E-05	-1.77E-05	-3.25E-05	-3.30E-05	-2.02E-05	-1.70E-05	8.87E-06	3.71E-06	-2.06E-06	-1.38E-05	4.99E-05	-1.73E-05
0.285	-0.000310841	0.000327791	-6.09E-05	-2.32E-05	-3.15E-05	-3.31E-05	-2.03E-05	-2.06E-05	9.53E-06	6.02E-06	-3.69E-06	-1.93E-05	3.43E-05	-1.64E-05
0.286	-0.000312099	0.000358001	-6.62E-05	-3.22E-05	-3.14E-05	-3.26E-05	-1.96E-05	-2.41E-05	7.35E-06	5.69E-06	-4.96E-06	-2.47E-05	1.17E-05	-1.43E-05
0.287	-0.000274934	0.00030294	-7.59E-05	-4.43E-05	-3.22E-05	-3.18E-05	-1.86E-05	-2.69E-05	5.11E-07	4.28E-06	-4.38E-06	-2.89E-05	-4.58E-06	-1.13E-05
0.288	-0.000208125	0.000163016	-8.66E-05	-5.77E-05	-3.27E-05	-3.11E-05	-1.76E-05	-2.84E-05	-1.10E-05	3.93E-06	-2.69E-06	-3.18E-05	-1.20E-05	-1.00E-05
0.289	-0.000133794	3.91E-05	-9.74E-05	-7.54E-05	-3.33E-05	-3.01E-05	-1.61E-05	-2.76E-05	-2.53E-05	5.41E-06	-1.46E-06	-3.40E-05	-1.59E-05	-1.00E-05
0.29	-7.51E-05	-2.89E-05	-0.000107589	-9.84E-05	-3.47E-05	-2.92E-05	-1.56E-05	-2.15E-05	-3.79E-05	6.64E-06	-9.43E-07	-3.68E-05	-1.86E-05	-1.01E-05
0.291	-3.68E-05	-8.43E-05	-0.00011558	-0.000118405	-3.59E-05	-2.95E-05	-1.66E-05	-1.24E-05	-4.66E-05	6.70E-06	-6.91E-07	-3.99E-05	-1.86E-05	-9.97E-06
0.292	-2.87E-06	-0.000159752	-0.000118896	-0.000126816	-3.54E-05	-3.07E-05	-1.76E-05	-5.75E-06	-5.14E-05	6.10E-06	-5.75E-07	-4.26E-05	-1.55E-05	-9.63E-06
0.293	3.98E-05	-0.000239551	-0.000116761	-0.000123027	-3.32E-05	-3.16E-05	-1.81E-05	-3.17E-06	-5.22E-05	4.15E-06	-1.02E-06	-4.58E-05	-1.05E-05	-9.29E-06
0.294	8.07E-05	-0.000283567	-0.000111214	-0.00011469	-3.06E-05	-3.20E-05	-1.82E-05	-2.46E-06	-4.87E-05	1.12E-06	-2.36E-06	-4.93E-05	-5.16E-06	-1.04E-05
0.295	9.95E-05	-0.000301823	-0.000104417	-0.000107507	-2.87E-05	-3.12E-05	-1.86E-05	-2.36E-06	-4.06E-05	-1.66E-06	-3.51E-06	-5.19E-05	-1.31E-06	-1.22E-05
0.296	9.03E-05	-0.000348361	-9.73E-05	-0.000100696	-2.86E-05	-2.92E-05	-1.92E-05	-3.00E-06	-2.89E-05	-3.20E-06	-3.83E-06	-5.34E-05	7.58E-08	-1.32E-05
0.297	6.27E-05	-0.000430146	-9.31E-05	-9.14E-05	-2.97E-05	-2.74E-05	-1.96E-05	-3.13E-06	-1.69E-05	-3.60E-06	-3.87E-06	-5.42E-05	1.34E-06	-1.42E-05
0.298	3.27E-05	-0.000479613	-9.52E-05	-8.42E-05	-2.96E-05	-2.63E-05	-1.98E-05	-3.51E-06	-8.59E-06	-3.42E-06	-2.91E-06	-5.49E-05	5.51E-06	-1.70E-05
0.299	1.79E-05	-0.000447031	-0.000103291	-8.67E-05	-2.86E-05	-2.59E-05	-1.96E-05	-3.76E-06	-3.96E-06	-3.51E-06	-1.11E-07	-5.55E-05	1.23E-05	-2.05E-05
0.3	2.12E-05	-0.000352474	-0.000113538	-9.93E-05	-2.78E-05	-2.65E-05	-2.04E-05	-3.25E-06	6.43E-07	-4.02E-06	2.12E-06	-5.54E-05	1.72E-05	-2.20E-05
0.301	2.70E-05	-0.00024597	-0.000120906	-0.000103277	-2.79E-05	-2.79E-05	-2.20E-05	-4.08E-06	9.08E-06	-4.04E-06	1.45E-06	-5.41E-05	1.63E-05	-2.20E-05
0.302	2.70E-05	-0.000161452	-0.00012248	-5.75E-05	-2.94E-05	-2.94E-05	-2.30E-05	-7.64E-06	2.25E-05	-2.62E-06	-1.66E-06	-5.25E-05	9.69E-06	-2.18E-05
0.303	2.73E-05	-0.000130785	-0.000119929	6.64E-05	-3.01E-05	-3.01E-05	-2.42E-05	-1.27E-05	3.84E-05	-1.94E-07	-5.81E-06	-5.26E-05	1.49E-06	-2.08E-05
0.304	2.63E-05	-0.000158233	-0.00011548	0.000220804	-3.07E-05	-3.07E-05	-2.52E-05	-1.68E-05	4.96E-05	2.57E-06	-9.04E-06	-5.39E-05	-3.93E-06	-1.82E-05
0.305	2.60E-05	-0.000221725	-0.000109089	0.00030602	-3.15E-05	-3.14E-05	-2.43E-05	-1.91E-05	5.19E-05	4.03E-06	-9.48E-06	-5.38E-05	-5.24E-06	-1.49E-05
0.306	3.04E-05	-0.000306901	-0.000102394	0.000276166	-3.26E-05	-3.20E-05	-2.32E-05	-2.29E-05	4.68E-05	3.37E-06	-6.99E-06	-5.18E-05	-4.45E-06	-1.16E-05
0.307	3.37E-05	-0.000352423	-9.72E-05	0.000154559	-3.33E-05	-3.23E-05	-2.31E-05	-2.66E-05	3.56E-05	2.40E-06	-2.28E-06	-5.03E-05	-3.75E-06	-9.23E-06
0.308	2.59E-05	-0.000325495	-9.16E-05	-3.55E-06	-3.33E-05	-3.14E-05	-2.33E-05	-2.90E-05	2.12E-05	1.53E-06	3.57E-06	-5.02E-05	-1.72E-06	-7.65E-06
0.309	1.24E-05	-0.00028084	-8.72E-05	-0.000136621	-3.38E-05	-3.04E-05	-2.34E-05	-3.15E-05	6.98E-06	8.30E-07	8.39E-06	-4.99E-05	3.57E-06	-6.88E-06
0.31	8.01E-06	-0.000257027	-8.81E-05	-0.000208116	-3.39E-05	-3.03E-05	-2.31E-05	-3.43E-05	-6.51E-06	1.62E-06	9.26E-06	-4.80E-05	9.57E-06	-8.08E-06
0.311	1.18E-05	-0.0002884	-9.16E-05	-0.000227391	-3.38E-05	-2.96E-05	-2.24E-05	-3.82E-05	-1.84E-05	3.78E-06	5.23E-06	-4.51E-05	1.16E-05	-1.15E-05
0.312	1.57E-05	-0.000393827	-9.48E-05	-0.000238947	-3.31E-05	-2.75E-05	-2.10E-05	-3.90E-05	-2.45E-05	5.60E-06	-6.82E-07	-4.20E-05	5.89E-06	-1.54E-05
0.313	9.09E-06	-0.000540009	-9.51E-05	-0.000231655	-3.15E-05	-2.56E-05	-1.86E-05	-3.54E-05	-1.99E-05	6.45E-06	-4.97E-06	-3.87E-05	-3.88E-06	-1.68E-05
0.314	-8.89E-06	-0.000703407	-9.18E-05	-0.000121863	-3.03E-05	-2.63E-05	-1.71E-05	-2.91E-05	-1.04E-05	7.62E-06	-6.82E-06	-3.55E-05	-8.53E-06	-1.66E-05
0.315	-2.84E-05	-0.000852127	-8.62E-05	9.97E-05	-3.01E-05	-2.90E-05	-1.77E-05	-2.07E-05	-8.34E-06	9.46E-06	-7.28E-06	-3.36E-05	-5.77E-06	-1.65E-05
0.316	-3.82E-05	-0.000920877	-7.98E-05	0.000322353	-3.02E-05	-3.13E-05	-1.90E-05	-1.17E-05	-2.12E-05	1.05E-05	-6.86E-06	-3.29E-05	-2.34E-06	-1.72E-05
0.317	-3.40E-05	-0.000819982	-7.50E-05	0.000473594	-3.00E-05	-3.32E-05	-1.91E-05	-4.81E-06	-4.63E-05	1.12E-05	-5.79E-06	-3.18E-05	-3.66E-06	-1.78E-05
0.318	-2.16E-05	-0.000460218	-7.51E-05	0.000623725	-2.99E-05	-3.38E-05	-1.76E-05	-4.81E-07	-7.37E-05	1.12E-05	-3.99E-06	-3.00E-05	-8.98E-06	-1.76E-05
0.319	-8.50E-06	0.000128177	-8.30E-05	0.000893562	-3.02E-05	-3.37E-05	-1.69E-05	1.10E-06	-9.42E-05	1.09E-05	-1.34E-06	-2.75E-05	-1.25E-05	-1.69E-05
0.32	3.23E-06	0.000690793	-9.61E-05	0.00123358	-3.23E-05	-3.43E-05	-1.73E-05	-3.06E-07	-0.000102861	1.13E-05	1.38E-06	-2.41E-05	-1.11E-05	-1.48E-05
0.321	1.68E-05	0.000956916	-0.000107277	0.00139996	-3.60E-05	-3.61E-05	-1.67E-05	-4.04E-06	-9.99E-05	1.27E-05	2.71E-06	-2.01E-05	-7.71E-06	-1.18E-05
0.322	3.31E-05	0.000938875	-0.000111377	0.00117725	-3.83E-05	-3.79E-05	-1.55E-05	-9.01E-06	-8.99E-05	1.51E-05	2.19E-06	-1.72E-05	-5.87E-06	-9.55E-06
0.323	4.29E-05	0.00084609	-0.000109275	0.000523954	-3.77E-05	-3.81E-05	-1.54E-05	-1.33E-05	-7.87E-05	1.80E-05	6.69E-07	-1.60E-05	-7.16E-06	-9.33E-06
0.324	3.59E-05	0.000793175	-0.0001036	-0.00038149	-3.67E-05	-3.68E-05	-1.53E-05	-1.49E-05	-6.91E-05	2.07E-05	-5.83E-07	-1.53E-05	-1.05E-05	-1.02E-05
0.325	1.72E-05	0.000734559	-9.61E-05	-0.00120916	-3.59E-05	-3.52E-05	-1.41E-05	-1.39E-05	-6.14E-05	2.20E-05	-9.19E-07	-1.46E-05	-1.48E-05	-1.15E-05
0.326	4.40E-06	0.000625865	-8.96E-05	-0.00169926	-3.47E-05	-3.45E-05	-1.32E-05	-1.14E-05	-5.61E-05	2.12E-05	-6.23E-07	-1.37E-05	-1.89E-05	-1.22E-05
0.327	4.30E-06	0.000479187	-8.61E-05	-0.00183754	-3.39E-05	-3.43E-05	-1.47E-05	-7.81E-06	-5.48E-05	1.85E-05	-2.60E-07	-1.25E-05	-2.18E-05	-1.15E-05
0.328	2.46E-06	0.000309287	-8.60E-05	-0.00178194	-3.35E-05	-3.39E-05	-1.66E-05	-3.47E-06	-5.70E-05	1.58E-05	1.22E-07	-1.14E-05	-2.26E-05	-8.60E-06
0.329	-1.47E-05	0.000128538	-8.91E-05	-0.00166966	-3.32E-05	-3.37E-05	-1.74E-05	2.78E-07	-5.86E-05	1.39E-05	4.63E-07	-1.08E-05	-2.10E-05	-4.97E-06
0.33	-4.21E-05	-2.57E-05	-9.59E-05	-0.00152322	-3.43E-05	-3.35E-05	-1.86E-05	1.37E-06	-5.49E-05	1.22E-05	3.99E-07	-9.59E-06	-1.61E-05	-3.52E-06
0.331	-6.33E-05	-0.000105416	-0.000106739	-0.00132104	-3.57E-05	-3.34E-05	-1.96E-05	-7.30E-07	-4.68E-05	9.79E-06	6.29E-07	-6.43E-06	-9.17E-06	-4.30E-06
0.332	-6.67E-05	-0.000109445	-0.000123214	-0.00107401	-3.51E-05	-3.29E-05	-2.06E-05	-4.83E-06	-4.05E-05	7.31E-06	7.88E-07	-2.59E-06	-3.68E-06	-4.42E-06
0.333	-5.68E-05	-7.50E-05	-0.000144481	-0.000824968	-3.40E-05	-3.38E-05	-2.17E-05	-8.32E-06	-3.84E-05	6.53E-06	-1.11E-07	-7.02E-07	-1.39E-07	-3.02E-06
0.334	-3.95E-05	-4.77E-05	-0.000157011	-0.000616836	-3.32E-05	-3.69E-05	-2.15E-05	-9.02E-06	-3.82E-05	7.56E-06	-1.43E-06	2.31E-07	5.93E-06	-2.94E-06
0.335	-1.51E-05	-6.85E-05	-0.000156929	-0.000426773	-3.40E-05	-3.90E-05	-2.24E-05	-7.84E-06	-3.71E-05	8.80E-06	-1.74E-06	2.40E-06	1.76E-05	-4.17E-06
0.336	1.19E-05	-0.000128159	-0.000153286	-0.000221762	-3.55E-05	-3.96E-05	-2.33E-05	-5.65E-06	-3.23E-05	8.09E-06	-1.65E-06	5.17E-06	3.51E-05	-5.31E-06
0.337	3.45E-05	-0.00019151	-0.000146205	-8.08E-06	-3.60E-05	-4.03E-05	-2.38E-05	-3.37E-06	-2.26E-05	6.38E-06	-1.09E-06	6.96E-06	5.69E-05	-5.72E-06
0.338	4.80E-05	-0.000240943	-0.000134371	0.000179064	-3.72E-05	-4.08E-05	-2.51E-05	-2.77E-06	-1.14E-05	5.24E-06	-5.71E-08	7.22E-06	7.59E-05	-4.85E-06
0.339	4.40E-05	-0.000267821	-0.000123214	0.000283054	-3.90E-05	-4.12E-05	-2.67E-05	-2.13E-06	-2.20E-06	4.52E-06	1.73E-07	6.85E-06	7.67E-05	-4.10E-06
0.34	1.67E-05	-0.000262868	-0.000120354	0.000311917	-4.08E-05	-4.15E-05	-2.76E-05	-2.76E-06	4.39E-06	3.50E-06	3.00E-07	7.42E-06	5.28E-05	-3.84E-06
0.341	-2.25E-05	-0.000232965	-0.000125119	0.000304542	-4.28E-05	-3.99E-05	-2.77E-05	-5.70E-06	8.51E-06	2.19E-06	7.92E-07	9.33E-06	2.30E-05	-3.77E-06
0.342	-4.61E-05	-0.000205892	-0.000132501	0.000286428	-4.45E-05	-3.79E-05	-2.80E-05	-8.05E-06	1.03E-05	9.82E-07	1.04E-06	1.11E-05	1.00E-05	-3.16E-06
0.343	-4.87E-05	-0.000194954	-0.000134401	0.000273295	-4.36E-05	-3.73E-05	-2.74E-05	-8.03E-06	1.03E-05	-3.03E-07	6.54E-07	1.17E-05	1.83E-05	-1.70E-06
0.344	-4.63E-05	-0.0001838	-0.000125231	0.000275657	-4.12E-05	-3.82E-05	-2.67E-05	-7.00E-06	1.02E-05	-1.26E-06	2.05E-07	1.14E-05	3.71E-05	3.61E-07
0.345	-4.71E-05	-0.000158174	-0.000104818	0.000287875	-3.89E-05	-3.97E-05	-2.61E-05	-7.39E-06	1.10E-05	-1.44E-06	6.28E-11	9.80E-06	5.38E-05	1.86E-06
0.346	-4.18E-05	-0.000125657	-8.17E-05	0.000291458	-3.75E-05	-3.97E-05	-2.58E-05	-8.55E-06	1.26E-05	-1.52E-06	-6.40E-07	5.64E-06	6.05E-05	1.77E-06
0.347	-1.40E-05	-0.000100858	-6.53E-05	0.00028381	-3.69E-05	-3.87E-05	-2.58E-05	-9.45E-06	1.36E-05	-1.59E-06	-2.36E-06	-3.25E-06	5.41E-05	1.49E-06
0.348	3.18E-05	-9.84E-05	-5.74E-05	0.000271625	-3.65E-05	-3.74E-05	-2.55E-05	-9.84E-06	1.36E-05	-1.57E-06	-3.84E-06	-1.92E-05	3.58E-05	1.50E-06
0.349	6.89E-05	-0.000121095	-5.76E-05	0.000265793	-3.63E-05	-3.64E-05	-2.55E-05	-1.05E-05	1.33E-05	-1.64E-06	-3.38E-06	-3.90E-05	1.29E-05	7.43E-07
0.35	7.75E-05	-0.000154496	-6.18E-05	0.000265284	-3.59E-05	-3.68E-05	-2.57E-05	-1.16E-05	1.32E-05	-5.94E-07	-1.85E-06	-5.46E-05	-2.98E-06	-1.27E-06
0.351	6.10E-05	-0.000180834	-6.47E-05	0.000263344	-3.60E-05	-3.84E-05	-2.53E-05	-1.17E-05	1.28E-05	2.43E-06	-1.07E-06	-6.35E-05	-7.78E-06	-4.14E-06
0.352	2.27E-05	-0.00019377	-6.47E-05	0.000253062	-3.62E-05	-3.86E-05	-2.50E-05	-1.04E-05	1.23E-05	5.46E-06	-9.58E-07	-6.84E-05	-8.83E-06	-7.16E-06
0.353	-2.95E-05	-0.00019457	-6.73E-05	0.000239834	-3.67E-05	-3.74E-05	-2.58E-05	-9.99E-06	1.24E-05	6.09E-06	-4.95E-07	-7.12E-05	-1.34E-05	-7.86E-06
0.354	-6.84E-05	-0.000188785	-7.51E-05	0.000228375	-3.74E-05	-3.61E-05	-2.66E-05	-1.15E-05	1.26E-05	4.86E-06	-2.56E-07	-7.16E-05	-2.03E-05	-5.60E-06
0.355	-6.09E-05	-0.000179867	-8.14E-05	0.000223352	-3.84E-05	-3.53E-05	-2.76E-05	-1.28E-05	1.25E-05	3.10E-06	-1.26E-06	-6.93E-05	-2.41E-05	-2.40E-06
0.356	-9.86E-06	-0.000165183	-7.79E-05	0.000223778	-3.97E-05	-3.52E-05	-2.87E-05	-1.37E-05	1.20E-05	1.98E-06	-2.89E-06	-6.60E-05	-2.21E-05	5.81E-07
0.357	3.05E-05	-0.000145519	-6.73E-05	0.000221418	-4.01E-05	-3.49E-05	-2.90E-05	-1.47E-05	1.06E-05	1.68E-06	-4.31E-06	-6.32E-05	-1.66E-05	3.25E-06
0.358	1.07E-05	-0.000129153	-5.67E-05	0.00021052	-3.87E-05	-3.36E-05	-2.84E-05	-1.38E-05	9.52E-06	2.27E-06	-5.18E-06	-6.07E-05	-9.39E-06	4.32E-06
0.359	-6.86E-05	-0.000116167	-5.18E-05	0.000189046	-3.67E-05	-3.25E-05	-2.77E-05	-1.21E-05	9.68E-06	3.47E-06	-4.99E-06	-5.81E-05	1.08E-06	5.18E-06
0.36	-0.00017489	-9.07E-05	-5.37E-05	0.000154748	-3.68E-05	-3.24E-05	-2.71E-05	-1.12E-05	1.03E-05	3.49E-06	-4.05E-06	-5.60E-05	1.58E-05	7.92E-06
0.361	-0.000271926	-5.82E-05	-5.88E-05	0.000118076	-3.83E-05	-3.34E-05	-2.67E-05	-1.18E-05	9.82E-06	2.39E-06	-3.10E-06	-5.45E-05	2.96E-05	1.03E-05
0.362	-0.000328803	-4.88E-05	-6.43E-05	8.86E-05	-3.98E-05	-3.25E-05	-2.75E-05	-1.47E-05	8.17E-06	1.27E-06	-2.45E-06	-5.17E-05	3.49E-05	1.12E-05
0.363	-0.000316463	-7.21E-05	-7.02E-05	6.29E-05	-4.03E-05	-3.04E-05	-2.88E-05	-1.59E-05	7.15E-06	-8.18E-08	-1.87E-06	-4.83E-05	3.15E-05	1.20E-05
0.364	-0.000262309	-0.000106774	-7.53E-05	4.15E-05	-3.91E-05	-2.98E-05	-2.89E-05	-1.49E-05	6.13E-06	-9.82E-07	-2.06E-06	-4.42E-05	2.62E-05	1.40E-05
0.365	-0.000220586	-0.000124298	-7.79E-05	3.36E-05	-3.77E-05	-3.03E-05	-2.91E-05	-1.49E-05	4.94E-06	-1.40E-06	-3.89E-06	-3.83E-05	2.25E-05	1.75E-05
0.366	-0.000188555	-0.000112698	-7.84E-05	5.26E-05	-3.76E-05	-3.13E-05	-2.96E-05	-1.52E-05	3.93E-06	-2.24E-06	-5.28E-06	-3.15E-05	2.02E-05	2.10E-05
0.367	-0.000151783	-8.87E-05	-7.45E-05	8.97E-05	-3.90E-05	-3.16E-05	-2.86E-05	-1.48E-05	2.98E-06	-3.50E-06	-4.64E-06	-2.47E-05	1.93E-05	2.40E-05
0.368	-0.000105436	-7.72E-05	-6.89E-05	0.000116416	-3.99E-05	-3.19E-05	-2.76E-05	-1.41E-05	1.74E-06	-4.99E-06	-3.38E-06	-1.84E-05	1.90E-05	2.72E-05
0.369	-5.26E-05	-6.86E-05	-6.65E-05	0.000111728	-3.92E-05	-3.16E-05	-2.72E-05	-1.35E-05	3.34E-07	-5.34E-06	-2.97E-06	-1.23E-05	2.19E-05	2.97E-05
0.37	2.94E-06	-3.36E-05	-7.04E-05	8.03E-05	-3.83E-05	-3.12E-05	-2.72E-05	-1.46E-05	-7.95E-07	-4.29E-06	-3.68E-06	-5.88E-06	2.89E-05	2.95E-05
0.371	5.57E-05	1.87E-05	-7.93E-05	4.19E-05	-3.88E-05	-3.00E-05	-2.73E-05	-1.61E-05	-1.20E-06	-2.85E-06	-4.43E-06	7.31E-07	3.53E-05	2.76E-05
0.372	8.98E-05	4.44E-05	-8.56E-05	1.46E-05	-3.93E-05	-2.82E-05	-2.77E-05	-1.73E-05	-9.43E-07	-1.91E-06	-4.59E-06	7.16E-06	3.66E-05	2.71E-05
0.373	9.26E-05	1.96E-05	-8.52E-05	2.86E-06	-3.93E-05	-2.73E-05	-2.83E-05	-1.78E-05	-1.50E-06	-2.02E-06	-4.52E-06	1.30E-05	3.22E-05	2.89E-05
0.374	6.56E-05	-1.66E-05	-8.24E-05	3.41E-07	-3.92E-05	-2.79E-05	-2.82E-05	-1.73E-05	-3.27E-06	-2.84E-06	-4.77E-06	1.83E-05	2.57E-05	3.15E-05
0.375	2.87E-05	7.70E-06	-8.25E-05	-2.13E-06	-3.90E-05	-2.92E-05	-2.75E-05	-1.62E-05	-5.41E-06	-3.80E-06	-4.91E-06	2.32E-05	2.08E-05	3.11E-05
0.376	2.04E-06	9.10E-05	-8.47E-05	-7.43E-06	-3.92E-05	-3.05E-05	-2.72E-05	-1.55E-05	-6.72E-06	-4.57E-06	-5.01E-06	2.80E-05	2.18E-05	2.66E-05
0.377	-1.49E-05	0.00014176	-8.70E-05	-1.70E-05	-4.06E-05	-3.13E-05	-2.73E-05	-1.54E-05	-7.72E-06	-4.69E-06	-5.49E-06	3.18E-05	3.03E-05	2.06E-05
0.378	-3.88E-05	0.000109606	-9.06E-05	-3.04E-05	-4.25E-05	-3.17E-05	-2.74E-05	-1.56E-05	-8.88E-06	-3.98E-06	-5.65E-06	3.45E-05	4.39E-05	1.54E-05
0.379	-7.29E-05	4.11E-05	-9.67E-05	-4.55E-05	-4.28E-05	-3.29E-05	-2.75E-05	-1.53E-05	-9.96E-06	-3.18E-06	-5.21E-06	3.71E-05	5.54E-05	1.05E-05
0.38	-8.69E-05	-1.21E-05	-0.000103711	-6.05E-05	-4.21E-05	-3.39E-05	-2.75E-05	-1.45E-05	-1.03E-05	-2.96E-06	-4.76E-06	4.06E-05	5.83E-05	5.19E-06
0.381	-4.07E-05	-4.94E-05	-0.000108649	-7.57E-05	-4.13E-05	-3.34E-05	-2.68E-05	-1.36E-05	-9.76E-06	-2.92E-06	-4.72E-06	4.43E-05	5.57E-05	8.03E-07
0.382	5.19E-05	-8.22E-05	-0.000110637	-9.13E-05	-3.97E-05	-3.15E-05	-2.60E-05	-1.34E-05	-8.99E-06	-2.68E-06	-4.53E-06	4.68E-05	6.11E-05	-8.98E-07
0.383	0.000114285	-0.000111943	-0.000111764	-0.000104692	-3.73E-05	-2.93E-05	-2.65E-05	-1.39E-05	-9.31E-06	-3.16E-06	-4.16E-06	4.77E-05	7.88E-05	-6.29E-07
0.384	0.000105838	-0.000138611	-0.00011446	-0.00011263	-3.58E-05	-2.75E-05	-2.71E-05	-1.32E-05	-1.03E-05	-4.43E-06	-3.46E-06	4.82E-05	9.22E-05	-1.67E-08
0.385	5.89E-05	-0.000154345	-0.000117602	-0.000116636	-3.54E-05	-2.70E-05	-2.72E-05	-1.18E-05	-1.05E-05	-4.90E-06	-3.13E-06	4.95E-05	7.63E-05	-9.54E-08
0.386	9.57E-06	-0.000135588	-0.000120207	-0.000122618	-3.62E-05	-2.85E-05	-2.73E-05	-1.07E-05	-1.03E-05	-3.36E-06	-3.16E-06	5.20E-05	2.69E-05	-2.61E-06
0.387	-3.02E-05	-8.65E-05	-0.000124389	-0.000132081	-3.73E-05	-3.18E-05	-2.84E-05	-9.24E-06	-1.06E-05	5.17E-07	-1.61E-06	5.44E-05	-2.27E-05	-8.82E-06
0.388	-5.74E-05	-7.49E-05	-0.000127455	-0.000136244	-3.80E-05	-3.48E-05	-3.08E-05	-9.39E-06	-1.16E-05	4.57E-06	7.69E-07	5.56E-05	-4.13E-05	-1.67E-05
0.389	-6.81E-05	-0.000123909	-0.000126498	-0.000129352	-3.81E-05	-3.71E-05	-3.29E-05	-1.03E-05	-1.33E-05	7.24E-06	2.41E-06	5.64E-05	-4.16E-05	-2.07E-05
0.39	-6.90E-05	-0.000161597	-0.000125728	-0.000118427	-3.77E-05	-4.04E-05	-3.32E-05	-1.07E-05	-1.58E-05	8.91E-06	2.68E-06	5.71E-05	-4.51E-05	-2.07E-05
0.391	-7.64E-05	-0.000144481	-0.000125847	-0.000110319	-3.66E-05	-4.39E-05	-3.14E-05	-1.15E-05	-1.82E-05	9.60E-06	9.72E-07	5.62E-05	-5.11E-05	-2.06E-05
0.392	-9.36E-05	-0.000108815	-0.000121048	-0.000106488	-3.55E-05	-4.43E-05	-2.94E-05	-1.19E-05	-1.87E-05	9.11E-06	-1.94E-06	5.45E-05	-5.41E-05	-1.93E-05
0.393	-9.62E-05	-9.13E-05	-0.000110718	-0.00010532	-3.56E-05	-4.25E-05	-2.85E-05	-1.17E-05	-1.81E-05	7.61E-06	-4.28E-06	5.33E-05	-5.01E-05	-1.65E-05
0.394	-6.38E-05	-6.10E-05	-9.88E-05	-0.000103518	-3.71E-05	-4.20E-05	-2.73E-05	-9.92E-06	-1.85E-05	6.30E-06	-5.19E-06	5.23E-05	-4.22E-05	-1.42E-05
0.395	-1.37E-05	3.26E-05	-8.74E-05	-9.98E-05	-3.85E-05	-4.13E-05	-2.61E-05	-8.59E-06	-1.93E-05	5.95E-06	-5.99E-06	5.13E-05	-3.79E-05	-1.56E-05
0.396	2.26E-05	0.000182453	-8.00E-05	-9.80E-05	-3.83E-05	-3.89E-05	-2.53E-05	-7.36E-06	-1.92E-05	6.53E-06	-7.27E-06	5.01E-05	-4.05E-05	-2.06E-05
0.397	2.83E-05	0.000285283	-7.69E-05	-0.000100224	-3.74E-05	-3.63E-05	-2.49E-05	-6.76E-06	-1.90E-05	7.59E-06	-7.57E-06	4.82E-05	-4.77E-05	-2.70E-05
0.398	7.38E-06	0.000270261	-7.79E-05	-0.000105799	-3.68E-05	-3.54E-05	-2.50E-05	-7.31E-06	-1.91E-05	9.29E-06	-5.72E-06	4.54E-05	-5.67E-05	-3.51E-05
0.399	-1.93E-05	0.000186177	-8.22E-05	-0.000111029	-3.66E-05	-3.53E-05	-2.57E-05	-7.92E-06	-1.92E-05	1.13E-05	-1.96E-06	4.22E-05	-6.43E-05	-4.39E-05
0.4	-2.90E-05	0.000100298	-8.73E-05	-0.000112683	-3.64E-05	-3.56E-05	-2.65E-05	-8.16E-06	-1.88E-05	1.30E-05	3.04E-06	3.90E-05	-6.37E-05	-4.87E-05
0.401	-1.61E-05	3.74E-05	-9.29E-05	-0.000110538	-3.58E-05	-3.65E-05	-2.69E-05	-7.47E-06	-1.77E-05	1.44E-05	7.54E-06	3.66E-05	-4.90E-05	-4.78E-05
0.402	8.29E-06	-9.28E-06	-9.83E-05	-0.000106977	-3.54E-05	-3.81E-05	-2.74E-05	-6.57E-06	-1.65E-05	1.55E-05	1.01E-05	3.55E-05	-1.97E-05	-4.67E-05
0.403	2.84E-05	-4.04E-05	-0.000103504	-0.000103551	-3.60E-05	-4.06E-05	-2.74E-05	-5.98E-06	-1.63E-05	1.59E-05	1.07E-05	3.48E-05	1.63E-05	-5.05E-05
0.404	3.54E-05	-5.73E-05	-0.000108255	-0.000100455	-3.67E-05	-4.39E-05	-2.74E-05	-6.90E-06	-1.79E-05	1.54E-05	9.57E-06	3.36E-05	4.67E-05	-5.82E-05
0.405	3.36E-05	-6.42E-05	-0.000111696	-9.72E-05	-3.62E-05	-4.61E-05	-2.77E-05	-8.56E-06	-2.01E-05	1.43E-05	7.14E-06	3.14E-05	6.12E-05	-6.54E-05
0.406	3.27E-05	-7.08E-05	-0.00011232	-9.23E-05	-3.40E-05	-4.63E-05	-2.82E-05	-1.01E-05	-2.14E-05	1.24E-05	4.06E-06	2.94E-05	5.74E-05	-7.16E-05
0.407	3.49E-05	-8.48E-05	-0.000110393	-8.62E-05	-3.19E-05	-4.55E-05	-2.80E-05	-1.06E-05	-2.16E-05	1.03E-05	1.77E-06	2.78E-05	3.49E-05	-7.98E-05
0.408	3.75E-05	-0.000104538	-0.000107617	-7.95E-05	-3.11E-05	-4.36E-05	-2.63E-05	-1.10E-05	-2.15E-05	9.33E-06	2.31E-07	2.60E-05	-7.08E-06	-9.14E-05
0.409	3.75E-05	-0.000116722	-0.000105068	-7.14E-05	-3.23E-05	-4.06E-05	-2.47E-05	-1.03E-05	-2.14E-05	9.69E-06	-1.01E-06	2.30E-05	-6.16E-05	-0.000103479
0.41	3.43E-05	-0.000110842	-0.000101528	-6.08E-05	-3.39E-05	-3.79E-05	-2.45E-05	-8.78E-06	-2.09E-05	9.16E-06	-1.20E-06	1.98E-05	-0.000112511	-0.000112925
0.411	2.86E-05	-9.58E-05	-9.77E-05	-4.98E-05	-3.37E-05	-3.70E-05	-2.27E-05	-8.14E-06	-2.05E-05	6.78E-06	-3.89E-07	1.76E-05	-0.000149401	-0.000117367
0.412	1.88E-05	-8.52E-05	-9.65E-05	-4.29E-05	-3.20E-05	-3.60E-05	-1.98E-05	-9.25E-06	-2.02E-05	3.60E-06	1.33E-07	1.66E-05	-0.000172686	-0.000116613
0.413	5.78E-06	-7.97E-05	-9.68E-05	-4.10E-05	-3.01E-05	-3.25E-05	-1.91E-05	-1.02E-05	-1.92E-05	2.02E-06	-7.40E-07	1.45E-05	-0.000185448	-0.000112876
0.414	-6.77E-06	-7.12E-05	-9.63E-05	-4.13E-05	-2.92E-05	-2.91E-05	-1.90E-05	-1.08E-05	-1.76E-05	2.37E-06	-1.20E-06	1.08E-05	-0.000186773	-0.000106073
0.415	-1.34E-05	-6.19E-05	-9.52E-05	-4.03E-05	-2.95E-05	-2.83E-05	-1.78E-05	-1.24E-05	-1.61E-05	2.03E-06	2.59E-08	7.57E-06	-0.000175593	-9.69E-05
0.416	-1.33E-05	-5.59E-05	-9.32E-05	-3.65E-05	-3.08E-05	-2.96E-05	-1.56E-05	-1.32E-05	-1.49E-05	8.59E-07	7.38E-07	5.55E-06	-0.000153952	-8.66E-05
0.417	-1.15E-05	-5.41E-05	-9.11E-05	-3.35E-05	-3.24E-05	-2.95E-05	-1.52E-05	-1.35E-05	-1.41E-05	-3.86E-07	3.43E-07	3.22E-06	-0.000124092	-7.49E-05
0.418	-1.17E-05	-5.41E-05	-9.06E-05	-3.32E-05	-3.32E-05	-2.72E-05	-1.63E-05	-1.29E-05	-1.35E-05	-2.26E-06	-6.01E-07	2.61E-07	-9.07E-05	-6.28E-05
0.419	-1.54E-05	-5.40E-05	-9.09E-05	-3.27E-05	-3.33E-05	-2.59E-05	-1.62E-05	-1.12E-05	-1.27E-05	-4.01E-06	-1.76E-06	-2.30E-06	-6.05E-05	-5.05E-05
0.42	-2.04E-05	-5.45E-05	-9.14E-05	-3.05E-05	-3.41E-05	-2.69E-05	-1.53E-05	-1.04E-05	-1.27E-05	-4.58E-06	-2.14E-06	-4.97E-06	-3.58E-05	-3.91E-05
0.421	-2.33E-05	-5.59E-05	-9.08E-05	-2.82E-05	-3.57E-05	-2.85E-05	-1.43E-05	-1.15E-05	-1.36E-05	-4.17E-06	-2.12E-06	-7.39E-06	-1.57E-05	-3.04E-05
0.422	-2.26E-05	-5.63E-05	-8.96E-05	-2.72E-05	-3.74E-05	-2.93E-05	-1.41E-05	-1.32E-05	-1.46E-05	-3.73E-06	-2.59E-06	-8.55E-06	-4.18E-07	-2.43E-05
0.423	-2.29E-05	-5.61E-05	-8.91E-05	-2.80E-05	-3.78E-05	-2.94E-05	-1.37E-05	-1.36E-05	-1.53E-05	-4.21E-06	-3.59E-06	-8.94E-06	8.50E-06	-2.00E-05
0.424	-2.92E-05	-5.62E-05	-8.93E-05	-2.89E-05	-3.76E-05	-2.87E-05	-1.29E-05	-1.28E-05	-1.49E-05	-5.73E-06	-4.59E-06	-9.14E-06	8.50E-06	-1.72E-05
0.425	-4.00E-05	-5.56E-05	-8.98E-05	-2.88E-05	-3.76E-05	-2.89E-05	-1.23E-05	-1.23E-05	-1.45E-05	-7.22E-06	-5.01E-06	-9.94E-06	1.42E-06	-1.58E-05
0.426	-4.72E-05	-5.53E-05	-9.02E-05	-2.86E-05	-3.70E-05	-2.93E-05	-1.20E-05	-1.30E-05	-1.44E-05	-8.37E-06	-4.88E-06	-1.11E-05	-7.63E-06	-1.46E-05
0.427	-4.24E-05	-5.64E-05	-8.98E-05	-2.89E-05	-3.50E-05	-2.88E-05	-1.18E-05	-1.43E-05	-1.46E-05	-9.28E-06	-4.64E-06	-1.14E-05	-1.54E-05	-1.34E-05
0.428	-2.74E-05	-5.77E-05	-8.97E-05	-2.90E-05	-3.31E-05	-2.71E-05	-1.21E-05	-1.46E-05	-1.52E-05	-9.89E-06	-4.65E-06	-1.10E-05	-2.17E-05	-1.24E-05
0.429	-1.22E-05	-5.95E-05	-9.13E-05	-2.90E-05	-3.21E-05	-2.60E-05	-1.38E-05	-1.39E-05	-1.58E-05	-1.04E-05	-4.47E-06	-1.11E-05	-2.62E-05	-1.13E-05
0.43	-5.80E-06	-6.02E-05	-9.38E-05	-2.88E-05	-3.12E-05	-2.59E-05	-1.64E-05	-1.20E-05	-1.62E-05	-1.08E-05	-4.07E-06	-1.22E-05	-2.73E-05	-8.12E-06
0.431	-7.82E-06	-5.89E-05	-9.41E-05	-2.86E-05	-3.01E-05	-2.55E-05	-1.77E-05	-1.06E-05	-1.64E-05	-1.11E-05	-4.02E-06	-1.30E-05	-2.48E-05	-2.72E-06
0.432	-1.41E-05	-5.61E-05	-9.24E-05	-2.86E-05	-2.92E-05	-2.51E-05	-1.71E-05	-9.85E-06	-1.64E-05	-1.13E-05	-4.15E-06	-1.35E-05	-1.97E-05	2.85E-06
0.433	-2.15E-05	-5.32E-05	-9.07E-05	-2.88E-05	-2.84E-05	-2.49E-05	-1.60E-05	-9.29E-06	-1.64E-05	-1.21E-05	-3.98E-06	-1.43E-05	-1.25E-05	7.24E-06
0.434	-2.99E-05	-5.22E-05	-8.89E-05	-2.87E-05	-2.87E-05	-2.45E-05	-1.57E-05	-8.64E-06	-1.63E-05	-1.26E-05	-3.69E-06	-1.52E-05	-3.14E-06	1.13E-05
0.435	-3.94E-05	-5.33E-05	-8.83E-05	-2.96E-05	-3.01E-05	-2.41E-05	-1.67E-05	-8.55E-06	-1.63E-05	-1.15E-05	-3.92E-06	-1.55E-05	8.21E-06	1.64E-05
0.436	-4.55E-05	-5.42E-05	-8.94E-05	-3.13E-05	-3.10E-05	-2.35E-05	-1.74E-05	-9.15E-06	-1.67E-05	-9.30E-06	-4.53E-06	-1.48E-05	2.09E-05	2.33E-05
0.437	-4.43E-05	-5.44E-05	-9.08E-05	-3.20E-05	-3.20E-05	-2.36E-05	-1.79E-05	-1.04E-05	-1.69E-05	-8.13E-06	-4.67E-06	-1.37E-05	3.60E-05	2.95E-05
0.438	-3.95E-05	-5.53E-05	-9.15E-05	-3.16E-05	-3.32E-05	-2.53E-05	-1.80E-05	-1.18E-05	-1.71E-05	-8.23E-06	-4.35E-06	-1.33E-05	5.68E-05	3.27E-05
0.439	-3.62E-05	-5.74E-05	-9.19E-05	-3.13E-05	-3.31E-05	-2.72E-05	-1.76E-05	-1.19E-05	-1.75E-05	-8.99E-06	-3.98E-06	-1.32E-05	8.16E-05	3.49E-05
0.44	-3.46E-05	-5.98E-05	-9.27E-05	-3.11E-05	-3.27E-05	-2.84E-05	-1.98E-05	-1.05E-05	-1.74E-05	-9.20E-06	-3.64E-06	-1.19E-05	0.000103935	3.73E-05
0.441	-3.53E-05	-6.18E-05	-9.44E-05	-3.18E-05	-3.35E-05	-3.02E-05	-2.33E-05	-1.02E-05	-1.77E-05	-7.50E-06	-3.40E-06	-1.01E-05	0.000115449	4.05E-05
0.442	-3.84E-05	-6.36E-05	-9.53E-05	-3.32E-05	-3.48E-05	-3.30E-05	-2.48E-05	-1.09E-05	-1.84E-05	-5.52E-06	-2.77E-06	-9.24E-06	0.00011025	4.28E-05
0.443	-4.26E-05	-6.48E-05	-9.66E-05	-3.36E-05	-3.62E-05	-3.53E-05	-2.56E-05	-1.08E-05	-1.88E-05	-5.06E-06	-2.28E-06	-8.98E-06	9.30E-05	4.33E-05
0.444	-4.85E-05	-6.53E-05	-9.86E-05	-3.34E-05	-3.80E-05	-3.72E-05	-2.60E-05	-1.15E-05	-1.95E-05	-6.36E-06	-2.21E-06	-8.34E-06	7.40E-05	4.31E-05
0.445	-6.14E-05	-6.47E-05	-9.96E-05	-3.25E-05	-3.98E-05	-3.79E-05	-2.64E-05	-1.16E-05	-2.06E-05	-8.05E-06	-1.90E-06	-7.32E-06	6.01E-05	4.37E-05
0.446	-7.91E-05	-6.31E-05	-0.000100205	-3.09E-05	-4.06E-05	-3.88E-05	-2.77E-05	-1.04E-05	-2.19E-05	-8.96E-06	-1.70E-06	-7.45E-06	5.20E-05	4.41E-05
0.447	-8.85E-05	-5.98E-05	-0.000102068	-3.22E-05	-4.10E-05	-4.02E-05	-2.84E-05	-9.86E-06	-2.25E-05	-9.46E-06	-2.28E-06	-9.38E-06	4.73E-05	4.14E-05
0.448	-8.17E-05	-5.43E-05	-0.000103325	-3.53E-05	-4.08E-05	-4.08E-05	-2.88E-05	-1.11E-05	-2.26E-05	-8.64E-06	-2.78E-06	-1.13E-05	5.01E-05	3.57E-05
0.449	-6.41E-05	-4.77E-05	-0.000100584	-3.69E-05	-4.06E-05	-4.12E-05	-3.00E-05	-1.24E-05	-2.23E-05	-6.61E-06	-2.66E-06	-1.23E-05	6.08E-05	2.95E-05
0.45	-4.63E-05	-4.24E-05	-9.48E-05	-3.68E-05	-4.05E-05	-4.20E-05	-3.23E-05	-1.30E-05	-2.19E-05	-5.44E-06	-2.51E-06	-1.26E-05	7.34E-05	2.42E-05
0.451	-3.61E-05	-3.92E-05	-8.68E-05	-3.66E-05	-3.97E-05	-4.29E-05	-3.35E-05	-1.42E-05	-2.17E-05	-5.59E-06	-2.57E-06	-1.32E-05	8.19E-05	2.06E-05
0.452	-3.24E-05	-3.69E-05	-7.84E-05	-3.68E-05	-3.90E-05	-4.36E-05	-3.29E-05	-1.51E-05	-2.20E-05	-6.42E-06	-2.73E-06	-1.50E-05	8.10E-05	1.77E-05
0.453	-2.64E-05	-3.38E-05	-7.33E-05	-3.71E-05	-3.78E-05	-4.38E-05	-3.15E-05	-1.47E-05	-2.25E-05	-7.56E-06	-2.73E-06	-1.79E-05	6.86E-05	1.36E-05
0.454	-4.97E-06	-3.01E-05	-7.32E-05	-3.68E-05	-3.66E-05	-4.34E-05	-3.00E-05	-1.33E-05	-2.31E-05	-8.94E-06	-2.19E-06	-2.08E-05	5.05E-05	7.59E-06
0.455	3.77E-05	-2.62E-05	-7.65E-05	-3.62E-05	-3.61E-05	-4.17E-05	-2.89E-05	-1.27E-05	-2.34E-05	-9.97E-06	-1.59E-06	-2.27E-05	3.76E-05	1.07E-06
0.456	8.67E-05	-2.31E-05	-8.07E-05	-3.81E-05	-3.51E-05	-3.92E-05	-2.90E-05	-1.32E-05	-2.31E-05	-1.06E-05	-1.92E-06	-2.41E-05	3.49E-05	-5.32E-06
0.457	0.000111307	-2.20E-05	-8.45E-05	-4.14E-05	-3.38E-05	-3.81E-05	-2.95E-05	-1.30E-05	-2.24E-05	-1.15E-05	-2.86E-06	-2.53E-05	4.19E-05	-1.23E-05
0.458	9.54E-05	-2.51E-05	-8.79E-05	-4.44E-05	-3.26E-05	-3.86E-05	-2.98E-05	-1.21E-05	-2.19E-05	-1.24E-05	-3.07E-06	-2.67E-05	5.66E-05	-2.05E-05
0.459	5.00E-05	-3.38E-05	-9.03E-05	-4.59E-05	-3.20E-05	-3.94E-05	-2.95E-05	-1.22E-05	-2.14E-05	-1.26E-05	-1.99E-06	-2.82E-05	7.34E-05	-2.93E-05
0.46	-1.31E-07	-4.49E-05	-9.11E-05	-4.63E-05	-3.21E-05	-3.92E-05	-2.89E-05	-1.33E-05	-2.00E-05	-1.36E-05	-5.33E-07	-2.89E-05	8.32E-05	-3.59E-05
0.461	-3.86E-05	-5.19E-05	-9.02E-05	-4.45E-05	-3.22E-05	-3.76E-05	-2.85E-05	-1.31E-05	-1.81E-05	-1.66E-05	1.44E-07	-2.88E-05	8.16E-05	-3.70E-05
0.462	-6.85E-05	-5.35E-05	-8.89E-05	-4.11E-05	-3.16E-05	-3.45E-05	-2.85E-05	-1.18E-05	-1.63E-05	-2.01E-05	-4.93E-07	-2.92E-05	7.16E-05	-3.23E-05
0.463	-9.94E-05	-5.20E-05	-8.76E-05	-3.81E-05	-3.07E-05	-3.22E-05	-2.83E-05	-1.08E-05	-1.51E-05	-2.18E-05	-1.17E-06	-3.00E-05	5.71E-05	-2.44E-05
0.464	-0.000130817	-5.00E-05	-8.58E-05	-3.58E-05	-2.98E-05	-3.17E-05	-2.76E-05	-1.13E-05	-1.44E-05	-2.14E-05	-1.23E-06	-3.03E-05	4.05E-05	-1.64E-05
0.465	-0.000155255	-5.02E-05	-8.34E-05	-3.43E-05	-3.02E-05	-3.24E-05	-2.63E-05	-1.10E-05	-1.34E-05	-1.95E-05	-1.80E-06	-2.91E-05	2.11E-05	-7.78E-06
0.466	-0.000164488	-5.32E-05	-8.27E-05	-3.54E-05	-3.29E-05	-3.23E-05	-2.39E-05	-9.99E-06	-1.20E-05	-1.70E-05	-3.29E-06	-2.77E-05	1.29E-06	3.42E-06
0.467	-0.0001514	-5.73E-05	-8.50E-05	-3.84E-05	-3.46E-05	-3.08E-05	-2.19E-05	-1.06E-05	-1.04E-05	-1.56E-05	-3.88E-06	-2.78E-05	-7.69E-06	1.73E-05
0.468	-0.000114467	-5.97E-05	-8.84E-05	-4.06E-05	-3.46E-05	-2.95E-05	-2.19E-05	-1.22E-05	-8.98E-06	-1.53E-05	-3.04E-06	-2.84E-05	-2.01E-06	2.92E-05
0.469	-6.49E-05	-5.68E-05	-9.05E-05	-4.06E-05	-3.46E-05	-3.00E-05	-2.26E-05	-1.33E-05	-9.21E-06	-1.57E-05	-2.23E-06	-2.96E-05	7.16E-06	3.50E-05
0.47	-2.72E-05	-4.77E-05	-8.96E-05	-3.73E-05	-3.47E-05	-3.09E-05	-2.32E-05	-1.26E-05	-9.14E-06	-1.65E-05	-1.74E-06	-3.19E-05	1.34E-05	3.79E-05
0.471	-1.18E-05	-3.82E-05	-8.86E-05	-3.35E-05	-3.55E-05	-3.01E-05	-2.36E-05	-1.18E-05	-8.09E-06	-1.72E-05	-2.37E-06	-3.33E-05	2.00E-05	4.07E-05
0.472	-1.19E-05	-3.38E-05	-8.98E-05	-3.22E-05	-3.68E-05	-3.01E-05	-2.36E-05	-1.26E-05	-7.55E-06	-1.60E-05	-3.73E-06	-3.30E-05	2.63E-05	4.08E-05
0.473	-1.48E-05	-3.49E-05	-9.15E-05	-3.11E-05	-3.78E-05	-3.11E-05	-2.44E-05	-1.30E-05	-8.28E-06	-1.26E-05	-4.27E-06	-3.13E-05	2.44E-05	3.82E-05
0.474	-1.63E-05	-3.91E-05	-9.25E-05	-2.86E-05	-3.81E-05	-3.19E-05	-2.60E-05	-1.16E-05	-8.94E-06	-9.63E-06	-3.53E-06	-3.02E-05	1.18E-05	3.27E-05
0.475	-1.73E-05	-4.38E-05	-9.16E-05	-2.69E-05	-3.84E-05	-3.25E-05	-2.72E-05	-1.04E-05	-8.49E-06	-8.65E-06	-1.81E-06	-3.12E-05	-4.04E-06	2.60E-05
0.476	-1.67E-05	-4.96E-05	-9.02E-05	-2.65E-05	-3.86E-05	-3.26E-05	-2.74E-05	-1.15E-05	-7.88E-06	-9.31E-06	-2.98E-07	-3.26E-05	-1.96E-05	2.00E-05
0.477	-1.59E-05	-5.70E-05	-9.03E-05	-2.77E-05	-3.87E-05	-3.23E-05	-2.67E-05	-1.15E-05	-7.54E-06	-9.68E-06	3.68E-07	-3.23E-05	-3.36E-05	1.48E-05
0.478	-1.55E-05	-6.62E-05	-9.17E-05	-2.84E-05	-3.91E-05	-3.26E-05	-2.67E-05	-1.02E-05	-7.57E-06	-9.42E-06	1.44E-07	-2.98E-05	-4.05E-05	8.50E-06
0.479	-1.63E-05	-7.89E-05	-9.38E-05	-2.88E-05	-3.95E-05	-3.40E-05	-2.75E-05	-9.60E-06	-8.53E-06	-9.49E-06	-4.17E-07	-2.67E-05	-3.26E-05	-8.48E-07
0.48	-1.77E-05	-9.63E-05	-9.73E-05	-3.13E-05	-4.03E-05	-3.51E-05	-2.86E-05	-1.06E-05	-1.04E-05	-9.86E-06	-4.43E-07	-2.44E-05	-8.26E-06	-1.24E-05
0.481	-1.84E-05	-0.000113192	-0.000100756	-3.79E-05	-4.08E-05	-3.62E-05	-2.88E-05	-1.30E-05	-1.21E-05	-8.96E-06	-1.35E-08	-2.31E-05	2.23E-05	-2.55E-05
0.482	-1.70E-05	-0.000122432	-0.000102969	-4.56E-05	-4.04E-05	-3.75E-05	-2.87E-05	-1.45E-05	-1.32E-05	-6.53E-06	-5.47E-08	-2.17E-05	4.46E-05	-3.90E-05
0.483	-1.59E-05	-0.000124982	-0.000104385	-5.17E-05	-3.99E-05	-3.85E-05	-2.93E-05	-1.42E-05	-1.31E-05	-4.34E-06	-6.11E-07	-2.08E-05	4.89E-05	-5.18E-05
0.484	-1.62E-05	-0.000121974	-0.000106515	-5.57E-05	-3.94E-05	-3.83E-05	-3.00E-05	-1.27E-05	-1.24E-05	-3.13E-06	-2.62E-07	-2.15E-05	3.66E-05	-6.31E-05
0.485	-1.58E-05	-0.000109089	-0.00010838	-5.91E-05	-3.82E-05	-3.74E-05	-3.00E-05	-1.17E-05	-1.17E-05	-2.40E-06	6.96E-07	-2.37E-05	1.52E-05	-7.28E-05
0.486	-1.45E-05	-8.64E-05	-0.000108989	-6.35E-05	-3.65E-05	-3.72E-05	-2.92E-05	-1.15E-05	-1.13E-05	-1.70E-06	6.50E-07	-2.56E-05	-9.22E-06	-7.98E-05
0.487	-1.29E-05	-6.42E-05	-0.00010826	-6.72E-05	-3.52E-05	-3.74E-05	-2.82E-05	-1.17E-05	-1.13E-05	-1.33E-06	1.03E-07	-2.68E-05	-3.37E-05	-8.38E-05
0.488	-1.07E-05	-5.34E-05	-0.000105636	-6.73E-05	-3.50E-05	-3.90E-05	-2.77E-05	-1.15E-05	-1.14E-05	-1.85E-06	4.34E-07	-2.84E-05	-5.20E-05	-8.55E-05
0.489	-1.03E-05	-5.41E-05	-0.000101346	-6.31E-05	-3.59E-05	-4.14E-05	-2.80E-05	-1.11E-05	-1.09E-05	-3.07E-06	1.01E-06	-3.15E-05	-5.79E-05	-8.63E-05
0.49	-1.18E-05	-5.70E-05	-9.74E-05	-5.61E-05	-3.75E-05	-4.27E-05	-2.79E-05	-1.08E-05	-1.02E-05	-3.58E-06	8.42E-07	-3.52E-05	-4.97E-05	-8.78E-05
0.491	-1.37E-05	-5.52E-05	-9.54E-05	-4.81E-05	-3.88E-05	-4.28E-05	-2.75E-05	-1.07E-05	-9.83E-06	-3.60E-06	8.21E-07	-3.76E-05	-3.10E-05	-8.91E-05
0.492	-1.51E-05	-5.19E-05	-9.48E-05	-4.27E-05	-3.90E-05	-4.08E-05	-2.70E-05	-1.08E-05	-9.70E-06	-3.21E-06	1.28E-06	-3.81E-05	-9.46E-06	-8.59E-05
0.493	-1.53E-05	-5.01E-05	-9.58E-05	-4.05E-05	-3.81E-05	-3.74E-05	-2.68E-05	-1.03E-05	-9.61E-06	-2.19E-06	1.74E-06	-3.65E-05	7.61E-06	-7.66E-05
0.494	-1.62E-05	-4.84E-05	-9.64E-05	-3.89E-05	-3.67E-05	-3.54E-05	-2.71E-05	-9.70E-06	-8.16E-06	-1.00E-06	2.41E-06	-3.29E-05	1.37E-05	-6.50E-05
0.495	-1.87E-05	-4.71E-05	-9.65E-05	-3.69E-05	-3.65E-05	-3.54E-05	-2.67E-05	-9.76E-06	-5.97E-06	-5.46E-07	2.78E-06	-2.88E-05	7.96E-06	-5.33E-05
0.496	-2.17E-05	-4.53E-05	-9.67E-05	-3.55E-05	-3.65E-05	-3.48E-05	-2.45E-05	-9.58E-06	-4.83E-06	-1.76E-06	2.48E-06	-2.53E-05	-4.42E-07	-4.10E-05
0.497	-2.17E-05	-4.29E-05	-9.64E-05	-3.62E-05	-3.55E-05	-3.25E-05	-2.29E-05	-9.30E-06	-4.88E-06	-3.13E-06	2.04E-06	-2.22E-05	-3.32E-06	-2.76E-05
0.498	-2.00E-05	-4.22E-05	-9.70E-05	-3.82E-05	-3.39E-05	-3.09E-05	-2.21E-05	-9.86E-06	-5.25E-06	-3.54E-06	1.15E-06	-1.91E-05	-2.37E-06	-1.57E-05
0.499	-2.02E-05	-4.31E-05	-9.85E-05	-4.03E-05	-3.33E-05	-3.11E-05	-2.21E-05	-1.14E-05	-5.40E-06	-2.70E-06	-1.53E-07	-1.65E-05	-9.35E-07	-8.19E-06
0.5	-2.14E-05	-4.32E-05	-9.96E-05	-4.15E-05	-3.40E-05	-3.16E-05	-2.36E-05	-1.35E-05	-5.30E-06	-5.52E-07	-8.40E-07	-1.52E-05	1.27E-06	-4.94E-06
0.501	-2.23E-05	-4.25E-05	-9.96E-05	-4.10E-05	-3.45E-05	-3.21E-05	-2.43E-05	-1.47E-05	-5.35E-06	1.87E-07	-1.02E-06	-1.65E-05	5.61E-06	-4.49E-06
0.502	-2.30E-05	-4.15E-05	-9.84E-05	-3.94E-05	-3.53E-05	-3.31E-05	-2.37E-05	-1.46E-05	-6.10E-06	-7.77E-07	-7.91E-07	-1.95E-05	1.12E-05	-4.00E-06
0.503	-2.37E-05	-4.08E-05	-9.78E-05	-3.72E-05	-3.58E-05	-3.30E-05	-2.26E-05	-1.43E-05	-7.01E-06	-8.82E-07	3.51E-08	-2.18E-05	1.76E-05	-9.71E-07
0.504	-2.36E-05	-4.05E-05	-9.88E-05	-3.60E-05	-3.44E-05	-3.23E-05	-2.22E-05	-1.39E-05	-8.00E-06	-2.32E-08	8.41E-07	-2.22E-05	2.28E-05	3.23E-06
0.505	-2.28E-05	-3.98E-05	-9.97E-05	-3.52E-05	-3.21E-05	-3.23E-05	-2.26E-05	-1.32E-05	-9.00E-06	-6.17E-07	1.51E-06	-2.14E-05	2.56E-05	6.20E-06
0.506	-2.16E-05	-3.96E-05	-9.91E-05	-3.36E-05	-3.14E-05	-3.27E-05	-2.32E-05	-1.30E-05	-9.78E-06	-2.98E-06	1.57E-06	-2.15E-05	2.78E-05	6.92E-06
0.507	-2.09E-05	-3.95E-05	-9.86E-05	-3.17E-05	-3.22E-05	-3.30E-05	-2.33E-05	-1.28E-05	-1.05E-05	-5.62E-06	9.95E-08	-2.33E-05	3.06E-05	6.25E-06
0.508	-2.12E-05	-3.89E-05	-9.83E-05	-3.04E-05	-3.34E-05	-3.32E-05	-2.25E-05	-1.26E-05	-1.10E-05	-7.43E-06	-2.50E-06	-2.49E-05	3.37E-05	6.57E-06
0.509	-2.14E-05	-3.78E-05	-9.80E-05	-3.12E-05	-3.41E-05	-3.28E-05	-2.27E-05	-1.18E-05	-1.10E-05	-7.43E-06	-4.35E-06	-2.53E-05	3.59E-05	8.83E-06
0.51	-2.11E-05	-3.73E-05	-9.83E-05	-3.44E-05	-3.40E-05	-3.19E-05	-2.34E-05	-1.11E-05	-1.10E-05	-6.05E-06	-5.02E-06	-2.50E-05	3.76E-05	1.05E-05
0.511	-2.09E-05	-3.86E-05	-9.93E-05	-3.84E-05	-3.37E-05	-3.10E-05	-2.35E-05	-1.04E-05	-1.14E-05	-4.51E-06	-5.44E-06	-2.45E-05	3.98E-05	9.67E-06
0.512	-2.14E-05	-4.15E-05	-0.000100162	-4.06E-05	-3.39E-05	-3.11E-05	-2.31E-05	-9.84E-06	-1.18E-05	-3.74E-06	-6.09E-06	-2.40E-05	4.25E-05	6.97E-06
0.513	-2.31E-05	-4.40E-05	-9.88E-05	-4.16E-05	-3.49E-05	-3.20E-05	-2.27E-05	-1.01E-05	-1.15E-05	-3.08E-06	-6.86E-06	-2.36E-05	4.29E-05	2.88E-06
0.514	-2.54E-05	-4.48E-05	-9.56E-05	-4.18E-05	-3.52E-05	-3.19E-05	-2.20E-05	-1.07E-05	-1.10E-05	-1.43E-06	-7.36E-06	-2.33E-05	3.95E-05	-1.53E-06
0.515	-2.67E-05	-4.50E-05	-9.21E-05	-4.08E-05	-3.47E-05	-3.07E-05	-2.15E-05	-1.07E-05	-1.11E-05	1.16E-06	-6.71E-06	-2.22E-05	3.34E-05	-2.92E-06
0.516	-2.71E-05	-4.61E-05	-9.08E-05	-3.89E-05	-3.36E-05	-3.00E-05	-2.12E-05	-9.73E-06	-1.14E-05	2.61E-06	-4.62E-06	-2.03E-05	2.58E-05	-1.67E-06
0.517	-2.62E-05	-4.72E-05	-9.13E-05	-3.76E-05	-3.22E-05	-3.06E-05	-2.17E-05	-8.88E-06	-1.18E-05	2.09E-06	-3.07E-06	-1.93E-05	1.60E-05	-1.84E-06
0.518	-2.47E-05	-4.76E-05	-9.11E-05	-3.71E-05	-3.03E-05	-3.22E-05	-2.40E-05	-9.80E-06	-1.20E-05	1.15E-06	-3.30E-06	-2.05E-05	2.28E-06	-4.97E-06
0.519	-2.48E-05	-4.83E-05	-9.11E-05	-3.66E-05	-3.00E-05	-3.30E-05	-2.60E-05	-1.06E-05	-1.23E-05	1.05E-06	-3.52E-06	-2.36E-05	-1.36E-05	-8.61E-06
0.52	-2.57E-05	-4.99E-05	-9.18E-05	-3.64E-05	-3.29E-05	-3.22E-05	-2.64E-05	-9.46E-06	-1.33E-05	1.22E-06	-2.71E-06	-2.56E-05	-2.66E-05	-1.24E-05
0.521	-2.48E-05	-5.04E-05	-9.23E-05	-3.64E-05	-3.43E-05	-3.16E-05	-2.59E-05	-8.26E-06	-1.37E-05	1.52E-06	-2.63E-06	-2.45E-05	-3.35E-05	-1.71E-05
0.522	-2.38E-05	-5.15E-05	-9.40E-05	-3.91E-05	-3.29E-05	-3.24E-05	-2.43E-05	-7.61E-06	-1.30E-05	2.42E-06	-3.24E-06	-2.08E-05	-3.59E-05	-1.84E-05
0.523	-2.40E-05	-5.27E-05	-9.47E-05	-4.53E-05	-3.18E-05	-3.30E-05	-2.16E-05	-7.10E-06	-1.19E-05	3.60E-06	-3.72E-06	-1.76E-05	-3.62E-05	-1.35E-05
0.524	-2.32E-05	-5.32E-05	-9.03E-05	-5.41E-05	-3.19E-05	-3.39E-05	-2.00E-05	-7.02E-06	-1.08E-05	4.40E-06	-4.47E-06	-1.65E-05	-3.63E-05	-5.52E-06
0.525	-2.17E-05	-5.58E-05	-8.00E-05	-6.53E-05	-3.26E-05	-3.53E-05	-2.08E-05	-7.07E-06	-1.04E-05	4.96E-06	-4.77E-06	-1.60E-05	-3.91E-05	2.51E-06
0.526	-2.13E-05	-5.88E-05	-6.64E-05	-7.81E-05	-3.28E-05	-3.54E-05	-2.09E-05	-7.28E-06	-1.06E-05	5.44E-06	-4.24E-06	-1.46E-05	-4.07E-05	1.06E-05
0.527	-2.10E-05	-5.93E-05	-5.20E-05	-8.90E-05	-3.19E-05	-3.54E-05	-2.01E-05	-8.18E-06	-1.08E-05	4.96E-06	-3.63E-06	-1.31E-05	-3.58E-05	1.92E-05
0.528	-2.07E-05	-5.84E-05	-4.48E-05	-9.70E-05	-3.06E-05	-3.54E-05	-1.83E-05	-8.63E-06	-1.07E-05	4.00E-06	-3.69E-06	-1.23E-05	-2.79E-05	2.84E-05
0.529	-2.02E-05	-5.85E-05	-5.11E-05	-0.000103153	-3.06E-05	-3.62E-05	-1.51E-05	-8.46E-06	-1.08E-05	4.24E-06	-4.31E-06	-1.15E-05	-2.43E-05	3.70E-05
0.53	-1.95E-05	-5.83E-05	-7.06E-05	-0.000107606	-3.11E-05	-3.58E-05	-1.31E-05	-8.39E-06	-1.12E-05	6.04E-06	-4.63E-06	-1.08E-05	-2.53E-05	4.24E-05
0.531	-1.92E-05	-5.76E-05	-0.000105931	-0.000108391	-3.18E-05	-3.44E-05	-1.50E-05	-8.20E-06	-1.16E-05	7.64E-06	-4.17E-06	-1.06E-05	-2.61E-05	4.20E-05
0.532	-1.92E-05	-5.55E-05	-0.000154785	-0.000103338	-3.24E-05	-3.47E-05	-2.82E-05	-7.69E-06	-1.21E-05	7.68E-06	-2.43E-06	-1.10E-05	-2.29E-05	3.65E-05
0.533	-1.75E-05	-5.11E-05	-0.000211846	-8.99E-05	-3.24E-05	-3.67E-05	-5.64E-05	-8.06E-06	-1.29E-05	7.14E-06	-6.34E-07	-1.16E-05	-1.28E-05	2.85E-05
0.534	-1.35E-05	-4.52E-05	-0.000270398	-6.48E-05	-3.20E-05	-3.79E-05	-8.55E-05	-9.15E-06	-1.42E-05	7.09E-06	1.76E-07	-1.16E-05	3.13E-06	2.07E-05
0.535	-8.26E-06	-3.83E-05	-0.00031822	-2.84E-05	-3.17E-05	-3.75E-05	-9.77E-05	-9.33E-06	-1.56E-05	7.76E-06	6.06E-07	-1.10E-05	1.82E-05	1.35E-05
0.536	-2.92E-06	-3.16E-05	-0.000345352	1.25E-05	-3.27E-05	-3.73E-05	-9.66E-05	-9.07E-06	-1.62E-05	9.34E-06	1.05E-06	-1.04E-05	2.34E-05	4.32E-06
0.537	-3.20E-07	-2.64E-05	-0.000355742	4.65E-05	-3.44E-05	-3.74E-05	-9.84E-05	-9.12E-06	-1.61E-05	1.17E-05	1.32E-06	-1.01E-05	1.64E-05	-6.69E-06
0.538	-1.37E-06	-2.37E-05	-0.000362354	6.97E-05	-3.58E-05	-3.82E-05	-0.000106888	-9.52E-06	-1.59E-05	1.35E-05	1.17E-06	-9.24E-06	3.09E-06	-1.67E-05
0.539	-4.93E-06	-2.26E-05	-0.000370359	8.60E-05	-3.57E-05	-3.89E-05	-0.000110621	-1.05E-05	-1.59E-05	1.34E-05	6.81E-07	-8.09E-06	-9.98E-06	-2.49E-05
0.54	-9.03E-06	-2.27E-05	-0.000366035	9.76E-05	-3.39E-05	-3.81E-05	-0.00010051	-1.17E-05	-1.60E-05	1.17E-05	5.00E-07	-7.54E-06	-1.85E-05	-3.26E-05
0.541	-1.33E-05	-2.35E-05	-0.000319688	0.000103143	-3.16E-05	-3.58E-05	-7.35E-05	-1.23E-05	-1.54E-05	9.56E-06	1.01E-06	-7.26E-06	-2.11E-05	-3.96E-05
0.542	-1.91E-05	-2.57E-05	-0.000191418	0.000101155	-3.02E-05	-3.31E-05	-3.23E-05	-1.18E-05	-1.44E-05	8.26E-06	1.46E-06	-6.51E-06	-1.89E-05	-4.31E-05
0.543	-2.80E-05	-3.06E-05	4.28E-05	9.15E-05	-3.01E-05	-3.00E-05	1.28E-05	-1.02E-05	-1.41E-05	8.14E-06	1.42E-06	-4.80E-06	-1.53E-05	-4.20E-05
0.544	-3.81E-05	-3.75E-05	0.00032013	7.45E-05	-3.08E-05	-2.75E-05	5.29E-05	-8.75E-06	-1.47E-05	8.54E-06	1.20E-07	-2.64E-06	-1.42E-05	-3.99E-05
0.545	-4.90E-05	-4.40E-05	0.000516824	5.15E-05	-3.10E-05	-2.68E-05	8.37E-05	-8.94E-06	-1.62E-05	8.63E-06	-1.20E-06	-1.68E-06	-1.52E-05	-4.09E-05
0.546	-6.09E-05	-5.02E-05	0.000576011	2.10E-05	-3.06E-05	-2.76E-05	0.000103965	-1.04E-05	-1.85E-05	8.58E-06	-6.92E-07	-1.66E-06	-1.17E-05	-4.37E-05
0.547	-7.08E-05	-5.75E-05	0.000514247	-1.65E-05	-3.06E-05	-2.91E-05	0.000112315	-1.14E-05	-2.08E-05	8.20E-06	-2.18E-07	-1.39E-06	-5.13E-06	-4.24E-05
0.548	-7.65E-05	-6.54E-05	0.000373056	-5.17E-05	-3.13E-05	-3.04E-05	0.000109292	-1.14E-05	-2.20E-05	7.46E-06	-9.45E-07	-1.68E-07	-5.47E-06	-3.61E-05
0.549	-7.52E-05	-7.25E-05	0.000189054	-7.85E-05	-3.29E-05	-3.03E-05	9.93E-05	-1.09E-05	-2.24E-05	7.11E-06	-1.94E-06	2.40E-06	-1.90E-05	-2.99E-05
0.55	-6.60E-05	-7.80E-05	2.08E-05	-9.62E-05	-3.49E-05	-2.98E-05	8.59E-05	-1.09E-05	-2.30E-05	7.47E-06	-3.74E-06	5.55E-06	-3.95E-05	-2.69E-05
0.551	-5.37E-05	-8.16E-05	-7.67E-05	-0.000107033	-3.63E-05	-2.98E-05	6.95E-05	-1.27E-05	-2.30E-05	8.95E-06	-5.52E-06	8.87E-06	-5.51E-05	-2.56E-05
0.552	-4.31E-05	-8.34E-05	-0.00012435	-0.000112793	-3.73E-05	-2.91E-05	4.97E-05	-1.45E-05	-2.21E-05	1.13E-05	-5.86E-06	1.21E-05	-6.33E-05	-2.35E-05
0.553	-3.79E-05	-8.32E-05	-0.000153405	-0.000113726	-3.99E-05	-2.85E-05	3.06E-05	-1.37E-05	-2.07E-05	1.34E-05	-4.89E-06	1.55E-05	-6.82E-05	-2.21E-05
0.554	-3.81E-05	-8.07E-05	-0.000168966	-0.000111566	-4.39E-05	-2.77E-05	1.53E-05	-1.20E-05	-1.94E-05	1.44E-05	-3.65E-06	2.04E-05	-7.09E-05	-2.32E-05
0.555	-4.38E-05	-7.47E-05	-0.000167333	-0.000106805	-4.49E-05	-2.75E-05	3.86E-06	-1.07E-05	-1.85E-05	1.47E-05	-3.00E-06	2.63E-05	-6.84E-05	-2.67E-05
0.556	-5.07E-05	-6.83E-05	-0.00016157	-9.98E-05	-4.36E-05	-2.85E-05	-1.70E-06	-1.09E-05	-1.75E-05	1.43E-05	-2.11E-06	3.17E-05	-6.08E-05	-3.09E-05
0.557	-4.89E-05	-6.41E-05	-0.000160224	-8.98E-05	-4.28E-05	-3.02E-05	-1.14E-07	-1.18E-05	-1.64E-05	1.33E-05	-9.52E-07	3.61E-05	-5.25E-05	-3.44E-05
0.558	-3.65E-05	-6.27E-05	-0.000173164	-7.71E-05	-4.42E-05	-3.18E-05	5.09E-06	-1.18E-05	-1.56E-05	1.26E-05	-5.57E-07	3.85E-05	-4.62E-05	-3.66E-05
0.559	-2.17E-05	-6.26E-05	-0.000202892	-6.21E-05	-4.69E-05	-3.36E-05	4.60E-06	-1.18E-05	-1.53E-05	1.21E-05	-1.31E-06	3.89E-05	-4.20E-05	-3.72E-05
0.56	-1.35E-05	-6.11E-05	-0.000226283	-4.86E-05	-4.91E-05	-3.63E-05	-6.50E-06	-1.16E-05	-1.55E-05	1.12E-05	-1.87E-06	3.72E-05	-3.86E-05	-3.68E-05
0.561	-1.20E-05	-5.88E-05	-0.000224592	-3.99E-05	-4.99E-05	-3.93E-05	-2.18E-05	-1.15E-05	-1.57E-05	1.02E-05	-1.42E-06	3.44E-05	-3.52E-05	-3.65E-05
0.562	-1.32E-05	-5.62E-05	-0.000202268	-3.40E-05	-4.75E-05	-4.13E-05	-3.28E-05	-1.17E-05	-1.53E-05	9.37E-06	-4.76E-07	3.18E-05	-3.13E-05	-3.71E-05
0.563	-1.37E-05	-5.38E-05	-0.000170028	-2.86E-05	-4.37E-05	-4.33E-05	-3.70E-05	-1.22E-05	-1.43E-05	7.94E-06	-9.60E-08	3.03E-05	-2.70E-05	-3.75E-05
0.564	-1.53E-05	-5.18E-05	-0.00011289	-2.49E-05	-4.13E-05	-4.68E-05	-3.63E-05	-1.21E-05	-1.31E-05	5.94E-06	-9.01E-07	2.96E-05	-2.02E-05	-3.73E-05
0.565	-1.87E-05	-5.03E-05	-3.13E-05	-2.66E-05	-3.99E-05	-5.04E-05	-3.44E-05	-1.22E-05	-1.21E-05	4.68E-06	-2.05E-06	2.90E-05	-9.69E-06	-3.64E-05
0.566	-2.18E-05	-4.92E-05	2.17E-05	-3.24E-05	-3.86E-05	-5.16E-05	-3.45E-05	-1.28E-05	-1.16E-05	4.67E-06	-2.38E-06	2.82E-05	1.30E-06	-3.48E-05
0.567	-2.39E-05	-4.86E-05	-9.39E-06	-3.68E-05	-3.86E-05	-4.91E-05	-3.66E-05	-1.23E-05	-1.14E-05	5.23E-06	-1.85E-06	2.76E-05	9.43E-06	-3.27E-05
0.568	-2.57E-05	-4.76E-05	-9.57E-05	-3.60E-05	-3.86E-05	-4.46E-05	-3.91E-05	-1.02E-05	-1.12E-05	5.53E-06	-9.24E-07	2.75E-05	1.36E-05	-3.05E-05
0.569	-2.76E-05	-4.68E-05	-0.00015772	-3.36E-05	-3.71E-05	-4.06E-05	-4.04E-05	-9.42E-06	-1.14E-05	4.95E-06	-2.73E-07	2.78E-05	1.48E-05	-2.91E-05
0.57	-2.85E-05	-4.92E-05	-0.000176683	-3.63E-05	-3.57E-05	-3.78E-05	-3.97E-05	-1.04E-05	-1.20E-05	3.76E-06	-6.95E-07	2.76E-05	1.56E-05	-2.82E-05
0.571	-2.80E-05	-5.37E-05	-0.000212951	-4.72E-05	-3.48E-05	-3.55E-05	-3.72E-05	-9.97E-06	-1.24E-05	2.74E-06	-1.06E-06	2.69E-05	1.86E-05	-2.69E-05
0.572	-2.64E-05	-5.82E-05	-0.000275578	-6.11E-05	-3.42E-05	-3.34E-05	-3.53E-05	-1.02E-05	-1.24E-05	1.62E-06	-8.82E-07	2.64E-05	2.35E-05	-2.48E-05
0.573	-2.44E-05	-6.21E-05	-0.000289119	-7.25E-05	-3.44E-05	-3.29E-05	-3.47E-05	-1.15E-05	-1.22E-05	-5.57E-07	-1.15E-06	2.53E-05	2.72E-05	-2.25E-05
0.574	-2.38E-05	-6.44E-05	-0.000217056	-7.79E-05	-3.45E-05	-3.39E-05	-3.35E-05	-1.19E-05	-1.18E-05	-3.19E-06	-1.98E-06	2.28E-05	2.62E-05	-2.10E-05
0.575	-2.34E-05	-6.47E-05	-0.000122998	-7.66E-05	-3.36E-05	-3.40E-05	-3.21E-05	-1.27E-05	-1.15E-05	-4.16E-06	-2.28E-06	2.11E-05	1.96E-05	-2.08E-05
0.576	-2.15E-05	-6.30E-05	-7.60E-05	-7.17E-05	-3.24E-05	-3.32E-05	-3.28E-05	-1.38E-05	-1.14E-05	-2.84E-06	-1.79E-06	2.15E-05	1.07E-05	-2.01E-05
0.577	-1.98E-05	-6.02E-05	-4.76E-05	-6.49E-05	-3.11E-05	-3.27E-05	-3.40E-05	-1.43E-05	-1.16E-05	-1.16E-06	-2.14E-06	2.24E-05	4.98E-06	-1.88E-05
0.578	-1.89E-05	-5.68E-05	-6.13E-08	-5.59E-05	-3.08E-05	-3.31E-05	-3.49E-05	-1.49E-05	-1.09E-05	5.64E-07	-2.18E-06	2.32E-05	4.54E-06	-1.75E-05
0.579	-1.80E-05	-5.21E-05	2.65E-05	-4.60E-05	-3.11E-05	-3.32E-05	-3.61E-05	-1.49E-05	-8.62E-06	2.84E-06	-1.39E-06	2.43E-05	9.41E-06	-1.64E-05
0.58	-1.82E-05	-4.66E-05	7.00E-06	-3.96E-05	-3.14E-05	-3.39E-05	-3.63E-05	-1.42E-05	-6.25E-06	4.66E-06	-8.49E-07	2.50E-05	1.88E-05	-1.54E-05
0.581	-2.01E-05	-4.27E-05	-3.03E-05	-3.91E-05	-3.14E-05	-3.46E-05	-3.48E-05	-1.48E-05	-5.56E-06	5.68E-06	-1.21E-07	2.47E-05	3.03E-05	-1.42E-05
0.582	-2.20E-05	-4.26E-05	-5.69E-05	-4.49E-05	-3.04E-05	-3.30E-05	-3.18E-05	-1.50E-05	-6.64E-06	6.19E-06	-1.22E-07	2.33E-05	3.92E-05	-1.15E-05
0.583	-2.18E-05	-4.53E-05	-6.49E-05	-5.70E-05	-2.91E-05	-3.17E-05	-3.00E-05	-1.42E-05	-7.40E-06	6.76E-06	-6.32E-07	2.19E-05	4.33E-05	-7.73E-06
0.584	-1.87E-05	-4.78E-05	-6.26E-05	-7.29E-05	-2.91E-05	-3.22E-05	-3.17E-05	-1.39E-05	-7.40E-06	7.01E-06	-1.49E-06	2.18E-05	4.59E-05	-5.00E-06
0.585	-1.63E-05	-4.92E-05	-6.14E-05	-8.67E-05	-2.95E-05	-3.26E-05	-3.57E-05	-1.35E-05	-6.62E-06	7.12E-06	-2.49E-06	2.15E-05	4.88E-05	-3.35E-06
0.586	-1.75E-05	-4.98E-05	-6.90E-05	-9.13E-05	-3.03E-05	-3.26E-05	-4.04E-05	-1.28E-05	-5.49E-06	7.48E-06	-3.22E-06	2.02E-05	5.23E-05	-2.09E-06
0.587	-2.04E-05	-4.92E-05	-7.75E-05	-8.44E-05	-3.17E-05	-3.30E-05	-4.44E-05	-1.19E-05	-5.38E-06	8.02E-06	-3.90E-06	1.75E-05	5.60E-05	-2.02E-06
0.588	-2.17E-05	-4.75E-05	-7.81E-05	-7.07E-05	-3.34E-05	-3.31E-05	-4.66E-05	-1.12E-05	-6.34E-06	8.26E-06	-4.46E-06	1.47E-05	5.75E-05	-4.11E-06
0.589	-1.98E-05	-4.64E-05	-7.82E-05	-5.81E-05	-3.42E-05	-3.23E-05	-4.81E-05	-1.03E-05	-7.03E-06	7.39E-06	-4.51E-06	1.17E-05	5.37E-05	-7.29E-06
0.59	-1.59E-05	-4.78E-05	-9.68E-05	-5.00E-05	-3.48E-05	-3.09E-05	-5.02E-05	-9.89E-06	-7.00E-06	5.27E-06	-4.35E-06	5.16E-06	4.44E-05	-8.94E-06
0.591	-1.24E-05	-5.03E-05	-0.000135425	-4.48E-05	-3.50E-05	-2.94E-05	-5.12E-05	-1.03E-05	-6.64E-06	2.15E-06	-4.25E-06	-7.69E-06	3.06E-05	-7.75E-06
0.592	-1.10E-05	-5.07E-05	-0.000169068	-3.85E-05	-3.38E-05	-2.79E-05	-5.03E-05	-1.03E-05	-6.19E-06	-1.20E-06	-3.51E-06	-2.19E-05	1.40E-05	-5.13E-06
0.593	-1.06E-05	-4.86E-05	-0.000165656	-2.86E-05	-3.21E-05	-2.74E-05	-4.90E-05	-8.45E-06	-5.81E-06	-3.50E-06	-2.15E-06	-2.64E-05	-2.63E-06	-2.53E-06
0.594	-9.42E-06	-4.73E-05	-0.000128058	-1.60E-05	-3.13E-05	-2.82E-05	-4.78E-05	-5.92E-06	-5.76E-06	-3.47E-06	-1.09E-06	-1.81E-05	-1.54E-05	1.51E-07
0.595	-8.02E-06	-4.81E-05	-9.72E-05	-1.41E-06	-3.10E-05	-3.01E-05	-4.57E-05	-4.83E-06	-6.18E-06	-1.09E-06	-1.30E-06	-4.19E-06	-2.22E-05	1.82E-06
0.596	-8.44E-06	-4.78E-05	-0.000102913	1.70E-05	-3.09E-05	-3.18E-05	-4.29E-05	-5.85E-06	-7.26E-06	2.15E-06	-2.29E-06	7.96E-06	-2.31E-05	1.69E-06
0.597	-1.19E-05	-4.59E-05	-0.000146438	3.75E-05	-3.18E-05	-3.33E-05	-4.10E-05	-7.59E-06	-8.75E-06	4.42E-06	-3.42E-06	1.71E-05	-1.83E-05	1.09E-06
0.598	-1.75E-05	-4.36E-05	-0.000218539	5.35E-05	-3.37E-05	-3.47E-05	-3.90E-05	-8.89E-06	-1.00E-05	6.07E-06	-3.98E-06	2.34E-05	-7.02E-06	1.15E-06
0.599	-2.29E-05	-4.12E-05	-0.000292773	5.93E-05	-3.67E-05	-3.53E-05	-3.69E-05	-1.04E-05	-1.09E-05	7.91E-06	-4.22E-06	2.54E-05	8.20E-06	2.08E-06
0.6	-2.57E-05	-3.98E-05	-0.000343239	5.60E-05	-3.93E-05	-3.58E-05	-3.39E-05	-1.16E-05	-1.10E-05	8.75E-06	-4.19E-06	2.21E-05	2.27E-05	3.87E-06
0.601	-2.49E-05	-4.07E-05	-0.000379464	4.57E-05	-4.00E-05	-3.75E-05	-2.98E-05	-1.14E-05	-1.12E-05	8.18E-06	-3.61E-06	1.59E-05	3.44E-05	5.86E-06
0.602	-2.22E-05	-4.12E-05	-0.000414381	2.98E-05	-4.05E-05	-3.95E-05	-2.71E-05	-9.82E-06	-1.19E-05	8.30E-06	-2.75E-06	1.11E-05	4.37E-05	6.90E-06
0.603	-2.05E-05	-4.11E-05	-0.000433968	1.14E-05	-4.06E-05	-4.03E-05	-2.75E-05	-8.72E-06	-1.22E-05	8.67E-06	-2.20E-06	1.11E-05	5.20E-05	6.47E-06
0.604	-2.03E-05	-4.28E-05	-0.000412717	-5.03E-06	-3.95E-05	-3.89E-05	-3.41E-05	-8.38E-06	-1.17E-05	7.50E-06	-2.10E-06	1.61E-05	5.89E-05	5.68E-06
0.605	-2.00E-05	-4.51E-05	-0.000350179	-1.78E-05	-3.75E-05	-3.66E-05	-4.77E-05	-8.41E-06	-1.11E-05	6.36E-06	-2.11E-06	2.26E-05	6.39E-05	4.80E-06
0.606	-2.00E-05	-4.74E-05	-0.000241188	-2.74E-05	-3.47E-05	-3.59E-05	-6.51E-05	-8.44E-06	-1.15E-05	9.81E-06	-2.86E-06	2.82E-05	6.77E-05	3.93E-06
0.607	-1.91E-05	-5.00E-05	-8.31E-05	-3.47E-05	-3.31E-05	-3.61E-05	-8.14E-05	-8.48E-06	-1.30E-05	2.01E-05	-3.74E-06	3.24E-05	7.03E-05	3.97E-06
0.608	-1.74E-05	-5.14E-05	6.72E-05	-4.16E-05	-3.25E-05	-3.52E-05	-9.03E-05	-7.65E-06	-1.41E-05	3.42E-05	-3.79E-06	3.30E-05	7.19E-05	4.50E-06
0.609	-1.73E-05	-5.26E-05	0.000163409	-5.02E-05	-3.16E-05	-3.33E-05	-8.71E-05	-6.33E-06	-1.39E-05	4.73E-05	-3.35E-06	3.02E-05	7.12E-05	3.38E-06
0.61	-1.75E-05	-5.51E-05	0.000228375	-6.13E-05	-3.08E-05	-3.15E-05	-7.15E-05	-6.00E-06	-1.19E-05	5.61E-05	-2.51E-06	2.70E-05	6.79E-05	-9.94E-08
0.611	-1.81E-05	-5.92E-05	0.000304177	-7.24E-05	-3.08E-05	-3.04E-05	-4.73E-05	-6.87E-06	-1.01E-05	5.97E-05	-2.53E-06	2.64E-05	6.40E-05	-3.55E-06
0.612	-2.11E-05	-6.35E-05	0.000381118	-8.21E-05	-3.23E-05	-3.08E-05	-1.94E-05	-8.00E-06	-1.06E-05	5.90E-05	-3.13E-06	2.81E-05	6.12E-05	-4.49E-06
0.613	-2.58E-05	-6.71E-05	0.00042019	-9.05E-05	-3.42E-05	-3.13E-05	3.78E-06	-8.30E-06	-1.21E-05	5.68E-05	-3.42E-06	2.98E-05	5.95E-05	-3.39E-06
0.614	-2.87E-05	-6.83E-05	0.000408551	-9.55E-05	-3.46E-05	-3.15E-05	1.03E-05	-7.97E-06	-1.20E-05	5.34E-05	-3.77E-06	2.98E-05	5.84E-05	-2.34E-06
0.615	-2.91E-05	-6.65E-05	0.000366885	-9.54E-05	-3.33E-05	-3.09E-05	-7.12E-06	-7.71E-06	-1.06E-05	4.74E-05	-3.62E-06	2.68E-05	5.79E-05	-5.21E-07
0.616	-2.85E-05	-6.23E-05	0.000314541	-9.26E-05	-3.27E-05	-2.94E-05	-3.76E-05	-7.80E-06	-9.42E-06	3.75E-05	-2.65E-06	2.05E-05	5.72E-05	2.66E-06
0.617	-2.87E-05	-5.87E-05	0.000241815	-9.07E-05	-3.33E-05	-2.82E-05	-5.93E-05	-8.23E-06	-9.66E-06	2.20E-05	-1.26E-06	1.21E-05	5.56E-05	6.74E-06
0.618	-2.93E-05	-5.71E-05	0.000151921	-9.08E-05	-3.39E-05	-2.71E-05	-6.78E-05	-9.04E-06	-1.13E-05	1.26E-07	-6.08E-07	3.52E-06	5.26E-05	1.12E-05
0.619	-2.90E-05	-5.72E-05	4.55E-05	-8.98E-05	-3.34E-05	-2.68E-05	-8.13E-05	-9.31E-06	-1.21E-05	-2.99E-05	-3.18E-08	-3.43E-06	5.00E-05	1.65E-05
0.62	-2.67E-05	-5.73E-05	-9.46E-05	-8.59E-05	-3.23E-05	-2.78E-05	-0.000110147	-8.88E-06	-1.12E-05	-6.94E-05	1.38E-06	-1.07E-05	4.89E-05	2.22E-05
0.621	-2.39E-05	-5.71E-05	-0.000262498	-7.98E-05	-3.12E-05	-2.95E-05	-0.000139872	-8.95E-06	-1.05E-05	-0.000110151	3.07E-06	-2.17E-05	4.81E-05	2.57E-05
0.622	-2.32E-05	-5.69E-05	-0.000407855	-7.10E-05	-3.06E-05	-3.06E-05	-0.000157606	-9.30E-06	-1.13E-05	-0.000132686	3.59E-06	-3.25E-05	4.68E-05	2.42E-05
0.623	-2.40E-05	-5.51E-05	-0.000478706	-5.70E-05	-2.95E-05	-3.23E-05	-0.000165347	-8.39E-06	-1.29E-05	-0.000122973	2.30E-06	-3.50E-05	4.46E-05	1.84E-05
0.624	-2.46E-05	-5.12E-05	-0.000459014	-3.82E-05	-2.78E-05	-3.43E-05	-0.000161326	-7.07E-06	-1.42E-05	-8.75E-05	-1.63E-07	-2.81E-05	4.19E-05	1.33E-05
0.625	-2.50E-05	-4.66E-05	-0.000354882	-1.80E-05	-2.71E-05	-3.47E-05	-0.000137206	-6.76E-06	-1.44E-05	-4.69E-05	-1.88E-06	-1.75E-05	3.96E-05	1.18E-05
0.626	-2.63E-05	-4.48E-05	-0.00017443	-9.15E-07	-2.89E-05	-3.38E-05	-9.19E-05	-7.17E-06	-1.46E-05	-1.78E-05	-2.36E-06	-8.47E-06	3.76E-05	1.20E-05
0.627	-2.72E-05	-4.71E-05	2.68E-05	9.14E-06	-3.31E-05	-3.37E-05	-3.56E-05	-6.92E-06	-1.60E-05	-4.38E-06	-1.98E-06	-4.03E-06	3.60E-05	1.20E-05
0.628	-2.71E-05	-5.07E-05	0.000107173	1.27E-05	-3.77E-05	-3.52E-05	1.99E-05	-6.16E-06	-1.78E-05	-1.28E-06	-6.22E-07	-5.12E-06	3.53E-05	1.18E-05
0.629	-2.58E-05	-5.29E-05	3.73E-07	1.23E-05	-4.07E-05	-3.70E-05	7.41E-05	-5.78E-06	-1.89E-05	-2.80E-06	3.43E-07	-1.04E-05	3.36E-05	1.26E-05
0.63	-2.65E-05	-5.34E-05	-0.000168429	1.06E-05	-4.14E-05	-3.79E-05	0.000124635	-5.50E-06	-2.07E-05	-4.90E-06	-3.00E-07	-1.84E-05	3.09E-05	1.41E-05
0.631	-3.22E-05	-5.44E-05	-0.000185632	7.23E-06	-4.17E-05	-3.82E-05	0.000156789	-5.01E-06	-2.42E-05	-5.09E-06	-2.24E-06	-2.78E-05	2.90E-05	1.35E-05
0.632	-3.83E-05	-5.70E-05	-2.84E-05	-2.57E-06	-4.16E-05	-3.92E-05	0.000174745	-4.73E-06	-2.77E-05	-2.74E-06	-2.58E-06	-3.11E-05	2.81E-05	1.22E-05
0.633	-3.83E-05	-5.88E-05	0.000130564	-1.63E-05	-4.22E-05	-3.99E-05	0.000185918	-5.98E-06	-2.95E-05	9.62E-07	-1.56E-06	-2.17E-05	2.81E-05	1.16E-05
0.634	-3.40E-05	-5.78E-05	0.000195639	-2.75E-05	-4.41E-05	-3.99E-05	0.00018108	-7.20E-06	-2.96E-05	3.40E-06	-1.70E-06	-5.43E-06	2.87E-05	1.20E-05
0.635	-3.08E-05	-5.50E-05	0.000159397	-3.17E-05	-4.56E-05	-3.97E-05	0.000163925	-8.32E-06	-2.87E-05	4.05E-06	-2.66E-06	8.22E-06	2.87E-05	1.37E-05
0.636	-3.08E-05	-5.33E-05	6.60E-05	-2.83E-05	-4.61E-05	-3.82E-05	0.000139184	-9.84E-06	-2.82E-05	6.02E-06	-3.08E-06	1.67E-05	2.68E-05	1.44E-05
0.637	-3.12E-05	-5.27E-05	-3.70E-05	-2.41E-05	-4.59E-05	-3.48E-05	0.000110376	-1.16E-05	-2.88E-05	9.69E-06	-2.79E-06	2.16E-05	2.41E-05	1.31E-05
0.638	-3.12E-05	-5.26E-05	-0.000115766	-2.46E-05	-4.59E-05	-3.13E-05	8.84E-05	-1.37E-05	-2.96E-05	1.27E-05	-2.24E-06	2.39E-05	2.19E-05	1.14E-05
0.639	-3.32E-05	-5.36E-05	-0.000160498	-2.81E-05	-4.54E-05	-3.05E-05	8.17E-05	-1.48E-05	-3.05E-05	1.42E-05	-1.88E-06	2.47E-05	2.09E-05	1.20E-05
0.64	-3.52E-05	-5.39E-05	-0.000180533	-3.07E-05	-4.49E-05	-3.15E-05	8.82E-05	-1.43E-05	-3.08E-05	1.31E-05	-1.91E-06	2.48E-05	2.08E-05	1.49E-05
0.641	-3.53E-05	-5.25E-05	-0.000185577	-3.19E-05	-4.50E-05	-3.20E-05	9.87E-05	-1.32E-05	-2.99E-05	1.04E-05	-2.13E-06	2.59E-05	2.08E-05	1.82E-05
0.642	-3.32E-05	-5.06E-05	-0.000189402	-3.33E-05	-4.55E-05	-3.28E-05	0.000106986	-1.29E-05	-2.88E-05	8.43E-06	-2.56E-06	2.84E-05	2.14E-05	2.10E-05
0.643	-2.92E-05	-4.89E-05	-0.000194803	-3.51E-05	-4.57E-05	-3.54E-05	0.000112759	-1.34E-05	-2.86E-05	8.63E-06	-2.50E-06	3.16E-05	2.42E-05	2.26E-05
0.644	-2.46E-05	-4.72E-05	-0.000202789	-3.73E-05	-4.55E-05	-3.91E-05	0.000118417	-1.50E-05	-2.86E-05	1.07E-05	-1.81E-06	3.41E-05	2.93E-05	2.39E-05
0.645	-2.09E-05	-4.65E-05	-0.000205714	-4.26E-05	-4.50E-05	-4.24E-05	0.00012284	-1.62E-05	-2.81E-05	1.38E-05	-1.33E-06	3.52E-05	3.40E-05	2.60E-05
0.646	-1.87E-05	-4.71E-05	-0.000202869	-5.25E-05	-4.39E-05	-4.56E-05	0.000121081	-1.68E-05	-2.70E-05	1.60E-05	-1.35E-06	3.57E-05	3.37E-05	2.71E-05
0.647	-1.76E-05	-4.86E-05	-0.000186609	-6.43E-05	-4.40E-05	-4.93E-05	0.000108239	-1.72E-05	-2.57E-05	1.60E-05	-1.40E-06	3.62E-05	2.77E-05	2.52E-05
0.648	-1.75E-05	-5.11E-05	-0.000155068	-7.39E-05	-4.46E-05	-5.38E-05	8.31E-05	-1.77E-05	-2.46E-05	1.57E-05	-1.72E-06	3.40E-05	2.10E-05	2.18E-05
0.649	-1.84E-05	-5.43E-05	-0.000122777	-7.97E-05	-4.47E-05	-5.90E-05	4.65E-05	-1.85E-05	-2.40E-05	1.82E-05	-2.07E-06	2.64E-05	1.91E-05	2.01E-05
0.65	-1.91E-05	-5.59E-05	-0.000118085	-8.23E-05	-4.46E-05	-6.28E-05	5.14E-06	-1.88E-05	-2.41E-05	2.46E-05	-1.98E-06	1.79E-05	2.14E-05	2.14E-05
0.651	-1.95E-05	-5.45E-05	-0.000138565	-8.24E-05	-4.46E-05	-6.34E-05	-3.24E-05	-1.90E-05	-2.43E-05	3.28E-05	-1.50E-06	1.55E-05	2.30E-05	2.36E-05
0.652	-2.07E-05	-5.19E-05	-0.000159537	-7.71E-05	-4.42E-05	-6.16E-05	-6.10E-05	-1.84E-05	-2.37E-05	3.96E-05	-1.01E-06	2.09E-05	2.01E-05	2.46E-05
0.653	-2.23E-05	-5.02E-05	-0.000173027	-6.44E-05	-4.24E-05	-5.88E-05	-8.13E-05	-1.73E-05	-2.21E-05	4.33E-05	-1.30E-06	2.85E-05	1.31E-05	2.43E-05
0.654	-2.22E-05	-4.83E-05	-0.000182206	-5.14E-05	-3.86E-05	-5.68E-05	-9.43E-05	-1.83E-05	-2.06E-05	4.49E-05	-1.68E-06	3.41E-05	5.19E-06	2.35E-05
0.655	-2.14E-05	-4.66E-05	-0.000171257	-4.51E-05	-3.60E-05	-5.46E-05	-0.000102677	-2.02E-05	-1.95E-05	4.56E-05	-1.63E-06	3.89E-05	2.51E-07	2.18E-05
0.656	-2.18E-05	-4.59E-05	-0.000128426	-4.47E-05	-3.51E-05	-5.16E-05	-0.000109092	-2.07E-05	-1.91E-05	4.44E-05	-1.29E-06	4.43E-05	6.48E-07	1.94E-05
0.657	-2.22E-05	-4.62E-05	-9.60E-05	-4.81E-05	-3.43E-05	-4.95E-05	-0.000113709	-2.02E-05	-1.96E-05	3.96E-05	-5.84E-07	4.84E-05	3.90E-06	1.81E-05
0.658	-2.28E-05	-4.61E-05	-0.000118499	-5.17E-05	-3.39E-05	-4.85E-05	-0.00011549	-2.05E-05	-1.93E-05	3.21E-05	-4.74E-07	5.00E-05	5.52E-06	1.84E-05
0.659	-2.23E-05	-4.50E-05	-0.000165049	-5.15E-05	-3.24E-05	-4.57E-05	-0.000114905	-2.19E-05	-1.77E-05	2.55E-05	-5.27E-07	5.05E-05	6.65E-06	1.78E-05
0.66	-2.07E-05	-4.42E-05	-0.000193349	-4.67E-05	-3.04E-05	-4.16E-05	-0.000115276	-2.23E-05	-1.59E-05	2.24E-05	1.27E-07	4.95E-05	9.01E-06	1.63E-05
0.661	-2.07E-05	-4.32E-05	-0.000204906	-3.64E-05	-2.92E-05	-3.93E-05	-0.000114269	-2.32E-05	-1.45E-05	2.14E-05	3.03E-07	4.31E-05	1.03E-05	1.47E-05
0.662	-2.16E-05	-4.07E-05	-0.00020297	-2.58E-05	-2.96E-05	-3.91E-05	-0.000110861	-2.53E-05	-1.37E-05	2.10E-05	-3.70E-07	2.90E-05	9.62E-06	1.19E-05
0.663	-2.23E-05	-3.95E-05	-0.000193991	-2.31E-05	-3.03E-05	-3.84E-05	-0.000105633	-2.66E-05	-1.33E-05	2.12E-05	-1.38E-06	9.91E-06	8.13E-06	8.94E-06
0.664	-2.32E-05	-4.09E-05	-0.00018071	-2.79E-05	-3.02E-05	-3.69E-05	-9.90E-05	-2.48E-05	-1.26E-05	2.16E-05	-2.02E-06	-6.74E-06	7.79E-06	7.31E-06
0.665	-2.51E-05	-4.41E-05	-0.000168835	-3.19E-05	-3.02E-05	-3.66E-05	-9.35E-05	-2.30E-05	-1.12E-05	2.12E-05	-2.03E-06	-1.70E-05	8.27E-06	6.30E-06
0.666	-2.77E-05	-4.67E-05	-0.000161473	-2.78E-05	-2.89E-05	-3.61E-05	-8.93E-05	-2.23E-05	-9.65E-06	1.88E-05	-1.47E-06	-2.44E-05	8.89E-06	5.19E-06
0.667	-2.95E-05	-4.86E-05	-0.000163873	-1.93E-05	-2.77E-05	-3.48E-05	-8.59E-05	-2.15E-05	-8.34E-06	1.61E-05	-1.11E-06	-3.41E-05	8.66E-06	4.27E-06
0.668	-3.03E-05	-5.08E-05	-0.000175665	-1.32E-05	-2.76E-05	-3.14E-05	-8.27E-05	-2.06E-05	-7.01E-06	1.52E-05	-1.56E-06	-4.58E-05	7.94E-06	3.11E-06
0.669	-3.03E-05	-5.36E-05	-0.000185458	-1.16E-05	-2.78E-05	-2.74E-05	-7.90E-05	-1.96E-05	-5.38E-06	1.56E-05	-2.58E-06	-5.22E-05	7.98E-06	1.97E-06
0.67	-2.92E-05	-5.59E-05	-0.000171064	-1.12E-05	-2.84E-05	-2.45E-05	-7.35E-05	-1.90E-05	-4.08E-06	1.57E-05	-3.40E-06	-4.94E-05	8.83E-06	1.01E-06
0.671	-2.73E-05	-5.71E-05	-0.000123308	-1.07E-05	-3.03E-05	-2.30E-05	-6.69E-05	-1.84E-05	-3.15E-06	1.45E-05	-3.08E-06	-4.13E-05	9.29E-06	-8.79E-07
0.672	-2.68E-05	-5.94E-05	-6.93E-05	-1.46E-05	-3.30E-05	-2.24E-05	-6.16E-05	-1.79E-05	-2.38E-06	1.26E-05	-2.09E-06	-3.41E-05	8.37E-06	-3.78E-06
0.673	-2.80E-05	-6.36E-05	-4.99E-05	-2.39E-05	-3.53E-05	-2.22E-05	-5.87E-05	-1.80E-05	-1.81E-06	1.15E-05	-1.30E-06	-2.98E-05	7.43E-06	-6.73E-06
0.674	-2.84E-05	-6.75E-05	-7.53E-05	-3.59E-05	-3.63E-05	-2.24E-05	-5.80E-05	-1.79E-05	-1.07E-06	1.18E-05	-1.68E-06	-2.87E-05	7.19E-06	-8.51E-06
0.675	-2.74E-05	-6.94E-05	-0.00011756	-4.65E-05	-3.63E-05	-2.23E-05	-5.85E-05	-1.60E-05	-6.15E-07	1.23E-05	-3.28E-06	-3.04E-05	7.34E-06	-9.39E-06
0.676	-2.71E-05	-7.00E-05	-0.000147922	-5.43E-05	-3.67E-05	-2.29E-05	-6.01E-05	-1.32E-05	-1.28E-06	1.26E-05	-4.80E-06	-3.32E-05	7.81E-06	-1.12E-05
0.677	-2.64E-05	-6.92E-05	-0.000156764	-5.94E-05	-3.68E-05	-2.30E-05	-6.05E-05	-1.17E-05	-2.51E-06	1.18E-05	-4.68E-06	-3.46E-05	8.70E-06	-1.87E-05
0.678	-2.45E-05	-6.70E-05	-0.000152218	-6.21E-05	-3.65E-05	-2.30E-05	-6.07E-05	-1.28E-05	-3.39E-06	8.55E-06	-3.41E-06	-3.38E-05	8.84E-06	-3.48E-05
0.679	-2.23E-05	-6.32E-05	-0.000150444	-6.28E-05	-3.61E-05	-2.40E-05	-6.21E-05	-1.33E-05	-3.70E-06	4.68E-06	-3.21E-06	-3.00E-05	8.21E-06	-5.13E-05
0.68	-2.09E-05	-5.79E-05	-0.000164873	-6.05E-05	-3.59E-05	-2.55E-05	-6.13E-05	-1.25E-05	-3.19E-06	3.26E-06	-4.22E-06	-2.28E-05	7.03E-06	-5.50E-05
0.681	-2.01E-05	-5.32E-05	-0.000186907	-5.53E-05	-3.57E-05	-2.48E-05	-5.55E-05	-1.26E-05	-2.32E-06	3.40E-06	-4.92E-06	-1.42E-05	5.12E-06	-4.85E-05
0.682	-1.92E-05	-5.05E-05	-0.00019875	-5.11E-05	-3.53E-05	-2.37E-05	-4.77E-05	-1.33E-05	-1.94E-06	2.83E-06	-4.78E-06	-5.56E-06	3.31E-06	-4.20E-05
0.683	-1.91E-05	-5.00E-05	-0.000195907	-5.02E-05	-3.52E-05	-2.29E-05	-4.06E-05	-1.36E-05	-2.51E-06	1.42E-06	-4.01E-06	2.10E-06	2.92E-06	-3.67E-05
0.684	-1.94E-05	-5.10E-05	-0.00017661	-5.05E-05	-3.54E-05	-2.18E-05	-3.46E-05	-1.33E-05	-2.89E-06	-1.29E-07	-2.91E-06	6.77E-06	4.37E-06	-3.11E-05
0.685	-2.01E-05	-5.21E-05	-0.000117036	-4.91E-05	-3.57E-05	-2.16E-05	-3.00E-05	-1.29E-05	-2.93E-06	3.32E-08	-2.60E-06	6.68E-06	5.77E-06	-2.83E-05
0.686	-2.10E-05	-5.32E-05	-7.27E-06	-4.43E-05	-3.56E-05	-2.34E-05	-2.75E-05	-1.08E-05	-3.28E-06	7.97E-07	-3.12E-06	3.51E-06	6.07E-06	-2.88E-05
0.687	-2.24E-05	-5.37E-05	0.000106025	-3.83E-05	-3.52E-05	-2.57E-05	-2.61E-05	-9.83E-06	-3.33E-06	5.30E-07	-2.75E-06	-1.13E-06	5.72E-06	-2.88E-05
0.688	-2.25E-05	-5.32E-05	0.00014106	-3.30E-05	-3.53E-05	-2.64E-05	-2.45E-05	-1.16E-05	-3.58E-06	1.14E-07	-1.78E-06	-6.95E-06	4.44E-06	-2.68E-05
0.689	-2.06E-05	-5.28E-05	5.84E-05	-2.96E-05	-3.54E-05	-2.66E-05	-2.18E-05	-1.33E-05	-3.92E-06	-2.07E-07	-1.82E-06	-1.35E-05	2.55E-06	-2.32E-05
0.69	-1.99E-05	-5.35E-05	-8.00E-05	-3.02E-05	-3.52E-05	-2.70E-05	-2.15E-05	-1.40E-05	-4.74E-06	-3.86E-07	-3.08E-06	-2.03E-05	1.31E-06	-2.00E-05
0.691	-2.15E-05	-5.44E-05	-0.000176995	-3.48E-05	-3.46E-05	-2.73E-05	-2.73E-05	-1.38E-05	-6.28E-06	-9.61E-07	-3.35E-06	-2.52E-05	1.60E-06	-1.71E-05
0.692	-2.41E-05	-5.56E-05	-0.000213497	-4.25E-05	-3.43E-05	-2.76E-05	-3.55E-05	-1.41E-05	-7.27E-06	-1.67E-06	-2.45E-06	-2.83E-05	1.98E-06	-1.47E-05
0.693	-2.60E-05	-5.84E-05	-0.000229454	-5.12E-05	-3.52E-05	-2.78E-05	-3.69E-05	-1.33E-05	-7.62E-06	-2.49E-06	-2.04E-06	-3.11E-05	1.96E-06	-1.37E-05
0.694	-2.81E-05	-6.15E-05	-0.000240232	-5.75E-05	-3.71E-05	-2.85E-05	-3.16E-05	-1.22E-05	-7.92E-06	-2.87E-06	-2.75E-06	-3.50E-05	2.39E-06	-1.39E-05
0.695	-3.03E-05	-6.32E-05	-0.00021781	-5.85E-05	-3.84E-05	-3.01E-05	-2.45E-05	-1.17E-05	-8.71E-06	-2.85E-06	-4.14E-06	-3.88E-05	2.86E-06	-1.58E-05
0.696	-3.07E-05	-6.24E-05	-0.000130701	-5.10E-05	-3.85E-05	-3.01E-05	-1.64E-05	-1.13E-05	-9.21E-06	-3.10E-06	-5.02E-06	-4.15E-05	3.33E-06	-1.71E-05
0.697	-2.86E-05	-5.81E-05	2.09E-06	-3.37E-05	-3.82E-05	-2.89E-05	-7.10E-06	-1.11E-05	-8.89E-06	-3.63E-06	-4.78E-06	-4.38E-05	3.79E-06	-1.71E-05
0.698	-2.60E-05	-5.12E-05	0.000121493	-8.03E-06	-3.77E-05	-2.89E-05	7.43E-08	-1.10E-05	-8.92E-06	-4.17E-06	-3.21E-06	-4.59E-05	4.46E-06	-1.61E-05
0.699	-2.69E-05	-4.51E-05	0.000191571	1.75E-05	-3.68E-05	-2.92E-05	3.21E-07	-1.12E-05	-9.85E-06	-4.13E-06	-1.99E-06	-4.79E-05	5.33E-06	-1.55E-05
0.7	-3.06E-05	-4.28E-05	0.000209848	3.31E-05	-3.51E-05	-2.81E-05	-3.98E-06	-1.12E-05	-1.06E-05	-4.24E-06	-2.35E-06	-4.86E-05	6.42E-06	-1.57E-05
0.701	-3.34E-05	-4.39E-05	0.000175753	3.35E-05	-3.37E-05	-2.73E-05	-5.34E-06	-1.16E-05	-1.13E-05	-4.79E-06	-3.81E-06	-4.79E-05	7.15E-06	-1.63E-05
0.702	-3.23E-05	-4.57E-05	0.000100948	2.25E-05	-3.31E-05	-2.74E-05	3.82E-07	-1.14E-05	-1.29E-05	-4.66E-06	-4.75E-06	-4.81E-05	7.59E-06	-1.62E-05
0.703	-3.01E-05	-4.71E-05	2.42E-05	1.04E-05	-3.41E-05	-2.72E-05	8.00E-06	-1.13E-05	-1.47E-05	-3.02E-06	-4.42E-06	-5.14E-05	7.63E-06	-1.48E-05
0.704	-3.09E-05	-4.87E-05	-2.10E-05	2.94E-06	-3.55E-05	-2.71E-05	9.90E-06	-1.11E-05	-1.54E-05	-1.76E-06	-3.43E-06	-5.62E-05	6.74E-06	-1.33E-05
0.705	-3.48E-05	-5.23E-05	-5.69E-05	-2.20E-06	-3.59E-05	-2.67E-05	-6.63E-07	-1.04E-05	-1.52E-05	-2.25E-06	-2.22E-06	-5.89E-05	4.75E-06	-1.29E-05
0.706	-3.81E-05	-5.77E-05	-0.00011547	-8.77E-06	-3.58E-05	-2.57E-05	-2.04E-05	-9.24E-06	-1.52E-05	-3.18E-06	-6.71E-07	-6.03E-05	2.34E-06	-1.27E-05
0.707	-3.84E-05	-6.35E-05	-0.000150103	-1.76E-05	-3.55E-05	-2.54E-05	-3.54E-05	-9.40E-06	-1.54E-05	-3.94E-06	2.34E-07	-6.97E-05	9.32E-07	-1.25E-05
0.708	-3.57E-05	-6.75E-05	-0.000102574	-2.88E-05	-3.55E-05	-2.64E-05	-3.92E-05	-9.11E-06	-1.59E-05	-5.87E-06	3.53E-07	-9.27E-05	1.31E-06	-1.31E-05
0.709	-3.29E-05	-6.96E-05	-2.89E-05	-3.99E-05	-3.64E-05	-2.83E-05	-4.33E-05	-7.27E-06	-1.63E-05	-9.20E-06	2.22E-07	-0.0001141	2.34E-06	-1.49E-05
0.71	-3.17E-05	-7.02E-05	-2.38E-05	-4.70E-05	-3.80E-05	-3.12E-05	-5.72E-05	-5.77E-06	-1.59E-05	-1.29E-05	-5.85E-07	-0.00011591	1.85E-06	-1.65E-05
0.711	-3.17E-05	-7.02E-05	-8.80E-05	-4.98E-05	-3.86E-05	-3.43E-05	-7.14E-05	-5.95E-06	-1.55E-05	-1.59E-05	-1.25E-06	-0.00010109	3.16E-07	-1.71E-05
0.712	-3.05E-05	-7.03E-05	-0.000143394	-5.17E-05	-3.79E-05	-3.64E-05	-7.09E-05	-7.02E-06	-1.56E-05	-1.74E-05	-1.47E-06	-8.37E-05	2.45E-07	-1.78E-05
0.713	-2.71E-05	-6.92E-05	-0.000144657	-5.50E-05	-3.47E-05	-3.64E-05	-5.54E-05	-7.10E-06	-1.49E-05	-1.67E-05	-1.53E-06	-7.12E-05	2.08E-06	-1.87E-05
0.714	-2.45E-05	-6.75E-05	-0.000115331	-6.02E-05	-3.06E-05	-3.65E-05	-3.09E-05	-6.32E-06	-1.40E-05	-1.47E-05	-1.50E-06	-6.48E-05	4.43E-06	-1.94E-05
0.715	-2.31E-05	-6.61E-05	-7.70E-05	-6.50E-05	-2.99E-05	-3.67E-05	-4.37E-06	-6.50E-06	-1.36E-05	-1.23E-05	-1.33E-06	-6.43E-05	6.62E-06	-1.91E-05
0.716	-2.21E-05	-6.48E-05	-3.99E-05	-6.69E-05	-3.21E-05	-3.64E-05	1.84E-05	-7.45E-06	-1.27E-05	-1.05E-05	-7.16E-07	-5.98E-05	7.82E-06	-1.77E-05
0.717	-2.25E-05	-6.39E-05	-1.90E-05	-7.04E-05	-3.39E-05	-3.58E-05	4.09E-05	-7.23E-06	-1.20E-05	-1.12E-05	-6.06E-07	-4.51E-05	7.95E-06	-1.65E-05
0.718	-2.51E-05	-6.46E-05	-4.79E-05	-8.05E-05	-3.51E-05	-3.43E-05	6.12E-05	-6.34E-06	-1.20E-05	-1.40E-05	-1.35E-06	-2.30E-05	7.18E-06	-1.61E-05
0.719	-2.69E-05	-6.61E-05	-0.000125229	-9.49E-05	-3.64E-05	-3.37E-05	7.58E-05	-5.97E-06	-1.26E-05	-1.67E-05	-2.38E-06	1.55E-06	5.82E-06	-1.66E-05
0.72	-2.42E-05	-6.75E-05	-0.000200739	-0.000105868	-3.70E-05	-3.50E-05	8.32E-05	-6.85E-06	-1.37E-05	-1.57E-05	-3.42E-06	2.54E-05	5.83E-06	-1.77E-05
0.721	-1.76E-05	-6.78E-05	-0.00024009	-0.000109778	-3.72E-05	-3.72E-05	8.43E-05	-7.84E-06	-1.45E-05	-9.30E-06	-3.36E-06	4.60E-05	7.01E-06	-1.81E-05
0.722	-1.15E-05	-6.58E-05	-0.000246465	-0.000109614	-3.71E-05	-3.88E-05	8.06E-05	-8.07E-06	-1.51E-05	-1.31E-06	-2.00E-06	5.92E-05	7.16E-06	-1.83E-05
0.723	-7.73E-06	-6.33E-05	-0.000249141	-0.000111616	-3.78E-05	-3.94E-05	7.15E-05	-8.27E-06	-1.59E-05	4.56E-06	-3.97E-07	6.48E-05	5.61E-06	-1.89E-05
0.724	-5.04E-06	-6.19E-05	-0.000272511	-0.000117235	-3.92E-05	-4.00E-05	5.69E-05	-9.23E-06	-1.63E-05	9.09E-06	4.42E-08	6.46E-05	4.03E-06	-1.97E-05
0.725	-3.62E-06	-6.06E-05	-0.000325381	-0.000122172	-3.96E-05	-3.99E-05	3.79E-05	-9.80E-06	-1.58E-05	1.24E-05	-9.04E-07	6.13E-05	3.49E-06	-2.10E-05
0.726	-2.78E-06	-5.76E-05	-0.000396148	-0.000119554	-3.96E-05	-3.86E-05	1.72E-05	-9.48E-06	-1.49E-05	1.08E-05	-2.27E-06	5.58E-05	2.95E-06	-2.19E-05
0.727	-1.17E-06	-5.21E-05	-0.000458303	-0.000102351	-3.95E-05	-3.71E-05	-3.15E-06	-8.79E-06	-1.48E-05	4.34E-06	-3.30E-06	4.83E-05	2.21E-06	-2.21E-05
0.728	2.38E-06	-4.40E-05	-0.000476083	-6.83E-05	-3.87E-05	-3.57E-05	-2.10E-05	-8.77E-06	-1.52E-05	-1.41E-06	-4.13E-06	4.07E-05	1.54E-06	-2.24E-05
0.729	6.07E-06	-3.56E-05	-0.000414996	-2.55E-05	-3.72E-05	-3.47E-05	-3.27E-05	-9.26E-06	-1.49E-05	-2.31E-06	-4.52E-06	3.55E-05	4.24E-07	-2.31E-05
0.73	6.69E-06	-3.02E-05	-0.000259485	8.78E-06	-3.61E-05	-3.53E-05	-3.61E-05	-9.15E-06	-1.36E-05	-4.86E-09	-3.88E-06	3.17E-05	-6.45E-07	-2.38E-05
0.731	3.81E-06	-2.86E-05	-4.89E-05	2.57E-05	-3.63E-05	-3.67E-05	-3.51E-05	-8.39E-06	-1.24E-05	1.91E-06	-3.12E-06	2.74E-05	-5.28E-07	-2.43E-05
0.732	-2.93E-06	-2.93E-05	0.000135153	3.47E-05	-3.77E-05	-3.77E-05	-3.39E-05	-7.85E-06	-1.22E-05	1.78E-06	-3.25E-06	2.23E-05	4.26E-07	-2.37E-05
0.733	-1.41E-05	-3.19E-05	0.000230642	4.76E-05	-3.95E-05	-3.80E-05	-3.50E-05	-7.46E-06	-1.25E-05	2.68E-07	-3.86E-06	1.70E-05	1.44E-06	-2.29E-05
0.734	-2.74E-05	-3.72E-05	0.000233499	6.57E-05	-3.97E-05	-3.97E-05	-3.87E-05	-8.01E-06	-1.25E-05	-1.02E-06	-3.99E-06	1.20E-05	2.27E-06	-2.37E-05
0.735	-3.90E-05	-4.33E-05	0.000209028	8.52E-05	-3.77E-05	-4.29E-05	-4.01E-05	-8.85E-06	-1.19E-05	-4.91E-07	-3.65E-06	7.35E-06	3.04E-06	-2.53E-05
0.736	-4.69E-05	-4.96E-05	0.000248867	9.80E-05	-3.73E-05	-4.53E-05	-3.63E-05	-7.95E-06	-1.12E-05	1.68E-06	-3.34E-06	2.67E-06	2.76E-06	-2.56E-05
0.737	-5.09E-05	-5.62E-05	0.000366306	9.23E-05	-3.94E-05	-4.77E-05	-3.15E-05	-6.74E-06	-1.09E-05	3.51E-06	-3.53E-06	-2.82E-06	1.72E-06	-2.41E-05
0.738	-5.56E-05	-6.32E-05	0.000464498	6.74E-05	-4.06E-05	-4.98E-05	-3.17E-05	-6.78E-06	-1.13E-05	4.07E-06	-3.96E-06	-9.52E-06	9.46E-07	-2.22E-05
0.739	-6.32E-05	-6.91E-05	0.000439665	4.22E-05	-4.05E-05	-5.06E-05	-3.48E-05	-8.56E-06	-1.29E-05	3.13E-06	-4.00E-06	-1.62E-05	-1.46E-07	-2.13E-05
0.74	-6.89E-05	-7.17E-05	0.000293096	2.78E-05	-3.98E-05	-5.01E-05	-3.67E-05	-9.80E-06	-1.50E-05	2.16E-06	-3.44E-06	-2.06E-05	-1.41E-06	-1.94E-05
0.741	-6.97E-05	-7.10E-05	0.000106041	2.06E-05	-3.87E-05	-4.71E-05	-3.86E-05	-9.59E-06	-1.59E-05	1.99E-06	-2.62E-06	-2.32E-05	-2.54E-06	-1.61E-05
0.742	-6.60E-05	-6.75E-05	-4.33E-05	1.90E-05	-3.73E-05	-4.13E-05	-4.24E-05	-9.88E-06	-1.54E-05	2.15E-06	-2.51E-06	-2.46E-05	-2.65E-06	-1.34E-05
0.743	-5.91E-05	-6.19E-05	-0.000121727	1.70E-05	-3.47E-05	-3.56E-05	-4.77E-05	-1.08E-05	-1.49E-05	2.46E-06	-2.44E-06	-2.44E-05	-2.81E-06	-1.32E-05
0.744	-5.22E-05	-5.57E-05	-0.000149252	7.78E-06	-3.28E-05	-3.18E-05	-5.24E-05	-1.09E-05	-1.45E-05	2.29E-06	-2.12E-06	-2.35E-05	-4.30E-06	-1.43E-05
0.745	-4.69E-05	-5.28E-05	-0.000148035	-1.04E-05	-3.26E-05	-2.98E-05	-5.57E-05	-9.74E-06	-1.36E-05	1.99E-06	-2.04E-06	-2.19E-05	-5.46E-06	-1.50E-05
0.746	-4.19E-05	-5.41E-05	-0.000140612	-3.47E-05	-3.27E-05	-2.98E-05	-5.67E-05	-8.18E-06	-1.34E-05	2.04E-06	-2.05E-06	-1.90E-05	-6.12E-06	-1.54E-05
0.747	-3.69E-05	-5.69E-05	-0.000139299	-5.98E-05	-3.32E-05	-3.03E-05	-5.62E-05	-7.23E-06	-1.32E-05	2.90E-06	-1.82E-06	-1.68E-05	-7.41E-06	-1.63E-05
0.748	-3.05E-05	-5.81E-05	-0.000140765	-8.07E-05	-3.30E-05	-3.04E-05	-5.60E-05	-7.07E-06	-1.27E-05	3.74E-06	-1.57E-06	-1.61E-05	-9.20E-06	-1.70E-05
0.749	-2.39E-05	-5.73E-05	-0.000141727	-9.39E-05	-3.22E-05	-3.03E-05	-5.51E-05	-6.99E-06	-1.28E-05	3.72E-06	-1.68E-06	-1.65E-05	-1.07E-05	-1.72E-05
0.75	-1.97E-05	-5.68E-05	-0.000146403	-0.000100947	-3.17E-05	-3.03E-05	-5.26E-05	-6.94E-06	-1.28E-05	2.64E-06	-1.89E-06	-1.70E-05	-1.14E-05	-1.73E-05
0.751	-1.82E-05	-5.70E-05	-0.000155809	-0.000106043	-3.25E-05	-3.07E-05	-4.95E-05	-7.21E-06	-1.27E-05	7.97E-07	-2.11E-06	-1.71E-05	-1.13E-05	-1.74E-05
0.752	-1.79E-05	-5.65E-05	-0.000164197	-0.000110298	-3.39E-05	-3.11E-05	-4.78E-05	-7.95E-06	-1.30E-05	-3.83E-07	-2.08E-06	-1.66E-05	-1.15E-05	-1.77E-05
0.753	-1.73E-05	-5.47E-05	-0.000175638	-0.000111199	-3.46E-05	-3.08E-05	-4.75E-05	-8.38E-06	-1.38E-05	-8.59E-08	-2.04E-06	-1.64E-05	-1.22E-05	-1.87E-05
0.754	-1.63E-05	-5.23E-05	-0.000199854	-0.000106212	-3.40E-05	-3.07E-05	-4.86E-05	-8.35E-06	-1.46E-05	4.13E-07	-2.03E-06	-1.76E-05	-1.28E-05	-2.03E-05
0.755	-1.52E-05	-4.90E-05	-0.000234384	-9.65E-05	-3.20E-05	-3.09E-05	-5.01E-05	-8.06E-06	-1.53E-05	-1.24E-06	-1.76E-06	-2.00E-05	-1.38E-05	-2.13E-05
0.756	-1.43E-05	-4.58E-05	-0.000254743	-8.71E-05	-3.10E-05	-3.06E-05	-5.03E-05	-7.75E-06	-1.54E-05	-5.00E-06	-8.55E-07	-2.16E-05	-1.46E-05	-2.21E-05
0.757	-1.35E-05	-4.45E-05	-0.000246281	-8.20E-05	-3.18E-05	-3.05E-05	-4.97E-05	-7.82E-06	-1.46E-05	-7.68E-06	1.54E-07	-2.06E-05	-1.42E-05	-2.32E-05
0.758	-1.15E-05	-4.35E-05	-0.000218069	-8.21E-05	-3.28E-05	-3.04E-05	-5.14E-05	-8.51E-06	-1.39E-05	-6.89E-06	5.76E-07	-1.81E-05	-1.31E-05	-2.38E-05
0.759	-9.36E-06	-4.18E-05	-0.000187788	-8.44E-05	-3.33E-05	-3.01E-05	-5.96E-05	-9.17E-06	-1.39E-05	-4.18E-06	3.20E-07	-1.59E-05	-1.21E-05	-2.31E-05
0.76	-8.97E-06	-4.11E-05	-0.000165089	-8.52E-05	-3.37E-05	-2.99E-05	-7.42E-05	-8.29E-06	-1.42E-05	-2.20E-06	-4.31E-07	-1.44E-05	-1.17E-05	-2.18E-05
0.761	-1.06E-05	-4.17E-05	-0.000153388	-8.20E-05	-3.45E-05	-3.03E-05	-8.69E-05	-7.25E-06	-1.38E-05	-2.49E-06	-1.37E-06	-1.31E-05	-1.21E-05	-2.10E-05
0.762	-1.29E-05	-4.39E-05	-0.000131659	-7.63E-05	-3.52E-05	-3.11E-05	-8.82E-05	-7.58E-06	-1.30E-05	-5.66E-06	-1.12E-06	-1.19E-05	-1.32E-05	-2.16E-05
0.763	-1.44E-05	-4.60E-05	-8.21E-05	-7.03E-05	-3.52E-05	-3.11E-05	-7.97E-05	-7.45E-06	-1.23E-05	-1.07E-05	1.48E-07	-1.15E-05	-1.40E-05	-2.22E-05
0.764	-1.50E-05	-4.46E-05	-4.27E-05	-6.43E-05	-3.56E-05	-3.05E-05	-6.78E-05	-7.57E-06	-1.22E-05	-1.45E-05	4.98E-07	-1.11E-05	-1.28E-05	-2.07E-05
0.765	-1.34E-05	-3.94E-05	-6.11E-05	-5.53E-05	-3.68E-05	-3.03E-05	-5.55E-05	-8.20E-06	-1.23E-05	-1.37E-05	-3.02E-07	-8.90E-06	-9.30E-06	-1.83E-05
0.766	-1.12E-05	-3.46E-05	-0.000116959	-4.17E-05	-3.79E-05	-3.05E-05	-4.62E-05	-7.76E-06	-1.25E-05	-7.30E-06	-1.22E-06	-5.23E-06	-5.60E-06	-1.74E-05
0.767	-1.17E-05	-3.26E-05	-0.000168827	-2.86E-05	-3.74E-05	-3.05E-05	-3.81E-05	-7.57E-06	-1.34E-05	2.01E-06	-2.98E-08	-1.36E-06	-4.05E-06	-1.85E-05
0.768	-1.49E-05	-3.29E-05	-0.000204937	-2.31E-05	-3.50E-05	-3.02E-05	-2.91E-05	-7.79E-06	-1.47E-05	1.00E-05	1.53E-06	1.76E-06	-4.84E-06	-2.02E-05
0.769	-1.87E-05	-3.50E-05	-0.000226657	-2.79E-05	-3.20E-05	-3.10E-05	-2.55E-05	-6.97E-06	-1.52E-05	1.60E-05	1.23E-06	4.67E-06	-5.70E-06	-2.15E-05
0.77	-2.09E-05	-3.67E-05	-0.000241123	-3.65E-05	-3.03E-05	-3.13E-05	-3.47E-05	-7.98E-06	-1.47E-05	2.20E-05	9.42E-07	7.80E-06	-3.87E-06	-2.16E-05
0.771	-2.21E-05	-3.77E-05	-0.000248862	-4.20E-05	-3.01E-05	-3.00E-05	-4.55E-05	-9.57E-06	-1.36E-05	2.83E-05	1.11E-06	9.83E-06	-8.35E-07	-2.16E-05
0.772	-2.22E-05	-3.71E-05	-0.00025281	-4.37E-05	-3.09E-05	-2.88E-05	-4.43E-05	-9.20E-06	-1.31E-05	3.27E-05	1.15E-06	1.05E-05	2.97E-07	-2.14E-05
0.773	-2.10E-05	-3.74E-05	-0.000248241	-4.56E-05	-3.10E-05	-2.84E-05	-3.58E-05	-8.56E-06	-1.38E-05	3.29E-05	1.00E-06	1.05E-05	-2.09E-06	-2.14E-05
0.774	-2.07E-05	-4.05E-05	-0.000216407	-5.02E-05	-3.00E-05	-2.89E-05	-2.70E-05	-7.39E-06	-1.45E-05	2.94E-05	6.74E-07	1.05E-05	-5.33E-06	-2.18E-05
0.775	-2.19E-05	-4.49E-05	-0.000148904	-5.43E-05	-2.85E-05	-2.99E-05	-2.17E-05	-7.08E-06	-1.46E-05	2.37E-05	8.91E-08	1.06E-05	-6.51E-06	-2.25E-05
0.776	-2.48E-05	-4.87E-05	-7.27E-05	-5.71E-05	-2.74E-05	-3.01E-05	-1.88E-05	-6.69E-06	-1.40E-05	1.64E-05	-7.34E-07	1.05E-05	-6.87E-06	-2.28E-05
0.777	-2.81E-05	-5.25E-05	-2.20E-05	-6.13E-05	-2.72E-05	-2.95E-05	-1.69E-05	-5.30E-06	-1.34E-05	7.07E-06	-1.48E-06	9.89E-06	-7.63E-06	-2.13E-05
0.778	-3.04E-05	-5.72E-05	1.21E-05	-6.88E-05	-2.73E-05	-2.97E-05	-1.32E-05	-4.05E-06	-1.37E-05	-3.07E-06	-1.99E-06	8.23E-06	-7.75E-06	-1.97E-05
0.779	-3.11E-05	-6.02E-05	5.82E-05	-7.81E-05	-2.78E-05	-3.02E-05	-4.96E-06	-4.80E-06	-1.53E-05	-1.02E-05	-2.29E-06	5.93E-06	-6.60E-06	-1.98E-05
0.78	-3.03E-05	-6.01E-05	9.96E-05	-8.56E-05	-2.91E-05	-3.06E-05	6.79E-06	-6.32E-06	-1.68E-05	-1.26E-05	-2.30E-06	4.12E-06	-5.18E-06	-2.16E-05
0.781	-2.83E-05	-5.77E-05	9.86E-05	-8.98E-05	-3.12E-05	-3.09E-05	1.88E-05	-6.60E-06	-1.69E-05	-1.21E-05	-1.63E-06	3.25E-06	-4.42E-06	-2.36E-05
0.782	-2.59E-05	-5.61E-05	6.74E-05	-9.35E-05	-3.37E-05	-3.13E-05	2.75E-05	-6.79E-06	-1.62E-05	-1.09E-05	-4.38E-07	2.93E-06	-4.64E-06	-2.39E-05
0.783	-2.48E-05	-5.63E-05	2.41E-05	-9.73E-05	-3.67E-05	-3.19E-05	3.16E-05	-8.34E-06	-1.58E-05	-1.02E-05	4.11E-08	3.10E-06	-4.65E-06	-2.06E-05
0.784	-2.63E-05	-5.69E-05	-6.40E-05	-9.50E-05	-3.84E-05	-3.32E-05	3.00E-05	-1.07E-05	-1.59E-05	-1.05E-05	-5.09E-07	3.57E-06	-4.07E-06	-1.44E-05
0.785	-2.94E-05	-5.50E-05	-0.000204987	-8.23E-05	-3.78E-05	-3.50E-05	2.34E-05	-1.25E-05	-1.63E-05	-1.24E-05	-9.39E-07	3.43E-06	-3.80E-06	-9.11E-06
0.786	-3.20E-05	-5.04E-05	-0.000331216	-6.22E-05	-3.64E-05	-3.65E-05	1.25E-05	-1.40E-05	-1.73E-05	-1.51E-05	-6.13E-07	2.65E-06	-4.51E-06	-6.48E-06
0.787	-3.33E-05	-4.43E-05	-0.000357129	-3.69E-05	-3.62E-05	-3.72E-05	-1.10E-06	-1.43E-05	-1.88E-05	-1.68E-05	9.61E-08	2.36E-06	-5.22E-06	-4.55E-06
0.788	-3.32E-05	-3.94E-05	-0.000261984	-6.44E-06	-3.70E-05	-3.84E-05	-1.31E-05	-1.40E-05	-2.03E-05	-1.68E-05	7.00E-08	2.53E-06	-4.82E-06	-2.90E-06
0.789	-3.14E-05	-3.64E-05	-0.000130534	2.32E-05	-3.75E-05	-3.99E-05	-2.13E-05	-1.41E-05	-2.04E-05	-1.56E-05	-1.18E-06	2.36E-06	-3.50E-06	-2.43E-06
0.79	-2.94E-05	-3.57E-05	-4.65E-05	4.56E-05	-3.73E-05	-3.99E-05	-2.85E-05	-1.46E-05	-1.97E-05	-1.43E-05	-2.68E-06	2.39E-06	-2.28E-06	-2.77E-06
0.791	-2.68E-05	-3.66E-05	1.61E-05	6.05E-05	-3.88E-05	-3.83E-05	-3.73E-05	-1.42E-05	-1.94E-05	-1.28E-05	-3.00E-06	3.33E-06	-2.73E-06	-2.65E-06
0.792	-2.46E-05	-3.84E-05	0.000105453	7.05E-05	-4.04E-05	-3.75E-05	-5.06E-05	-1.28E-05	-1.93E-05	-9.43E-06	-1.76E-06	4.43E-06	-5.18E-06	-1.24E-06
0.793	-2.56E-05	-4.16E-05	0.000203585	7.04E-05	-3.88E-05	-3.90E-05	-6.49E-05	-1.23E-05	-1.82E-05	-5.75E-06	-9.87E-07	4.68E-06	-6.48E-06	1.13E-06
0.794	-3.11E-05	-4.74E-05	0.000237854	5.34E-05	-3.66E-05	-4.09E-05	-7.51E-05	-1.40E-05	-1.71E-05	-3.30E-06	-1.30E-06	4.97E-06	-4.36E-06	4.04E-06
0.795	-3.95E-05	-5.59E-05	0.000129932	2.46E-05	-3.55E-05	-4.22E-05	-8.12E-05	-1.59E-05	-1.65E-05	-1.02E-06	-9.09E-07	6.04E-06	-9.59E-07	4.20E-06
0.796	-4.61E-05	-6.15E-05	-2.89E-05	-4.02E-06	-3.65E-05	-4.33E-05	-8.31E-05	-1.49E-05	-1.58E-05	1.05E-06	-7.32E-07	6.97E-06	1.09E-06	1.40E-06
0.797	-4.82E-05	-6.26E-05	-4.43E-05	-2.51E-05	-3.90E-05	-4.45E-05	-8.22E-05	-1.31E-05	-1.57E-05	2.65E-06	-1.40E-06	6.91E-06	2.25E-06	-5.12E-07
0.798	-4.50E-05	-6.15E-05	4.11E-05	-4.06E-05	-4.03E-05	-4.53E-05	-7.97E-05	-1.27E-05	-1.62E-05	4.23E-06	-1.33E-06	5.45E-06	3.28E-06	-1.10E-06
0.799	-3.85E-05	-5.93E-05	2.26E-05	-5.22E-05	-3.96E-05	-4.58E-05	-7.44E-05	-1.34E-05	-1.64E-05	5.17E-06	-8.46E-07	4.26E-06	3.26E-06	-2.31E-06
0.8	-3.15E-05	-5.67E-05	-0.00012272	-6.32E-05	-3.80E-05	-4.60E-05	-6.33E-05	-1.38E-05	-1.63E-05	4.62E-06	-7.94E-07	3.92E-06	2.62E-06	-4.28E-06
0.801	-2.47E-05	-5.54E-05	-0.000249615	-7.39E-05	-3.55E-05	-4.58E-05	-4.30E-05	-1.38E-05	-1.67E-05	3.77E-06	-9.40E-07	3.85E-06	1.50E-06	-6.26E-06
0.802	-1.93E-05	-5.55E-05	-0.000272034	-7.90E-05	-3.24E-05	-4.46E-05	-1.46E-05	-1.43E-05	-1.75E-05	3.68E-06	-1.42E-06	3.78E-06	-5.16E-07	-7.74E-06
0.803	-1.55E-05	-5.56E-05	-0.000234158	-7.80E-05	-3.06E-05	-4.17E-05	1.53E-05	-1.49E-05	-1.81E-05	4.45E-06	-2.23E-06	3.33E-06	-2.08E-06	-8.09E-06
0.804	-1.30E-05	-5.60E-05	-0.000232067	-7.50E-05	-3.02E-05	-3.82E-05	3.99E-05	-1.50E-05	-1.84E-05	5.76E-06	-2.70E-06	2.91E-06	-1.89E-06	-7.41E-06
0.805	-1.11E-05	-5.62E-05	-0.000286405	-7.41E-05	-3.00E-05	-3.58E-05	5.41E-05	-1.42E-05	-1.79E-05	7.45E-06	-2.32E-06	3.49E-06	-1.13E-06	-5.79E-06
0.806	-8.11E-06	-5.46E-05	-0.000327065	-7.00E-05	-3.00E-05	-3.51E-05	5.65E-05	-1.34E-05	-1.63E-05	9.16E-06	-1.42E-06	5.80E-06	-2.10E-06	-2.98E-06
0.807	-4.45E-06	-5.02E-05	-0.000277889	-5.37E-05	-3.07E-05	-3.48E-05	4.87E-05	-1.31E-05	-1.44E-05	9.84E-06	-9.49E-07	8.67E-06	-4.31E-06	-1.80E-08
0.808	-2.13E-06	-4.37E-05	-0.000157418	-2.22E-05	-3.21E-05	-3.55E-05	3.62E-05	-1.30E-05	-1.33E-05	8.98E-06	-1.38E-06	1.05E-05	-5.32E-06	8.92E-07
0.809	-1.90E-06	-3.66E-05	-9.57E-05	1.49E-05	-3.40E-05	-3.74E-05	2.73E-05	-1.24E-05	-1.34E-05	8.51E-06	-2.47E-06	1.04E-05	-5.15E-06	-3.60E-07
0.81	-3.65E-06	-2.98E-05	-0.00020368	4.37E-05	-3.58E-05	-3.81E-05	2.51E-05	-1.16E-05	-1.38E-05	9.98E-06	-3.15E-06	8.05E-06	-5.41E-06	-1.92E-06
0.811	-6.15E-06	-2.41E-05	-0.000433081	5.90E-05	-3.66E-05	-3.68E-05	2.63E-05	-1.13E-05	-1.39E-05	1.21E-05	-3.06E-06	4.43E-06	-6.49E-06	-2.99E-06
0.812	-9.34E-06	-2.08E-05	-0.000599718	6.46E-05	-3.65E-05	-3.54E-05	2.52E-05	-1.11E-05	-1.34E-05	1.34E-05	-2.83E-06	1.32E-06	-7.57E-06	-3.92E-06
0.813	-1.49E-05	-2.08E-05	-0.000570648	6.61E-05	-3.61E-05	-3.55E-05	1.98E-05	-1.07E-05	-1.27E-05	1.35E-05	-2.62E-06	-1.14E-08	-8.03E-06	-5.01E-06
0.814	-2.13E-05	-2.36E-05	-0.000390795	6.37E-05	-3.51E-05	-3.62E-05	1.31E-05	-1.00E-05	-1.24E-05	1.26E-05	-2.03E-06	-1.28E-07	-7.58E-06	-6.07E-06
0.815	-2.59E-05	-2.85E-05	-0.000156655	5.23E-05	-3.49E-05	-3.63E-05	6.35E-06	-9.51E-06	-1.30E-05	1.11E-05	-1.09E-06	-9.15E-07	-7.18E-06	-6.26E-06
0.816	-2.97E-05	-3.48E-05	0.000132413	3.19E-05	-3.61E-05	-3.54E-05	7.81E-07	-9.56E-06	-1.39E-05	9.72E-06	-2.51E-07	-3.12E-06	-7.95E-06	-5.97E-06
0.817	-3.42E-05	-4.32E-05	0.000435293	4.47E-06	-3.85E-05	-3.36E-05	-2.75E-06	-1.04E-05	-1.43E-05	8.86E-06	-3.50E-07	-5.77E-06	-9.01E-06	-6.09E-06
0.818	-4.14E-05	-5.59E-05	0.000614601	-3.03E-05	-4.05E-05	-3.31E-05	-7.33E-06	-1.10E-05	-1.42E-05	7.99E-06	-9.86E-07	-6.59E-06	-8.83E-06	-5.88E-06
0.819	-5.41E-05	-7.11E-05	0.0006389	-7.06E-05	-4.07E-05	-3.49E-05	-1.57E-05	-1.06E-05	-1.42E-05	7.36E-06	-1.06E-06	-5.72E-06	-8.41E-06	-5.72E-06
0.82	-6.52E-05	-8.08E-05	0.000535831	-0.000100167	-4.04E-05	-3.71E-05	-2.54E-05	-1.13E-05	-1.46E-05	5.19E-06	-1.21E-06	-5.86E-06	-9.98E-06	-5.73E-06
0.821	-6.67E-05	-8.29E-05	0.000298242	-0.00010872	-3.94E-05	-3.81E-05	-3.49E-05	-1.26E-05	-1.48E-05	1.34E-06	-1.63E-06	-6.29E-06	-1.13E-05	-5.22E-06
0.822	-6.09E-05	-8.28E-05	4.63E-05	-0.000106964	-3.81E-05	-3.83E-05	-4.83E-05	-1.25E-05	-1.43E-05	-3.77E-07	-2.01E-06	-6.52E-06	-9.73E-06	-4.92E-06
0.823	-5.38E-05	-8.00E-05	-7.91E-05	-0.000105383	-3.79E-05	-3.96E-05	-6.29E-05	-1.18E-05	-1.39E-05	9.62E-07	-1.82E-06	-9.78E-06	-6.49E-06	-5.11E-06
0.824	-4.95E-05	-7.57E-05	-0.000106087	-0.000106228	-3.76E-05	-4.22E-05	-7.50E-05	-1.20E-05	-1.40E-05	5.26E-06	-1.46E-06	-1.66E-05	-3.67E-06	-5.19E-06
0.825	-4.52E-05	-7.22E-05	-0.000111911	-0.000102237	-3.61E-05	-4.33E-05	-8.47E-05	-1.21E-05	-1.48E-05	1.23E-05	-2.00E-06	-2.36E-05	-1.71E-06	-4.08E-06
0.826	-3.77E-05	-6.87E-05	-8.27E-05	-9.13E-05	-3.54E-05	-4.21E-05	-8.76E-05	-1.24E-05	-1.53E-05	2.14E-05	-2.43E-06	-2.73E-05	3.87E-07	-2.16E-06
0.827	-2.79E-05	-6.49E-05	-5.04E-06	-7.69E-05	-3.79E-05	-3.87E-05	-8.51E-05	-1.37E-05	-1.50E-05	2.96E-05	-2.38E-06	-2.69E-05	2.14E-06	-1.84E-06
0.828	-1.95E-05	-6.21E-05	4.63E-05	-6.64E-05	-4.12E-05	-3.50E-05	-7.94E-05	-1.46E-05	-1.47E-05	3.53E-05	-2.33E-06	-2.42E-05	3.65E-06	-3.61E-06
0.829	-1.39E-05	-6.16E-05	1.20E-06	-6.12E-05	-4.21E-05	-3.32E-05	-7.50E-05	-1.50E-05	-1.43E-05	3.99E-05	-2.09E-06	-2.07E-05	4.57E-06	-6.33E-06
0.83	-1.12E-05	-6.18E-05	-0.000121573	-5.80E-05	-4.26E-05	-3.27E-05	-7.52E-05	-1.40E-05	-1.35E-05	4.10E-05	-1.50E-06	-1.69E-05	4.57E-06	-8.85E-06
0.831	-1.11E-05	-6.18E-05	-0.000239421	-5.36E-05	-4.34E-05	-3.37E-05	-7.95E-05	-1.30E-05	-1.22E-05	3.45E-05	-9.60E-07	-1.19E-05	3.92E-06	-1.05E-05
0.832	-1.26E-05	-6.04E-05	-0.000292355	-4.62E-05	-4.31E-05	-3.46E-05	-8.49E-05	-1.24E-05	-1.16E-05	1.98E-05	-9.22E-07	-5.50E-06	4.00E-06	-1.12E-05
0.833	-1.52E-05	-5.79E-05	-0.000285221	-4.07E-05	-4.08E-05	-3.42E-05	-8.91E-05	-1.24E-05	-1.17E-05	-8.29E-08	-1.14E-06	6.20E-07	5.07E-06	-1.11E-05
0.834	-1.80E-05	-5.61E-05	-0.000254025	-4.15E-05	-3.80E-05	-3.17E-05	-8.98E-05	-1.25E-05	-1.13E-05	-2.04E-05	-9.56E-07	4.87E-06	5.83E-06	-1.06E-05
0.835	-1.98E-05	-5.53E-05	-0.000219106	-4.79E-05	-3.64E-05	-2.80E-05	-8.28E-05	-1.26E-05	-1.07E-05	-3.59E-05	1.98E-07	6.87E-06	6.25E-06	-1.02E-05
0.836	-2.06E-05	-5.47E-05	-0.000189593	-5.45E-05	-3.64E-05	-2.45E-05	-6.42E-05	-1.26E-05	-1.10E-05	-4.24E-05	1.20E-06	8.65E-06	6.47E-06	-1.02E-05
0.837	-2.11E-05	-5.35E-05	-0.000166904	-5.79E-05	-3.92E-05	-2.26E-05	-3.15E-05	-1.24E-05	-1.20E-05	-3.86E-05	8.29E-07	1.24E-05	6.41E-06	-1.00E-05
0.838	-2.16E-05	-5.28E-05	-0.000144686	-5.66E-05	-4.55E-05	-2.20E-05	1.28E-05	-1.25E-05	-1.25E-05	-2.86E-05	-3.16E-07	1.54E-05	6.02E-06	-9.81E-06
0.839	-2.07E-05	-5.31E-05	-0.000116824	-5.30E-05	-5.13E-05	-2.30E-05	6.16E-05	-1.26E-05	-1.28E-05	-2.03E-05	-1.07E-06	1.39E-05	5.70E-06	-9.37E-06
0.84	-1.82E-05	-5.32E-05	-8.06E-05	-5.07E-05	-5.39E-05	-2.53E-05	0.000106519	-1.26E-05	-1.29E-05	-1.76E-05	-1.29E-06	9.25E-06	4.99E-06	-9.43E-06
0.841	-1.59E-05	-5.14E-05	-3.31E-05	-5.16E-05	-5.57E-05	-2.78E-05	0.000141396	-1.18E-05	-1.23E-05	-1.80E-05	-1.30E-06	4.44E-06	4.09E-06	-1.10E-05
0.842	-1.39E-05	-4.98E-05	8.61E-08	-5.15E-05	-5.83E-05	-3.09E-05	0.000159051	-1.15E-05	-1.16E-05	-1.92E-05	-9.98E-07	6.58E-07	3.55E-06	-1.36E-05
0.843	-1.29E-05	-4.87E-05	-3.43E-05	-4.82E-05	-5.85E-05	-3.38E-05	0.000154124	-1.24E-05	-1.13E-05	-2.07E-05	-8.04E-07	-2.14E-06	3.50E-06	-1.50E-05
0.844	-1.44E-05	-4.73E-05	-0.000148086	-4.49E-05	-5.46E-05	-3.59E-05	0.000130414	-1.27E-05	-1.12E-05	-2.06E-05	-7.16E-07	-4.27E-06	3.49E-06	-1.37E-05
0.845	-1.57E-05	-4.68E-05	-0.000268121	-4.33E-05	-4.65E-05	-3.87E-05	9.59E-05	-1.22E-05	-1.09E-05	-1.86E-05	-3.22E-07	-5.47E-06	3.35E-06	-1.06E-05
0.846	-1.18E-05	-4.78E-05	-0.00031797	-4.33E-05	-3.61E-05	-4.23E-05	5.36E-05	-1.18E-05	-1.03E-05	-1.65E-05	-4.24E-07	-5.71E-06	3.88E-06	-7.58E-06
0.847	-2.12E-06	-4.99E-05	-0.000276998	-4.25E-05	-2.76E-05	-4.48E-05	1.33E-05	-1.13E-05	-9.63E-06	-1.56E-05	-1.18E-06	-6.48E-06	5.70E-06	-7.25E-06
0.848	6.00E-06	-5.22E-05	-0.000171751	-3.89E-05	-1.92E-05	-4.60E-05	-1.65E-05	-1.10E-05	-9.68E-06	-1.49E-05	-9.22E-07	-8.48E-06	6.96E-06	-8.79E-06
0.849	6.71E-06	-5.19E-05	-6.55E-05	-3.46E-05	-1.10E-05	-4.65E-05	-3.73E-05	-9.94E-06	-1.03E-05	-1.30E-05	4.24E-07	-9.77E-06	7.14E-06	-8.75E-06
0.85	1.72E-06	-5.03E-05	-1.47E-05	-3.25E-05	-6.36E-06	-4.59E-05	-5.00E-05	-8.10E-06	-1.06E-05	-1.05E-05	8.35E-07	-1.11E-05	7.01E-06	-6.22E-06
0.851	-5.35E-06	-5.09E-05	-2.16E-05	-3.33E-05	-4.73E-06	-4.49E-05	-5.48E-05	-7.32E-06	-1.06E-05	-9.44E-06	-1.57E-07	-1.34E-05	7.36E-06	-3.68E-06
0.852	-1.24E-05	-5.43E-05	-5.19E-05	-3.80E-05	-6.15E-06	-4.40E-05	-5.57E-05	-8.60E-06	-1.12E-05	-9.27E-06	-1.42E-06	-1.59E-05	8.16E-06	-3.12E-06
0.853	-1.98E-05	-5.80E-05	-9.33E-05	-4.43E-05	-9.77E-06	-4.15E-05	-5.77E-05	-1.05E-05	-1.25E-05	-8.06E-06	-1.86E-06	-1.80E-05	7.69E-06	-3.00E-06
0.854	-2.91E-05	-5.93E-05	-0.000120426	-4.90E-05	-1.57E-05	-3.72E-05	-5.97E-05	-1.14E-05	-1.33E-05	-5.48E-06	-1.60E-06	-1.90E-05	5.88E-06	-1.40E-06
0.855	-3.98E-05	-5.94E-05	-0.000117344	-5.11E-05	-2.18E-05	-3.24E-05	-5.97E-05	-9.99E-06	-1.29E-05	-2.86E-06	-1.37E-06	-2.05E-05	3.75E-06	4.71E-07
0.856	-4.97E-05	-5.85E-05	-0.000109521	-5.23E-05	-2.67E-05	-2.83E-05	-5.87E-05	-9.16E-06	-1.19E-05	-1.39E-06	-1.59E-06	-2.25E-05	1.61E-06	7.47E-07
0.857	-5.50E-05	-5.76E-05	-0.000127162	-5.46E-05	-2.98E-05	-2.63E-05	-5.95E-05	-9.88E-06	-1.11E-05	-1.24E-06	-1.82E-06	-2.38E-05	-2.43E-07	4.35E-08
0.858	-5.49E-05	-5.76E-05	-0.000154204	-5.80E-05	-3.16E-05	-2.57E-05	-6.12E-05	-1.07E-05	-1.10E-05	-2.18E-06	-2.01E-06	-2.36E-05	-6.60E-07	-9.17E-07
0.859	-5.10E-05	-5.83E-05	-0.000152369	-6.23E-05	-3.32E-05	-2.51E-05	-6.18E-05	-1.17E-05	-1.13E-05	-2.88E-06	-2.39E-06	-2.26E-05	9.49E-07	-1.40E-06
0.86	-4.32E-05	-5.92E-05	-0.000137979	-6.85E-05	-3.51E-05	-2.50E-05	-6.06E-05	-1.28E-05	-1.13E-05	-2.24E-06	-2.47E-06	-2.15E-05	3.67E-06	-8.89E-07
0.861	-3.24E-05	-6.00E-05	-0.000158964	-7.61E-05	-3.70E-05	-2.66E-05	-6.01E-05	-1.35E-05	-1.05E-05	-1.14E-06	-2.32E-06	-2.12E-05	4.63E-06	-3.96E-07
0.862	-2.34E-05	-6.05E-05	-0.000227938	-8.10E-05	-3.79E-05	-2.89E-05	-6.36E-05	-1.35E-05	-9.75E-06	-6.93E-07	-2.07E-06	-2.21E-05	3.13E-06	-9.35E-07
0.863	-1.92E-05	-5.90E-05	-0.000318903	-7.67E-05	-3.82E-05	-3.00E-05	-7.06E-05	-1.40E-05	-9.77E-06	-1.53E-06	-2.15E-06	-2.32E-05	1.16E-06	-2.57E-06
0.864	-1.85E-05	-5.39E-05	-0.000408649	-6.02E-05	-3.92E-05	-2.99E-05	-7.56E-05	-1.39E-05	-1.05E-05	-4.80E-06	-2.23E-06	-2.38E-05	1.31E-06	-4.25E-06
0.865	-1.86E-05	-4.61E-05	-0.000484227	-3.59E-05	-4.07E-05	-2.91E-05	-7.49E-05	-1.23E-05	-1.09E-05	-1.03E-05	-1.56E-06	-2.37E-05	4.10E-06	-5.74E-06
0.866	-1.74E-05	-3.88E-05	-0.000551132	-1.01E-05	-4.01E-05	-2.89E-05	-7.24E-05	-1.02E-05	-1.11E-05	-1.40E-05	-7.79E-07	-2.31E-05	7.70E-06	-8.32E-06
0.867	-1.52E-05	-3.37E-05	-0.000619182	1.23E-05	-3.76E-05	-3.09E-05	-7.16E-05	-9.10E-06	-1.13E-05	-1.23E-05	-1.13E-06	-2.30E-05	1.04E-05	-1.31E-05
0.868	-1.18E-05	-2.99E-05	-0.000650228	2.54E-05	-3.55E-05	-3.29E-05	-7.15E-05	-8.08E-06	-1.12E-05	-6.52E-06	-1.75E-06	-2.33E-05	1.19E-05	-1.77E-05
0.869	-6.06E-06	-2.67E-05	-0.000555497	3.01E-05	-3.44E-05	-3.28E-05	-6.95E-05	-7.51E-06	-1.10E-05	-1.19E-06	-1.22E-06	-2.32E-05	1.20E-05	-1.97E-05
0.87	2.67E-07	-2.51E-05	-0.000301724	2.91E-05	-3.44E-05	-3.26E-05	-6.33E-05	-8.74E-06	-1.12E-05	1.74E-06	-3.08E-07	-2.34E-05	1.04E-05	-2.03E-05
0.871	2.13E-06	-2.74E-05	5.05E-05	1.81E-05	-3.61E-05	-3.30E-05	-5.33E-05	-9.89E-06	-1.18E-05	3.29E-06	1.81E-07	-2.35E-05	8.08E-06	-2.03E-05
0.872	-2.00E-06	-3.37E-05	0.000418154	-3.54E-06	-3.91E-05	-3.37E-05	-4.03E-05	-9.91E-06	-1.24E-05	4.07E-06	-8.25E-08	-2.23E-05	6.31E-06	-2.00E-05
0.873	-1.03E-05	-4.25E-05	0.000753244	-2.96E-05	-4.12E-05	-3.22E-05	-2.35E-05	-8.14E-06	-1.30E-05	4.50E-06	-1.58E-06	-2.03E-05	5.73E-06	-2.19E-05
0.874	-2.04E-05	-5.03E-05	0.00102921	-4.82E-05	-4.09E-05	-3.01E-05	-2.55E-06	-7.02E-06	-1.32E-05	4.04E-06	-2.24E-06	-1.84E-05	5.06E-06	-2.50E-05
0.875	-2.90E-05	-5.62E-05	0.00117024	-5.41E-05	-3.89E-05	-3.07E-05	1.95E-05	-8.82E-06	-1.24E-05	2.88E-06	-9.08E-07	-1.67E-05	4.37E-06	-2.46E-05
0.876	-3.60E-05	-6.14E-05	0.00100384	-5.27E-05	-3.70E-05	-3.14E-05	3.53E-05	-1.01E-05	-1.14E-05	2.53E-06	5.91E-07	-1.46E-05	4.38E-06	-2.04E-05
0.877	-4.35E-05	-6.47E-05	0.000498865	-4.89E-05	-3.63E-05	-3.10E-05	4.18E-05	-1.11E-05	-1.12E-05	2.34E-06	6.94E-07	-1.29E-05	4.21E-06	-1.69E-05
0.878	-5.10E-05	-6.69E-05	-4.36E-05	-4.30E-05	-3.56E-05	-2.99E-05	3.95E-05	-1.24E-05	-1.12E-05	2.15E-06	-9.44E-07	-1.32E-05	3.41E-06	-1.63E-05
0.879	-5.64E-05	-6.85E-05	-0.000312185	-3.17E-05	-3.46E-05	-2.93E-05	2.66E-05	-1.12E-05	-1.15E-05	1.81E-06	-2.85E-06	-1.48E-05	2.25E-06	-1.65E-05
0.88	-5.83E-05	-6.73E-05	-0.000295569	-1.43E-05	-3.55E-05	-3.11E-05	3.11E-06	-9.73E-06	-1.18E-05	9.52E-07	-3.25E-06	-1.64E-05	1.88E-06	-1.66E-05
0.881	-5.52E-05	-6.34E-05	-0.000195211	3.14E-06	-3.69E-05	-3.35E-05	-2.17E-05	-9.58E-06	-1.29E-05	-8.11E-07	-1.77E-06	-1.66E-05	3.35E-06	-1.68E-05
0.882	-4.79E-05	-5.97E-05	-0.000140125	1.24E-05	-3.64E-05	-3.48E-05	-3.64E-05	-1.12E-05	-1.42E-05	-2.26E-06	-8.74E-07	-1.63E-05	4.94E-06	-1.60E-05
0.883	-3.95E-05	-5.78E-05	-0.000130902	9.81E-06	-3.45E-05	-3.53E-05	-4.38E-05	-1.28E-05	-1.47E-05	-1.19E-06	-1.48E-06	-1.68E-05	6.43E-06	-1.49E-05
0.884	-3.26E-05	-5.86E-05	-0.000130408	-3.36E-06	-3.48E-05	-3.50E-05	-4.99E-05	-1.19E-05	-1.45E-05	1.18E-06	-2.23E-06	-1.72E-05	8.35E-06	-1.35E-05
0.885	-2.92E-05	-6.03E-05	-0.000138746	-2.02E-05	-3.66E-05	-3.43E-05	-5.21E-05	-1.11E-05	-1.40E-05	2.25E-06	-2.58E-06	-1.63E-05	1.04E-05	-1.14E-05
0.886	-2.82E-05	-6.07E-05	-0.000184787	-3.42E-05	-3.76E-05	-3.31E-05	-4.65E-05	-1.26E-05	-1.41E-05	2.21E-06	-2.40E-06	-1.41E-05	1.13E-05	-1.01E-05
0.887	-2.75E-05	-6.03E-05	-0.000244751	-4.35E-05	-3.78E-05	-3.24E-05	-3.36E-05	-1.47E-05	-1.43E-05	2.50E-06	-1.79E-06	-1.25E-05	1.08E-05	-1.13E-05
0.888	-2.55E-05	-5.93E-05	-0.000256826	-4.87E-05	-3.71E-05	-3.18E-05	-1.62E-05	-1.50E-05	-1.41E-05	3.27E-06	-1.08E-06	-1.21E-05	1.02E-05	-1.38E-05
0.889	-2.31E-05	-5.70E-05	-0.000217518	-5.00E-05	-3.59E-05	-3.13E-05	2.69E-06	-1.41E-05	-1.39E-05	4.40E-06	-8.60E-07	-1.19E-05	1.04E-05	-1.40E-05
0.89	-2.16E-05	-5.36E-05	-0.000191695	-4.84E-05	-3.54E-05	-3.16E-05	1.90E-05	-1.33E-05	-1.45E-05	5.30E-06	-1.74E-06	-1.09E-05	1.12E-05	-1.13E-05
0.891	-2.30E-05	-5.20E-05	-0.000197801	-4.73E-05	-3.59E-05	-3.21E-05	3.00E-05	-1.26E-05	-1.46E-05	5.76E-06	-2.83E-06	-9.73E-06	1.16E-05	-8.44E-06
0.892	-2.74E-05	-5.35E-05	-0.000199684	-5.24E-05	-3.64E-05	-3.18E-05	3.61E-05	-1.17E-05	-1.38E-05	5.90E-06	-2.74E-06	-9.01E-06	1.16E-05	-6.66E-06
0.893	-3.06E-05	-5.58E-05	-0.000180441	-6.59E-05	-3.53E-05	-3.02E-05	3.81E-05	-1.11E-05	-1.28E-05	5.51E-06	-1.69E-06	-9.40E-06	1.15E-05	-4.78E-06
0.894	-2.97E-05	-5.61E-05	-0.000160796	-8.16E-05	-3.28E-05	-2.86E-05	3.63E-05	-1.11E-05	-1.26E-05	4.67E-06	-3.98E-07	-1.05E-05	1.06E-05	-3.49E-06
0.895	-2.59E-05	-5.45E-05	-0.000153955	-9.34E-05	-3.13E-05	-2.87E-05	3.08E-05	-1.14E-05	-1.29E-05	3.57E-06	1.40E-07	-1.14E-05	9.07E-06	-3.76E-06
0.896	-2.10E-05	-5.26E-05	-0.000164961	-0.000100449	-3.17E-05	-2.95E-05	2.01E-05	-1.19E-05	-1.34E-05	2.17E-06	-9.60E-07	-1.16E-05	7.37E-06	-4.88E-06
0.897	-1.62E-05	-5.17E-05	-0.000188847	-0.000101364	-3.29E-05	-3.01E-05	6.04E-06	-1.21E-05	-1.40E-05	1.41E-06	-2.82E-06	-1.13E-05	5.86E-06	-5.33E-06
0.898	-1.21E-05	-5.05E-05	-0.000221765	-9.49E-05	-3.35E-05	-3.11E-05	-6.49E-06	-1.14E-05	-1.46E-05	1.83E-06	-3.27E-06	-1.18E-05	4.36E-06	-4.62E-06
0.899	-1.11E-05	-4.75E-05	-0.000289893	-8.07E-05	-3.21E-05	-3.24E-05	-1.68E-05	-1.07E-05	-1.47E-05	1.78E-06	-2.46E-06	-1.37E-05	1.98E-06	-3.67E-06
0.9	-1.41E-05	-4.44E-05	-0.00042041	-5.86E-05	-3.00E-05	-3.30E-05	-2.61E-05	-9.36E-06	-1.35E-05	5.38E-07	-2.20E-06	-1.56E-05	-8.91E-07	-2.75E-06
0.901	-1.61E-05	-4.11E-05	-0.000550601	-3.03E-05	-3.02E-05	-3.40E-05	-3.45E-05	-7.60E-06	-1.24E-05	-9.26E-07	-3.01E-06	-1.62E-05	-2.99E-06	-1.93E-06
0.902	-1.45E-05	-3.54E-05	-0.000599936	6.50E-06	-3.24E-05	-3.57E-05	-4.13E-05	-7.89E-06	-1.21E-05	-1.45E-06	-3.85E-06	-1.60E-05	-4.35E-06	-1.40E-06
0.903	-1.10E-05	-2.80E-05	-0.000568823	4.79E-05	-3.51E-05	-3.64E-05	-4.46E-05	-9.18E-06	-1.20E-05	-9.87E-08	-3.54E-06	-1.46E-05	-5.21E-06	-2.94E-06
0.904	-8.09E-06	-2.39E-05	-0.000477768	7.36E-05	-3.73E-05	-3.67E-05	-4.55E-05	-1.03E-05	-1.18E-05	2.09E-06	-2.32E-06	-1.20E-05	-4.44E-06	-5.36E-06
0.905	-8.00E-06	-2.76E-05	-0.00033863	7.11E-05	-3.81E-05	-3.67E-05	-4.62E-05	-1.11E-05	-1.15E-05	3.35E-06	-7.29E-07	-9.11E-06	-1.32E-06	-4.82E-06
0.906	-1.20E-05	-3.78E-05	-0.000147168	4.71E-05	-3.74E-05	-3.70E-05	-4.57E-05	-1.19E-05	-1.15E-05	3.26E-06	3.69E-08	-7.39E-06	2.77E-06	-1.47E-06
0.907	-1.95E-05	-4.96E-05	8.03E-05	1.42E-05	-3.61E-05	-3.63E-05	-4.32E-05	-1.30E-05	-1.11E-05	2.40E-06	-1.18E-06	-7.07E-06	4.70E-06	1.34E-06
0.908	-2.95E-05	-5.87E-05	0.000307347	-1.70E-05	-3.57E-05	-3.41E-05	-3.97E-05	-1.24E-05	-1.04E-05	2.01E-06	-3.54E-06	-6.58E-06	3.38E-06	9.16E-07
0.909	-3.90E-05	-6.45E-05	0.000511295	-3.96E-05	-3.67E-05	-3.13E-05	-3.63E-05	-1.05E-05	-8.84E-06	2.04E-06	-5.78E-06	-5.89E-06	1.28E-06	-8.63E-07
0.91	-4.48E-05	-6.71E-05	0.00063059	-5.26E-05	-3.84E-05	-2.98E-05	-3.35E-05	-9.92E-06	-7.22E-06	1.30E-06	-6.70E-06	-5.75E-06	-4.59E-07	-1.74E-06
0.911	-4.77E-05	-6.73E-05	0.000566831	-5.76E-05	-3.88E-05	-2.92E-05	-3.18E-05	-1.06E-05	-5.95E-06	-6.38E-07	-6.31E-06	-5.93E-06	-2.18E-06	-1.89E-06
0.912	-4.85E-05	-6.64E-05	0.00033402	-5.62E-05	-3.80E-05	-2.80E-05	-3.19E-05	-1.09E-05	-4.05E-06	-2.11E-06	-5.48E-06	-6.13E-06	-3.73E-06	-1.94E-06
0.913	-4.73E-05	-6.46E-05	7.46E-05	-5.03E-05	-3.70E-05	-2.65E-05	-3.18E-05	-1.02E-05	-1.58E-06	-2.23E-06	-4.51E-06	-6.64E-06	-3.69E-06	-1.55E-06
0.914	-4.39E-05	-6.21E-05	-7.83E-05	-4.35E-05	-3.57E-05	-2.55E-05	-3.14E-05	-9.48E-06	1.08E-06	-2.48E-06	-3.62E-06	-7.37E-06	-1.62E-06	-5.69E-07
0.915	-3.85E-05	-5.98E-05	-8.68E-05	-4.04E-05	-3.46E-05	-2.71E-05	-3.18E-05	-9.60E-06	4.95E-06	-3.52E-06	-2.75E-06	-7.73E-06	1.39E-06	-1.17E-08
0.916	-3.14E-05	-5.81E-05	2.92E-06	-4.29E-05	-3.41E-05	-2.98E-05	-3.18E-05	-1.00E-05	1.20E-05	-3.86E-06	-2.39E-06	-6.83E-06	3.22E-06	-2.43E-07
0.917	-2.30E-05	-5.73E-05	9.66E-05	-4.81E-05	-3.50E-05	-3.19E-05	-3.08E-05	-9.92E-06	2.13E-05	-2.79E-06	-2.96E-06	-4.40E-06	3.39E-06	-6.93E-07
0.918	-1.61E-05	-5.82E-05	0.000106209	-5.25E-05	-3.68E-05	-3.29E-05	-3.00E-05	-9.92E-06	3.00E-05	-8.32E-07	-3.89E-06	-1.00E-06	3.20E-06	-9.10E-07
0.919	-1.29E-05	-5.87E-05	1.84E-05	-5.55E-05	-3.82E-05	-3.39E-05	-2.99E-05	-1.11E-05	3.40E-05	1.31E-06	-4.34E-06	2.03E-06	2.43E-06	-1.69E-06
0.92	-1.31E-05	-5.76E-05	-0.000102357	-5.77E-05	-3.83E-05	-3.54E-05	-2.99E-05	-1.36E-05	3.11E-05	2.99E-06	-4.31E-06	3.80E-06	5.52E-07	-3.61E-06
0.921	-1.53E-05	-5.65E-05	-0.000175663	-6.02E-05	-3.77E-05	-3.71E-05	-3.02E-05	-1.60E-05	2.45E-05	4.05E-06	-4.29E-06	4.55E-06	-1.28E-06	-6.82E-06
0.922	-1.92E-05	-5.65E-05	-0.000180869	-6.30E-05	-3.68E-05	-3.84E-05	-3.06E-05	-1.71E-05	2.01E-05	4.47E-06	-4.64E-06	4.36E-06	-2.31E-06	-9.94E-06
0.923	-2.43E-05	-5.71E-05	-0.000156633	-6.38E-05	-3.64E-05	-3.97E-05	-3.08E-05	-1.71E-05	1.81E-05	3.79E-06	-5.40E-06	2.99E-06	-2.50E-06	-1.13E-05
0.924	-2.81E-05	-5.68E-05	-0.000140601	-6.10E-05	-3.71E-05	-4.06E-05	-3.05E-05	-1.71E-05	1.38E-05	2.42E-06	-6.15E-06	3.90E-07	-1.36E-06	-1.19E-05
0.925	-2.94E-05	-5.47E-05	-0.000137167	-5.78E-05	-3.80E-05	-4.14E-05	-3.04E-05	-1.79E-05	3.36E-06	2.36E-06	-6.06E-06	-1.61E-06	8.50E-08	-1.15E-05
0.926	-3.02E-05	-5.23E-05	-0.000137406	-5.63E-05	-3.81E-05	-4.29E-05	-2.98E-05	-1.89E-05	-1.46E-05	3.91E-06	-5.09E-06	-2.21E-06	8.62E-07	-8.95E-06
0.927	-3.23E-05	-5.04E-05	-0.000138728	-5.53E-05	-3.89E-05	-4.29E-05	-2.89E-05	-1.98E-05	-4.05E-05	5.10E-06	-3.28E-06	-3.15E-06	3.10E-07	-6.56E-06
0.928	-3.53E-05	-5.02E-05	-0.000145037	-5.57E-05	-3.87E-05	-4.26E-05	-2.79E-05	-1.79E-05	-7.05E-05	4.97E-06	-1.47E-06	-4.44E-06	-4.86E-07	-7.15E-06
0.929	-3.62E-05	-5.14E-05	-0.000151771	-5.81E-05	-3.64E-05	-4.31E-05	-2.68E-05	-1.34E-05	-9.43E-05	5.18E-06	-4.38E-07	-4.35E-06	1.49E-07	-8.44E-06
0.93	-3.14E-05	-5.16E-05	-0.000153839	-6.09E-05	-3.42E-05	-4.16E-05	-2.50E-05	-9.03E-06	-0.000101615	5.96E-06	-1.56E-07	-3.05E-06	1.93E-06	-7.92E-06
0.931	-2.35E-05	-5.04E-05	-0.000153871	-6.17E-05	-3.44E-05	-3.94E-05	-2.30E-05	-5.20E-06	-8.87E-05	6.07E-06	-8.07E-07	-2.73E-06	3.57E-06	-7.09E-06
0.932	-1.76E-05	-4.86E-05	-0.00015436	-5.90E-05	-3.62E-05	-3.76E-05	-2.31E-05	-3.18E-06	-6.00E-05	5.59E-06	-1.19E-06	-3.76E-06	4.41E-06	-8.46E-06
0.933	-1.53E-05	-4.75E-05	-0.000155304	-5.53E-05	-3.70E-05	-3.75E-05	-2.36E-05	-1.95E-06	-2.92E-05	5.34E-06	-8.87E-07	-4.83E-06	4.53E-06	-1.31E-05
0.934	-1.45E-05	-4.83E-05	-0.000153556	-5.21E-05	-3.65E-05	-3.82E-05	-2.34E-05	-1.66E-06	-9.69E-06	6.12E-06	-7.80E-08	-5.07E-06	4.02E-06	-1.70E-05
0.935	-1.42E-05	-5.00E-05	-0.000147985	-4.92E-05	-3.63E-05	-3.80E-05	-2.36E-05	-1.59E-06	-1.32E-06	7.07E-06	4.89E-07	-4.63E-06	3.84E-06	-1.73E-05
0.936	-1.45E-05	-5.08E-05	-0.000140469	-4.65E-05	-3.55E-05	-3.72E-05	-2.36E-05	-8.00E-07	2.84E-06	6.66E-06	7.14E-07	-4.07E-06	4.84E-06	-1.57E-05
0.937	-1.44E-05	-5.09E-05	-0.000132296	-4.47E-05	-3.45E-05	-3.71E-05	-2.25E-05	1.40E-06	6.45E-06	5.02E-06	7.01E-07	-3.57E-06	6.23E-06	-1.35E-05
0.938	-1.48E-05	-5.02E-05	-0.000124804	-4.36E-05	-3.52E-05	-3.84E-05	-2.10E-05	5.23E-06	8.61E-06	3.30E-06	-7.91E-08	-3.56E-06	6.15E-06	-9.74E-06
0.939	-1.64E-05	-5.00E-05	-0.000122021	-4.14E-05	-3.76E-05	-3.96E-05	-2.02E-05	9.87E-06	8.63E-06	2.14E-06	-1.24E-06	-3.04E-06	3.56E-06	-4.95E-06
0.94	-1.85E-05	-4.97E-05	-0.00012634	-3.66E-05	-4.02E-05	-3.99E-05	-1.99E-05	1.65E-05	9.36E-06	1.74E-06	-2.58E-06	-1.67E-06	-1.10E-07	-2.55E-06
0.941	-2.05E-05	-4.82E-05	-0.000134176	-3.12E-05	-4.12E-05	-4.02E-05	-1.95E-05	2.28E-05	1.31E-05	2.10E-06	-3.49E-06	3.05E-09	-2.00E-06	-4.32E-06
0.942	-2.11E-05	-4.58E-05	-0.000137909	-2.78E-05	-4.09E-05	-4.04E-05	-1.95E-05	1.66E-05	1.52E-05	3.05E-06	-3.55E-06	1.45E-06	-1.29E-06	-8.74E-06
0.943	-2.15E-05	-4.40E-05	-0.000135107	-2.58E-05	-4.02E-05	-3.94E-05	-1.99E-05	-1.44E-05	9.11E-06	4.45E-06	-3.02E-06	1.93E-06	9.08E-07	-1.26E-05
0.944	-2.18E-05	-4.34E-05	-0.000131217	-2.35E-05	-3.96E-05	-3.72E-05	-2.02E-05	-5.77E-05	-1.45E-06	5.64E-06	-2.31E-06	1.06E-06	3.45E-06	-1.48E-05
0.945	-2.04E-05	-4.36E-05	-0.000131908	-2.11E-05	-3.92E-05	-3.50E-05	-2.11E-05	-7.87E-05	-4.77E-06	5.92E-06	-1.38E-06	-7.30E-07	5.80E-06	-1.62E-05
0.946	-1.78E-05	-4.43E-05	-0.00013611	-2.10E-05	-3.89E-05	-3.29E-05	-2.18E-05	-6.09E-05	1.07E-06	4.98E-06	-2.71E-07	-2.33E-06	7.22E-06	-1.73E-05
0.947	-1.49E-05	-4.50E-05	-0.00014151	-2.32E-05	-3.83E-05	-3.09E-05	-2.18E-05	-2.36E-05	6.01E-06	3.25E-06	1.02E-06	-2.84E-06	6.81E-06	-1.71E-05
0.948	-1.35E-05	-4.62E-05	-0.000151721	-2.64E-05	-3.71E-05	-3.11E-05	-2.18E-05	7.38E-06	-5.69E-07	1.61E-06	1.55E-06	-1.99E-06	4.72E-06	-1.57E-05
0.949	-1.63E-05	-4.80E-05	-0.000170446	-3.09E-05	-3.56E-05	-3.44E-05	-2.22E-05	1.79E-05	-2.52E-05	8.19E-07	2.32E-07	-7.89E-07	2.89E-06	-1.50E-05
0.95	-2.17E-05	-4.96E-05	-0.000181863	-3.69E-05	-3.53E-05	-3.86E-05	-2.31E-05	1.37E-06	-5.67E-05	1.23E-06	-1.84E-06	1.20E-08	1.48E-06	-1.75E-05
0.951	-2.55E-05	-5.05E-05	-0.000159763	-4.13E-05	-3.68E-05	-3.98E-05	-2.44E-05	-4.23E-05	-7.33E-05	1.41E-06	-2.69E-06	8.73E-08	-1.28E-06	-2.32E-05
0.952	-2.83E-05	-5.21E-05	-0.000106169	-4.29E-05	-3.72E-05	-3.76E-05	-2.55E-05	-9.11E-05	-7.09E-05	7.64E-07	-2.24E-06	-6.18E-08	-4.42E-06	-2.96E-05
0.953	-2.96E-05	-5.38E-05	-5.95E-05	-4.24E-05	-3.49E-05	-3.46E-05	-2.50E-05	-0.00010078	-6.48E-05	1.34E-06	-1.82E-06	5.24E-07	-5.41E-06	-3.36E-05
0.954	-2.89E-05	-5.59E-05	-5.48E-05	-4.40E-05	-3.29E-05	-3.14E-05	-2.41E-05	-6.11E-05	-6.63E-05	2.95E-06	-1.57E-06	1.72E-06	-2.48E-06	-3.35E-05
0.955	-2.85E-05	-5.82E-05	-7.40E-05	-4.74E-05	-3.29E-05	-2.82E-05	-2.45E-05	-1.95E-05	-6.64E-05	2.52E-06	-1.16E-06	1.51E-06	1.90E-06	-3.06E-05
0.956	-2.90E-05	-5.83E-05	-7.33E-05	-4.84E-05	-3.36E-05	-2.64E-05	-2.40E-05	-6.50E-06	-4.96E-05	6.00E-07	-9.61E-07	-4.86E-07	4.20E-06	-2.81E-05
0.957	-2.96E-05	-5.73E-05	-6.15E-05	-4.80E-05	-3.36E-05	-2.61E-05	-2.38E-05	-9.10E-06	-1.93E-05	3.06E-07	-1.23E-06	-2.53E-06	4.37E-06	-2.70E-05
0.958	-2.81E-05	-5.64E-05	-7.62E-05	-4.90E-05	-3.39E-05	-2.78E-05	-2.47E-05	-9.98E-06	5.11E-06	1.20E-06	-1.36E-06	-3.33E-06	3.31E-06	-2.49E-05
0.959	-2.60E-05	-5.56E-05	-0.000118386	-5.12E-05	-3.54E-05	-3.13E-05	-2.54E-05	-5.79E-06	1.18E-05	1.39E-06	-1.92E-06	-2.80E-06	3.22E-06	-2.08E-05
0.96	-2.64E-05	-5.55E-05	-0.000148711	-5.17E-05	-3.69E-05	-3.49E-05	-2.54E-05	-3.85E-06	4.40E-06	-2.62E-07	-3.03E-06	-3.45E-06	4.68E-06	-1.68E-05
0.961	-2.76E-05	-5.45E-05	-0.000131705	-5.05E-05	-3.76E-05	-3.71E-05	-2.54E-05	-5.08E-06	-5.88E-06	-2.59E-06	-3.58E-06	-5.20E-06	7.28E-06	-1.41E-05
0.962	-2.83E-05	-5.22E-05	-8.41E-05	-5.06E-05	-3.67E-05	-3.89E-05	-2.67E-05	-5.11E-06	-1.14E-05	-4.40E-06	-3.26E-06	-6.15E-06	9.54E-06	-1.30E-05
0.963	-2.83E-05	-5.08E-05	-5.91E-05	-5.33E-05	-3.57E-05	-3.98E-05	-2.69E-05	-6.23E-07	-7.84E-06	-5.37E-06	-2.71E-06	-5.76E-06	1.11E-05	-1.27E-05
0.964	-2.89E-05	-5.04E-05	-8.06E-05	-5.58E-05	-3.55E-05	-3.81E-05	-2.57E-05	7.60E-06	5.68E-06	-5.47E-06	-3.09E-06	-3.95E-06	1.30E-05	-1.25E-05
0.965	-2.81E-05	-4.97E-05	-0.000121245	-5.28E-05	-3.64E-05	-3.42E-05	-2.42E-05	1.64E-05	1.97E-05	-5.22E-06	-4.23E-06	-1.81E-06	1.63E-05	-1.27E-05
0.966	-2.64E-05	-4.74E-05	-0.000158653	-3.98E-05	-3.63E-05	-3.09E-05	-2.33E-05	2.40E-05	1.76E-05	-4.37E-06	-5.35E-06	-4.84E-07	2.07E-05	-1.27E-05
0.967	-2.44E-05	-4.35E-05	-0.000198829	-2.01E-05	-3.50E-05	-3.02E-05	-2.25E-05	2.99E-05	-4.20E-06	-3.02E-06	-5.65E-06	-2.32E-07	2.38E-05	-1.37E-05
0.968	-2.21E-05	-3.99E-05	-0.000251023	-3.60E-06	-3.44E-05	-3.14E-05	-2.21E-05	3.32E-05	-3.09E-05	-1.38E-06	-4.60E-06	-4.97E-07	2.43E-05	-1.56E-05
0.969	-2.01E-05	-3.84E-05	-0.000306166	3.23E-06	-3.44E-05	-3.26E-05	-2.26E-05	3.37E-05	-4.73E-05	-1.89E-07	-3.33E-06	-1.00E-06	2.21E-05	-1.57E-05
0.97	-1.90E-05	-3.99E-05	-0.000361694	6.51E-07	-3.46E-05	-3.25E-05	-2.35E-05	3.34E-05	-4.54E-05	7.89E-08	-3.49E-06	-1.45E-06	1.75E-05	-1.34E-05
0.971	-1.99E-05	-4.40E-05	-0.000409703	-5.96E-06	-3.56E-05	-3.21E-05	-2.38E-05	3.71E-05	-2.71E-05	-4.93E-07	-4.81E-06	-1.46E-06	1.08E-05	-1.16E-05
0.972	-2.25E-05	-4.88E-05	-0.000343393	-1.27E-05	-3.70E-05	-3.11E-05	-2.35E-05	4.15E-05	9.46E-08	-1.02E-06	-5.37E-06	-9.00E-07	3.25E-06	-1.25E-05
0.973	-2.51E-05	-5.19E-05	-2.16E-05	-1.81E-05	-3.80E-05	-3.01E-05	-2.29E-05	3.12E-05	3.02E-05	-8.64E-07	-4.40E-06	-4.69E-07	-3.34E-06	-1.47E-05
0.974	-2.40E-05	-5.27E-05	0.000460241	-2.30E-05	-3.93E-05	-2.99E-05	-2.22E-05	9.39E-06	5.95E-05	-3.09E-07	-2.44E-06	-2.59E-07	-6.89E-06	-1.48E-05
0.975	-1.73E-05	-5.28E-05	0.000760116	-2.88E-05	-3.99E-05	-3.00E-05	-2.19E-05	5.22E-06	7.94E-05	1.10E-07	-1.08E-06	3.32E-07	-6.29E-06	-1.24E-05
0.976	-5.50E-06	-5.38E-05	0.000670536	-3.56E-05	-3.84E-05	-3.04E-05	-2.23E-05	2.76E-05	8.41E-05	5.84E-07	-9.48E-07	1.06E-06	-3.22E-06	-8.67E-06
0.977	5.33E-06	-5.67E-05	0.000335674	-4.45E-05	-3.63E-05	-3.21E-05	-2.36E-05	5.20E-05	7.69E-05	1.26E-06	-1.03E-06	1.63E-06	1.21E-07	-4.66E-06
0.978	4.69E-06	-6.12E-05	1.68E-05	-5.60E-05	-3.55E-05	-3.42E-05	-2.44E-05	6.20E-05	5.65E-05	1.12E-06	-6.95E-07	2.05E-06	3.60E-06	-1.78E-06
0.979	-9.40E-06	-6.63E-05	-0.000180971	-6.78E-05	-3.49E-05	-3.51E-05	-2.40E-05	6.01E-05	1.71E-05	3.34E-07	8.62E-08	2.67E-06	8.72E-06	-1.01E-06
0.98	-2.55E-05	-6.90E-05	-0.00026439	-7.38E-05	-3.42E-05	-3.45E-05	-2.21E-05	5.48E-05	-2.10E-05	1.39E-07	1.38E-06	3.21E-06	1.60E-05	-8.42E-07
0.981	-3.78E-05	-6.67E-05	-0.000278202	-7.24E-05	-3.49E-05	-3.42E-05	-2.01E-05	5.13E-05	-3.03E-05	1.07E-06	2.18E-06	2.98E-06	2.63E-05	-1.03E-06
0.982	-4.45E-05	-6.24E-05	-0.000315805	-6.64E-05	-3.62E-05	-3.54E-05	-1.88E-05	4.90E-05	-2.88E-05	1.71E-06	1.03E-06	1.33E-06	3.86E-05	-2.94E-06
0.983	-4.52E-05	-5.86E-05	-0.000387732	-5.31E-05	-3.49E-05	-3.68E-05	-1.90E-05	2.99E-05	-5.09E-05	1.14E-06	-3.43E-07	-9.09E-07	4.86E-05	-3.41E-06
0.984	-4.21E-05	-5.39E-05	-0.000419718	-3.24E-05	-3.25E-05	-3.79E-05	-1.88E-05	-2.25E-05	-8.79E-05	6.60E-07	-7.89E-07	-2.20E-06	5.62E-05	-9.29E-07
0.985	-3.80E-05	-4.96E-05	-0.000411754	-1.19E-05	-3.13E-05	-3.78E-05	-1.77E-05	-8.19E-05	-0.000103388	4.30E-07	-1.16E-06	-2.23E-06	6.32E-05	2.39E-06
0.986	-3.40E-05	-4.75E-05	-0.000390295	1.67E-06	-3.23E-05	-3.67E-05	-1.85E-05	-0.000115739	-9.41E-05	4.18E-07	-1.74E-06	-1.01E-06	6.88E-05	3.41E-06
0.987	-2.94E-05	-4.59E-05	-0.000332915	5.86E-06	-3.38E-05	-3.62E-05	-2.04E-05	-0.000138473	-7.76E-05	5.47E-07	-2.36E-06	5.84E-07	7.07E-05	1.96E-06
0.988	-2.52E-05	-4.44E-05	-0.000196377	3.33E-06	-3.44E-05	-3.65E-05	-2.17E-05	-0.000185928	-5.09E-05	1.20E-06	-2.70E-06	1.77E-06	6.65E-05	1.89E-06
0.989	-2.09E-05	-4.39E-05	7.96E-06	-3.60E-06	-3.55E-05	-3.67E-05	-2.20E-05	-0.000237716	-1.45E-05	2.78E-06	-2.77E-06	1.84E-06	5.48E-05	4.14E-06
0.99	-1.69E-05	-4.56E-05	0.000186753	-1.51E-05	-3.73E-05	-3.58E-05	-2.12E-05	-0.00024039	1.45E-05	4.66E-06	-2.18E-06	7.85E-07	3.62E-05	7.21E-06
0.991	-1.55E-05	-4.86E-05	0.000277926	-3.13E-05	-3.94E-05	-3.41E-05	-2.03E-05	-0.000186139	1.49E-05	6.13E-06	-1.18E-06	1.07E-07	1.32E-05	9.37E-06
0.992	-2.19E-05	-5.36E-05	0.000320631	-5.16E-05	-4.12E-05	-3.33E-05	-1.96E-05	-0.000103748	-2.05E-05	6.35E-06	-2.94E-07	-1.99E-08	-1.24E-05	1.01E-05
0.993	-3.78E-05	-6.06E-05	0.000304398	-7.22E-05	-4.53E-05	-3.36E-05	-1.89E-05	-2.56E-05	-7.41E-05	5.80E-06	-1.64E-07	-2.67E-07	-3.76E-05	9.71E-06
0.994	-5.66E-05	-6.57E-05	0.000142576	-8.53E-05	-4.89E-05	-3.36E-05	-1.82E-05	3.02E-05	-0.000115185	5.68E-06	-8.43E-07	-1.14E-06	-5.70E-05	9.37E-06
0.995	-6.69E-05	-6.54E-05	-0.000103875	-8.57E-05	-4.47E-05	-3.17E-05	-1.84E-05	6.12E-05	-0.000123231	6.74E-06	-1.59E-06	-2.44E-06	-6.73E-05	9.55E-06
0.996	-6.38E-05	-6.17E-05	-0.000246882	-7.70E-05	-3.15E-05	-2.82E-05	-1.82E-05	7.96E-05	-9.99E-05	7.72E-06	-1.61E-06	-3.01E-06	-7.09E-05	9.27E-06
0.997	-5.18E-05	-5.87E-05	-0.000227328	-6.86E-05	-1.59E-05	-2.67E-05	-1.75E-05	9.34E-05	-5.50E-05	7.52E-06	-7.74E-07	-2.36E-06	-7.10E-05	7.43E-06
0.998	-3.78E-05	-5.62E-05	-0.000148987	-6.38E-05	-5.67E-06	-3.34E-05	-1.82E-05	9.61E-05	-2.82E-06	5.99E-06	3.92E-08	-1.86E-06	-6.81E-05	3.55E-06
0.999	-2.75E-05	-5.16E-05	-9.20E-05	-5.81E-05	-3.92E-06	-5.08E-05	-2.00E-05	7.98E-05	3.60E-05	3.80E-06	-4.41E-07	-3.25E-06	-6.11E-05	-1.47E-06
1	-2.34E-05	-4.60E-05	-4.38E-05	-4.93E-05	-8.04E-06	-6.89E-05	-2.18E-05	5.61E-05	4.27E-05	1.81E-06	-1.61E-06	-5.87E-06	-5.12E-05	-5.77E-06
1.001	-2.32E-05	-4.38E-05	4.55E-05	-4.18E-05	-1.23E-05	-6.93E-05	-2.41E-05	3.94E-05	1.05E-05	4.86E-07	-1.14E-06	-7.13E-06	-4.11E-05	-7.80E-06
1.002	-2.24E-05	-4.55E-05	0.000161506	-3.97E-05	-1.55E-05	-4.75E-05	-2.66E-05	9.71E-06	-5.49E-05	-6.01E-07	7.21E-07	-5.87E-06	-3.13E-05	-7.87E-06
1.003	-2.17E-05	-4.82E-05	0.000187206	-4.15E-05	-1.97E-05	-1.77E-05	-2.70E-05	-5.92E-05	-0.000120668	-2.25E-06	1.50E-06	-4.14E-06	-1.96E-05	-7.32E-06
1.004	-2.15E-05	-4.97E-05	6.92E-05	-4.17E-05	-2.44E-05	4.70E-06	-2.62E-05	-0.000134925	-0.000126559	-3.28E-06	1.35E-07	-3.77E-06	-5.55E-06	-8.09E-06
1.005	-2.09E-05	-5.07E-05	-8.47E-05	-3.82E-05	-2.82E-05	1.51E-05	-2.55E-05	-0.000147791	-5.78E-05	-2.26E-06	-1.37E-06	-4.31E-06	9.14E-06	-1.08E-05
1.006	-2.13E-05	-5.11E-05	-0.000162807	-3.16E-05	-3.21E-05	1.74E-05	-2.41E-05	-9.50E-05	1.86E-05	-3.38E-08	-8.22E-07	-4.85E-06	2.27E-05	-1.50E-05
1.007	-2.00E-05	-5.04E-05	-0.000169239	-2.01E-05	-3.78E-05	1.42E-05	-2.31E-05	-3.20E-05	3.60E-05	2.15E-07	1.49E-06	-4.85E-06	3.17E-05	-2.01E-05
1.008	-1.86E-05	-5.23E-05	-0.000167397	-6.45E-06	-4.40E-05	4.00E-06	-2.40E-05	-1.06E-06	-3.61E-06	-1.37E-06	2.87E-06	-3.79E-06	3.26E-05	-2.44E-05
1.009	-2.38E-05	-5.62E-05	-0.00016888	-1.68E-06	-4.80E-05	-1.63E-05	-2.53E-05	-1.85E-05	-3.91E-05	-2.02E-06	1.65E-06	-2.99E-06	2.60E-05	-2.57E-05
1.01	-3.21E-05	-5.89E-05	-0.000140823	-9.15E-06	-5.01E-05	-4.31E-05	-2.58E-05	-6.85E-05	-3.54E-05	-7.39E-07	-5.45E-07	-3.77E-06	1.66E-05	-2.09E-05
1.011	-3.43E-05	-5.95E-05	-8.60E-05	-2.33E-05	-5.34E-05	-5.64E-05	-2.56E-05	-0.00010654	-1.55E-05	2.04E-06	-1.89E-06	-5.04E-06	6.21E-06	-1.07E-05
1.012	-2.93E-05	-5.80E-05	-5.83E-05	-3.67E-05	-5.67E-05	-4.92E-05	-2.51E-05	-9.99E-05	-4.83E-06	4.45E-06	-2.56E-06	-5.98E-06	-3.26E-06	-1.32E-06
1.013	-2.24E-05	-5.58E-05	-7.75E-05	-4.68E-05	-5.69E-05	-3.32E-05	-2.60E-05	-6.19E-05	-6.98E-06	4.95E-06	-2.33E-06	-5.96E-06	-1.06E-05	2.88E-06
1.014	-1.74E-05	-5.53E-05	-0.000107169	-5.77E-05	-5.48E-05	-1.80E-05	-2.69E-05	-2.95E-05	-9.04E-06	3.80E-06	-1.97E-06	-5.96E-06	-1.58E-05	2.20E-06
1.015	-1.57E-05	-5.46E-05	-0.0001251	-6.50E-05	-5.13E-05	-1.03E-05	-2.63E-05	-2.62E-05	-2.31E-06	2.33E-06	-1.99E-06	-6.40E-06	-1.81E-05	-1.14E-06
1.016	-1.55E-05	-5.31E-05	-0.000139243	-6.40E-05	-4.67E-05	-9.53E-06	-2.60E-05	-4.76E-05	7.49E-06	1.82E-06	-2.02E-06	-6.67E-06	-1.71E-05	-5.50E-06
1.017	-1.57E-05	-5.18E-05	-0.000159562	-5.42E-05	-4.17E-05	-1.31E-05	-2.59E-05	-6.69E-05	8.03E-06	2.08E-06	-1.98E-06	-7.37E-06	-1.18E-05	-1.09E-05
1.018	-1.58E-05	-5.00E-05	-0.000191606	-4.00E-05	-3.81E-05	-1.83E-05	-2.66E-05	-6.44E-05	-5.04E-06	1.36E-06	-1.29E-06	-8.57E-06	-3.56E-06	-1.70E-05
1.019	-1.57E-05	-4.79E-05	-0.00024114	-2.59E-05	-3.56E-05	-2.42E-05	-2.80E-05	-4.15E-05	-2.85E-05	-2.12E-07	-6.35E-07	-9.25E-06	5.10E-06	-2.28E-05
1.02	-1.52E-05	-4.66E-05	-0.00028948	-1.57E-05	-3.34E-05	-3.02E-05	-2.94E-05	-1.41E-05	-5.65E-05	-1.12E-06	-6.44E-07	-8.82E-06	1.15E-05	-2.90E-05
1.021	-1.41E-05	-4.65E-05	-0.000311856	-1.61E-05	-3.15E-05	-3.63E-05	-2.98E-05	6.22E-06	-7.66E-05	-8.56E-07	-1.35E-06	-8.32E-06	1.41E-05	-3.68E-05
1.022	-1.35E-05	-4.71E-05	-0.000307305	-2.93E-05	-3.12E-05	-4.23E-05	-2.95E-05	1.84E-05	-7.01E-05	-3.70E-08	-2.12E-06	-8.26E-06	1.27E-05	-4.38E-05
1.023	-1.43E-05	-4.78E-05	-0.000301899	-4.81E-05	-3.33E-05	-4.59E-05	-2.91E-05	2.57E-05	-3.44E-05	7.16E-07	-2.78E-06	-7.97E-06	7.08E-06	-4.64E-05
1.024	-1.62E-05	-4.86E-05	-0.000307259	-6.22E-05	-3.70E-05	-4.81E-05	-2.85E-05	3.06E-05	8.80E-06	1.62E-06	-3.05E-06	-6.82E-06	-1.42E-06	-4.26E-05
1.025	-1.72E-05	-4.98E-05	-0.000304883	-7.03E-05	-4.10E-05	-5.45E-05	-2.70E-05	3.35E-05	3.85E-05	2.30E-06	-3.30E-06	-4.81E-06	-1.00E-05	-3.45E-05
1.026	-1.66E-05	-5.00E-05	-0.000268345	-7.03E-05	-4.36E-05	-6.87E-05	-2.51E-05	3.48E-05	4.91E-05	2.86E-06	-4.14E-06	-2.40E-06	-1.61E-05	-2.61E-05
1.027	-1.43E-05	-4.72E-05	-0.000180735	-5.57E-05	-4.57E-05	-7.89E-05	-2.33E-05	3.58E-05	4.62E-05	3.73E-06	-5.34E-06	-7.59E-07	-1.87E-05	-2.00E-05
1.028	-1.20E-05	-4.31E-05	-3.55E-05	-2.83E-05	-4.85E-05	-7.02E-05	-2.03E-05	3.76E-05	3.68E-05	4.11E-06	-5.80E-06	-4.90E-07	-1.66E-05	-1.52E-05
1.029	-1.04E-05	-4.08E-05	0.000145861	6.72E-07	-5.23E-05	-4.61E-05	-1.62E-05	3.84E-05	2.09E-05	3.05E-06	-4.95E-06	-7.50E-07	-1.04E-05	-1.08E-05
1.03	-1.09E-05	-4.06E-05	0.000284618	2.57E-05	-5.28E-05	-2.52E-05	-1.25E-05	3.82E-05	-2.62E-06	2.23E-06	-4.07E-06	-1.16E-06	-2.25E-06	-6.97E-06
1.031	-1.50E-05	-4.20E-05	0.000277772	4.09E-05	-4.72E-05	-1.93E-05	-1.12E-05	3.69E-05	-3.14E-05	2.68E-06	-3.61E-06	-1.75E-06	5.33E-06	-3.72E-06
1.032	-2.27E-05	-4.61E-05	0.000100215	3.95E-05	-3.85E-05	-2.37E-05	-1.22E-05	3.34E-05	-6.02E-05	3.00E-06	-3.51E-06	-2.24E-06	1.16E-05	-1.87E-06
1.033	-3.21E-05	-5.31E-05	-0.000142214	2.65E-05	-3.17E-05	-2.94E-05	-1.41E-05	2.83E-05	-7.95E-05	3.05E-06	-4.46E-06	-2.53E-06	1.61E-05	-1.14E-06
1.034	-4.01E-05	-5.87E-05	-0.000291577	1.08E-05	-2.84E-05	-3.34E-05	-1.61E-05	2.45E-05	-8.11E-05	4.53E-06	-4.94E-06	-2.08E-06	1.70E-05	2.42E-07
1.035	-4.43E-05	-6.05E-05	-0.000309657	-7.68E-06	-2.75E-05	-3.67E-05	-1.86E-05	2.28E-05	-4.96E-05	6.52E-06	-3.64E-06	-6.89E-07	1.48E-05	2.17E-06
1.036	-4.25E-05	-5.91E-05	-0.000304879	-2.51E-05	-2.75E-05	-3.85E-05	-2.14E-05	2.12E-05	1.15E-05	7.13E-06	-2.61E-06	-1.26E-07	1.07E-05	3.11E-06
1.037	-3.68E-05	-5.69E-05	-0.000346889	-3.58E-05	-2.82E-05	-3.89E-05	-2.34E-05	2.06E-05	6.68E-05	7.13E-06	-2.55E-06	-1.06E-06	6.29E-06	2.95E-06
1.038	-3.18E-05	-5.40E-05	-0.000395705	-4.07E-05	-3.10E-05	-3.87E-05	-2.48E-05	2.19E-05	9.75E-05	7.30E-06	-2.89E-06	-1.97E-06	3.36E-06	2.31E-06
1.039	-2.94E-05	-5.13E-05	-0.000388155	-4.37E-05	-3.45E-05	-3.72E-05	-2.48E-05	2.52E-05	0.00011451	8.01E-06	-2.97E-06	-1.98E-06	1.01E-06	1.20E-06
1.04	-2.82E-05	-5.03E-05	-0.000305598	-4.82E-05	-3.51E-05	-3.38E-05	-2.47E-05	2.94E-05	0.000130926	8.98E-06	-2.18E-06	-1.15E-06	-1.11E-06	2.55E-07
1.041	-2.58E-05	-5.16E-05	-0.000132741	-5.43E-05	-3.40E-05	-2.92E-05	-2.51E-05	3.33E-05	0.000129031	1.00E-05	-3.41E-07	-1.15E-06	-2.01E-06	2.82E-07
1.042	-2.28E-05	-5.38E-05	0.000125828	-6.28E-05	-3.35E-05	-2.64E-05	-2.47E-05	3.66E-05	8.90E-05	1.12E-05	1.67E-06	-1.65E-06	5.05E-07	4.72E-07
1.043	-2.08E-05	-5.44E-05	0.000356313	-7.20E-05	-3.39E-05	-2.55E-05	-2.51E-05	3.83E-05	3.39E-05	1.21E-05	2.59E-06	-1.60E-06	5.27E-06	3.42E-07
1.044	-2.03E-05	-5.47E-05	0.000427729	-7.94E-05	-3.49E-05	-2.56E-05	-2.55E-05	3.86E-05	7.38E-06	1.25E-05	2.19E-06	-6.85E-07	8.22E-06	-1.58E-07
1.045	-2.13E-05	-5.53E-05	0.000340629	-8.22E-05	-3.53E-05	-2.57E-05	-2.52E-05	3.46E-05	2.09E-05	1.28E-05	1.06E-06	1.77E-07	8.27E-06	-3.90E-07
1.046	-2.29E-05	-5.72E-05	0.000173971	-8.15E-05	-3.54E-05	-2.50E-05	-2.51E-05	2.80E-05	5.18E-05	1.27E-05	-4.73E-07	-4.84E-07	8.10E-06	-3.00E-07
1.047	-2.44E-05	-5.98E-05	1.39E-06	-7.99E-05	-3.45E-05	-2.52E-05	-2.56E-05	2.52E-05	8.25E-05	1.19E-05	-2.01E-06	-1.54E-06	9.70E-06	-7.91E-07
1.048	-2.69E-05	-6.22E-05	-0.00012026	-7.78E-05	-3.31E-05	-2.84E-05	-2.58E-05	2.80E-05	0.00010479	1.08E-05	-2.61E-06	-2.11E-06	1.22E-05	-1.93E-06
1.049	-2.97E-05	-6.22E-05	-0.00016075	-7.18E-05	-3.27E-05	-3.41E-05	-2.57E-05	3.19E-05	0.000106343	1.01E-05	-1.52E-06	-2.01E-06	1.47E-05	-3.02E-06
1.05	-3.14E-05	-5.87E-05	-0.000134508	-6.00E-05	-3.32E-05	-3.87E-05	-2.53E-05	3.34E-05	7.37E-05	9.56E-06	3.79E-07	-2.16E-06	1.57E-05	-3.14E-06
1.051	-3.10E-05	-5.13E-05	-9.04E-05	-4.39E-05	-3.37E-05	-4.03E-05	-2.49E-05	3.42E-05	3.04E-06	9.29E-06	1.71E-06	-2.44E-06	1.42E-05	-2.41E-06
1.052	-2.86E-05	-4.12E-05	-7.55E-05	-2.76E-05	-3.39E-05	-3.85E-05	-2.57E-05	3.12E-05	-9.09E-05	9.65E-06	2.94E-06	-2.67E-06	1.11E-05	-1.68E-06
1.053	-2.32E-05	-3.32E-05	-0.000112517	-1.66E-05	-3.42E-05	-3.55E-05	-2.75E-05	1.90E-05	-0.000171752	1.05E-05	4.66E-06	-2.25E-06	8.73E-06	-1.35E-06
1.054	-1.70E-05	-3.14E-05	-0.000173993	-1.46E-05	-3.34E-05	-3.36E-05	-2.84E-05	-4.19E-07	-0.000203692	1.17E-05	6.09E-06	-1.29E-06	7.47E-06	-1.11E-06
1.055	-1.39E-05	-3.50E-05	-0.00018982	-2.12E-05	-3.09E-05	-3.23E-05	-2.75E-05	-1.89E-05	-0.000171	1.28E-05	6.04E-06	-7.22E-07	6.42E-06	-5.82E-07
1.056	-1.40E-05	-4.02E-05	-0.000114038	-3.23E-05	-2.77E-05	-3.10E-05	-2.63E-05	-3.10E-05	-7.15E-05	1.35E-05	5.33E-06	-5.20E-07	5.33E-06	3.27E-07
1.057	-1.45E-05	-4.53E-05	2.41E-06	-4.33E-05	-2.46E-05	-3.06E-05	-2.45E-05	-3.46E-05	6.30E-05	1.43E-05	4.75E-06	6.23E-08	5.54E-06	1.19E-06
1.058	-1.44E-05	-4.90E-05	5.84E-05	-5.16E-05	-2.20E-05	-3.26E-05	-2.30E-05	-3.04E-05	0.000154139	1.52E-05	3.85E-06	5.52E-07	6.17E-06	2.83E-06
1.059	-1.45E-05	-5.09E-05	1.01E-05	-5.50E-05	-2.03E-05	-3.75E-05	-2.31E-05	-1.58E-05	0.000144501	1.48E-05	2.38E-06	2.80E-07	5.72E-06	5.76E-06
1.06	-1.46E-05	-5.30E-05	-8.32E-05	-5.49E-05	-1.99E-05	-4.44E-05	-2.44E-05	1.04E-05	5.20E-05	1.21E-05	8.06E-07	4.88E-07	5.31E-06	7.33E-06
1.061	-1.60E-05	-5.60E-05	-0.000115886	-5.58E-05	-2.02E-05	-5.17E-05	-2.40E-05	4.11E-05	-6.68E-05	9.30E-06	-7.78E-07	1.89E-06	5.86E-06	6.49E-06
1.062	-1.97E-05	-5.86E-05	-3.48E-05	-6.12E-05	-1.81E-05	-5.82E-05	-2.18E-05	7.02E-05	-0.000171352	7.78E-06	-3.06E-06	2.87E-06	6.79E-06	4.61E-06
1.063	-2.32E-05	-5.96E-05	9.67E-05	-6.59E-05	3.11E-06	-6.38E-05	-2.11E-05	9.23E-05	-0.00022025	6.93E-06	-5.60E-06	1.58E-06	6.21E-06	2.96E-06
1.064	-2.36E-05	-5.78E-05	0.000135412	-6.30E-05	4.82E-05	-6.86E-05	-2.14E-05	9.18E-05	-0.000195859	5.63E-06	-6.87E-06	-1.28E-07	5.00E-06	1.51E-06
1.065	-2.17E-05	-5.51E-05	1.60E-05	-5.36E-05	8.04E-05	-7.00E-05	-2.11E-05	5.44E-05	-0.000131177	4.41E-06	-7.35E-06	-7.02E-07	5.03E-06	-2.56E-07
1.066	-2.00E-05	-5.27E-05	-0.000163155	-4.56E-05	6.57E-05	-6.41E-05	-1.95E-05	-2.06E-05	-6.13E-05	3.75E-06	-8.06E-06	-6.98E-07	5.06E-06	-2.48E-06
1.067	-2.22E-05	-5.32E-05	-0.000273526	-4.65E-05	1.48E-05	-5.52E-05	-1.84E-05	-0.000122133	-2.25E-05	3.09E-06	-7.71E-06	-1.35E-06	4.76E-06	-4.95E-06
1.068	-2.66E-05	-5.61E-05	-0.000296011	-5.61E-05	-4.06E-05	-4.77E-05	-1.90E-05	-0.000213172	-3.87E-05	3.32E-06	-5.21E-06	-2.74E-06	5.16E-06	-6.32E-06
1.069	-2.98E-05	-5.73E-05	-0.000279964	-6.64E-05	-8.05E-05	-4.04E-05	-1.78E-05	-0.000243159	-9.91E-05	4.60E-06	-1.85E-06	-3.19E-06	6.12E-06	-6.24E-06
1.07	-3.14E-05	-5.61E-05	-0.0002573	-7.04E-05	-0.000101034	-3.30E-05	-1.58E-05	-0.000201958	-0.000159025	4.79E-06	-7.51E-08	-1.93E-06	6.08E-06	-5.76E-06
1.071	-3.33E-05	-5.50E-05	-0.000225246	-6.75E-05	-0.00010534	-2.71E-05	-1.47E-05	-0.000123698	-0.000187535	3.54E-06	-8.44E-07	-6.44E-07	4.98E-06	-5.84E-06
1.072	-3.69E-05	-5.55E-05	-0.000182309	-5.96E-05	-9.93E-05	-2.76E-05	-1.51E-05	-5.27E-05	-0.000175475	1.52E-06	-3.19E-06	-9.70E-07	4.24E-06	-6.33E-06
1.073	-4.05E-05	-5.78E-05	-0.000144663	-4.91E-05	-9.11E-05	-3.51E-05	-1.61E-05	-1.68E-05	-0.000124984	-9.27E-07	-6.27E-06	-3.00E-06	3.81E-06	-7.11E-06
1.074	-4.17E-05	-6.50E-05	-0.000130954	-3.71E-05	-8.63E-05	-3.80E-05	-1.70E-05	-1.10E-05	-5.67E-05	-3.26E-06	-9.50E-06	-6.50E-06	3.13E-06	-8.24E-06
1.075	-3.96E-05	-7.89E-05	-0.00014504	-2.48E-05	-8.50E-05	-2.40E-05	-1.75E-05	-1.40E-05	6.34E-06	-5.73E-06	-1.08E-05	-1.03E-05	1.85E-06	-9.18E-06
1.076	-3.49E-05	-9.59E-05	-0.000169141	-1.45E-05	-8.39E-05	7.02E-07	-1.83E-05	-9.44E-06	4.83E-05	-8.04E-06	-8.38E-06	-1.32E-05	8.49E-07	-9.41E-06
1.077	-2.86E-05	-0.000105028	-0.000176306	-9.15E-06	-7.97E-05	1.94E-05	-1.96E-05	5.33E-06	7.06E-05	-8.99E-06	-2.57E-06	-1.46E-05	1.06E-06	-9.48E-06
1.078	-2.40E-05	-9.16E-05	-0.000157443	-9.47E-06	-7.56E-05	2.16E-05	-2.00E-05	2.45E-05	8.03E-05	-7.88E-06	4.66E-06	-1.44E-05	1.63E-06	-9.87E-06
1.079	-2.26E-05	-5.60E-05	-0.000127465	-1.31E-05	-7.76E-05	1.11E-05	-1.90E-05	3.94E-05	8.72E-05	-5.88E-06	1.16E-05	-1.28E-05	1.49E-06	-9.96E-06
1.08	-2.36E-05	-2.53E-05	-9.88E-05	-1.80E-05	-8.43E-05	-3.53E-06	-1.60E-05	4.01E-05	9.13E-05	-4.31E-06	1.82E-05	-1.08E-05	7.10E-07	-9.16E-06
1.081	-2.39E-05	-1.89E-05	-6.99E-05	-2.30E-05	-8.97E-05	-1.60E-05	-1.39E-05	2.08E-05	7.79E-05	-2.56E-06	2.55E-05	-9.17E-06	-1.97E-07	-7.62E-06
1.082	-2.32E-05	-2.34E-05	-5.19E-05	-2.67E-05	-9.03E-05	-2.52E-05	-1.40E-05	-2.04E-05	2.86E-05	-9.54E-08	3.43E-05	-7.80E-06	-5.77E-07	-5.97E-06
1.083	-2.33E-05	-2.28E-05	-6.71E-05	-2.90E-05	-7.98E-05	-3.22E-05	-1.48E-05	-8.25E-05	-5.16E-05	1.58E-06	4.36E-05	-6.63E-06	-6.45E-07	-5.37E-06
1.084	-2.32E-05	-2.04E-05	-0.000106137	-3.17E-05	-4.93E-05	-3.75E-05	-1.55E-05	-0.000153668	-0.000129574	1.95E-06	5.14E-05	-5.52E-06	-5.60E-07	-6.47E-06
1.085	-2.15E-05	-2.34E-05	-0.000130588	-3.48E-05	-3.65E-06	-4.09E-05	-1.63E-05	-0.00020889	-0.000165599	3.09E-06	5.66E-05	-3.11E-06	-3.35E-07	-7.82E-06
1.086	-1.93E-05	-3.01E-05	-0.000125393	-3.71E-05	3.87E-05	-4.14E-05	-1.52E-05	-0.000227351	-0.000141714	5.82E-06	6.05E-05	4.05E-07	-1.67E-07	-7.88E-06
1.087	-1.94E-05	-3.76E-05	-0.000110714	-3.80E-05	6.51E-05	-4.01E-05	-1.15E-05	-0.00021011	-7.53E-05	9.54E-06	6.35E-05	3.17E-06	1.71E-07	-6.67E-06
1.088	-2.11E-05	-4.47E-05	-0.000103957	-3.59E-05	6.69E-05	-4.12E-05	-8.49E-06	-0.000174368	-1.11E-05	1.30E-05	6.57E-05	4.22E-06	5.08E-09	-4.64E-06
1.089	-2.35E-05	-4.86E-05	-0.000102671	-3.17E-05	3.95E-05	-4.77E-05	-9.06E-06	-0.000123193	5.38E-06	1.53E-05	6.72E-05	3.85E-06	-1.62E-06	-2.58E-06
1.09	-2.66E-05	-4.83E-05	-0.0001002	-2.78E-05	-2.24E-06	-5.73E-05	-1.14E-05	-6.23E-05	-2.95E-05	1.65E-05	6.72E-05	3.44E-06	-3.36E-06	-7.77E-07
1.091	-2.91E-05	-4.65E-05	-9.49E-05	-2.68E-05	-3.88E-05	-6.78E-05	-1.23E-05	-1.60E-05	-6.57E-05	1.76E-05	6.56E-05	2.70E-06	-2.89E-06	1.17E-06
1.092	-2.88E-05	-4.37E-05	-9.13E-05	-3.06E-05	-6.11E-05	-7.57E-05	-1.40E-05	3.98E-06	-7.28E-05	1.67E-05	6.10E-05	-2.57E-08	-1.51E-06	2.40E-06
1.093	-2.79E-05	-3.87E-05	-9.07E-05	-3.61E-05	-7.26E-05	-8.12E-05	-1.74E-05	1.09E-05	-6.07E-05	1.28E-05	5.17E-05	-3.87E-06	-1.16E-06	2.28E-06
1.094	-2.84E-05	-3.45E-05	-8.90E-05	-3.94E-05	-7.82E-05	-8.68E-05	-2.01E-05	2.09E-05	-3.28E-05	8.92E-06	3.90E-05	-6.05E-06	-1.84E-06	1.11E-06
1.095	-2.75E-05	-3.59E-05	-8.65E-05	-4.12E-05	-8.02E-05	-8.91E-05	-2.11E-05	3.28E-05	7.29E-06	7.69E-06	2.35E-05	-5.68E-06	-2.76E-06	-1.36E-06
1.096	-2.55E-05	-4.14E-05	-8.61E-05	-4.35E-05	-7.94E-05	-8.50E-05	-2.06E-05	3.83E-05	5.26E-05	8.69E-06	6.60E-06	-4.21E-06	-2.01E-06	-4.38E-06
1.097	-2.33E-05	-4.77E-05	-8.69E-05	-4.67E-05	-7.41E-05	-7.25E-05	-2.10E-05	3.02E-05	9.33E-05	9.08E-06	-1.01E-05	-3.26E-06	4.68E-07	-6.67E-06
1.098	-2.29E-05	-5.28E-05	-8.80E-05	-4.99E-05	-6.68E-05	-5.21E-05	-2.31E-05	1.32E-05	0.000121802	7.30E-06	-2.58E-05	-3.87E-06	4.16E-06	-7.26E-06
1.099	-2.30E-05	-5.60E-05	-9.04E-05	-5.14E-05	-5.98E-05	-2.92E-05	-2.58E-05	-2.50E-07	0.000133101	3.96E-06	-3.98E-05	-5.69E-06	7.56E-06	-6.32E-06
1.1	-2.19E-05	-5.72E-05	-9.35E-05	-5.18E-05	-5.47E-05	-1.33E-05	-2.81E-05	-4.01E-06	0.000128415	8.76E-07	-5.30E-05	-8.07E-06	9.15E-06	-6.71E-06
1.101	-2.09E-05	-5.78E-05	-9.21E-05	-5.14E-05	-5.40E-05	-1.45E-05	-2.98E-05	-1.25E-06	0.000106402	-1.80E-06	-6.72E-05	-1.04E-05	9.30E-06	-1.21E-05
1.102	-2.11E-05	-5.94E-05	-7.72E-05	-5.03E-05	-5.82E-05	-2.46E-05	-3.08E-05	-1.11E-06	6.47E-05	-5.45E-06	-8.17E-05	-1.22E-05	8.71E-06	-2.22E-05
1.103	-2.18E-05	-6.20E-05	-5.45E-05	-5.06E-05	-6.21E-05	-1.45E-05	-3.21E-05	-4.95E-06	4.31E-06	-1.01E-05	-9.43E-05	-1.37E-05	7.98E-06	-3.21E-05
1.104	-2.12E-05	-6.43E-05	-4.75E-05	-5.58E-05	-5.91E-05	2.76E-05	-3.45E-05	-4.93E-06	-5.84E-05	-1.42E-05	-0.000104605	-1.46E-05	7.61E-06	-3.71E-05
1.105	-2.08E-05	-6.59E-05	-7.31E-05	-6.52E-05	-4.84E-05	7.81E-05	-3.84E-05	8.31E-06	-8.66E-05	-1.66E-05	-0.00011295	-1.42E-05	8.61E-06	-3.80E-05
1.106	-2.08E-05	-6.68E-05	-0.000120649	-7.32E-05	-3.65E-05	0.000109128	-4.35E-05	3.27E-05	-5.71E-05	-1.85E-05	-0.000119305	-1.31E-05	1.01E-05	-3.83E-05
1.107	-2.10E-05	-6.75E-05	-0.000168922	-7.50E-05	-2.78E-05	0.000114283	-4.77E-05	5.67E-05	1.56E-05	-2.07E-05	-0.000123617	-1.26E-05	1.01E-05	-3.70E-05
1.108	-1.99E-05	-6.83E-05	-0.000209384	-7.02E-05	-2.06E-05	1.00E-04	-5.01E-05	7.09E-05	0.000105818	-2.31E-05	-0.000126555	-1.26E-05	9.17E-06	-3.18E-05
1.109	-1.66E-05	-6.98E-05	-0.000237715	-6.34E-05	-1.11E-05	7.32E-05	-5.05E-05	7.75E-05	0.000207721	-2.51E-05	-0.000127953	-1.21E-05	9.13E-06	-2.48E-05
1.11	-1.26E-05	-7.12E-05	-0.000258827	-6.01E-05	5.55E-07	4.13E-05	-5.05E-05	8.43E-05	0.000314774	-2.69E-05	-0.000127427	-1.21E-05	9.40E-06	-1.99E-05
1.111	-1.18E-05	-6.91E-05	-0.000305495	-5.87E-05	1.06E-05	1.07E-05	-4.81E-05	9.23E-05	0.000403943	-2.85E-05	-0.000123996	-1.44E-05	9.00E-06	-1.78E-05
1.112	-1.34E-05	-6.29E-05	-0.000400745	-4.74E-05	1.80E-05	-1.48E-05	-4.35E-05	9.64E-05	0.000456537	-2.98E-05	-0.000117713	-1.77E-05	8.43E-06	-1.55E-05
1.113	-1.30E-05	-5.50E-05	-0.000485284	-1.96E-05	4.02E-05	-3.39E-05	-4.02E-05	9.16E-05	0.000475132	-2.99E-05	-0.000110532	-2.02E-05	8.31E-06	-1.09E-05
1.114	-9.01E-06	-4.72E-05	-0.000435131	1.43E-05	0.000100932	-5.04E-05	-3.92E-05	6.64E-05	0.000444349	-2.89E-05	-0.000102279	-2.19E-05	9.14E-06	-7.47E-06
1.115	-3.32E-06	-3.92E-05	-0.000223421	3.91E-05	0.000167996	-6.75E-05	-3.93E-05	1.63E-05	0.0003132	-2.78E-05	-9.22E-05	-2.27E-05	1.02E-05	-8.14E-06
1.116	8.47E-07	-3.24E-05	-6.98E-06	5.20E-05	0.000179957	-8.36E-05	-3.84E-05	-2.24E-05	6.24E-05	-2.75E-05	-8.10E-05	-2.22E-05	9.83E-06	-1.16E-05
1.117	1.42E-06	-2.93E-05	0.000176711	5.61E-05	0.000128535	-9.18E-05	-3.72E-05	-2.67E-05	-0.000205577	-2.68E-05	-6.95E-05	-2.10E-05	8.51E-06	-1.55E-05
1.118	-1.12E-06	-3.05E-05	0.00044339	5.30E-05	4.65E-05	-9.12E-05	-3.78E-05	-2.31E-05	-0.000369267	-2.41E-05	-5.58E-05	-1.96E-05	8.23E-06	-1.81E-05
1.119	-5.92E-06	-3.52E-05	0.000620888	4.25E-05	-3.76E-05	-8.92E-05	-3.75E-05	-1.00E-05	-0.00040029	-2.09E-05	-3.95E-05	-1.78E-05	9.47E-06	-1.80E-05
1.12	-1.47E-05	-4.43E-05	0.000496635	2.15E-05	-0.000110271	-8.75E-05	-3.49E-05	2.78E-05	-0.000327613	-1.68E-05	-2.37E-05	-1.49E-05	1.16E-05	-1.56E-05
1.121	-2.43E-05	-5.75E-05	0.000261456	-7.70E-06	-0.00015816	-8.33E-05	-3.10E-05	6.41E-05	-0.000217128	-1.18E-05	-9.44E-06	-1.19E-05	1.34E-05	-1.17E-05
1.122	-3.45E-05	-7.17E-05	0.000216104	-3.69E-05	-0.000170543	-7.60E-05	-2.66E-05	7.35E-05	-0.000134696	-8.26E-06	3.55E-06	-1.02E-05	1.46E-05	-7.00E-06
1.123	-4.78E-05	-8.36E-05	0.000358089	-5.48E-05	-0.00015102	-6.94E-05	-2.37E-05	5.48E-05	-0.000123211	-6.66E-06	1.70E-05	-9.44E-06	1.56E-05	-3.94E-06
1.124	-6.32E-05	-9.12E-05	0.000391693	-5.72E-05	-0.000117219	-6.76E-05	-2.29E-05	2.38E-05	-0.000164345	-5.96E-06	3.23E-05	-8.22E-06	1.57E-05	-4.37E-06
1.125	-7.78E-05	-9.53E-05	0.000125236	-5.42E-05	-8.60E-05	-6.97E-05	-2.36E-05	-1.39E-05	-0.000213561	-4.30E-06	4.69E-05	-5.34E-06	1.48E-05	-6.11E-06
1.126	-8.64E-05	-9.52E-05	-0.000259212	-5.50E-05	-6.73E-05	-7.62E-05	-2.45E-05	-5.70E-05	-0.000241031	-5.66E-07	5.75E-05	-1.44E-06	1.50E-05	-6.75E-06
1.127	-8.44E-05	-9.18E-05	-0.000447265	-5.80E-05	-6.29E-05	-8.86E-05	-2.45E-05	-9.02E-05	-0.000237578	4.69E-06	6.33E-05	1.53E-06	1.69E-05	-6.49E-06
1.128	-7.66E-05	-8.75E-05	-0.000382961	-5.86E-05	-6.45E-05	-0.00010342	-2.32E-05	-9.45E-05	-0.000208095	9.71E-06	6.63E-05	2.85E-06	1.92E-05	-6.09E-06
1.129	-6.98E-05	-8.23E-05	-0.000239449	-5.70E-05	-5.93E-05	-0.000116829	-2.07E-05	-7.13E-05	-0.000162494	1.36E-05	6.85E-05	4.05E-06	2.02E-05	-6.64E-06
1.13	-6.34E-05	-7.63E-05	-0.000148506	-5.67E-05	-4.10E-05	-0.000123652	-1.92E-05	-4.22E-05	-0.000123205	1.70E-05	7.04E-05	5.43E-06	1.91E-05	-8.06E-06
1.131	-5.45E-05	-7.09E-05	-0.000124228	-5.95E-05	-2.04E-05	-0.000119542	-2.10E-05	-2.20E-05	-0.000100735	1.92E-05	7.20E-05	5.39E-06	1.72E-05	-9.38E-06
1.132	-4.45E-05	-6.77E-05	-0.000143145	-6.11E-05	-9.97E-06	-0.000107373	-2.47E-05	-9.49E-06	-9.18E-05	2.02E-05	7.37E-05	3.15E-06	1.61E-05	-1.07E-05
1.133	-3.54E-05	-6.57E-05	-0.000195528	-5.74E-05	-1.23E-05	-9.29E-05	-2.79E-05	1.49E-06	-8.41E-05	2.13E-05	7.52E-05	4.97E-07	1.61E-05	-1.44E-05
1.134	-2.89E-05	-6.28E-05	-0.000272008	-5.02E-05	-2.38E-05	-7.89E-05	-2.99E-05	1.04E-05	-6.16E-05	2.29E-05	7.59E-05	-2.11E-07	1.67E-05	-2.11E-05
1.135	-2.58E-05	-5.85E-05	-0.000354371	-4.32E-05	-4.30E-05	-6.61E-05	-3.11E-05	1.58E-05	-1.29E-05	2.37E-05	7.45E-05	1.47E-06	1.84E-05	-2.78E-05
1.136	-2.36E-05	-5.53E-05	-0.000423269	-3.91E-05	-6.60E-05	-5.66E-05	-3.15E-05	1.79E-05	4.65E-05	2.30E-05	7.04E-05	3.97E-06	2.03E-05	-2.98E-05
1.137	-2.08E-05	-5.54E-05	-0.000474121	-3.95E-05	-8.29E-05	-5.02E-05	-3.16E-05	1.81E-05	9.56E-05	2.20E-05	6.43E-05	5.07E-06	2.10E-05	-2.73E-05
1.138	-1.78E-05	-5.62E-05	-0.00051024	-4.24E-05	-8.67E-05	-4.44E-05	-3.09E-05	1.41E-05	0.000122365	2.05E-05	5.72E-05	4.29E-06	2.04E-05	-2.46E-05
1.139	-1.52E-05	-5.52E-05	-0.000498468	-4.31E-05	-7.97E-05	-3.70E-05	-3.03E-05	6.58E-06	0.000119807	1.83E-05	5.02E-05	2.97E-06	2.06E-05	-2.54E-05
1.14	-1.34E-05	-5.32E-05	-0.000346521	-3.89E-05	-6.63E-05	-2.79E-05	-3.03E-05	4.34E-06	8.61E-05	1.66E-05	4.41E-05	2.48E-06	2.30E-05	-3.01E-05
1.141	-1.19E-05	-5.05E-05	-4.98E-05	-2.91E-05	-4.97E-05	-2.16E-05	-2.94E-05	9.35E-06	2.67E-05	1.61E-05	3.84E-05	2.99E-06	2.73E-05	-3.70E-05
1.142	-1.03E-05	-4.76E-05	0.000226288	-1.88E-05	-3.29E-05	-2.06E-05	-2.72E-05	1.14E-05	-5.62E-05	1.69E-05	3.22E-05	4.35E-06	3.18E-05	-4.08E-05
1.143	-1.19E-05	-4.71E-05	0.000385506	-1.97E-05	-1.82E-05	-2.09E-05	-2.47E-05	6.81E-06	-0.000149714	1.90E-05	2.66E-05	6.35E-06	3.50E-05	-3.68E-05
1.144	-1.64E-05	-4.93E-05	0.00042949	-3.27E-05	-8.92E-06	-1.98E-05	-2.45E-05	2.15E-06	-0.00020312	2.17E-05	2.26E-05	7.71E-06	3.62E-05	-2.80E-05
1.145	-2.21E-05	-5.31E-05	0.000341934	-4.67E-05	-6.25E-06	-1.61E-05	-2.60E-05	-6.71E-07	-0.000189961	2.35E-05	1.95E-05	8.36E-06	3.47E-05	-2.16E-05
1.146	-2.65E-05	-5.63E-05	0.000170051	-5.56E-05	-8.00E-06	-9.23E-06	-2.82E-05	-9.94E-06	-0.000149951	2.33E-05	1.71E-05	8.91E-06	3.11E-05	-2.05E-05
1.147	-2.80E-05	-5.68E-05	1.36E-05	-5.77E-05	-1.41E-05	2.63E-06	-2.92E-05	-3.45E-05	-0.000135027	2.29E-05	1.45E-05	8.92E-06	2.86E-05	-2.17E-05
1.148	-2.49E-05	-5.50E-05	-6.74E-05	-5.77E-05	-2.38E-05	1.57E-05	-2.93E-05	-7.64E-05	-0.000164014	2.35E-05	1.04E-05	8.32E-06	2.89E-05	-2.16E-05
1.149	-1.93E-05	-5.18E-05	-0.000100385	-6.02E-05	-3.49E-05	2.13E-05	-3.08E-05	-0.000112187	-0.00021184	2.22E-05	6.37E-06	6.50E-06	3.05E-05	-2.07E-05
1.15	-1.62E-05	-4.90E-05	-0.000130929	-6.10E-05	-4.57E-05	1.92E-05	-2.99E-05	-0.000118706	-0.000230539	1.81E-05	5.26E-06	3.79E-06	3.24E-05	-1.94E-05
1.151	-1.53E-05	-4.73E-05	-0.000165567	-5.80E-05	-5.37E-05	1.31E-05	-2.67E-05	-0.000118624	-0.000191746	1.30E-05	8.53E-06	1.05E-06	3.45E-05	-1.89E-05
1.152	-1.52E-05	-4.49E-05	-0.000171697	-5.23E-05	-5.73E-05	5.52E-06	-2.35E-05	-0.000134202	-0.000112693	9.74E-06	1.56E-05	4.52E-07	3.61E-05	-1.92E-05
1.153	-1.44E-05	-4.15E-05	-0.00012487	-4.18E-05	-5.65E-05	-1.29E-07	-2.22E-05	-0.000155418	-4.10E-05	9.91E-06	2.48E-05	2.32E-06	3.63E-05	-1.78E-05
1.154	-1.32E-05	-3.85E-05	-3.78E-05	-2.51E-05	-5.20E-05	1.28E-06	-2.07E-05	-0.000162689	-1.01E-05	1.24E-05	3.48E-05	4.38E-06	3.50E-05	-1.47E-05
1.155	-1.15E-05	-3.75E-05	1.86E-05	-8.80E-06	-4.60E-05	6.62E-06	-1.78E-05	-0.000148607	-1.60E-05	1.50E-05	4.39E-05	5.47E-06	3.25E-05	-1.09E-05
1.156	-9.88E-06	-3.89E-05	-3.64E-05	4.12E-07	-4.02E-05	9.69E-06	-1.56E-05	-0.000117124	-3.83E-05	1.69E-05	5.06E-05	5.77E-06	2.91E-05	-7.59E-06
1.157	-9.26E-06	-4.13E-05	-0.000176918	2.88E-06	-3.23E-05	1.00E-05	-1.46E-05	-7.74E-05	-5.93E-05	1.75E-05	5.38E-05	6.00E-06	2.53E-05	-5.79E-06
1.158	-1.11E-05	-4.44E-05	-0.000294903	3.97E-06	-1.98E-05	1.20E-05	-1.43E-05	-4.06E-05	-6.66E-05	1.62E-05	5.37E-05	5.37E-06	2.15E-05	-5.74E-06
1.159	-1.48E-05	-4.75E-05	-0.000274744	6.33E-06	-7.28E-06	2.01E-05	-1.48E-05	-1.87E-05	-6.00E-05	1.49E-05	5.09E-05	4.36E-06	1.78E-05	-6.73E-06
1.16	-1.89E-05	-5.01E-05	-9.86E-05	6.57E-06	-2.30E-06	3.67E-05	-1.66E-05	-1.54E-05	-4.29E-05	1.54E-05	4.72E-05	4.49E-06	1.51E-05	-7.73E-06
1.161	-2.28E-05	-5.18E-05	8.57E-05	1.95E-06	-1.84E-06	5.83E-05	-1.81E-05	-1.90E-05	-1.73E-05	1.77E-05	4.57E-05	5.65E-06	1.45E-05	-8.10E-06
1.162	-2.58E-05	-5.18E-05	9.83E-05	-5.63E-06	2.98E-06	6.99E-05	-1.92E-05	-1.52E-05	1.60E-05	2.09E-05	4.68E-05	6.45E-06	1.56E-05	-8.49E-06
1.163	-2.85E-05	-5.04E-05	-3.44E-05	-1.41E-05	1.97E-05	5.48E-05	-2.06E-05	2.58E-06	5.41E-05	2.40E-05	4.71E-05	7.22E-06	1.66E-05	-8.30E-06
1.164	-3.18E-05	-4.95E-05	-0.00015075	-2.64E-05	5.12E-05	1.54E-05	-2.21E-05	3.01E-05	9.73E-05	2.55E-05	4.38E-05	8.44E-06	1.60E-05	-6.71E-06
1.165	-3.58E-05	-4.88E-05	-0.000185896	-4.42E-05	8.03E-05	-3.03E-05	-2.29E-05	5.68E-05	0.000142289	2.51E-05	3.74E-05	8.67E-06	1.49E-05	-4.95E-06
1.166	-3.96E-05	-4.91E-05	-0.000179792	-6.28E-05	8.22E-05	-7.43E-05	-2.43E-05	7.57E-05	0.00017642	2.23E-05	3.00E-05	6.81E-06	1.46E-05	-4.41E-06
1.167	-4.33E-05	-5.02E-05	-0.000164548	-7.42E-05	5.52E-05	-0.000117401	-2.65E-05	8.77E-05	0.000185841	1.59E-05	2.38E-05	3.97E-06	1.40E-05	-4.81E-06
1.168	-4.70E-05	-5.05E-05	-0.000129516	-7.43E-05	1.15E-05	-0.000156462	-2.81E-05	9.21E-05	0.000174283	6.00E-06	1.93E-05	1.23E-06	1.18E-05	-6.14E-06
1.169	-4.81E-05	-5.02E-05	-6.79E-05	-6.78E-05	-4.04E-05	-0.000184605	-2.76E-05	8.79E-05	0.000156704	-3.36E-06	1.55E-05	-9.86E-07	9.37E-06	-7.41E-06
1.17	-4.53E-05	-5.06E-05	-2.46E-05	-6.25E-05	-9.36E-05	-0.000196841	-2.71E-05	8.01E-05	0.000141542	-6.89E-06	1.25E-05	-2.21E-06	9.53E-06	-7.22E-06
1.171	-4.17E-05	-5.23E-05	-4.36E-05	-5.99E-05	-0.000134087	-0.000188245	-2.68E-05	7.55E-05	0.00013281	-4.06E-06	9.86E-06	-3.35E-06	1.13E-05	-7.29E-06
1.172	-3.97E-05	-5.42E-05	-0.000103244	-5.69E-05	-0.000152351	-0.000156203	-2.50E-05	7.02E-05	0.000131404	1.83E-07	7.75E-06	-3.31E-06	1.25E-05	-9.06E-06
1.173	-3.93E-05	-5.55E-05	-0.000147774	-5.57E-05	-0.000149321	-0.000103514	-2.33E-05	6.12E-05	0.000137297	-2.46E-07	5.97E-06	-1.82E-06	1.30E-05	-1.05E-05
1.174	-3.88E-05	-5.49E-05	-0.000135667	-6.04E-05	-0.000132954	-4.18E-05	-2.29E-05	4.98E-05	0.000147963	-9.30E-06	2.80E-06	-1.13E-07	1.27E-05	-9.06E-06
1.175	-3.66E-05	-5.17E-05	-6.62E-05	-6.93E-05	-0.000118118	1.05E-05	-2.46E-05	3.87E-05	0.00015634	-2.63E-05	-1.87E-06	1.54E-06	1.27E-05	-4.91E-06
1.176	-3.30E-05	-4.71E-05	2.39E-05	-8.05E-05	-0.000111669	4.16E-05	-2.80E-05	2.82E-05	0.000153158	-4.49E-05	-7.39E-06	1.67E-06	1.26E-05	-2.16E-06
1.177	-2.83E-05	-4.44E-05	8.05E-05	-9.02E-05	-0.000112364	5.16E-05	-3.28E-05	1.11E-05	0.000137576	-6.13E-05	-1.28E-05	-8.04E-07	1.19E-05	-2.77E-06
1.178	-2.29E-05	-4.44E-05	8.31E-05	-9.64E-05	-0.000115009	4.71E-05	-3.57E-05	-2.09E-05	0.000119395	-7.59E-05	-1.94E-05	-5.85E-06	1.08E-05	-2.33E-06
1.179	-1.93E-05	-4.43E-05	4.39E-05	-9.94E-05	-0.000116101	3.25E-05	-3.43E-05	-6.35E-05	0.000108791	-8.59E-05	-2.92E-05	-1.16E-05	1.00E-05	1.68E-08
1.18	-1.72E-05	-4.28E-05	-3.08E-05	-9.85E-05	-0.000110944	1.30E-05	-3.16E-05	-9.42E-05	0.000113595	-8.64E-05	-4.17E-05	-1.55E-05	1.01E-05	1.79E-06
1.181	-1.51E-05	-4.06E-05	-0.000129526	-9.40E-05	-9.78E-05	-5.33E-06	-2.96E-05	-9.19E-05	0.000142146	-7.68E-05	-5.54E-05	-1.71E-05	1.05E-05	3.03E-06
1.182	-1.30E-05	-3.92E-05	-0.000213586	-8.49E-05	-7.97E-05	-1.89E-05	-2.69E-05	-5.65E-05	0.000190133	-6.13E-05	-6.94E-05	-1.72E-05	1.13E-05	4.46E-06
1.183	-1.32E-05	-3.89E-05	-0.000241664	-7.11E-05	-6.07E-05	-2.51E-05	-2.33E-05	-1.80E-05	0.00023231	-4.47E-05	-8.35E-05	-1.67E-05	1.29E-05	5.49E-06
1.184	-1.51E-05	-3.87E-05	-0.000222626	-5.17E-05	-4.26E-05	-2.44E-05	-2.13E-05	-1.41E-05	0.000238554	-3.16E-05	-9.71E-05	-1.63E-05	1.50E-05	6.12E-06
1.185	-1.68E-05	-3.79E-05	-0.000214339	-2.62E-05	-2.58E-05	-2.24E-05	-2.15E-05	-4.35E-05	0.0002019	-2.49E-05	-0.00011094	-1.68E-05	1.61E-05	6.87E-06
1.186	-1.75E-05	-3.63E-05	-0.000245704	4.21E-06	-1.18E-05	-2.49E-05	-2.30E-05	-6.96E-05	0.000136177	-2.52E-05	-0.000126651	-1.73E-05	1.56E-05	6.99E-06
1.187	-1.79E-05	-3.27E-05	-0.000281835	3.64E-05	-1.51E-06	-3.07E-05	-2.44E-05	-7.60E-05	5.16E-05	-3.37E-05	-0.000144195	-1.68E-05	1.42E-05	5.79E-06
1.188	-1.92E-05	-2.77E-05	-0.00028686	6.31E-05	5.22E-06	-3.45E-05	-2.61E-05	-7.37E-05	-4.66E-05	-5.01E-05	-0.000161121	-1.66E-05	1.28E-05	4.51E-06
1.189	-2.06E-05	-2.35E-05	-0.000287945	7.20E-05	1.37E-05	-3.36E-05	-2.96E-05	-7.13E-05	-0.000136822	-6.84E-05	-0.000174636	-1.73E-05	1.23E-05	5.31E-06
1.19	-2.13E-05	-2.20E-05	-0.000335211	5.74E-05	3.67E-05	-3.24E-05	-3.28E-05	-6.59E-05	-0.000191119	-7.89E-05	-0.000183971	-1.63E-05	1.22E-05	7.62E-06
1.191	-2.00E-05	-2.28E-05	-0.000414445	3.02E-05	8.54E-05	-3.71E-05	-3.19E-05	-5.77E-05	-0.000199607	-7.71E-05	-0.000188293	-1.33E-05	1.17E-05	9.21E-06
1.192	-1.72E-05	-2.41E-05	-0.000444564	5.14E-06	0.000139978	-5.14E-05	-2.83E-05	-5.60E-05	-0.000170399	-6.54E-05	-0.000185797	-1.17E-05	1.09E-05	1.14E-05
1.193	-1.55E-05	-2.56E-05	-0.000364056	-1.44E-05	0.000167154	-7.64E-05	-2.56E-05	-5.99E-05	-0.000117886	-5.12E-05	-0.000176429	-1.37E-05	1.15E-05	1.55E-05
1.194	-1.67E-05	-2.88E-05	-0.000202217	-3.29E-05	0.00015961	-0.000104725	-2.31E-05	-5.06E-05	-5.84E-05	-4.31E-05	-0.000162189	-1.68E-05	1.23E-05	1.88E-05
1.195	-1.94E-05	-3.39E-05	-7.98E-05	-5.46E-05	0.000127078	-0.00012865	-2.04E-05	-2.42E-05	-1.45E-05	-4.18E-05	-0.000144924	-1.81E-05	1.05E-05	1.75E-05
1.196	-1.96E-05	-3.80E-05	-6.95E-05	-7.63E-05	8.30E-05	-0.000157711	-1.73E-05	-1.79E-06	1.02E-06	-4.27E-05	-0.000125498	-1.83E-05	7.66E-06	1.35E-05
1.197	-1.57E-05	-3.83E-05	-7.38E-05	-8.93E-05	4.83E-05	-0.000191933	-1.30E-05	8.55E-06	6.77E-06	-4.25E-05	-0.000103741	-1.94E-05	7.56E-06	1.15E-05
1.198	-9.97E-06	-3.36E-05	-9.45E-06	-8.45E-05	2.53E-05	-0.00020096	-7.94E-06	1.35E-05	2.21E-05	-4.05E-05	-8.15E-05	-2.12E-05	1.04E-05	1.05E-05
1.199	-3.80E-06	-2.87E-05	4.38E-05	-7.02E-05	-2.45E-06	-0.000178995	-2.30E-06	1.74E-05	3.65E-05	-3.65E-05	-5.82E-05	-2.22E-05	1.28E-05	8.31E-06
1.2	-1.60E-06	-2.99E-05	9.83E-05	-6.16E-05	-3.11E-05	-0.000145696	1.97E-06	2.40E-05	3.21E-05	-3.05E-05	-3.07E-05	-2.19E-05	1.18E-05	3.96E-06
1.201	-5.90E-06	-3.64E-05	0.000237313	-6.00E-05	-5.72E-05	-0.000102714	4.65E-06	3.61E-05	6.62E-06	-2.40E-05	2.26E-06	-2.12E-05	7.36E-06	-3.25E-06
1.202	-1.29E-05	-4.47E-05	0.00034027	-6.54E-05	-9.16E-05	-4.73E-05	6.50E-06	5.63E-05	-3.00E-05	-1.76E-05	3.89E-05	-2.06E-05	2.75E-06	-1.23E-05
1.203	-2.07E-05	-5.32E-05	0.000225119	-7.06E-05	-0.000137606	1.08E-05	7.56E-06	8.83E-05	-7.02E-05	-1.05E-05	7.33E-05	-2.10E-05	7.92E-07	-1.87E-05
1.204	-2.75E-05	-5.98E-05	-8.40E-05	-6.84E-05	-0.000184779	4.72E-05	8.58E-06	0.000122655	-0.000109976	-3.39E-06	0.000103406	-2.20E-05	2.61E-06	-1.87E-05
1.205	-3.32E-05	-6.29E-05	-0.00035002	-6.09E-05	-0.000217084	5.64E-05	8.03E-06	0.000141344	-0.000144134	1.12E-06	0.000129493	-2.20E-05	5.79E-06	-1.51E-05
1.206	-3.89E-05	-6.37E-05	-0.000409842	-5.43E-05	-0.00022371	5.23E-05	8.01E-06	0.00013596	-0.000162721	2.43E-06	0.00014984	-2.19E-05	6.27E-06	-1.22E-05
1.207	-4.46E-05	-6.32E-05	-0.000284172	-5.05E-05	-0.000202129	4.52E-05	1.03E-05	0.000105187	-0.000157662	3.81E-06	0.00016248	-2.25E-05	2.97E-06	-1.16E-05
1.208	-4.79E-05	-6.22E-05	-4.62E-05	-4.72E-05	-0.000162034	4.05E-05	1.35E-05	5.95E-05	-0.000134036	8.63E-06	0.000166844	-2.32E-05	-1.57E-06	-1.15E-05
1.209	-4.89E-05	-6.06E-05	0.000204578	-4.13E-05	-0.000120295	4.20E-05	1.60E-05	1.78E-05	-0.000102552	1.73E-05	0.000164244	-2.32E-05	-3.55E-06	-9.57E-06
1.21	-4.81E-05	-5.75E-05	0.000297513	-3.20E-05	-9.13E-05	5.92E-05	1.87E-05	-7.54E-06	-7.32E-05	2.87E-05	0.000157581	-2.24E-05	-2.38E-06	-6.80E-06
1.211	-4.48E-05	-5.33E-05	0.00015541	-1.91E-05	-7.84E-05	9.33E-05	2.31E-05	-1.40E-05	-5.92E-05	4.18E-05	0.000149143	-2.10E-05	2.11E-07	-5.46E-06
1.212	-4.05E-05	-4.93E-05	-6.77E-05	-2.94E-06	-7.83E-05	0.000133694	2.87E-05	-8.60E-06	-6.70E-05	5.53E-05	0.000138748	-1.93E-05	1.72E-06	-6.62E-06
1.213	-3.67E-05	-4.82E-05	-0.000199604	6.87E-06	-9.28E-05	0.000162237	3.53E-05	-5.07E-07	-8.63E-05	6.57E-05	0.000125658	-1.73E-05	6.69E-07	-9.57E-06
1.214	-3.29E-05	-5.10E-05	-0.000258706	-1.01E-06	-0.000124532	0.000167451	4.26E-05	1.77E-06	-0.000104704	6.25E-05	0.000109825	-1.65E-05	-2.34E-06	-1.28E-05
1.215	-2.59E-05	-5.42E-05	-0.000305793	-2.51E-05	-0.000154776	0.000150909	4.90E-05	-8.00E-06	-0.000116844	3.66E-05	9.23E-05	-1.92E-05	-4.86E-06	-1.47E-05
1.216	-1.65E-05	-5.35E-05	-0.000224225	-5.24E-05	-0.000153234	0.00012422	5.24E-05	-2.92E-05	-0.000118298	-2.37E-06	7.20E-05	-2.44E-05	-6.36E-06	-1.33E-05
1.217	-9.04E-06	-4.99E-05	7.24E-05	-7.26E-05	-0.000114844	9.38E-05	5.22E-05	-5.28E-05	-0.000107428	-3.09E-05	4.73E-05	-2.79E-05	-8.06E-06	-9.74E-06
1.218	-5.95E-06	-4.67E-05	0.000388158	-8.18E-05	-6.04E-05	5.65E-05	4.76E-05	-6.50E-05	-9.12E-05	-3.66E-05	1.91E-05	-2.75E-05	-9.34E-06	-7.10E-06
1.219	-6.63E-06	-4.38E-05	0.000442394	-8.16E-05	-1.62E-05	1.38E-05	3.93E-05	-5.25E-05	-7.57E-05	-2.57E-05	-1.04E-05	-2.41E-05	-8.31E-06	-8.31E-06
1.22	-8.83E-06	-4.21E-05	0.000224216	-7.37E-05	9.48E-06	-2.32E-05	3.05E-05	-1.86E-05	-6.09E-05	-1.21E-05	-3.85E-05	-1.95E-05	-6.13E-06	-1.22E-05
1.221	-9.49E-06	-4.23E-05	-6.11E-05	-6.00E-05	2.81E-05	-4.32E-05	2.44E-05	1.17E-05	-4.47E-05	1.48E-07	-6.27E-05	-1.57E-05	-4.55E-06	-1.42E-05
1.222	-8.16E-06	-4.29E-05	-0.000250265	-4.29E-05	4.53E-05	-4.31E-05	2.12E-05	1.99E-05	-2.86E-05	2.07E-05	-8.28E-05	-1.30E-05	-2.50E-06	-1.33E-05
1.223	-7.04E-06	-4.16E-05	-0.000271547	-2.00E-05	5.53E-05	-3.47E-05	1.96E-05	1.15E-05	-1.66E-05	6.07E-05	-0.000100464	-1.03E-05	2.91E-07	-1.26E-05
1.224	-7.96E-06	-3.99E-05	-0.000109063	6.42E-06	5.84E-05	-3.82E-05	1.79E-05	1.23E-06	-9.32E-06	0.000118536	-0.000117442	-7.78E-06	3.46E-06	-1.38E-05
1.225	-1.12E-05	-4.19E-05	0.00013902	1.80E-05	5.86E-05	-5.86E-05	1.56E-05	-2.69E-06	-4.05E-06	0.000172012	-0.000132559	-7.21E-06	6.34E-06	-1.57E-05
1.226	-1.43E-05	-4.88E-05	0.000332659	4.88E-06	5.87E-05	-8.40E-05	1.31E-05	-4.99E-06	1.77E-06	0.000199129	-0.000143524	-7.06E-06	6.91E-06	-1.88E-05
1.227	-1.73E-05	-5.85E-05	0.000352654	-1.95E-05	6.04E-05	-0.00010417	9.67E-06	-1.98E-05	1.01E-05	0.000191134	-0.000149606	-4.81E-06	5.09E-06	-2.30E-05
1.228	-2.24E-05	-6.71E-05	0.000141445	-3.95E-05	6.06E-05	-0.000117852	4.79E-06	-4.20E-05	2.09E-05	0.000144119	-0.000149019	-2.25E-06	3.38E-06	-2.64E-05
1.229	-2.65E-05	-7.18E-05	-0.000175025	-5.03E-05	5.67E-05	-0.000120703	-2.76E-08	-5.48E-05	3.06E-05	6.75E-05	-0.000142742	-9.15E-07	3.09E-06	-2.77E-05
1.23	-2.57E-05	-7.16E-05	-0.000425578	-5.57E-05	5.12E-05	-0.000114051	-4.92E-06	-5.24E-05	3.27E-05	-7.71E-06	-0.000133879	8.77E-08	3.01E-06	-2.84E-05
1.231	-1.96E-05	-6.74E-05	-0.000547611	-5.61E-05	4.46E-05	-0.00010529	-1.21E-05	-3.91E-05	2.62E-05	-4.23E-05	-0.000121072	2.74E-06	2.72E-06	-3.23E-05
1.232	-1.28E-05	-6.15E-05	-0.000595566	-5.09E-05	3.69E-05	-9.83E-05	-2.19E-05	-2.47E-05	1.78E-05	-2.79E-05	-0.0001013	8.01E-06	2.77E-06	-3.73E-05
1.233	-8.80E-06	-5.69E-05	-0.000604267	-3.96E-05	2.86E-05	-9.50E-05	-3.20E-05	-2.04E-05	1.71E-05	7.75E-06	-7.57E-05	1.27E-05	1.89E-06	-3.92E-05
1.234	-8.99E-06	-5.43E-05	-0.000506081	-2.43E-05	1.98E-05	-9.72E-05	-4.10E-05	-3.07E-05	3.45E-05	3.64E-05	-4.79E-05	1.43E-05	5.53E-08	-3.90E-05
1.235	-1.30E-05	-5.18E-05	-0.000234529	-9.91E-06	1.13E-05	-0.000104465	-4.80E-05	-4.70E-05	7.49E-05	5.14E-05	-2.09E-05	1.46E-05	-2.24E-06	-4.07E-05
1.236	-1.84E-05	-5.06E-05	8.39E-05	-3.62E-06	-9.12E-07	-0.000109751	-5.37E-05	-5.38E-05	0.000125839	5.91E-05	6.37E-06	1.46E-05	-4.67E-06	-4.23E-05
1.237	-2.33E-05	-5.30E-05	0.000179417	-1.17E-05	-2.13E-05	-0.000108128	-5.90E-05	-4.31E-05	0.000157957	6.35E-05	3.71E-05	1.31E-05	-5.80E-06	-3.86E-05
1.238	-2.71E-05	-5.85E-05	-2.22E-05	-2.95E-05	-4.72E-05	-0.000103579	-6.32E-05	-2.16E-05	0.000143606	6.49E-05	7.16E-05	8.90E-06	-5.38E-06	-3.10E-05
1.239	-2.93E-05	-6.46E-05	-0.000292107	-4.52E-05	-7.00E-05	-0.000102643	-6.64E-05	-1.82E-06	7.82E-05	6.20E-05	0.000106833	2.92E-06	-5.36E-06	-2.59E-05
1.24	-2.96E-05	-6.89E-05	-0.000387443	-5.06E-05	-8.29E-05	-0.000104464	-6.84E-05	1.01E-05	-1.32E-05	5.66E-05	0.000139882	-1.60E-06	-7.06E-06	-2.61E-05
1.241	-2.83E-05	-7.09E-05	-0.000313381	-4.92E-05	-8.20E-05	-0.000100793	-7.09E-05	1.53E-05	-9.17E-05	5.20E-05	0.000168329	-2.21E-06	-8.87E-06	-2.74E-05
1.242	-2.53E-05	-7.19E-05	-0.000208641	-4.77E-05	-5.49E-05	-8.61E-05	-7.51E-05	1.53E-05	-0.000131583	5.07E-05	0.000189396	1.49E-07	-9.15E-06	-2.51E-05
1.243	-2.31E-05	-7.29E-05	-0.000154227	-4.95E-05	1.65E-05	-6.53E-05	-7.96E-05	1.06E-05	-0.00013337	5.07E-05	0.000202424	2.44E-06	-8.19E-06	-1.91E-05
1.244	-2.37E-05	-7.40E-05	-0.000137264	-5.28E-05	0.000107589	-5.05E-05	-8.22E-05	4.02E-06	-0.000109784	5.08E-05	0.000208187	3.78E-06	-6.91E-06	-1.32E-05
1.245	-2.64E-05	-7.49E-05	-0.000127819	-5.46E-05	0.000143501	-4.47E-05	-8.41E-05	-1.15E-07	-6.71E-05	4.98E-05	0.000208177	5.25E-06	-5.93E-06	-8.76E-06
1.246	-2.86E-05	-7.58E-05	-0.000119057	-5.56E-05	9.34E-05	-4.21E-05	-8.73E-05	-2.65E-06	-1.04E-05	4.59E-05	0.000205126	7.25E-06	-5.01E-06	-5.52E-06
1.247	-2.85E-05	-7.57E-05	-0.000115835	-5.68E-05	3.93E-06	-4.16E-05	-9.18E-05	-7.49E-06	4.44E-05	3.77E-05	0.000199282	8.53E-06	-2.71E-06	-3.80E-06
1.248	-2.56E-05	-7.36E-05	-0.000115061	-5.83E-05	-7.50E-05	-4.32E-05	-9.59E-05	-1.43E-05	7.48E-05	2.39E-05	0.000188789	7.69E-06	1.93E-06	-4.78E-06
1.249	-2.08E-05	-7.13E-05	-0.000112426	-5.95E-05	-0.000132265	-4.28E-05	-9.83E-05	-2.05E-05	6.79E-05	7.39E-06	0.000173125	4.95E-06	5.59E-06	-9.47E-06
1.25	-1.60E-05	-7.06E-05	-0.000107647	-5.98E-05	-0.000169769	-3.96E-05	-9.84E-05	-2.60E-05	3.33E-05	-6.26E-06	0.000151247	2.17E-06	4.98E-06	-1.74E-05
1.251	-1.38E-05	-7.28E-05	-0.000102657	-6.08E-05	-0.00018348	-3.78E-05	-9.65E-05	-3.11E-05	-3.65E-06	-1.63E-05	0.000124076	-2.19E-08	1.89E-06	-2.47E-05
1.252	-1.37E-05	-7.56E-05	-9.85E-05	-6.34E-05	-0.000180013	-3.03E-05	-9.40E-05	-3.31E-05	-2.92E-05	-2.53E-05	9.77E-05	-2.30E-06	2.03E-07	-2.75E-05
1.253	-1.38E-05	-7.70E-05	-9.59E-05	-6.49E-05	-0.000171919	-1.24E-05	-9.15E-05	-3.22E-05	-5.23E-05	-3.09E-05	7.43E-05	-3.40E-06	1.75E-06	-2.70E-05
1.254	-1.35E-05	-7.65E-05	-9.43E-05	-6.47E-05	-0.000160984	2.71E-06	-8.96E-05	-2.97E-05	-7.64E-05	-2.83E-05	5.25E-05	-1.99E-06	4.42E-06	-2.69E-05
1.255	-1.27E-05	-7.46E-05	-9.24E-05	-6.32E-05	-0.000144867	8.08E-06	-8.84E-05	-2.53E-05	-8.85E-05	-2.02E-05	3.02E-05	-5.34E-07	4.63E-06	-2.88E-05
1.256	-1.25E-05	-7.16E-05	-9.38E-05	-6.03E-05	-0.000128225	5.35E-06	-8.75E-05	-2.62E-05	-8.13E-05	-1.45E-05	4.59E-06	-2.10E-06	1.94E-06	-3.29E-05
1.257	-1.30E-05	-6.87E-05	-9.35E-05	-5.81E-05	-0.000113226	-8.72E-06	-8.65E-05	-4.02E-05	-6.31E-05	-1.14E-05	-2.14E-05	-5.41E-06	-7.65E-07	-3.90E-05
1.258	-1.28E-05	-6.74E-05	-8.92E-05	-5.52E-05	-0.000100347	-3.37E-05	-8.52E-05	-5.97E-05	-5.21E-05	-2.47E-06	-4.52E-05	-5.91E-06	-2.26E-06	-4.48E-05
1.259	-1.15E-05	-6.60E-05	-8.19E-05	-5.02E-05	-8.16E-05	-5.94E-05	-8.26E-05	-6.39E-05	-5.83E-05	1.34E-05	-6.58E-05	-2.22E-06	-3.08E-06	-4.63E-05
1.26	-1.06E-05	-6.28E-05	-7.42E-05	-4.57E-05	-2.51E-05	-8.11E-05	-7.85E-05	-4.88E-05	-7.10E-05	2.69E-05	-8.32E-05	2.97E-06	-4.52E-06	-4.07E-05
1.261	-1.19E-05	-5.86E-05	-6.82E-05	-4.36E-05	9.34E-05	-0.000100599	-7.35E-05	-3.09E-05	-7.49E-05	3.33E-05	-9.83E-05	6.53E-06	-6.59E-06	-2.97E-05
1.262	-1.46E-05	-5.51E-05	-6.81E-05	-4.27E-05	0.000213238	-0.000113934	-6.80E-05	-1.97E-05	-7.08E-05	3.85E-05	-0.000110296	6.70E-06	-9.32E-06	-1.89E-05
1.263	-1.72E-05	-5.33E-05	-7.50E-05	-4.19E-05	0.000237313	-0.000112413	-6.32E-05	-1.23E-05	-6.74E-05	4.95E-05	-0.000118427	4.41E-06	-1.41E-05	-1.33E-05
1.264	-1.95E-05	-5.16E-05	-8.29E-05	-4.22E-05	0.000153419	-9.38E-05	-5.92E-05	-5.16E-06	-6.73E-05	6.68E-05	-0.000121521	2.45E-06	-1.90E-05	-1.29E-05
1.265	-2.14E-05	-4.88E-05	-8.69E-05	-4.46E-05	1.60E-05	-6.62E-05	-5.62E-05	4.16E-07	-6.57E-05	8.66E-05	-0.000118563	3.62E-06	-2.07E-05	-1.43E-05
1.266	-2.31E-05	-4.82E-05	-9.19E-05	-4.74E-05	-0.000117733	-3.56E-05	-5.38E-05	3.25E-06	-5.85E-05	0.000104701	-0.000109145	7.44E-06	-1.86E-05	-1.51E-05
1.267	-2.47E-05	-5.02E-05	-0.000107322	-4.77E-05	-0.000218248	-1.97E-07	-5.23E-05	4.25E-06	-4.80E-05	0.000116024	-9.53E-05	1.04E-05	-1.46E-05	-1.60E-05
1.268	-2.53E-05	-4.79E-05	-0.000131339	-4.59E-05	-0.000268521	3.35E-05	-5.08E-05	4.68E-06	-3.90E-05	0.0001137	-8.01E-05	9.81E-06	-1.05E-05	-1.74E-05
1.269	-2.35E-05	-3.91E-05	-0.000153396	-4.28E-05	-0.000265934	4.93E-05	-4.95E-05	4.98E-06	-3.33E-05	9.20E-05	-6.70E-05	6.45E-06	-7.59E-06	-1.84E-05
1.27	-2.11E-05	-3.00E-05	-0.000170445	-3.66E-05	-0.000227862	4.01E-05	-4.74E-05	4.75E-06	-2.78E-05	5.17E-05	-5.65E-05	2.18E-06	-7.04E-06	-1.87E-05
1.271	-2.01E-05	-2.35E-05	-0.000185505	-2.29E-05	-0.000178017	1.42E-05	-4.29E-05	4.36E-06	-2.11E-05	2.47E-06	-4.72E-05	-2.58E-06	-8.36E-06	-1.89E-05
1.272	-2.04E-05	-1.65E-05	-0.000197513	-2.30E-06	-0.000131375	-1.63E-05	-3.62E-05	4.06E-06	-1.47E-05	-4.12E-05	-3.91E-05	-7.31E-06	-1.02E-05	-2.06E-05
1.273	-2.05E-05	-6.97E-06	-0.000205432	1.63E-05	-9.21E-05	-4.53E-05	-2.89E-05	3.68E-06	-9.95E-06	-6.83E-05	-3.44E-05	-1.10E-05	-1.10E-05	-2.36E-05
1.274	-2.07E-05	1.47E-06	-0.000216487	2.31E-05	-5.96E-05	-7.18E-05	-2.33E-05	3.78E-06	-5.56E-06	-7.82E-05	-3.37E-05	-1.35E-05	-9.97E-06	-2.46E-05
1.275	-2.18E-05	1.58E-06	-0.000227623	1.30E-05	-3.32E-05	-9.14E-05	-1.92E-05	4.73E-06	-7.84E-07	-7.67E-05	-3.43E-05	-1.60E-05	-9.11E-06	-2.20E-05
1.276	-2.36E-05	-7.28E-06	-0.000204474	-8.05E-06	-1.50E-05	-9.69E-05	-1.53E-05	4.87E-06	3.23E-06	-6.94E-05	-3.29E-05	-1.83E-05	-9.52E-06	-1.78E-05
1.277	-2.62E-05	-1.81E-05	-0.000118736	-2.66E-05	-4.81E-06	-9.13E-05	-1.08E-05	4.40E-06	4.09E-06	-6.30E-05	-2.87E-05	-1.90E-05	-1.05E-05	-1.51E-05
1.278	-3.08E-05	-2.69E-05	-2.60E-06	-3.85E-05	-6.54E-07	-8.31E-05	-6.86E-06	3.81E-06	-4.91E-08	-5.99E-05	-2.13E-05	-1.91E-05	-1.17E-05	-1.44E-05
1.279	-3.66E-05	-3.32E-05	7.17E-05	-4.68E-05	1.94E-06	-7.72E-05	-5.05E-06	1.79E-06	-7.29E-06	-5.72E-05	-1.13E-05	-1.85E-05	-1.22E-05	-1.41E-05
1.28	-4.27E-05	-3.76E-05	0.000140825	-5.27E-05	3.62E-06	-7.11E-05	-4.79E-06	-3.90E-07	-1.14E-05	-5.43E-05	-2.13E-06	-1.58E-05	-1.16E-05	-1.27E-05
1.281	-4.91E-05	-4.10E-05	0.000242357	-5.53E-05	6.48E-06	-6.18E-05	-3.49E-06	-9.83E-07	-7.09E-06	-5.56E-05	6.29E-06	-1.23E-05	-1.13E-05	-8.30E-06
1.282	-5.30E-05	-4.29E-05	0.000252382	-5.37E-05	1.08E-05	-4.99E-05	-1.87E-06	-5.72E-07	4.06E-06	-6.67E-05	1.25E-05	-1.15E-05	-1.27E-05	-3.01E-06
1.283	-5.47E-05	-4.60E-05	0.000108604	-5.00E-05	1.37E-05	-4.05E-05	-1.60E-06	-1.01E-08	1.67E-05	-8.21E-05	1.16E-05	-1.44E-05	-1.45E-05	2.55E-07
1.284	-5.44E-05	-5.02E-05	-5.73E-05	-4.54E-05	1.22E-05	-3.68E-05	-3.45E-06	1.09E-06	2.67E-05	-8.90E-05	3.48E-06	-1.83E-05	-1.44E-05	5.47E-07
1.285	-5.24E-05	-5.27E-05	-0.000100497	-3.77E-05	7.67E-06	-3.38E-05	-5.25E-06	3.18E-06	3.13E-05	-8.45E-05	-6.29E-06	-2.14E-05	-1.19E-05	-7.87E-07
1.286	-4.88E-05	-5.40E-05	-6.33E-05	-2.82E-05	5.05E-06	-2.95E-05	-4.20E-06	4.08E-06	2.93E-05	-7.56E-05	-1.62E-05	-2.23E-05	-8.20E-06	3.88E-07
1.287	-4.33E-05	-5.64E-05	-5.47E-05	-2.19E-05	7.65E-06	-3.03E-05	-9.37E-07	3.85E-06	2.26E-05	-6.70E-05	-2.91E-05	-2.21E-05	-5.33E-06	5.95E-06
1.288	-3.84E-05	-5.98E-05	-8.80E-05	-2.13E-05	1.15E-05	-4.07E-05	2.89E-06	3.33E-06	1.39E-05	-5.85E-05	-4.59E-05	-2.30E-05	-4.62E-06	1.29E-05
1.289	-3.53E-05	-6.23E-05	-0.00011082	-2.54E-05	1.20E-05	-5.08E-05	5.27E-06	2.70E-06	4.64E-06	-5.16E-05	-6.39E-05	-2.45E-05	-6.21E-06	1.76E-05
1.29	-3.41E-05	-6.50E-05	-9.81E-05	-2.99E-05	8.91E-06	-5.12E-05	5.52E-06	2.52E-06	-4.97E-06	-4.93E-05	-7.93E-05	-2.37E-05	-9.51E-06	1.85E-05
1.291	-3.40E-05	-6.77E-05	-7.03E-05	-3.23E-05	1.34E-05	-4.07E-05	3.82E-06	3.27E-06	-1.28E-05	-5.24E-05	-9.02E-05	-2.07E-05	-1.38E-05	1.67E-05
1.292	-3.27E-05	-6.96E-05	-4.85E-05	-3.26E-05	6.20E-05	-1.99E-05	1.19E-06	4.46E-06	-1.69E-05	-5.95E-05	-9.73E-05	-1.84E-05	-1.78E-05	1.55E-05
1.293	-3.02E-05	-7.38E-05	-4.38E-05	-3.17E-05	0.000184199	6.08E-06	-2.16E-06	5.26E-06	-1.65E-05	-6.84E-05	-0.000101155	-1.65E-05	-2.14E-05	1.42E-05
1.294	-2.83E-05	-8.00E-05	-5.23E-05	-3.14E-05	0.000327719	1.95E-05	-7.44E-06	6.55E-06	-9.62E-06	-7.36E-05	-0.000102362	-1.40E-05	-2.41E-05	8.82E-06
1.295	-2.87E-05	-7.70E-05	-6.92E-05	-3.22E-05	0.000390321	2.82E-06	-1.47E-05	8.28E-06	6.54E-06	-7.07E-05	-0.000101578	-1.16E-05	-2.55E-05	-2.70E-07
1.296	-3.11E-05	-5.65E-05	-8.67E-05	-3.36E-05	0.000345153	-2.02E-05	-2.14E-05	9.10E-06	2.82E-05	-6.32E-05	-9.92E-05	-1.14E-05	-2.59E-05	-5.63E-06
1.297	-3.28E-05	-3.31E-05	-0.000102441	-3.39E-05	0.000235849	1.83E-06	-2.58E-05	8.56E-06	4.33E-05	-6.03E-05	-9.73E-05	-1.34E-05	-2.50E-05	-2.57E-06
1.298	-3.28E-05	-2.66E-05	-0.000119932	-3.11E-05	9.33E-05	6.36E-05	-2.74E-05	4.44E-06	4.16E-05	-6.68E-05	-9.76E-05	-1.54E-05	-2.31E-05	2.70E-06
1.299	-3.12E-05	-3.59E-05	-0.000151722	-2.55E-05	-7.09E-05	9.04E-05	-2.76E-05	-1.08E-05	2.36E-05	-8.12E-05	-9.90E-05	-1.68E-05	-2.17E-05	2.41E-06
1.3	-2.86E-05	-4.96E-05	-0.00019685	-2.10E-05	-0.000231709	4.83E-05	-2.77E-05	-3.83E-05	-2.42E-06	-9.94E-05	-9.77E-05	-1.83E-05	-2.24E-05	-2.48E-06
1.301	-2.69E-05	-6.05E-05	-0.000240704	-2.21E-05	-0.000355375	-4.01E-06	-2.79E-05	-6.13E-05	-2.79E-05	-0.000113143	-9.23E-05	-1.98E-05	-2.54E-05	-6.45E-06
1.302	-2.50E-05	-5.93E-05	-0.000266058	-2.90E-05	-0.000417997	-1.08E-05	-2.69E-05	-6.11E-05	-4.94E-05	-0.000111714	-8.47E-05	-2.10E-05	-2.84E-05	-7.80E-06
1.303	-2.06E-05	-3.97E-05	-0.000235608	-3.84E-05	-0.000422866	1.78E-05	-2.50E-05	-4.67E-05	-6.93E-05	-9.38E-05	-7.69E-05	-2.23E-05	-2.99E-05	-7.30E-06
1.304	-1.60E-05	-1.68E-05	-0.000104837	-4.57E-05	-0.00039146	5.51E-05	-2.26E-05	-3.72E-05	-8.45E-05	-7.12E-05	-7.05E-05	-2.41E-05	-2.94E-05	-4.31E-06
1.305	-1.39E-05	-2.24E-05	6.16E-05	-4.50E-05	-0.000343061	7.01E-05	-1.98E-05	-3.35E-05	-8.12E-05	-5.40E-05	-6.49E-05	-2.45E-05	-2.71E-05	2.03E-06
1.306	-1.34E-05	-6.08E-05	0.00010053	-3.65E-05	-0.0002997	4.19E-05	-1.96E-05	-3.11E-05	-5.55E-05	-4.16E-05	-5.75E-05	-2.25E-05	-2.58E-05	9.07E-06
1.307	-1.20E-05	-0.000104047	-1.40E-05	-2.80E-05	-0.000255398	-7.59E-06	-2.16E-05	-2.95E-05	-2.36E-05	-2.92E-05	-4.62E-05	-1.87E-05	-2.62E-05	1.43E-05
1.308	-9.35E-06	-0.000132743	-0.000152407	-2.37E-05	-0.000198144	-4.61E-05	-2.43E-05	-2.75E-05	2.65E-08	-1.83E-05	-3.26E-05	-1.54E-05	-2.60E-05	1.73E-05
1.309	-9.08E-06	-0.000149491	-0.000180933	-2.17E-05	-0.000140009	-6.46E-05	-2.55E-05	-2.68E-05	1.18E-05	-1.12E-05	-1.91E-05	-1.44E-05	-2.58E-05	1.73E-05
1.31	-1.17E-05	-0.000162071	-6.16E-05	-1.81E-05	-8.76E-05	-7.12E-05	-2.42E-05	-2.76E-05	1.35E-05	-6.20E-06	-5.57E-06	-1.27E-05	-2.61E-05	1.62E-05
1.311	-1.39E-05	-0.000168808	0.000103276	-1.22E-05	-4.50E-05	-7.88E-05	-2.01E-05	-2.77E-05	9.25E-06	-3.02E-06	8.62E-06	-8.51E-06	-2.65E-05	1.57E-05
1.312	-1.19E-05	-0.000156642	0.000216966	-4.68E-06	-8.42E-06	-9.02E-05	-1.20E-05	-2.66E-05	2.01E-06	-2.02E-07	2.37E-05	-3.07E-06	-2.70E-05	1.58E-05
1.313	-6.22E-06	-0.000118932	0.000289398	1.32E-06	2.13E-05	-9.67E-05	-6.64E-07	-2.33E-05	-4.29E-06	2.51E-06	3.98E-05	9.32E-07	-2.75E-05	1.54E-05
1.314	1.77E-07	-7.42E-05	0.000354745	5.94E-07	4.21E-05	-9.07E-05	1.16E-05	-1.97E-05	-7.34E-06	4.45E-06	5.61E-05	1.65E-06	-2.80E-05	1.43E-05
1.315	4.09E-06	-4.20E-05	0.000357643	-6.31E-06	5.41E-05	-7.32E-05	2.19E-05	-1.72E-05	-7.35E-06	5.38E-06	7.11E-05	-7.42E-07	-2.87E-05	1.39E-05
1.316	1.44E-06	-1.93E-05	0.000230322	-1.60E-05	5.95E-05	-4.93E-05	2.93E-05	-1.56E-05	-6.18E-06	7.03E-06	8.45E-05	-4.56E-06	-2.93E-05	1.57E-05
1.317	-1.05E-05	2.47E-07	3.41E-05	-2.56E-05	6.26E-05	-2.37E-05	3.38E-05	-1.56E-05	-5.30E-06	1.21E-05	9.64E-05	-6.79E-06	-2.94E-05	1.90E-05
1.318	-2.92E-05	1.70E-05	-0.000120402	-3.21E-05	6.71E-05	-5.84E-06	3.54E-05	-1.71E-05	-4.62E-06	2.01E-05	0.000106242	-6.32E-06	-2.69E-05	2.22E-05
1.319	-4.20E-05	3.19E-05	-0.00019714	-3.51E-05	7.92E-05	-3.53E-06	3.29E-05	-1.94E-05	-4.11E-06	2.81E-05	0.000112416	-3.97E-06	-2.05E-05	2.48E-05
1.32	-4.02E-05	3.97E-05	-0.000222164	-3.71E-05	9.61E-05	-1.56E-05	2.80E-05	-2.12E-05	-4.80E-06	3.40E-05	0.000114532	-6.66E-07	-1.03E-05	2.61E-05
1.321	-2.88E-05	2.66E-05	-0.000201491	-4.01E-05	0.000106452	-3.13E-05	2.28E-05	-2.18E-05	-6.44E-06	3.73E-05	0.000114197	2.63E-06	-6.81E-09	2.59E-05
1.322	-1.88E-05	-1.11E-05	-0.000126726	-4.63E-05	0.000100621	-3.97E-05	1.78E-05	-2.17E-05	-6.81E-06	3.80E-05	0.000112525	5.10E-06	6.88E-06	2.46E-05
1.323	-1.83E-05	-5.48E-05	-1.67E-05	-5.73E-05	8.11E-05	-3.73E-05	1.32E-05	-2.11E-05	-5.06E-06	3.75E-05	0.000110073	5.72E-06	1.14E-05	2.48E-05
1.324	-2.77E-05	-8.24E-05	6.96E-05	-6.91E-05	5.30E-05	-2.81E-05	9.27E-06	-2.03E-05	-2.72E-06	3.81E-05	0.000107183	4.60E-06	1.75E-05	2.84E-05
1.325	-4.13E-05	-9.54E-05	6.53E-05	-7.45E-05	2.43E-05	-1.76E-05	7.13E-06	-2.02E-05	-1.60E-06	4.01E-05	0.000104396	3.82E-06	2.76E-05	3.52E-05
1.326	-5.81E-05	-0.000109629	-4.77E-05	-7.23E-05	1.23E-06	-8.53E-06	5.78E-06	-2.13E-05	-2.04E-06	4.18E-05	0.000101705	4.57E-06	4.21E-05	4.17E-05
1.327	-7.46E-05	-0.000122316	-0.00018963	-6.77E-05	-1.10E-05	-5.55E-06	3.98E-06	-2.32E-05	-3.12E-06	4.40E-05	9.92E-05	6.25E-06	5.83E-05	4.32E-05
1.328	-8.01E-05	-0.000123267	-0.000253813	-6.43E-05	-1.25E-05	-1.30E-05	1.05E-06	-2.49E-05	-3.77E-06	4.73E-05	9.68E-05	7.20E-06	7.15E-05	3.90E-05
1.329	-7.61E-05	-0.000118124	-0.000219531	-6.20E-05	-9.55E-06	-3.36E-05	-2.38E-06	-2.54E-05	-3.06E-06	5.03E-05	9.34E-05	6.94E-06	7.76E-05	3.51E-05
1.33	-7.59E-05	-0.000108066	-0.000165127	-6.08E-05	-9.89E-06	-6.93E-05	-5.08E-06	-2.50E-05	7.02E-07	5.14E-05	8.79E-05	6.10E-06	7.41E-05	3.63E-05
1.331	-7.86E-05	-9.24E-05	-0.000171507	-6.11E-05	-1.56E-05	-0.000122406	-6.95E-06	-2.63E-05	7.51E-06	5.06E-05	8.22E-05	5.44E-06	6.10E-05	4.02E-05
1.332	-7.60E-05	-7.13E-05	-0.000227033	-6.29E-05	-2.57E-05	-0.000188562	-7.65E-06	-2.82E-05	1.53E-05	4.90E-05	7.84E-05	6.20E-06	4.05E-05	4.22E-05
1.333	-7.41E-05	-1.87E-05	-0.0002712	-6.51E-05	-3.87E-05	-0.000226899	-8.11E-06	-2.76E-05	2.20E-05	4.84E-05	7.78E-05	7.47E-06	1.77E-05	4.19E-05
1.334	-7.63E-05	6.37E-05	-0.000286403	-6.69E-05	-5.35E-05	-0.000220854	-9.32E-06	-2.68E-05	2.86E-05	4.83E-05	7.94E-05	8.76E-06	-3.12E-06	3.90E-05
1.335	-7.70E-05	0.000101836	-0.000296249	-6.76E-05	-6.99E-05	-0.000191919	-1.06E-05	-2.60E-05	3.77E-05	4.64E-05	8.00E-05	1.05E-05	-1.94E-05	3.25E-05
1.336	-7.15E-05	4.42E-05	-0.000315716	-6.52E-05	-8.66E-05	-0.000132138	-1.26E-05	-2.52E-05	4.56E-05	4.29E-05	7.76E-05	1.20E-05	-2.73E-05	2.35E-05
1.337	-5.75E-05	-6.08E-05	-0.000339743	-5.92E-05	-0.00010176	-4.76E-05	-1.46E-05	-2.63E-05	4.32E-05	3.99E-05	7.24E-05	1.31E-05	-2.51E-05	1.15E-05
1.338	-4.07E-05	-0.000143789	-0.000356019	-5.12E-05	-0.000112001	3.68E-05	-1.51E-05	-2.66E-05	2.62E-05	3.65E-05	6.71E-05	1.29E-05	-1.45E-05	-2.47E-06
1.339	-2.98E-05	-0.00019041	-0.00035857	-4.41E-05	-0.000113533	9.94E-05	-1.45E-05	-2.46E-05	1.62E-06	3.20E-05	6.28E-05	1.11E-05	3.72E-06	-1.59E-05
1.34	-2.39E-05	-0.000207012	-0.000336948	-4.04E-05	-0.000108297	0.000138763	-1.48E-05	-2.05E-05	-1.96E-05	2.93E-05	5.91E-05	8.86E-06	3.00E-05	-2.70E-05
1.341	-1.86E-05	-0.000187975	-0.000291391	-4.03E-05	-0.00010141	0.000159231	-1.70E-05	-1.47E-05	-2.76E-05	2.97E-05	5.41E-05	7.88E-06	5.91E-05	-3.41E-05
1.342	-1.31E-05	-0.000148007	-0.000220842	-3.98E-05	-9.57E-05	0.000161602	-2.03E-05	-7.32E-06	-1.53E-05	2.93E-05	4.76E-05	7.72E-06	8.45E-05	-3.86E-05
1.343	-6.03E-06	-0.000108529	-0.000122427	-3.80E-05	-9.20E-05	0.000148089	-2.41E-05	-5.49E-07	1.27E-05	2.41E-05	4.09E-05	7.02E-06	0.000103504	-4.31E-05
1.344	5.37E-07	-4.92E-05	-2.54E-05	-3.79E-05	-8.58E-05	0.000124975	-2.83E-05	4.16E-06	3.66E-05	1.50E-05	3.46E-05	5.52E-06	0.000115282	-5.05E-05
1.345	2.09E-06	3.49E-05	4.71E-05	-3.93E-05	-7.58E-05	0.000103031	-3.13E-05	7.29E-06	3.85E-05	5.50E-06	2.76E-05	4.72E-06	0.000118968	-6.13E-05
1.346	-2.44E-06	8.38E-05	0.000115638	-3.86E-05	-6.61E-05	8.48E-05	-3.33E-05	1.01E-05	2.16E-05	-2.07E-06	1.91E-05	5.44E-06	0.000111656	-7.21E-05
1.347	-8.82E-06	6.40E-05	0.000178046	-3.55E-05	-5.95E-05	6.95E-05	-3.55E-05	1.22E-05	-8.19E-07	-6.40E-06	1.09E-05	5.82E-06	9.04E-05	-7.91E-05
1.348	-9.40E-06	3.88E-05	0.000181149	-3.42E-05	-4.51E-05	5.31E-05	-3.66E-05	1.36E-05	-1.89E-05	-6.50E-06	4.42E-06	4.70E-06	5.50E-05	-8.09E-05
1.349	3.55E-06	7.21E-05	0.000108508	-3.75E-05	1.99E-08	3.38E-05	-3.59E-05	1.50E-05	-2.31E-05	-2.67E-06	-1.33E-06	2.91E-06	9.59E-06	-7.95E-05
1.35	3.09E-05	0.000137702	1.75E-05	-4.29E-05	7.53E-05	1.19E-05	-3.43E-05	1.94E-05	-7.94E-06	3.43E-06	-8.76E-06	1.90E-06	-3.84E-05	-8.01E-05
1.351	6.01E-05	0.000146219	-2.98E-05	-4.59E-05	0.000129832	-7.49E-06	-3.36E-05	2.96E-05	1.02E-05	1.07E-05	-1.79E-05	2.00E-06	-7.83E-05	-8.48E-05
1.352	7.25E-05	5.10E-05	-3.48E-05	-4.58E-05	0.000119008	-2.96E-05	-3.37E-05	4.10E-05	7.57E-06	1.90E-05	-2.64E-05	2.93E-06	-9.87E-05	-8.87E-05
1.353	6.28E-05	-8.81E-05	-4.90E-05	-4.64E-05	5.29E-05	-6.96E-05	-3.35E-05	4.33E-05	-1.54E-05	2.70E-05	-3.26E-05	4.85E-06	-9.51E-05	-8.50E-05
1.354	3.84E-05	-0.000194058	-9.96E-05	-4.81E-05	-3.26E-05	-0.00012243	-3.29E-05	3.36E-05	-3.10E-05	3.35E-05	-3.68E-05	7.01E-06	-7.63E-05	-7.35E-05
1.355	4.51E-06	-0.000261143	-0.000155704	-4.66E-05	-0.000110015	-0.000150995	-3.39E-05	2.04E-05	-1.43E-05	3.72E-05	-3.95E-05	8.35E-06	-5.40E-05	-6.18E-05
1.356	-3.24E-05	-0.000307857	-0.000181674	-4.26E-05	-0.000169961	-0.00013526	-3.54E-05	1.15E-05	2.30E-05	3.72E-05	-4.07E-05	9.58E-06	-3.47E-05	-5.63E-05
1.357	-6.11E-05	-0.000329371	-0.000178603	-4.07E-05	-0.000217158	-9.94E-05	-3.60E-05	3.03E-06	4.97E-05	3.36E-05	-4.05E-05	1.05E-05	-1.91E-05	-5.52E-05
1.358	-7.57E-05	-0.000298416	-0.000167605	-4.10E-05	-0.000255853	-8.88E-05	-3.58E-05	-1.21E-05	5.04E-05	2.68E-05	-3.98E-05	1.07E-05	-4.08E-06	-5.47E-05
1.359	-7.80E-05	-0.000180971	-0.000160822	-4.29E-05	-0.000266253	-0.000112182	-3.52E-05	-3.12E-05	2.62E-05	1.86E-05	-3.96E-05	1.10E-05	1.09E-05	-5.37E-05
1.36	-7.29E-05	8.81E-06	-0.000156383	-4.42E-05	-0.000229243	-0.000130967	-3.33E-05	-4.97E-05	-1.05E-05	1.06E-05	-3.95E-05	1.11E-05	2.19E-05	-5.34E-05
1.361	-6.54E-05	0.000171362	-0.000151158	-4.35E-05	-0.000163608	-0.000113091	-3.09E-05	-6.55E-05	-4.71E-05	2.22E-06	-3.77E-05	1.11E-05	2.77E-05	-5.51E-05
1.362	-5.11E-05	0.000216139	-0.000146997	-4.38E-05	-9.77E-05	-5.91E-05	-3.07E-05	-7.65E-05	-7.73E-05	-5.63E-06	-3.38E-05	1.19E-05	3.09E-05	-5.81E-05
1.363	-2.66E-05	0.000190433	-0.000146163	-4.56E-05	-4.37E-05	-1.53E-06	-3.19E-05	-8.02E-05	-0.000104043	-1.17E-05	-2.92E-05	1.22E-05	3.41E-05	-6.12E-05
1.364	4.16E-06	0.00019486	-0.000147679	-4.50E-05	-3.89E-06	3.64E-05	-3.24E-05	-7.34E-05	-0.000145172	-1.82E-05	-2.58E-05	1.18E-05	4.00E-05	-6.26E-05
1.365	2.82E-05	0.000217862	-0.000150774	-4.24E-05	1.32E-05	5.46E-05	-3.22E-05	-5.89E-05	-0.000201751	-2.68E-05	-2.41E-05	1.16E-05	4.81E-05	-6.08E-05
1.366	3.24E-05	0.000193859	-0.000153373	-4.08E-05	1.92E-07	5.38E-05	-3.05E-05	-5.25E-05	-0.000242211	-3.47E-05	-2.31E-05	1.19E-05	5.40E-05	-5.43E-05
1.367	1.49E-05	0.000134945	-0.000153996	-4.07E-05	-2.19E-05	3.25E-05	-2.87E-05	-6.01E-05	-0.00024091	-3.86E-05	-2.17E-05	1.21E-05	5.47E-05	-4.45E-05
1.368	-1.94E-05	8.00E-05	-0.000153025	-4.15E-05	-2.44E-05	-1.93E-06	-2.74E-05	-6.47E-05	-0.000205561	-3.77E-05	-1.90E-05	9.66E-06	5.27E-05	-3.39E-05
1.369	-5.83E-05	3.53E-05	-0.000150366	-4.22E-05	-1.91E-06	-3.38E-05	-2.61E-05	-5.56E-05	-0.000159786	-3.15E-05	-1.60E-05	5.56E-06	5.12E-05	-2.39E-05
1.37	-8.75E-05	-4.04E-06	-0.000147297	-4.46E-05	3.15E-05	-5.26E-05	-2.51E-05	-3.95E-05	-0.000118407	-1.97E-05	-1.45E-05	2.99E-06	5.11E-05	-1.57E-05
1.371	-9.77E-05	-3.27E-05	-0.000145021	-5.06E-05	5.86E-05	-6.14E-05	-2.52E-05	-2.45E-05	-8.15E-05	-3.16E-06	-1.39E-05	2.71E-06	5.07E-05	-1.06E-05
1.372	-9.00E-05	-4.39E-05	-0.000143557	-5.82E-05	7.01E-05	-6.44E-05	-2.69E-05	-1.44E-05	-4.21E-05	1.48E-05	-1.31E-05	3.75E-06	4.90E-05	-1.00E-05
1.373	-7.30E-05	-4.31E-05	-0.000142073	-6.33E-05	6.48E-05	-6.48E-05	-2.77E-05	-8.76E-06	3.06E-07	3.24E-05	-1.23E-05	5.78E-06	4.69E-05	-1.11E-05
1.374	-5.81E-05	-4.08E-05	-0.000139418	-6.33E-05	4.84E-05	-6.59E-05	-2.49E-05	-2.95E-06	3.44E-05	4.91E-05	-1.22E-05	8.86E-06	4.53E-05	-1.08E-05
1.375	-4.94E-05	-4.38E-05	-0.000135268	-5.78E-05	3.05E-05	-6.72E-05	-1.78E-05	4.82E-06	4.79E-05	6.01E-05	-1.31E-05	1.15E-05	4.43E-05	-1.04E-05
1.376	-3.96E-05	-4.15E-05	-0.000129262	-4.76E-05	1.81E-05	-6.55E-05	-8.91E-06	1.33E-05	4.05E-05	6.03E-05	-1.41E-05	1.23E-05	4.34E-05	-1.28E-05
1.377	-2.39E-05	-2.46E-05	-0.000122309	-3.56E-05	1.34E-05	-6.00E-05	-1.42E-07	2.02E-05	2.27E-05	4.90E-05	-1.43E-05	1.12E-05	4.21E-05	-1.66E-05
1.378	-1.14E-05	-1.75E-05	-0.000115937	-2.46E-05	1.47E-05	-5.09E-05	7.11E-06	2.29E-05	5.28E-06	3.07E-05	-1.47E-05	9.60E-06	4.11E-05	-1.98E-05
1.379	-1.37E-05	-4.12E-05	-0.000110555	-1.70E-05	1.80E-05	-3.96E-05	1.03E-05	2.18E-05	-6.46E-06	1.28E-05	-1.53E-05	8.97E-06	4.14E-05	-2.18E-05
1.38	-2.95E-05	-7.24E-05	-0.000107014	-1.20E-05	1.77E-05	-2.86E-05	9.43E-06	2.05E-05	-1.05E-05	2.02E-06	-1.55E-05	1.00E-05	4.27E-05	-2.21E-05
1.381	-4.36E-05	-9.20E-05	-0.000104982	-9.12E-06	9.00E-06	-2.67E-05	6.43E-06	2.05E-05	-6.89E-06	-5.73E-07	-1.48E-05	1.16E-05	4.24E-05	-2.21E-05
1.382	-4.47E-05	-0.000104529	-0.000103287	-7.08E-06	-4.11E-06	-4.14E-05	1.01E-06	2.05E-05	4.61E-07	4.54E-06	-1.42E-05	1.23E-05	4.03E-05	-2.38E-05
1.383	-3.90E-05	-0.000110982	-0.000101113	-3.01E-06	-1.16E-05	-6.39E-05	-6.07E-06	2.07E-05	6.99E-06	1.79E-05	-1.45E-05	1.16E-05	3.87E-05	-2.44E-05
1.384	-3.58E-05	-0.000111613	-9.83E-05	9.67E-07	-1.15E-05	-7.93E-05	-1.39E-05	2.07E-05	1.02E-05	3.61E-05	-1.51E-05	1.06E-05	3.86E-05	-2.21E-05
1.385	-2.84E-05	-0.000111649	-9.66E-05	-4.78E-07	-8.80E-06	-8.08E-05	-2.20E-05	1.92E-05	9.58E-06	4.92E-05	-1.59E-05	1.09E-05	3.94E-05	-1.93E-05
1.386	-7.70E-06	-0.000116585	-9.54E-05	-8.04E-06	-1.05E-05	-7.57E-05	-2.96E-05	1.53E-05	7.01E-06	4.50E-05	-1.71E-05	1.26E-05	4.09E-05	-1.73E-05
1.387	1.11E-05	-0.000120649	-9.30E-05	-1.67E-05	-2.08E-05	-7.51E-05	-3.66E-05	1.01E-05	4.25E-06	1.94E-05	-1.83E-05	1.38E-05	4.28E-05	-1.50E-05
1.388	1.26E-05	-0.000118687	-9.08E-05	-2.38E-05	-3.60E-05	-7.93E-05	-4.42E-05	6.24E-06	1.88E-06	-1.02E-05	-1.87E-05	1.23E-05	4.56E-05	-1.20E-05
1.389	6.44E-07	-0.000112103	-9.04E-05	-3.01E-05	-4.81E-05	-7.98E-05	-5.14E-05	4.81E-06	-5.49E-07	-2.09E-05	-1.90E-05	7.92E-06	4.79E-05	-9.19E-06
1.39	-1.30E-05	-0.000105209	-9.13E-05	-3.51E-05	-5.64E-05	-7.64E-05	-5.39E-05	4.82E-06	-3.31E-06	-9.92E-06	-1.92E-05	1.65E-06	4.80E-05	-7.49E-06
1.391	-2.04E-05	-0.000109191	-9.01E-05	-3.73E-05	-6.08E-05	-7.64E-05	-5.29E-05	5.63E-06	-5.75E-06	1.18E-05	-1.91E-05	-4.97E-06	4.74E-05	-5.45E-06
1.392	-2.17E-05	-0.000128832	-8.82E-05	-3.64E-05	-5.89E-05	-8.33E-05	-4.71E-05	7.00E-06	-6.09E-06	3.19E-05	-1.92E-05	-9.47E-06	4.84E-05	-2.48E-06
1.393	-2.03E-05	-0.000152471	-8.64E-05	-3.45E-05	-5.30E-05	-9.18E-05	-3.85E-05	7.65E-06	-3.42E-06	4.59E-05	-1.94E-05	-1.07E-05	5.22E-05	9.93E-07
1.394	-1.85E-05	-0.000165604	-8.43E-05	-3.35E-05	-4.50E-05	-9.94E-05	-3.21E-05	6.71E-06	-4.38E-07	5.45E-05	-1.96E-05	-8.90E-06	5.72E-05	4.33E-06
1.395	-1.72E-05	-0.000169302	-8.32E-05	-3.40E-05	-3.69E-05	-0.000108781	-2.61E-05	6.75E-06	1.40E-06	5.69E-05	-1.98E-05	-6.77E-06	6.00E-05	5.77E-06
1.396	-1.63E-05	-0.000180188	-8.32E-05	-3.45E-05	-3.02E-05	-0.000120307	-1.94E-05	7.37E-06	2.58E-06	4.95E-05	-1.94E-05	-6.15E-06	5.80E-05	5.78E-06
1.397	-1.36E-05	-0.000208721	-8.23E-05	-3.43E-05	-2.59E-05	-0.000127952	-1.43E-05	8.72E-06	3.00E-06	2.98E-05	-1.77E-05	-7.39E-06	5.25E-05	6.43E-06
1.398	-9.49E-06	-0.000247984	-7.97E-05	-3.06E-05	-2.38E-05	-0.000123878	-1.40E-05	1.05E-05	3.49E-06	1.57E-06	-1.50E-05	-1.00E-05	4.85E-05	7.48E-06
1.399	-5.92E-06	-0.000281474	-7.67E-05	-7.58E-06	-2.19E-05	-0.000107681	-1.72E-05	1.17E-05	4.30E-06	-2.51E-05	-1.30E-05	-1.29E-05	4.81E-05	6.90E-06
1.4	-3.53E-06	-0.000269358	-7.46E-05	6.73E-05	-1.74E-05	-8.66E-05	-2.14E-05	1.17E-05	5.14E-06	-4.18E-05	-1.23E-05	-1.45E-05	5.01E-05	5.56E-06
1.401	-6.55E-07	-0.000166738	-7.59E-05	0.000200032	-1.20E-05	-6.83E-05	-2.49E-05	1.04E-05	5.33E-06	-4.80E-05	-1.25E-05	-1.43E-05	5.03E-05	4.72E-06
1.402	3.15E-06	-2.10E-05	-8.06E-05	0.000327264	-1.02E-05	-5.61E-05	-2.75E-05	9.07E-06	5.26E-06	-4.67E-05	-1.26E-05	-1.33E-05	4.71E-05	3.42E-06
1.403	6.74E-06	4.04E-05	-8.47E-05	0.000360817	-1.37E-05	-4.96E-05	-2.96E-05	7.09E-06	5.98E-06	-3.95E-05	-1.28E-05	-1.30E-05	4.19E-05	1.17E-06
1.404	9.43E-06	-1.70E-05	-8.39E-05	0.00027479	-2.06E-05	-4.66E-05	-3.08E-05	3.27E-06	7.77E-06	-2.81E-05	-1.35E-05	-1.37E-05	3.82E-05	-4.45E-07
1.405	1.17E-05	-9.19E-05	-7.88E-05	0.000126207	-2.83E-05	-4.47E-05	-3.26E-05	-2.37E-06	9.34E-06	-1.63E-05	-1.42E-05	-1.37E-05	3.84E-05	-1.14E-06
1.406	1.58E-05	-9.64E-05	-7.22E-05	-1.80E-05	-3.52E-05	-4.02E-05	-3.59E-05	-6.97E-06	9.35E-06	-6.60E-06	-1.40E-05	-1.14E-05	4.27E-05	-2.74E-06
1.407	2.31E-05	-5.73E-05	-6.75E-05	-0.000138625	-3.96E-05	-3.01E-05	-4.03E-05	-9.29E-06	8.41E-06	5.66E-07	-1.34E-05	-9.03E-06	4.89E-05	-5.07E-06
1.408	3.09E-05	-3.64E-05	-6.54E-05	-0.00023391	-4.26E-05	-1.62E-05	-4.52E-05	-9.82E-06	7.34E-06	4.83E-06	-1.31E-05	-9.98E-06	5.43E-05	-6.04E-06
1.409	3.52E-05	-2.79E-05	-6.28E-05	-0.000296712	-4.65E-05	-5.70E-06	-4.96E-05	-1.07E-05	6.60E-06	6.10E-06	-1.33E-05	-1.36E-05	5.50E-05	-4.57E-06
1.41	3.70E-05	-8.96E-06	-5.66E-05	-0.000329902	-5.07E-05	-1.46E-06	-5.24E-05	-1.27E-05	6.75E-06	5.34E-06	-1.34E-05	-1.73E-05	4.98E-05	-2.09E-06
1.411	3.62E-05	-1.16E-05	-4.84E-05	-0.000345735	-5.28E-05	-1.07E-06	-5.37E-05	-1.42E-05	7.72E-06	4.27E-06	-1.29E-05	-1.97E-05	4.33E-05	-1.08E-06
1.412	2.46E-05	-7.67E-05	-4.19E-05	-0.000348266	-5.31E-05	-2.99E-06	-5.37E-05	-1.53E-05	9.80E-06	4.17E-06	-1.27E-05	-2.10E-05	3.97E-05	-2.24E-06
1.413	-7.08E-06	-0.000113621	-3.89E-05	-0.000328005	-5.18E-05	-3.03E-06	-5.42E-05	-1.69E-05	1.29E-05	5.09E-06	-1.24E-05	-2.20E-05	3.88E-05	-3.34E-06
1.414	-5.30E-05	3.14E-05	-3.94E-05	-0.000287706	-5.05E-05	-6.14E-08	-5.57E-05	-1.88E-05	1.41E-05	5.11E-06	-1.15E-05	-2.35E-05	3.84E-05	-2.38E-06
1.415	-8.55E-05	0.000247497	-4.14E-05	-0.00024707	-4.98E-05	2.07E-06	-5.69E-05	-2.17E-05	1.13E-05	4.37E-06	-1.08E-05	-2.47E-05	3.76E-05	-5.04E-08
1.416	-8.12E-05	0.000319469	-4.62E-05	-0.000214695	-5.08E-05	1.83E-06	-5.87E-05	-2.46E-05	3.49E-06	4.43E-06	-1.03E-05	-2.51E-05	3.46E-05	1.65E-06
1.417	-5.78E-05	0.000247617	-5.63E-05	-0.000180266	-5.27E-05	4.33E-07	-6.07E-05	-2.66E-05	-1.06E-05	5.10E-06	-9.84E-06	-2.56E-05	2.86E-05	1.66E-06
1.418	-4.77E-05	0.000137905	-6.74E-05	-0.000135467	-5.35E-05	-1.51E-06	-6.21E-05	-2.77E-05	-2.88E-05	5.49E-06	-8.92E-06	-2.53E-05	1.94E-05	4.55E-07
1.419	-5.73E-05	5.64E-05	-7.70E-05	-9.23E-05	-5.32E-05	-3.32E-06	-6.20E-05	-2.84E-05	-4.32E-05	5.00E-06	-7.81E-06	-2.42E-05	8.83E-06	-1.32E-07
1.42	-7.33E-05	-1.04E-05	-8.38E-05	-6.56E-05	-5.32E-05	-4.59E-06	-6.13E-05	-2.87E-05	-4.84E-05	4.68E-06	-7.75E-06	-2.42E-05	8.97E-07	3.39E-07
1.421	-7.67E-05	-7.22E-05	-8.69E-05	-4.86E-05	-5.34E-05	-5.08E-06	-6.19E-05	-2.96E-05	-5.27E-05	4.93E-06	-8.60E-06	-2.46E-05	-4.53E-06	4.70E-07
1.422	-6.61E-05	-0.000104381	-8.95E-05	-2.75E-05	-5.12E-05	-5.20E-06	-6.37E-05	-3.04E-05	-6.45E-05	5.20E-06	-9.60E-06	-2.45E-05	-1.07E-05	-2.19E-07
1.423	-6.39E-05	-8.41E-05	-9.14E-05	-2.10E-06	-4.83E-05	-6.32E-06	-6.65E-05	-3.02E-05	-7.52E-05	5.65E-06	-9.49E-06	-2.38E-05	-1.72E-05	-1.40E-06
1.424	-8.19E-05	-3.74E-05	-9.26E-05	1.77E-05	-4.68E-05	-8.00E-06	-6.94E-05	-2.89E-05	-7.01E-05	6.60E-06	-8.18E-06	-2.24E-05	-2.20E-05	-2.67E-06
1.425	-0.000103046	-2.33E-05	-9.27E-05	2.56E-05	-4.61E-05	-8.01E-06	-7.12E-05	-2.64E-05	-4.88E-05	7.62E-06	-6.74E-06	-2.14E-05	-2.35E-05	-4.08E-06
1.426	-0.000109376	-5.40E-05	-9.16E-05	2.40E-05	-4.52E-05	-5.24E-06	-7.26E-05	-2.53E-05	-2.45E-05	8.16E-06	-6.01E-06	-2.11E-05	-2.26E-05	-5.04E-06
1.427	-0.000101604	-6.02E-05	-9.18E-05	1.81E-05	-4.45E-05	-3.33E-06	-7.27E-05	-2.56E-05	-7.31E-06	8.66E-06	-6.26E-06	-2.02E-05	-2.20E-05	-4.60E-06
1.428	-9.06E-05	2.74E-06	-9.49E-05	1.20E-05	-4.37E-05	-4.82E-06	-7.04E-05	-2.61E-05	1.69E-06	8.67E-06	-6.89E-06	-1.80E-05	-2.26E-05	-3.10E-06
1.429	-8.18E-05	5.40E-05	-9.90E-05	8.57E-06	-4.23E-05	-8.46E-06	-6.72E-05	-2.56E-05	4.57E-06	8.00E-06	-7.15E-06	-1.59E-05	-2.44E-05	-1.21E-06
1.43	-7.35E-05	2.32E-05	-0.000101855	1.09E-05	-4.13E-05	-1.44E-05	-6.45E-05	-2.42E-05	3.25E-06	7.19E-06	-6.67E-06	-1.50E-05	-2.61E-05	3.04E-07
1.431	-6.48E-05	-3.62E-05	-0.000103993	2.26E-05	-4.17E-05	-2.18E-05	-6.25E-05	-2.29E-05	-5.67E-07	7.01E-06	-5.45E-06	-1.49E-05	-2.69E-05	2.87E-07
1.432	-5.29E-05	-4.93E-05	-0.000106652	5.24E-05	-4.34E-05	-2.65E-05	-6.15E-05	-2.30E-05	-5.00E-06	7.36E-06	-3.49E-06	-1.47E-05	-2.77E-05	-1.22E-06
1.433	-3.50E-05	-2.73E-05	-0.000109608	0.00011408	-4.51E-05	-2.60E-05	-6.04E-05	-2.35E-05	-8.27E-06	7.43E-06	-1.61E-06	-1.42E-05	-2.90E-05	-2.58E-06
1.434	-1.58E-05	-9.50E-06	-0.000112479	0.000219167	-4.57E-05	-2.29E-05	-5.82E-05	-2.36E-05	-1.00E-05	6.85E-06	-8.56E-07	-1.47E-05	-2.95E-05	-4.06E-06
1.435	-3.90E-06	-1.31E-05	-0.000115349	0.000367653	-4.51E-05	-1.94E-05	-5.55E-05	-2.29E-05	-1.01E-05	6.27E-06	-1.11E-06	-1.67E-05	-2.90E-05	-6.96E-06
1.436	-3.00E-06	-3.11E-05	-0.00011756	0.000516981	-4.47E-05	-1.69E-05	-5.22E-05	-2.23E-05	-9.31E-06	5.52E-06	-1.68E-06	-1.92E-05	-3.07E-05	-9.96E-06
1.437	-1.03E-05	-5.24E-05	-0.000118469	0.000580901	-4.46E-05	-1.60E-05	-4.88E-05	-2.15E-05	-9.28E-06	4.75E-06	-2.06E-06	-2.06E-05	-3.76E-05	-1.06E-05
1.438	-1.59E-05	-7.08E-05	-0.000118725	0.000486021	-4.43E-05	-1.48E-05	-4.44E-05	-2.09E-05	-9.59E-06	4.81E-06	-1.69E-06	-2.04E-05	-4.75E-05	-9.40E-06
1.439	-1.42E-05	-8.58E-05	-0.000118941	0.000253266	-4.29E-05	-1.35E-05	-3.90E-05	-2.14E-05	-9.59E-06	5.15E-06	-1.00E-06	-1.93E-05	-5.70E-05	-8.18E-06
1.44	-1.00E-05	-9.68E-05	-0.000118465	1.83E-05	-4.10E-05	-1.25E-05	-3.35E-05	-2.08E-05	-9.69E-06	4.46E-06	-4.30E-07	-1.82E-05	-6.64E-05	-7.80E-06
1.441	-7.11E-06	-0.000103106	-0.000117527	-9.60E-05	-3.94E-05	-1.23E-05	-2.79E-05	-1.97E-05	-9.45E-06	1.87E-06	-7.29E-07	-1.88E-05	-7.47E-05	-9.58E-06
1.442	-4.52E-06	-0.000106786	-0.000116555	-0.000159304	-3.80E-05	-9.69E-06	-2.11E-05	-1.96E-05	-8.80E-06	-1.26E-06	-1.71E-06	-2.11E-05	-7.97E-05	-1.10E-05
1.443	-3.13E-06	-0.000109674	-0.000115971	-0.000272242	-3.70E-05	9.33E-06	-1.33E-05	-1.96E-05	-8.14E-06	-3.18E-06	-1.62E-06	-2.36E-05	-8.15E-05	-1.06E-05
1.444	-2.84E-06	-0.00011151	-0.000116131	-0.000401824	-3.59E-05	5.03E-05	-5.68E-06	-1.91E-05	-7.73E-06	-4.40E-06	-4.37E-07	-2.53E-05	-8.05E-05	-1.02E-05
1.445	-9.11E-07	-0.000110788	-0.000114347	-0.0005091	-3.44E-05	7.23E-05	1.10E-06	-1.78E-05	-7.22E-06	-5.32E-06	7.23E-07	-2.48E-05	-7.49E-05	-1.06E-05
1.446	2.34E-07	-0.000107999	-0.000109535	-0.000571042	-3.26E-05	3.59E-05	7.81E-06	-1.68E-05	-7.11E-06	-5.15E-06	1.07E-06	-2.27E-05	-6.27E-05	-1.23E-05
1.447	-1.43E-06	-0.000104153	-0.000104447	-0.000590285	-3.03E-05	-3.52E-05	1.43E-05	-1.57E-05	-8.02E-06	-3.27E-06	1.22E-06	-2.01E-05	-4.56E-05	-1.31E-05
1.448	-3.75E-06	-0.000102085	-0.000101293	-0.00056313	-2.92E-05	-9.75E-05	2.13E-05	-1.39E-05	-8.43E-06	-9.39E-07	1.73E-06	-1.76E-05	-3.00E-05	-1.18E-05
1.449	-4.65E-06	-0.000102242	-0.000100242	-0.000499322	-3.02E-05	-0.000124139	2.91E-05	-1.19E-05	-7.31E-06	-6.67E-07	2.13E-06	-1.63E-05	-2.05E-05	-9.21E-06
1.45	-3.86E-06	-0.000104386	-9.99E-05	-0.000419292	-3.19E-05	-0.000113931	3.59E-05	-1.08E-05	-5.55E-06	-2.27E-06	2.36E-06	-1.68E-05	-1.30E-05	-6.10E-06
1.451	-2.41E-06	-0.000105555	-9.95E-05	-0.000332772	-3.23E-05	-8.47E-05	4.26E-05	-1.02E-05	-4.68E-06	-3.72E-06	2.00E-06	-1.74E-05	-1.50E-06	-3.94E-06
1.452	-2.40E-06	-0.000106471	-9.87E-05	-0.000245077	-3.16E-05	-5.51E-05	5.00E-05	-9.43E-06	-4.04E-06	-4.20E-06	6.19E-07	-1.70E-05	1.57E-05	-4.48E-06
1.453	-6.07E-06	-0.000106854	-9.72E-05	-0.00016146	-3.18E-05	-3.37E-05	5.76E-05	-1.03E-05	-2.70E-06	-3.90E-06	-5.63E-07	-1.60E-05	3.43E-05	-7.13E-06
1.454	-1.24E-05	-0.000106908	-9.49E-05	-9.14E-05	-3.27E-05	-1.99E-05	6.34E-05	-1.23E-05	-1.29E-06	-2.30E-06	-2.35E-07	-1.36E-05	4.64E-05	-8.39E-06
1.455	-1.83E-05	-0.000106223	-9.22E-05	-3.21E-05	-3.23E-05	-1.27E-05	6.67E-05	-1.37E-05	-8.63E-07	5.75E-07	3.90E-07	-9.74E-06	4.89E-05	-7.13E-06
1.456	-2.12E-05	-0.0001042	-8.89E-05	1.05E-05	-3.14E-05	-1.23E-05	6.85E-05	-1.28E-05	-1.58E-06	3.04E-06	-8.48E-08	-6.48E-06	4.63E-05	-5.66E-06
1.457	-2.02E-05	-9.98E-05	-8.50E-05	3.94E-05	-3.14E-05	-1.70E-05	6.94E-05	-1.15E-05	-3.29E-06	4.37E-06	-8.87E-07	-5.06E-06	4.38E-05	-5.00E-06
1.458	-1.68E-05	-9.48E-05	-8.18E-05	6.09E-05	-3.25E-05	-2.20E-05	6.98E-05	-1.13E-05	-5.54E-06	5.28E-06	-8.47E-07	-4.96E-06	4.30E-05	-3.46E-06
1.459	-1.46E-05	-9.04E-05	-7.94E-05	8.16E-05	-3.53E-05	-2.58E-05	7.04E-05	-1.15E-05	-7.42E-06	5.90E-06	3.28E-07	-5.65E-06	4.33E-05	-1.00E-06
1.46	-1.30E-05	-8.62E-05	-7.54E-05	9.35E-05	-3.80E-05	-2.88E-05	7.05E-05	-1.11E-05	-8.65E-06	6.63E-06	1.55E-06	-6.03E-06	3.96E-05	1.13E-06
1.461	-1.07E-05	-8.25E-05	-7.04E-05	9.32E-05	-3.85E-05	-3.25E-05	6.96E-05	-1.10E-05	-9.06E-06	7.45E-06	2.01E-06	-5.66E-06	2.66E-05	2.42E-06
1.462	-9.71E-06	-7.96E-05	-6.75E-05	8.38E-05	-3.84E-05	-3.62E-05	6.78E-05	-1.11E-05	-9.19E-06	7.81E-06	1.83E-06	-4.69E-06	8.00E-06	3.47E-06
1.463	-9.99E-06	-7.65E-05	-6.80E-05	7.47E-05	-3.97E-05	-3.74E-05	6.53E-05	-1.12E-05	-9.26E-06	7.70E-06	1.72E-06	-4.54E-06	-9.47E-06	4.68E-06
1.464	-1.02E-05	-7.34E-05	-6.96E-05	6.84E-05	-4.10E-05	-3.56E-05	6.24E-05	-1.13E-05	-9.19E-06	7.66E-06	1.96E-06	-5.64E-06	-2.46E-05	6.43E-06
1.465	-1.04E-05	-7.10E-05	-7.21E-05	6.52E-05	-4.17E-05	-3.32E-05	5.86E-05	-1.01E-05	-9.76E-06	8.06E-06	2.25E-06	-6.00E-06	-3.96E-05	8.34E-06
1.466	-1.16E-05	-6.88E-05	-7.43E-05	6.36E-05	-4.09E-05	-3.33E-05	5.31E-05	-8.92E-06	-1.19E-05	8.37E-06	2.28E-06	-5.14E-06	-5.46E-05	8.78E-06
1.467	-1.39E-05	-6.73E-05	-7.45E-05	6.08E-05	-3.97E-05	-3.65E-05	4.66E-05	-8.58E-06	-1.47E-05	7.67E-06	1.30E-06	-4.34E-06	-6.59E-05	9.76E-06
1.468	-1.51E-05	-6.54E-05	-7.29E-05	5.77E-05	-4.05E-05	-3.98E-05	4.09E-05	-8.96E-06	-1.65E-05	6.48E-06	4.98E-07	-4.11E-06	-7.30E-05	1.19E-05
1.469	-1.48E-05	-6.23E-05	-7.13E-05	5.46E-05	-4.09E-05	-4.10E-05	3.62E-05	-8.99E-06	-1.74E-05	5.69E-06	1.47E-06	-2.91E-06	-7.87E-05	1.24E-05
1.47	-1.45E-05	-5.89E-05	-7.19E-05	5.20E-05	-3.94E-05	-4.05E-05	3.02E-05	-8.59E-06	-1.72E-05	4.98E-06	2.49E-06	-1.54E-06	-8.24E-05	1.17E-05
1.471	-1.65E-05	-5.54E-05	-7.24E-05	4.89E-05	-3.87E-05	-3.92E-05	2.35E-05	-9.32E-06	-1.72E-05	5.18E-06	1.82E-06	-2.22E-06	-7.78E-05	1.04E-05
1.472	-1.94E-05	-5.15E-05	-7.31E-05	4.50E-05	-3.85E-05	-3.82E-05	1.73E-05	-1.07E-05	-1.82E-05	5.68E-06	8.33E-07	-3.31E-06	-6.20E-05	9.58E-06
1.473	-2.03E-05	-4.98E-05	-7.56E-05	3.90E-05	-3.78E-05	-3.78E-05	1.09E-05	-1.12E-05	-1.91E-05	5.25E-06	3.96E-07	-3.83E-06	-4.06E-05	9.23E-06
1.474	-2.03E-05	-5.08E-05	-7.81E-05	3.40E-05	-3.64E-05	-3.76E-05	5.27E-06	-1.15E-05	-1.93E-05	5.05E-06	-2.02E-07	-3.21E-06	-1.81E-05	8.36E-06
1.475	-1.94E-05	-5.25E-05	-7.96E-05	2.96E-05	-3.41E-05	-3.79E-05	-9.89E-07	-1.15E-05	-1.95E-05	5.72E-06	-7.14E-07	-1.86E-06	-7.50E-08	6.83E-06
1.476	-1.91E-05	-5.23E-05	-8.07E-05	2.59E-05	-3.31E-05	-3.92E-05	-7.92E-06	-1.04E-05	-2.07E-05	6.20E-06	-8.36E-07	-1.00E-06	7.82E-06	4.80E-06
1.477	-2.07E-05	-5.16E-05	-8.21E-05	2.11E-05	-3.44E-05	-4.05E-05	-1.48E-05	-9.21E-06	-2.23E-05	5.20E-06	-8.88E-07	9.28E-08	5.72E-06	3.04E-06
1.478	-2.33E-05	-5.33E-05	-8.18E-05	1.75E-05	-3.50E-05	-4.07E-05	-2.11E-05	-8.86E-06	-2.26E-05	3.43E-06	-1.16E-06	1.51E-06	-7.07E-07	1.62E-06
1.479	-2.47E-05	-6.57E-05	-8.02E-05	1.47E-05	-3.39E-05	-3.96E-05	-2.70E-05	-8.65E-06	-2.19E-05	2.17E-06	-1.59E-06	2.08E-06	-5.84E-06	1.34E-06
1.48	-2.54E-05	-9.25E-05	-7.86E-05	1.18E-05	-3.26E-05	-3.85E-05	-3.32E-05	-8.71E-06	-2.17E-05	1.87E-06	-1.43E-06	1.72E-06	-8.22E-06	1.96E-06
1.481	-2.69E-05	-0.000113275	-7.76E-05	7.93E-06	-3.10E-05	-3.78E-05	-3.97E-05	-9.81E-06	-2.18E-05	2.12E-06	-7.10E-07	2.05E-06	-9.59E-06	2.87E-06
1.482	-2.87E-05	-0.000101257	-7.79E-05	3.66E-06	-2.94E-05	-3.72E-05	-4.61E-05	-1.04E-05	-2.25E-05	2.92E-06	-3.08E-07	2.95E-06	-1.14E-05	3.07E-06
1.483	-3.01E-05	-7.03E-05	-7.97E-05	-1.83E-06	-2.85E-05	-3.65E-05	-5.12E-05	-8.60E-06	-2.37E-05	3.67E-06	-1.60E-07	3.52E-06	-1.27E-05	2.89E-06
1.484	-2.97E-05	-5.97E-05	-8.22E-05	-7.40E-06	-2.79E-05	-3.59E-05	-5.50E-05	-6.46E-06	-2.45E-05	3.34E-06	-1.29E-07	3.60E-06	-1.25E-05	2.96E-06
1.485	-2.80E-05	-8.25E-05	-8.51E-05	-1.30E-05	-2.76E-05	-3.55E-05	-5.92E-05	-5.65E-06	-2.39E-05	2.61E-06	-7.33E-07	4.03E-06	-1.14E-05	3.19E-06
1.486	-2.61E-05	-0.000122433	-8.88E-05	-1.84E-05	-2.76E-05	-3.65E-05	-6.41E-05	-5.47E-06	-2.23E-05	2.09E-06	-1.72E-06	4.71E-06	-9.12E-06	3.00E-06
1.487	-2.44E-05	-0.000155557	-9.12E-05	-2.26E-05	-2.83E-05	-3.85E-05	-6.80E-05	-5.40E-06	-2.13E-05	1.51E-06	-1.90E-06	4.56E-06	-5.05E-06	2.08E-06
1.488	-2.37E-05	-0.000170099	-9.17E-05	-2.69E-05	-2.97E-05	-3.89E-05	-6.99E-05	-6.24E-06	-2.17E-05	4.88E-07	-1.45E-06	3.25E-06	-9.04E-07	1.28E-06
1.489	-2.40E-05	-0.000172471	-9.22E-05	-3.24E-05	-3.14E-05	-3.81E-05	-7.21E-05	-7.45E-06	-2.26E-05	-8.45E-07	-1.56E-06	1.95E-06	1.64E-06	1.11E-06
1.49	-2.31E-05	-0.000164583	-9.38E-05	-3.78E-05	-3.31E-05	-3.78E-05	-7.46E-05	-7.86E-06	-2.34E-05	-1.68E-06	-2.33E-06	1.28E-06	2.32E-06	1.06E-06
1.491	-2.18E-05	-0.000108871	-9.57E-05	-4.06E-05	-3.53E-05	-3.80E-05	-7.51E-05	-6.76E-06	-2.45E-05	-1.69E-06	-2.62E-06	5.92E-07	3.46E-07	7.81E-07
1.492	-2.26E-05	1.40E-05	-9.60E-05	-4.13E-05	-3.83E-05	-3.77E-05	-7.45E-05	-5.70E-06	-2.53E-05	-1.77E-06	-1.75E-06	-2.51E-07	-3.00E-06	-5.96E-07
1.493	-2.56E-05	0.000121424	-9.53E-05	-4.16E-05	-3.79E-05	-3.74E-05	-7.47E-05	-5.87E-06	-2.61E-05	-2.07E-06	-3.99E-07	-9.99E-07	-3.34E-06	-3.33E-06
1.494	-3.05E-05	0.000151382	-9.43E-05	-4.16E-05	-3.43E-05	-3.73E-05	-7.45E-05	-6.16E-06	-2.61E-05	-2.15E-06	1.46E-07	-1.42E-06	1.48E-06	-6.10E-06
1.495	-3.36E-05	0.000153423	-9.35E-05	-4.23E-05	-3.29E-05	-3.77E-05	-7.25E-05	-5.83E-06	-2.58E-05	-1.43E-06	-3.70E-07	-2.38E-06	9.60E-06	-9.23E-06
1.496	-3.32E-05	0.000150873	-9.35E-05	-4.52E-05	-3.37E-05	-3.73E-05	-7.07E-05	-5.76E-06	-2.58E-05	-8.64E-07	-2.41E-07	-3.88E-06	1.80E-05	-1.33E-05
1.497	-3.27E-05	0.000129026	-9.50E-05	-4.83E-05	-3.37E-05	-3.79E-05	-7.01E-05	-6.47E-06	-2.58E-05	-1.54E-06	3.55E-07	-4.92E-06	2.48E-05	-1.73E-05
1.498	-3.31E-05	9.43E-05	-9.76E-05	-5.21E-05	-3.25E-05	-3.89E-05	-7.04E-05	-7.17E-06	-2.57E-05	-2.63E-06	1.36E-07	-4.92E-06	2.90E-05	-1.98E-05
1.499	-3.27E-05	6.12E-05	-0.000100963	-5.50E-05	-3.18E-05	-3.93E-05	-7.07E-05	-8.39E-06	-2.55E-05	-2.94E-06	-4.60E-07	-4.73E-06	3.14E-05	-2.07E-05
1.5	-3.09E-05	3.72E-05	-0.000105063	-5.66E-05	-3.17E-05	-4.00E-05	-6.89E-05	-9.45E-06	-2.56E-05	-2.55E-06	-1.29E-06	-5.35E-06	3.42E-05	-2.05E-05
1.501	-2.68E-05	-4.25E-05	-8.41E-05	-4.68E-05	-4.25E-05	-4.16E-05	-2.15E-05	-1.24E-05	1.09E-05	-1.80E-05	4.25E-06	2.36E-05	-2.32E-05	-1.23E-05
1.502	-2.44E-05	-3.90E-05	-9.50E-05	-4.09E-05	-4.19E-05	-4.17E-05	-1.68E-05	-1.23E-05	2.30E-06	-1.77E-05	4.84E-06	2.72E-05	-1.58E-05	-5.18E-06
1.503	-2.47E-05	-3.79E-05	-0.000103828	-3.76E-05	-4.19E-05	-4.22E-05	-1.38E-05	-1.14E-05	-6.81E-06	-1.64E-05	3.14E-06	3.38E-05	-2.96E-07	5.85E-06
1.504	-2.49E-05	-3.80E-05	-0.000109899	-3.65E-05	-4.13E-05	-4.45E-05	-1.31E-05	-8.95E-06	-1.60E-05	-1.57E-05	1.06E-06	4.25E-05	1.42E-05	1.48E-05
1.505	-2.33E-05	-3.79E-05	-0.000114225	-3.58E-05	-4.11E-05	-4.77E-05	-1.35E-05	-6.48E-06	-2.55E-05	-1.63E-05	-3.83E-07	4.83E-05	1.97E-05	1.83E-05
1.506	-2.23E-05	-3.83E-05	-0.000118069	-3.52E-05	-4.10E-05	-5.01E-05	-1.31E-05	-5.70E-06	-3.51E-05	-1.62E-05	-1.58E-06	5.11E-05	1.81E-05	1.86E-05
1.507	-2.50E-05	-3.97E-05	-0.000121543	-3.64E-05	-4.06E-05	-5.36E-05	-9.54E-06	-5.36E-06	-4.57E-05	-1.54E-05	-2.31E-06	5.39E-05	1.58E-05	1.91E-05
1.508	-2.94E-05	-4.13E-05	-0.000124021	-3.83E-05	-4.07E-05	-5.68E-05	-2.92E-06	-5.35E-06	-5.66E-05	-1.44E-05	-1.90E-06	5.66E-05	1.45E-05	2.02E-05
1.509	-3.33E-05	-4.29E-05	-0.000128462	-4.12E-05	-4.01E-05	-5.93E-05	3.83E-06	-6.06E-06	-6.52E-05	-1.35E-05	-5.47E-07	5.68E-05	1.21E-05	2.11E-05
1.51	-3.54E-05	-4.64E-05	-0.000135818	-4.63E-05	-3.95E-05	-6.23E-05	8.71E-06	-5.71E-06	-7.09E-05	-1.27E-05	1.08E-06	5.42E-05	9.03E-06	2.11E-05
1.511	-3.70E-05	-5.12E-05	-0.00013995	-5.27E-05	-3.99E-05	-6.47E-05	1.06E-05	-4.20E-06	-7.61E-05	-1.22E-05	1.99E-06	5.05E-05	4.75E-06	1.88E-05
1.512	-3.85E-05	-5.37E-05	-0.000135663	-5.74E-05	-4.08E-05	-6.56E-05	6.86E-06	-3.15E-06	-8.20E-05	-1.25E-05	2.60E-06	4.71E-05	-1.15E-06	1.32E-05
1.513	-3.83E-05	-5.30E-05	-0.000126107	-5.89E-05	-4.05E-05	-6.63E-05	-2.24E-06	-3.31E-06	-8.77E-05	-1.24E-05	3.86E-06	4.37E-05	-5.51E-06	6.00E-06
1.514	-3.73E-05	-4.97E-05	-0.000116776	-5.78E-05	-3.94E-05	-6.78E-05	-1.24E-05	-4.13E-06	-9.19E-05	-1.06E-05	5.25E-06	3.91E-05	-4.08E-06	-1.28E-06
1.515	-3.54E-05	-4.68E-05	-0.000110276	-5.59E-05	-3.85E-05	-6.91E-05	-2.13E-05	-4.40E-06	-9.58E-05	-7.86E-06	4.82E-06	3.28E-05	2.72E-06	-6.53E-06
1.516	-3.30E-05	-4.65E-05	-0.000105183	-5.45E-05	-3.80E-05	-7.03E-05	-3.02E-05	-3.16E-06	-0.000100509	-5.98E-06	2.60E-06	2.58E-05	1.19E-05	-9.39E-06
1.517	-3.00E-05	-4.72E-05	-9.97E-05	-5.27E-05	-3.79E-05	-7.11E-05	-3.83E-05	-1.55E-06	-0.000105979	-5.41E-06	9.17E-07	1.91E-05	2.24E-05	-1.12E-05
1.518	-2.69E-05	-4.75E-05	-9.36E-05	-5.07E-05	-3.79E-05	-7.24E-05	-4.26E-05	-6.57E-07	-0.000111268	-5.84E-06	4.92E-07	1.32E-05	3.36E-05	-1.25E-05
1.519	-2.46E-05	-4.76E-05	-8.76E-05	-4.92E-05	-3.85E-05	-7.36E-05	-4.15E-05	-1.08E-06	-0.000116161	-6.64E-06	-5.73E-09	7.47E-06	4.42E-05	-1.36E-05
1.52	-2.32E-05	-4.77E-05	-8.15E-05	-4.81E-05	-3.97E-05	-7.44E-05	-3.56E-05	-2.20E-06	-0.000120501	-7.03E-06	-1.65E-06	1.33E-06	5.19E-05	-1.46E-05
1.521	-2.28E-05	-4.73E-05	-7.59E-05	-4.78E-05	-4.00E-05	-7.37E-05	-2.67E-05	-2.55E-06	-0.000124533	-6.02E-06	-3.71E-06	-4.02E-06	5.44E-05	-1.59E-05
1.522	-2.33E-05	-4.68E-05	-7.14E-05	-4.85E-05	-3.89E-05	-7.18E-05	-1.51E-05	-1.70E-06	-0.0001286	-2.77E-06	-5.46E-06	-7.24E-06	5.09E-05	-1.73E-05
1.523	-2.45E-05	-4.68E-05	-6.70E-05	-4.88E-05	-3.77E-05	-7.02E-05	-3.25E-06	-1.82E-07	-0.000132692	1.50E-06	-6.54E-06	-9.60E-06	4.38E-05	-1.81E-05
1.524	-2.52E-05	-4.79E-05	-6.31E-05	-4.77E-05	-3.62E-05	-6.87E-05	3.37E-06	1.43E-06	-0.00013637	4.53E-06	-6.78E-06	-1.36E-05	3.43E-05	-1.76E-05
1.525	-2.48E-05	-5.09E-05	-6.18E-05	-4.65E-05	-3.50E-05	-6.66E-05	1.54E-06	2.51E-06	-0.000140005	5.53E-06	-6.39E-06	-1.94E-05	2.04E-05	-1.69E-05
1.526	-2.40E-05	-5.42E-05	-6.45E-05	-4.57E-05	-3.52E-05	-6.46E-05	-7.88E-06	3.35E-06	-0.000144184	4.61E-06	-6.16E-06	-2.52E-05	3.38E-07	-1.78E-05
1.527	-2.51E-05	-5.51E-05	-7.02E-05	-4.37E-05	-3.63E-05	-6.35E-05	-2.30E-05	4.43E-06	-0.000148608	1.71E-06	-6.13E-06	-2.95E-05	-2.44E-05	-2.07E-05
1.528	-2.73E-05	-5.35E-05	-7.67E-05	-4.03E-05	-3.75E-05	-6.24E-05	-3.88E-05	5.80E-06	-0.000152228	-1.62E-06	-6.81E-06	-3.18E-05	-4.82E-05	-2.35E-05
1.529	-2.81E-05	-5.18E-05	-8.30E-05	-3.70E-05	-3.80E-05	-6.11E-05	-4.78E-05	7.24E-06	-0.000154215	-3.14E-06	-8.14E-06	-3.16E-05	-5.82E-05	-2.38E-05
1.53	-2.73E-05	-5.10E-05	-8.68E-05	-3.56E-05	-3.83E-05	-5.98E-05	-4.78E-05	7.21E-06	-0.000155293	-2.51E-06	-8.56E-06	-3.01E-05	-4.69E-05	-2.16E-05
1.531	-2.63E-05	-5.11E-05	-8.76E-05	-3.70E-05	-3.82E-05	-5.86E-05	-4.14E-05	6.23E-06	-0.000156315	-2.65E-07	-7.69E-06	-2.93E-05	-2.58E-05	-1.83E-05
1.532	-2.42E-05	-5.18E-05	-9.32E-05	-4.00E-05	-3.79E-05	-5.84E-05	-3.16E-05	5.68E-06	-0.000156695	1.88E-06	-6.50E-06	-3.02E-05	-1.08E-05	-1.57E-05
1.533	-2.16E-05	-5.35E-05	-0.000112318	-4.24E-05	-3.76E-05	-5.84E-05	-2.26E-05	5.36E-06	-0.000155391	1.61E-06	-6.03E-06	-3.28E-05	-3.69E-06	-1.45E-05
1.534	-1.83E-05	-5.61E-05	-0.000137277	-4.26E-05	-3.65E-05	-5.73E-05	-1.83E-05	4.65E-06	-0.000152595	-9.00E-07	-6.85E-06	-3.72E-05	3.56E-07	-1.45E-05
1.535	-1.37E-05	-5.62E-05	-0.000153728	-3.92E-05	-3.56E-05	-5.54E-05	-2.14E-05	4.37E-06	-0.000149268	-3.29E-06	-8.08E-06	-4.07E-05	3.70E-06	-1.56E-05
1.536	-9.86E-06	-5.28E-05	-0.000163146	-3.24E-05	-3.46E-05	-5.40E-05	-2.61E-05	4.70E-06	-0.000145474	-4.15E-06	-8.12E-06	-3.96E-05	7.22E-06	-1.54E-05
1.537	-9.74E-06	-4.95E-05	-0.000171025	-2.53E-05	-3.36E-05	-5.41E-05	-2.72E-05	6.57E-06	-0.000140253	-4.27E-06	-7.66E-06	-3.43E-05	1.03E-05	-1.31E-05
1.538	-1.25E-05	-4.91E-05	-0.000172049	-2.16E-05	-3.39E-05	-5.42E-05	-2.73E-05	7.38E-06	-0.000133865	-4.51E-06	-7.72E-06	-2.92E-05	1.28E-05	-9.55E-06
1.539	-1.62E-05	-4.96E-05	-0.000159299	-2.06E-05	-3.39E-05	-5.37E-05	-2.60E-05	6.28E-06	-0.000127559	-5.32E-06	-8.29E-06	-2.77E-05	1.41E-05	-6.94E-06
1.54	-2.03E-05	-5.00E-05	-0.00013912	-2.02E-05	-3.25E-05	-5.25E-05	-2.53E-05	6.83E-06	-0.000121599	-7.79E-06	-9.09E-06	-3.11E-05	1.42E-05	-7.14E-06
1.541	-2.31E-05	-5.08E-05	-0.000111232	-2.14E-05	-3.09E-05	-5.21E-05	-2.94E-05	8.80E-06	-0.000115956	-1.19E-05	-9.04E-06	-3.70E-05	1.34E-05	-8.21E-06
1.542	-2.43E-05	-5.47E-05	-7.41E-05	-2.60E-05	-3.00E-05	-5.13E-05	-3.32E-05	1.07E-05	-0.000111007	-1.53E-05	-7.54E-06	-4.16E-05	1.22E-05	-8.25E-06
1.543	-2.36E-05	-6.02E-05	-4.06E-05	-3.16E-05	-3.01E-05	-4.96E-05	-2.62E-05	1.07E-05	-0.000106608	-1.59E-05	-5.25E-06	-4.17E-05	1.19E-05	-7.70E-06
1.544	-2.18E-05	-6.29E-05	-2.24E-05	-3.56E-05	-3.02E-05	-4.72E-05	-1.10E-05	1.03E-05	-0.000101181	-1.44E-05	-3.54E-06	-3.76E-05	1.16E-05	-7.94E-06
1.545	-2.07E-05	-6.33E-05	-3.72E-05	-3.84E-05	-2.94E-05	-4.42E-05	1.83E-06	1.03E-05	-9.35E-05	-1.22E-05	-2.74E-06	-3.30E-05	9.94E-06	-9.19E-06
1.546	-2.13E-05	-6.29E-05	-9.26E-05	-4.07E-05	-2.81E-05	-4.15E-05	7.00E-06	1.08E-05	-8.46E-05	-9.53E-06	-2.11E-06	-3.13E-05	7.76E-06	-1.09E-05
1.547	-2.35E-05	-6.24E-05	-0.000158368	-4.22E-05	-2.77E-05	-4.02E-05	3.56E-06	1.15E-05	-7.59E-05	-6.91E-06	-1.38E-06	-3.12E-05	6.49E-06	-1.20E-05
1.548	-2.57E-05	-6.17E-05	-0.000189362	-4.18E-05	-2.83E-05	-4.08E-05	-6.65E-06	1.12E-05	-6.75E-05	-5.04E-06	-5.54E-07	-2.83E-05	5.81E-06	-1.23E-05
1.549	-2.64E-05	-6.19E-05	-0.000184651	-3.90E-05	-2.88E-05	-4.18E-05	-1.84E-05	9.78E-06	-5.88E-05	-4.68E-06	1.97E-07	-1.84E-05	4.99E-06	-1.28E-05
1.55	-2.53E-05	-6.15E-05	-0.000191184	-3.48E-05	-2.89E-05	-4.19E-05	-2.62E-05	8.06E-06	-4.99E-05	-5.62E-06	6.97E-07	1.26E-06	3.87E-06	-1.40E-05
1.551	-2.34E-05	-5.83E-05	-0.000230877	-3.05E-05	-2.89E-05	-4.10E-05	-3.07E-05	7.25E-06	-4.15E-05	-6.23E-06	3.41E-07	2.81E-05	3.39E-06	-1.52E-05
1.552	-2.20E-05	-5.40E-05	-0.000262868	-2.69E-05	-2.90E-05	-3.92E-05	-3.69E-05	6.86E-06	-3.34E-05	-5.37E-06	-9.42E-07	5.27E-05	3.72E-06	-1.56E-05
1.553	-2.09E-05	-5.14E-05	-0.000249034	-2.33E-05	-2.96E-05	-3.75E-05	-4.48E-05	6.19E-06	-2.50E-05	-3.83E-06	-2.33E-06	6.39E-05	4.01E-06	-1.51E-05
1.554	-2.06E-05	-4.96E-05	-0.000208264	-1.83E-05	-2.99E-05	-3.66E-05	-5.32E-05	4.97E-06	-1.68E-05	-2.53E-06	-3.15E-06	5.68E-05	3.62E-06	-1.41E-05
1.555	-2.16E-05	-4.70E-05	-0.000167877	-1.38E-05	-3.00E-05	-3.52E-05	-6.56E-05	3.91E-06	-9.02E-06	-1.74E-06	-3.26E-06	3.65E-05	2.82E-06	-1.42E-05
1.556	-2.38E-05	-4.52E-05	-0.0001057	-1.26E-05	-2.99E-05	-3.41E-05	-8.42E-05	2.64E-06	-1.23E-06	-1.66E-06	-2.52E-06	1.36E-05	2.32E-06	-1.53E-05
1.557	-2.62E-05	-4.55E-05	4.03E-06	-1.38E-05	-2.90E-05	-3.35E-05	-0.00010385	1.06E-06	6.43E-06	-2.00E-06	-8.11E-07	-3.64E-06	2.49E-06	-1.60E-05
1.558	-2.72E-05	-4.61E-05	0.000137842	-1.59E-05	-2.86E-05	-3.28E-05	-0.00011379	-6.40E-08	1.34E-05	-2.22E-06	6.72E-07	-1.44E-05	3.62E-06	-1.51E-05
1.559	-2.68E-05	-4.63E-05	0.000266434	-1.74E-05	-2.93E-05	-3.26E-05	-0.000109486	4.64E-07	1.96E-05	-2.56E-06	1.30E-06	-2.33E-05	5.51E-06	-1.25E-05
1.56	-2.69E-05	-4.73E-05	0.00034662	-1.71E-05	-2.92E-05	-3.18E-05	-9.38E-05	1.04E-06	2.62E-05	-2.15E-06	1.99E-06	-3.19E-05	8.16E-06	-9.07E-06
1.561	-2.86E-05	-5.10E-05	0.00030958	-1.67E-05	-2.74E-05	-3.05E-05	-7.10E-05	2.77E-07	3.33E-05	6.76E-07	3.34E-06	-3.72E-05	1.02E-05	-6.60E-06
1.562	-3.02E-05	-5.72E-05	0.000164841	-1.85E-05	-2.69E-05	-2.92E-05	-4.78E-05	-1.70E-06	3.96E-05	5.26E-06	4.89E-06	-3.79E-05	8.83E-06	-5.05E-06
1.563	-3.28E-05	-6.16E-05	7.83E-06	-2.11E-05	-2.75E-05	-2.79E-05	-2.98E-05	-3.98E-06	4.63E-05	1.03E-05	5.34E-06	-3.64E-05	6.42E-06	-3.30E-06
1.564	-3.83E-05	-6.43E-05	-8.82E-05	-2.46E-05	-2.84E-05	-2.79E-05	-1.73E-05	-5.42E-06	5.38E-05	1.40E-05	4.89E-06	-3.30E-05	7.04E-06	-2.18E-06
1.565	-4.31E-05	-6.62E-05	-0.000118938	-2.94E-05	-3.02E-05	-2.91E-05	-7.10E-06	-6.45E-06	6.11E-05	1.56E-05	4.35E-06	-2.87E-05	1.11E-05	-2.18E-06
1.566	-4.42E-05	-6.79E-05	-0.00012251	-3.45E-05	-3.30E-05	-2.92E-05	4.32E-06	-7.12E-06	6.73E-05	1.62E-05	3.70E-06	-2.87E-05	1.71E-05	-2.91E-06
1.567	-4.25E-05	-6.87E-05	-0.000115695	-3.81E-05	-3.55E-05	-2.81E-05	1.63E-05	-7.76E-06	7.29E-05	1.62E-05	3.26E-06	-3.56E-05	2.21E-05	-3.17E-06
1.568	-4.03E-05	-6.83E-05	-9.84E-05	-3.86E-05	-3.69E-05	-2.68E-05	2.40E-05	-8.43E-06	7.88E-05	1.46E-05	3.90E-06	-4.42E-05	2.50E-05	-3.10E-06
1.569	-3.83E-05	-6.84E-05	-8.12E-05	-3.83E-05	-3.83E-05	-2.53E-05	2.58E-05	-8.68E-06	8.47E-05	1.15E-05	4.78E-06	-4.69E-05	2.60E-05	-3.26E-06
1.57	-3.66E-05	-6.94E-05	-7.53E-05	-3.88E-05	-3.87E-05	-2.34E-05	2.39E-05	-8.39E-06	8.95E-05	8.86E-06	4.47E-06	-4.16E-05	2.54E-05	-2.39E-06
1.571	-3.57E-05	-6.96E-05	-7.89E-05	-3.98E-05	-3.81E-05	-2.15E-05	2.20E-05	-7.65E-06	9.30E-05	8.86E-06	3.50E-06	-3.17E-05	2.36E-05	-6.50E-07
1.572	-3.60E-05	-6.86E-05	-8.76E-05	-4.10E-05	-3.70E-05	-1.99E-05	2.05E-05	-6.86E-06	9.53E-05	1.16E-05	2.70E-06	-2.05E-05	2.16E-05	1.28E-06
1.573	-3.62E-05	-6.74E-05	-0.000100188	-4.12E-05	-3.53E-05	-1.87E-05	1.80E-05	-6.70E-06	9.59E-05	1.66E-05	2.62E-06	-1.01E-05	2.20E-05	4.04E-06
1.574	-3.48E-05	-6.58E-05	-0.000109054	-4.02E-05	-3.31E-05	-1.72E-05	1.61E-05	-7.91E-06	9.40E-05	2.32E-05	2.52E-06	-3.24E-06	2.55E-05	7.66E-06
1.575	-3.21E-05	-6.41E-05	-0.000103923	-3.79E-05	-3.13E-05	-1.62E-05	1.64E-05	-9.39E-06	8.81E-05	2.76E-05	1.62E-06	-1.53E-06	2.99E-05	1.05E-05
1.576	-2.93E-05	-6.19E-05	-8.38E-05	-3.50E-05	-2.99E-05	-1.66E-05	1.66E-05	-9.62E-06	7.77E-05	2.73E-05	-5.69E-08	-3.64E-06	3.39E-05	1.17E-05
1.577	-2.74E-05	-5.89E-05	-6.72E-05	-3.14E-05	-2.81E-05	-1.73E-05	1.46E-05	-8.82E-06	6.63E-05	2.46E-05	-1.88E-06	-6.36E-06	3.62E-05	1.16E-05
1.578	-2.57E-05	-5.39E-05	-7.62E-05	-2.74E-05	-2.75E-05	-1.70E-05	1.20E-05	-8.37E-06	6.02E-05	2.35E-05	-3.14E-06	-8.88E-06	3.47E-05	1.03E-05
1.579	-2.44E-05	-4.88E-05	-0.000109884	-2.27E-05	-2.82E-05	-1.66E-05	1.03E-05	-8.63E-06	6.45E-05	2.46E-05	-3.78E-06	-1.19E-05	3.07E-05	8.31E-06
1.58	-2.23E-05	-4.52E-05	-0.00013997	-1.71E-05	-2.92E-05	-1.73E-05	8.55E-06	-9.30E-06	7.81E-05	2.62E-05	-4.19E-06	-1.50E-05	3.07E-05	7.69E-06
1.581	-2.01E-05	-4.30E-05	-0.000160898	-1.19E-05	-2.86E-05	-1.93E-05	5.19E-06	-9.77E-06	9.41E-05	2.73E-05	-4.45E-06	-1.61E-05	3.76E-05	9.47E-06
1.582	-1.87E-05	-4.04E-05	-0.000213364	-7.23E-06	-2.64E-05	-2.22E-05	-6.47E-07	-9.91E-06	0.000106686	2.81E-05	-3.57E-06	-1.40E-05	4.42E-05	1.16E-05
1.583	-1.80E-05	-3.65E-05	-0.000314997	-2.31E-06	-2.57E-05	-2.53E-05	-8.44E-06	-1.13E-05	0.00011485	2.86E-05	-1.89E-06	-1.02E-05	4.10E-05	1.11E-05
1.584	-1.78E-05	-3.22E-05	-0.000398158	2.48E-06	-2.68E-05	-2.85E-05	-1.76E-05	-1.40E-05	0.000117703	2.87E-05	-1.46E-06	-7.35E-06	2.87E-05	8.71E-06
1.585	-1.83E-05	-3.03E-05	-0.000391511	5.30E-06	-2.75E-05	-2.99E-05	-2.94E-05	-1.62E-05	0.000116723	2.72E-05	-2.59E-06	-5.31E-06	1.74E-05	6.48E-06
1.586	-1.93E-05	-3.30E-05	-0.000318351	3.48E-06	-2.85E-05	-2.98E-05	-3.92E-05	-1.66E-05	0.000114267	2.32E-05	-3.80E-06	-3.30E-06	1.33E-05	4.48E-06
1.587	-2.17E-05	-4.16E-05	-0.000265701	-6.14E-06	-3.05E-05	-3.06E-05	-4.09E-05	-1.75E-05	0.000109036	1.86E-05	-3.29E-06	-1.94E-06	1.37E-05	2.66E-06
1.588	-2.54E-05	-5.17E-05	-0.000263026	-2.13E-05	-3.25E-05	-3.12E-05	-3.81E-05	-1.93E-05	9.87E-05	1.86E-05	-1.56E-06	-1.32E-06	1.31E-05	1.10E-06
1.589	-2.79E-05	-5.79E-05	-0.000253976	-3.33E-05	-3.22E-05	-3.05E-05	-3.61E-05	-1.94E-05	8.48E-05	2.44E-05	-1.37E-06	-1.18E-06	6.26E-06	-5.07E-07
1.59	-2.82E-05	-6.20E-05	-0.000183862	-3.91E-05	-3.06E-05	-2.92E-05	-3.42E-05	-1.85E-05	7.10E-05	2.60E-05	-2.91E-06	-1.18E-06	-7.88E-06	-3.13E-06
1.591	-2.79E-05	-6.38E-05	-6.75E-05	-3.93E-05	-3.12E-05	-2.92E-05	-3.20E-05	-1.69E-05	6.08E-05	1.98E-05	-3.11E-06	-1.48E-06	-2.79E-05	-6.10E-06
1.592	-2.94E-05	-6.24E-05	2.23E-05	-3.68E-05	-3.36E-05	-3.04E-05	-3.31E-05	-1.62E-05	6.15E-05	1.36E-05	-5.79E-07	-1.38E-06	-4.98E-05	-8.99E-06
1.593	-3.30E-05	-6.00E-05	6.40E-05	-3.43E-05	-3.53E-05	-3.05E-05	-3.56E-05	-1.56E-05	7.64E-05	1.51E-05	1.12E-06	-9.45E-08	-5.87E-05	-1.12E-05
1.594	-3.58E-05	-5.85E-05	8.85E-05	-3.18E-05	-3.56E-05	-2.89E-05	-3.27E-05	-1.37E-05	9.69E-05	2.31E-05	3.63E-07	1.86E-06	-4.62E-05	-1.18E-05
1.595	-3.60E-05	-5.71E-05	0.000115835	-3.01E-05	-3.53E-05	-2.67E-05	-2.19E-05	-1.21E-05	0.000113112	2.90E-05	-5.06E-07	3.55E-06	-2.61E-05	-1.15E-05
1.596	-3.41E-05	-5.47E-05	0.000147936	-2.95E-05	-3.57E-05	-2.44E-05	-7.06E-06	-1.12E-05	0.000125682	2.70E-05	-4.14E-07	4.53E-06	-1.42E-05	-1.12E-05
1.597	-3.07E-05	-5.31E-05	0.000166062	-3.10E-05	-3.71E-05	-2.17E-05	6.39E-06	-1.09E-05	0.00013539	2.31E-05	-5.60E-07	6.56E-06	-1.19E-05	-1.13E-05
1.598	-2.73E-05	-5.40E-05	0.000158975	-3.38E-05	-3.83E-05	-1.96E-05	1.38E-05	-1.01E-05	0.000142257	2.79E-05	-1.14E-06	1.01E-05	-1.27E-05	-1.29E-05
1.599	-2.50E-05	-5.71E-05	0.000130577	-3.77E-05	-3.90E-05	-1.95E-05	1.36E-05	-9.08E-06	0.000147529	4.22E-05	-1.14E-06	1.33E-05	-1.09E-05	-1.63E-05
1.6	-2.49E-05	-6.04E-05	0.000103095	-4.27E-05	-3.99E-05	-2.06E-05	8.76E-06	-7.95E-06	0.00014946	5.61E-05	-2.18E-07	1.40E-05	-3.73E-06	-1.97E-05
1.601	-2.57E-05	-6.32E-05	9.13E-05	-4.79E-05	-4.07E-05	-2.14E-05	4.40E-06	-6.59E-06	0.000147619	6.02E-05	6.29E-07	1.21E-05	6.85E-06	-2.21E-05
1.602	-2.59E-05	-6.51E-05	6.06E-05	-5.25E-05	-4.16E-05	-2.16E-05	2.31E-06	-6.18E-06	0.000145807	5.17E-05	-1.31E-08	7.75E-06	1.45E-05	-2.36E-05
1.603	-2.48E-05	-6.67E-05	-3.58E-05	-5.68E-05	-4.31E-05	-2.28E-05	5.15E-08	-7.47E-06	0.000147794	3.59E-05	-1.86E-06	-4.10E-07	1.49E-05	-2.47E-05
1.604	-2.23E-05	-6.86E-05	-0.000177148	-5.97E-05	-4.45E-05	-2.45E-05	-4.55E-06	-9.85E-06	0.000151005	2.65E-05	-3.72E-06	-1.15E-05	9.12E-06	-2.56E-05
1.605	-1.92E-05	-7.00E-05	-0.000283139	-6.08E-05	-4.55E-05	-2.48E-05	-9.89E-06	-1.13E-05	0.00015059	3.36E-05	-4.48E-06	-2.12E-05	3.34E-06	-2.67E-05
1.606	-1.69E-05	-6.95E-05	-0.000301733	-5.98E-05	-4.66E-05	-2.40E-05	-1.35E-05	-1.10E-05	0.000143267	5.13E-05	-4.18E-06	-2.54E-05	2.38E-06	-2.77E-05
1.607	-1.61E-05	-6.72E-05	-0.000249501	-5.60E-05	-4.64E-05	-2.46E-05	-1.68E-05	-9.43E-06	0.000126662	6.10E-05	-3.30E-06	-2.56E-05	5.53E-06	-2.85E-05
1.608	-1.63E-05	-6.49E-05	-0.000180625	-4.94E-05	-4.40E-05	-2.74E-05	-2.26E-05	-7.63E-06	0.000101485	4.97E-05	-2.11E-06	-2.51E-05	8.88E-06	-2.94E-05
1.609	-1.69E-05	-6.35E-05	-0.000128023	-4.27E-05	-4.09E-05	-2.95E-05	-2.88E-05	-5.76E-06	7.98E-05	2.51E-05	-9.48E-07	-2.47E-05	1.04E-05	-3.07E-05
1.61	-1.71E-05	-6.24E-05	-8.82E-05	-3.74E-05	-3.85E-05	-2.98E-05	-3.18E-05	-4.49E-06	8.04E-05	3.79E-06	-5.14E-07	-2.37E-05	1.05E-05	-3.11E-05
1.611	-1.69E-05	-6.01E-05	-7.21E-05	-3.34E-05	-3.70E-05	-2.96E-05	-3.03E-05	-3.69E-06	0.000103884	-2.34E-06	-6.53E-07	-2.06E-05	9.82E-06	-2.96E-05
1.612	-1.65E-05	-5.69E-05	-0.000110789	-3.11E-05	-3.60E-05	-3.06E-05	-2.55E-05	-2.64E-06	0.000128835	1.29E-05	-8.65E-08	-1.41E-05	9.00E-06	-2.69E-05
1.613	-1.57E-05	-5.37E-05	-0.000171001	-2.92E-05	-3.58E-05	-3.36E-05	-2.09E-05	-1.17E-06	0.000137331	3.68E-05	1.06E-06	-6.19E-06	9.42E-06	-2.39E-05
1.614	-1.62E-05	-5.34E-05	-0.000188757	-2.78E-05	-3.56E-05	-3.61E-05	-1.98E-05	-6.43E-07	0.000124682	4.59E-05	1.70E-06	-7.83E-07	1.06E-05	-2.06E-05
1.615	-1.90E-05	-5.45E-05	-0.000158904	-2.57E-05	-3.52E-05	-3.66E-05	-2.34E-05	-1.43E-06	9.11E-05	3.41E-05	2.11E-06	2.51E-07	1.08E-05	-1.85E-05
1.616	-2.05E-05	-5.20E-05	-0.000122846	-2.31E-05	-3.61E-05	-3.73E-05	-2.83E-05	-1.64E-06	3.84E-05	1.97E-05	2.44E-06	-2.87E-07	9.54E-06	-1.88E-05
1.617	-2.06E-05	-4.73E-05	-0.000116571	-2.12E-05	-3.76E-05	-3.74E-05	-3.27E-05	-2.02E-06	-2.17E-05	2.72E-05	2.51E-06	1.41E-06	8.25E-06	-2.02E-05
1.618	-2.13E-05	-4.53E-05	-0.000141388	-2.08E-05	-3.84E-05	-3.61E-05	-3.76E-05	-2.34E-06	-7.38E-05	4.91E-05	2.05E-06	6.07E-06	7.78E-06	-2.18E-05
1.619	-2.18E-05	-4.62E-05	-0.000189471	-2.32E-05	-3.95E-05	-3.44E-05	-4.39E-05	-2.63E-06	-0.000114739	4.59E-05	1.02E-06	1.17E-05	7.03E-06	-2.36E-05
1.62	-2.27E-05	-4.82E-05	-0.00024373	-2.78E-05	-4.05E-05	-3.32E-05	-4.99E-05	-3.29E-06	-0.000146733	4.49E-06	2.06E-07	1.71E-05	6.53E-06	-2.44E-05
1.621	-2.50E-05	-5.18E-05	-0.000268318	-3.40E-05	-4.00E-05	-3.28E-05	-5.12E-05	-3.61E-06	-0.000171992	-3.32E-05	-1.28E-07	2.27E-05	7.28E-06	-2.35E-05
1.622	-2.64E-05	-5.64E-05	-0.000246461	-4.11E-05	-3.89E-05	-3.26E-05	-4.98E-05	-3.45E-06	-0.000192532	-3.06E-05	-4.87E-07	2.78E-05	8.48E-06	-2.18E-05
1.623	-2.55E-05	-6.09E-05	-0.000203735	-4.75E-05	-3.86E-05	-3.26E-05	-4.88E-05	-3.32E-06	-0.00021085	-3.57E-06	-1.10E-06	3.08E-05	7.20E-06	-2.14E-05
1.624	-2.49E-05	-6.56E-05	-0.000167979	-5.40E-05	-4.05E-05	-3.26E-05	-4.87E-05	-4.09E-06	-0.000227765	1.21E-05	-1.38E-06	2.99E-05	2.34E-06	-2.33E-05
1.625	-2.59E-05	-6.88E-05	-0.000143356	-5.93E-05	-4.31E-05	-3.21E-05	-4.91E-05	-4.60E-06	-0.000242087	2.05E-06	-1.69E-06	2.59E-05	-3.04E-06	-2.64E-05
1.626	-2.81E-05	-6.94E-05	-0.000123002	-6.10E-05	-4.46E-05	-3.15E-05	-4.90E-05	-4.89E-06	-0.000252876	-2.43E-05	-2.95E-06	2.10E-05	-5.16E-06	-2.83E-05
1.627	-3.01E-05	-6.78E-05	-9.02E-05	-6.07E-05	-4.54E-05	-3.12E-05	-4.59E-05	-5.65E-06	-0.000258979	-4.52E-05	-4.93E-06	1.69E-05	-3.27E-06	-2.78E-05
1.628	-3.14E-05	-6.53E-05	-3.20E-05	-6.06E-05	-4.58E-05	-3.07E-05	-4.02E-05	-5.90E-06	-0.000260695	-4.16E-05	-6.18E-06	1.45E-05	9.41E-07	-2.58E-05
1.629	-3.24E-05	-6.26E-05	3.12E-05	-6.03E-05	-4.57E-05	-2.88E-05	-3.44E-05	-5.16E-06	-0.000260412	-1.84E-05	-6.31E-06	1.25E-05	5.36E-06	-2.40E-05
1.63	-3.29E-05	-5.87E-05	5.75E-05	-5.85E-05	-4.50E-05	-2.65E-05	-3.02E-05	-4.81E-06	-0.000256048	1.17E-06	-6.72E-06	8.50E-06	8.24E-06	-2.35E-05
1.631	-3.22E-05	-5.36E-05	3.50E-05	-5.57E-05	-4.46E-05	-2.57E-05	-2.73E-05	-5.43E-06	-0.000236079	3.65E-06	-7.69E-06	1.76E-06	8.68E-06	-2.47E-05
1.632	-3.06E-05	-4.95E-05	-8.36E-06	-5.31E-05	-4.45E-05	-2.68E-05	-2.52E-05	-6.09E-06	-0.000198169	-2.97E-06	-8.45E-06	-6.13E-06	6.91E-06	-2.67E-05
1.633	-3.01E-05	-4.73E-05	-4.85E-05	-5.17E-05	-4.39E-05	-2.77E-05	-2.47E-05	-6.46E-06	-0.000162851	-8.68E-06	-8.96E-06	-1.31E-05	4.20E-06	-2.75E-05
1.634	-3.03E-05	-4.46E-05	-9.04E-05	-5.15E-05	-4.34E-05	-2.76E-05	-2.57E-05	-6.83E-06	-0.000147307	-1.98E-05	-9.65E-06	-1.83E-05	2.67E-06	-2.73E-05
1.635	-2.79E-05	-4.03E-05	-0.000145951	-5.23E-05	-4.32E-05	-2.65E-05	-2.75E-05	-8.23E-06	-0.000145937	-4.59E-05	-1.00E-05	-2.16E-05	3.97E-06	-2.75E-05
1.636	-2.34E-05	-3.72E-05	-0.000212244	-5.35E-05	-4.30E-05	-2.49E-05	-2.93E-05	-1.03E-05	-0.000147731	-6.93E-05	-9.57E-06	-2.32E-05	7.52E-06	-2.85E-05
1.637	-2.04E-05	-3.69E-05	-0.000270332	-5.41E-05	-4.36E-05	-2.35E-05	-3.10E-05	-1.12E-05	-0.00014923	-5.19E-05	-8.55E-06	-2.27E-05	1.05E-05	-2.92E-05
1.638	-1.88E-05	-3.63E-05	-0.000300748	-5.42E-05	-4.46E-05	-2.23E-05	-3.35E-05	-1.19E-05	-0.000151532	-2.02E-06	-7.50E-06	-2.02E-05	9.89E-06	-2.96E-05
1.639	-1.82E-05	-3.41E-05	-0.000300284	-5.24E-05	-4.50E-05	-2.18E-05	-3.67E-05	-1.24E-05	-0.000154161	2.29E-05	-6.41E-06	-1.70E-05	5.81E-06	-3.05E-05
1.64	-1.91E-05	-3.01E-05	-0.000281141	-4.65E-05	-4.48E-05	-2.22E-05	-3.87E-05	-1.20E-05	-0.000155108	6.76E-06	-6.04E-06	-1.53E-05	2.30E-06	-3.13E-05
1.641	-2.02E-05	-2.55E-05	-0.000259397	-3.95E-05	-4.46E-05	-2.29E-05	-3.86E-05	-1.18E-05	-0.000152504	-1.53E-05	-7.34E-06	-1.53E-05	2.71E-06	-3.07E-05
1.642	-2.12E-05	-2.20E-05	-0.000243697	-3.33E-05	-4.54E-05	-2.34E-05	-3.73E-05	-1.23E-05	-0.000148392	-1.30E-05	-9.51E-06	-1.71E-05	5.28E-06	-2.87E-05
1.643	-2.19E-05	-1.84E-05	-0.000240074	-2.75E-05	-4.53E-05	-2.28E-05	-3.56E-05	-1.33E-05	-0.000146141	1.23E-05	-1.13E-05	-2.09E-05	6.10E-06	-2.77E-05
1.644	-2.24E-05	-1.68E-05	-0.000235007	-2.33E-05	-4.40E-05	-2.13E-05	-3.55E-05	-1.31E-05	-0.000141144	3.94E-05	-1.21E-05	-2.53E-05	5.05E-06	-2.82E-05
1.645	-2.32E-05	-1.87E-05	-0.00017132	-2.26E-05	-4.28E-05	-2.12E-05	-4.01E-05	-1.18E-05	-0.000118299	5.10E-05	-1.18E-05	-3.07E-05	4.25E-06	-2.88E-05
1.646	-2.19E-05	-2.27E-05	-2.98E-05	-2.52E-05	-4.23E-05	-2.30E-05	-4.73E-05	-1.07E-05	-7.54E-05	4.19E-05	-1.13E-05	-3.76E-05	4.36E-06	-2.87E-05
1.647	-2.07E-05	-2.74E-05	0.000111906	-3.01E-05	-4.31E-05	-2.46E-05	-5.69E-05	-1.08E-05	-3.38E-05	2.11E-05	-1.14E-05	-4.34E-05	4.22E-06	-2.82E-05
1.648	-2.21E-05	-3.08E-05	0.00016805	-3.53E-05	-4.37E-05	-2.51E-05	-6.28E-05	-1.26E-05	-8.14E-06	-7.10E-06	-1.22E-05	-4.60E-05	3.09E-06	-2.76E-05
1.649	-2.46E-05	-3.31E-05	0.000121148	-3.84E-05	-4.39E-05	-2.52E-05	-5.67E-05	-1.32E-05	3.17E-06	-3.47E-05	-1.27E-05	-4.48E-05	1.08E-06	-2.64E-05
1.65	-2.52E-05	-3.51E-05	2.81E-05	-3.99E-05	-4.37E-05	-2.59E-05	-3.88E-05	-1.16E-05	8.78E-06	-4.34E-05	-1.29E-05	-3.96E-05	-8.80E-07	-2.50E-05
1.651	-2.39E-05	-3.61E-05	-2.76E-05	-4.09E-05	-4.29E-05	-2.80E-05	-1.57E-05	-1.06E-05	1.34E-05	-2.82E-05	-1.40E-05	-3.02E-05	-2.11E-06	-2.38E-05
1.652	-2.22E-05	-3.49E-05	-3.95E-06	-4.00E-05	-4.20E-05	-3.01E-05	6.13E-06	-1.15E-05	1.70E-05	-1.10E-05	-1.56E-05	-1.91E-05	-3.34E-06	-2.30E-05
1.653	-2.05E-05	-3.21E-05	7.83E-05	-3.73E-05	-4.12E-05	-3.09E-05	2.29E-05	-1.31E-05	1.82E-05	-8.86E-06	-1.66E-05	-1.13E-05	-4.95E-06	-2.24E-05
1.654	-1.84E-05	-2.93E-05	0.000148825	-3.34E-05	-4.15E-05	-3.09E-05	3.20E-05	-1.40E-05	1.79E-05	-1.42E-05	-1.70E-05	-9.67E-06	-6.13E-06	-2.22E-05
1.655	-1.61E-05	-2.66E-05	0.000135952	-2.81E-05	-4.28E-05	-3.09E-05	3.22E-05	-1.45E-05	1.74E-05	-1.45E-05	-1.75E-05	-1.27E-05	-6.27E-06	-2.19E-05
1.656	-1.48E-05	-2.44E-05	4.46E-05	-2.20E-05	-4.33E-05	-3.09E-05	2.35E-05	-1.43E-05	1.63E-05	-7.67E-06	-1.83E-05	-1.58E-05	-6.87E-06	-2.11E-05
1.657	-1.58E-05	-2.42E-05	-4.65E-05	-1.74E-05	-4.37E-05	-3.11E-05	9.04E-06	-1.29E-05	1.44E-05	3.23E-06	-1.90E-05	-1.67E-05	-8.56E-06	-2.06E-05
1.658	-1.78E-05	-2.62E-05	-8.27E-05	-1.54E-05	-4.54E-05	-3.07E-05	-5.30E-06	-1.20E-05	1.22E-05	1.50E-05	-1.99E-05	-1.61E-05	-9.01E-06	-2.05E-05
1.659	-1.91E-05	-2.88E-05	-8.17E-05	-1.57E-05	-4.74E-05	-2.89E-05	-1.52E-05	-1.25E-05	1.13E-05	2.10E-05	-2.18E-05	-1.57E-05	-6.05E-06	-2.04E-05
1.66	-2.04E-05	-3.24E-05	-8.24E-05	-1.83E-05	-4.85E-05	-2.69E-05	-2.04E-05	-1.35E-05	1.17E-05	1.89E-05	-2.45E-05	-1.55E-05	-2.00E-06	-2.06E-05
1.661	-2.16E-05	-3.67E-05	-8.67E-05	-2.23E-05	-4.85E-05	-2.59E-05	-2.32E-05	-1.43E-05	1.20E-05	1.20E-05	-2.71E-05	-1.37E-05	6.17E-09	-2.03E-05
1.662	-2.10E-05	-4.04E-05	-6.19E-05	-2.64E-05	-4.80E-05	-2.66E-05	-2.61E-05	-1.48E-05	1.15E-05	1.65E-06	-2.93E-05	-1.03E-05	4.14E-07	-1.91E-05
1.663	-1.94E-05	-4.32E-05	5.59E-06	-2.98E-05	-4.75E-05	-2.78E-05	-3.02E-05	-1.42E-05	1.11E-05	-1.01E-05	-3.09E-05	-7.88E-06	7.61E-07	-1.85E-05
1.664	-1.83E-05	-4.57E-05	8.46E-05	-3.07E-05	-4.82E-05	-2.77E-05	-3.52E-05	-1.20E-05	1.14E-05	-1.72E-05	-3.29E-05	-9.60E-06	8.61E-07	-1.89E-05
1.665	-1.77E-05	-4.75E-05	0.000128494	-2.92E-05	-4.88E-05	-2.86E-05	-4.03E-05	-1.02E-05	1.20E-05	-1.48E-05	-3.55E-05	-1.58E-05	4.68E-07	-1.92E-05
1.666	-1.97E-05	-4.93E-05	0.000115612	-2.77E-05	-4.79E-05	-3.16E-05	-4.54E-05	-9.71E-06	1.18E-05	-1.72E-06	-3.81E-05	-2.30E-05	7.94E-07	-1.87E-05
1.667	-2.38E-05	-5.08E-05	6.45E-05	-2.72E-05	-4.53E-05	-3.49E-05	-4.90E-05	-9.34E-06	1.10E-05	1.36E-05	-3.99E-05	-2.70E-05	1.60E-06	-1.80E-05
1.668	-2.70E-05	-5.28E-05	-4.14E-06	-2.65E-05	-4.21E-05	-3.72E-05	-4.86E-05	-8.68E-06	1.07E-05	9.03E-06	-4.05E-05	-2.55E-05	1.29E-06	-1.62E-05
1.669	-2.75E-05	-5.20E-05	-8.70E-05	-2.33E-05	-3.97E-05	-3.72E-05	-4.37E-05	-8.56E-06	1.17E-05	-3.23E-05	-4.03E-05	-2.11E-05	3.61E-07	-1.33E-05
1.67	-2.55E-05	-4.61E-05	-0.000169062	-1.55E-05	-3.78E-05	-3.62E-05	-3.72E-05	-8.91E-06	1.46E-05	-8.36E-05	-4.01E-05	-1.80E-05	2.67E-07	-1.02E-05
1.671	-2.39E-05	-4.07E-05	-0.00023057	-6.73E-06	-3.61E-05	-3.60E-05	-3.08E-05	-9.37E-06	1.83E-05	-9.29E-05	-3.97E-05	-1.56E-05	5.85E-07	-7.30E-06
1.672	-2.44E-05	-3.86E-05	-0.000272408	-1.14E-06	-3.61E-05	-3.65E-05	-2.46E-05	-8.79E-06	2.20E-05	-5.67E-05	-3.78E-05	-1.21E-05	1.36E-06	-5.09E-06
1.673	-2.43E-05	-3.95E-05	-0.000303258	2.99E-06	-3.60E-05	-3.75E-05	-2.03E-05	-7.47E-06	2.67E-05	-8.66E-06	-3.44E-05	-8.34E-06	3.10E-06	-4.06E-06
1.674	-2.42E-05	-4.18E-05	-0.00031423	4.65E-06	-3.50E-05	-3.73E-05	-1.72E-05	-7.85E-06	3.34E-05	2.88E-05	-3.07E-05	-7.19E-06	4.93E-06	-3.65E-06
1.675	-2.52E-05	-4.57E-05	-0.000259388	2.40E-06	-3.49E-05	-3.56E-05	-1.43E-05	-9.53E-06	4.25E-05	4.59E-05	-2.64E-05	-8.50E-06	6.45E-06	-3.47E-06
1.676	-2.64E-05	-5.07E-05	-9.08E-05	-2.78E-06	-3.54E-05	-3.47E-05	-1.32E-05	-1.11E-05	5.28E-05	3.58E-05	-2.17E-05	-1.12E-05	8.09E-06	-3.31E-06
1.677	-2.66E-05	-5.51E-05	0.000160297	-8.81E-06	-3.56E-05	-3.51E-05	-1.46E-05	-1.17E-05	6.23E-05	-7.78E-06	-1.81E-05	-1.53E-05	9.81E-06	-2.72E-06
1.678	-2.55E-05	-5.90E-05	0.000350056	-1.52E-05	-3.45E-05	-3.50E-05	-1.68E-05	-1.15E-05	7.04E-05	-6.87E-05	-1.55E-05	-2.02E-05	1.08E-05	-1.61E-06
1.679	-2.45E-05	-6.32E-05	0.000347417	-2.17E-05	-3.28E-05	-3.42E-05	-1.88E-05	-1.12E-05	7.81E-05	-0.000107406	-1.26E-05	-2.56E-05	1.16E-05	-7.39E-07
1.68	-2.43E-05	-6.80E-05	0.000180686	-2.78E-05	-3.17E-05	-3.28E-05	-2.14E-05	-1.13E-05	8.79E-05	-9.91E-05	-8.81E-06	-3.06E-05	1.33E-05	-3.92E-07
1.681	-2.63E-05	-7.26E-05	-8.49E-06	-3.26E-05	-3.09E-05	-3.12E-05	-2.42E-05	-1.18E-05	0.000102461	-5.45E-05	-5.06E-06	-3.31E-05	1.59E-05	4.62E-08
1.682	-2.96E-05	-7.70E-05	-1.00E-04	-3.55E-05	-3.01E-05	-3.00E-05	-2.52E-05	-1.24E-05	0.00012237	-1.03E-05	-1.89E-06	-3.22E-05	1.81E-05	9.13E-07
1.683	-3.27E-05	-8.04E-05	-6.67E-05	-3.81E-05	-2.97E-05	-2.93E-05	-2.42E-05	-1.29E-05	0.00014377	1.18E-06	7.97E-07	-2.99E-05	1.86E-05	1.26E-06
1.684	-3.43E-05	-8.21E-05	3.18E-05	-4.04E-05	-2.92E-05	-2.89E-05	-2.20E-05	-1.32E-05	0.000162388	-2.15E-05	3.36E-06	-2.66E-05	1.77E-05	7.76E-07
1.685	-3.38E-05	-8.23E-05	9.38E-05	-4.20E-05	-2.88E-05	-2.85E-05	-1.97E-05	-1.31E-05	0.000176877	-5.38E-05	6.26E-06	-2.05E-05	1.71E-05	9.73E-07
1.686	-3.16E-05	-8.21E-05	6.50E-05	-4.30E-05	-2.88E-05	-2.79E-05	-1.69E-05	-1.31E-05	0.00018833	-6.61E-05	9.30E-06	-1.00E-05	1.76E-05	2.65E-06
1.687	-2.89E-05	-8.14E-05	-2.01E-05	-4.42E-05	-2.83E-05	-2.74E-05	-1.36E-05	-1.28E-05	0.000197199	-4.63E-05	1.20E-05	2.89E-06	1.83E-05	4.66E-06
1.688	-2.60E-05	-7.96E-05	-0.000101005	-4.52E-05	-2.80E-05	-2.72E-05	-1.17E-05	-1.20E-05	0.000204142	-2.19E-05	1.45E-05	1.44E-05	1.76E-05	5.56E-06
1.689	-2.42E-05	-7.64E-05	-0.000150834	-4.51E-05	-2.89E-05	-2.73E-05	-1.14E-05	-1.21E-05	0.000210268	-3.09E-05	1.71E-05	2.06E-05	1.55E-05	5.05E-06
1.69	-2.36E-05	-7.29E-05	-0.000178539	-4.41E-05	-3.01E-05	-2.78E-05	-1.13E-05	-1.16E-05	0.000216832	-6.01E-05	1.96E-05	1.98E-05	1.37E-05	3.59E-06
1.691	-2.20E-05	-6.98E-05	-0.000205257	-4.35E-05	-3.05E-05	-2.92E-05	-1.07E-05	-1.16E-05	0.000224181	-6.63E-05	2.18E-05	1.28E-05	1.21E-05	2.93E-06
1.692	-1.98E-05	-6.70E-05	-0.000243549	-4.25E-05	-3.01E-05	-2.99E-05	-1.12E-05	-1.26E-05	0.000231324	-4.81E-05	2.36E-05	3.27E-06	9.68E-06	3.73E-06
1.693	-1.83E-05	-6.55E-05	-0.000292961	-4.14E-05	-2.99E-05	-3.01E-05	-1.13E-05	-1.27E-05	0.000237846	-3.40E-05	2.64E-05	-4.78E-06	7.06E-06	4.41E-06
1.694	-1.74E-05	-6.57E-05	-0.000345181	-4.21E-05	-2.99E-05	-3.08E-05	-1.03E-05	-1.28E-05	0.000243641	-3.53E-05	2.99E-05	-1.02E-05	6.10E-06	4.43E-06
1.695	-1.89E-05	-6.95E-05	-0.00039301	-4.78E-05	-2.91E-05	-3.16E-05	-1.01E-05	-1.39E-05	0.000247461	-5.55E-05	3.35E-05	-1.46E-05	7.06E-06	5.74E-06
1.696	-2.17E-05	-7.63E-05	-0.000426406	-5.65E-05	-2.71E-05	-3.26E-05	-1.01E-05	-1.34E-05	0.000248787	-7.46E-05	3.69E-05	-1.72E-05	8.30E-06	7.86E-06
1.697	-2.34E-05	-8.16E-05	-0.000421397	-6.28E-05	-2.58E-05	-3.39E-05	-1.00E-05	-1.10E-05	0.000248909	-5.29E-05	3.96E-05	-1.63E-05	8.78E-06	8.86E-06
1.698	-2.39E-05	-8.35E-05	-0.000350046	-6.47E-05	-2.62E-05	-3.49E-05	-1.11E-05	-1.05E-05	0.000247702	4.32E-06	4.11E-05	-1.11E-05	1.04E-05	9.81E-06
1.699	-2.33E-05	-8.15E-05	-0.000208202	-6.26E-05	-2.63E-05	-3.52E-05	-1.23E-05	-1.23E-05	0.000244104	6.37E-05	4.13E-05	-3.57E-06	1.44E-05	1.10E-05
1.7	-2.40E-05	-7.57E-05	-4.14E-05	-5.58E-05	-2.67E-05	-3.58E-05	-1.36E-05	-1.51E-05	0.000238905	0.000103269	4.07E-05	2.75E-06	1.99E-05	1.16E-05
1.701	-2.38E-05	-6.76E-05	5.88E-05	-4.59E-05	-2.71E-05	-3.65E-05	-1.49E-05	-1.69E-05	0.000232216	0.00011144	3.95E-05	6.64E-06	2.40E-05	1.10E-05
1.702	-2.27E-05	-5.97E-05	1.65E-05	-3.69E-05	-2.74E-05	-3.66E-05	-1.55E-05	-1.65E-05	0.000223732	8.89E-05	3.84E-05	8.98E-06	2.55E-05	9.86E-06
1.703	-2.20E-05	-5.32E-05	-0.000128788	-3.11E-05	-2.83E-05	-3.66E-05	-1.51E-05	-1.57E-05	0.000213588	5.29E-05	3.79E-05	1.09E-05	2.48E-05	9.25E-06
1.704	-2.28E-05	-4.99E-05	-0.000273116	-2.89E-05	-2.94E-05	-3.71E-05	-1.48E-05	-1.52E-05	0.000202216	2.46E-05	3.77E-05	1.12E-05	2.33E-05	9.21E-06
1.705	-2.36E-05	-5.01E-05	-0.000372397	-2.90E-05	-3.02E-05	-3.78E-05	-1.50E-05	-1.52E-05	0.000190924	1.02E-05	3.73E-05	9.51E-06	2.31E-05	9.35E-06
1.706	-2.18E-05	-5.13E-05	-0.000415073	-3.08E-05	-3.07E-05	-3.77E-05	-1.51E-05	-1.57E-05	0.000179196	5.97E-06	3.70E-05	7.03E-06	2.38E-05	9.84E-06
1.707	-1.92E-05	-5.26E-05	-0.000371973	-3.41E-05	-3.13E-05	-3.68E-05	-1.55E-05	-1.63E-05	0.000167078	6.65E-06	3.71E-05	5.74E-06	2.44E-05	1.08E-05
1.708	-1.80E-05	-5.48E-05	-0.000254705	-3.88E-05	-3.14E-05	-3.52E-05	-1.60E-05	-1.63E-05	0.000156106	8.20E-06	3.67E-05	6.80E-06	2.52E-05	1.17E-05
1.709	-1.93E-05	-5.73E-05	-0.000125048	-4.47E-05	-3.06E-05	-3.40E-05	-1.61E-05	-1.58E-05	0.000146274	7.67E-06	3.55E-05	9.49E-06	2.72E-05	1.17E-05
1.71	-2.18E-05	-6.00E-05	-1.19E-05	-5.15E-05	-3.00E-05	-3.35E-05	-1.60E-05	-1.56E-05	0.000136181	4.17E-06	3.44E-05	1.15E-05	2.96E-05	1.06E-05
1.711	-2.69E-05	-6.34E-05	9.63E-05	-5.79E-05	-2.97E-05	-3.40E-05	-1.56E-05	-1.61E-05	0.000125402	-1.46E-06	3.37E-05	1.18E-05	3.00E-05	9.15E-06
1.712	-3.41E-05	-6.70E-05	0.000185907	-6.26E-05	-2.92E-05	-3.48E-05	-1.50E-05	-1.70E-05	0.000114851	-7.32E-06	3.31E-05	1.09E-05	2.70E-05	7.78E-06
1.713	-3.99E-05	-6.92E-05	0.000222328	-6.49E-05	-2.90E-05	-3.46E-05	-1.46E-05	-1.67E-05	0.000105222	-1.22E-05	3.21E-05	9.10E-06	2.23E-05	6.46E-06
1.714	-4.17E-05	-6.86E-05	0.000205703	-6.47E-05	-2.95E-05	-3.42E-05	-1.45E-05	-1.61E-05	9.52E-05	-1.54E-05	3.07E-05	6.99E-06	1.79E-05	5.08E-06
1.715	-4.16E-05	-6.59E-05	0.000158783	-6.21E-05	-2.99E-05	-3.45E-05	-1.53E-05	-1.66E-05	8.29E-05	-1.54E-05	2.96E-05	5.55E-06	1.31E-05	3.83E-06
1.716	-4.19E-05	-6.32E-05	9.45E-05	-5.74E-05	-2.99E-05	-3.51E-05	-1.70E-05	-1.75E-05	6.88E-05	-1.14E-05	2.88E-05	5.09E-06	7.69E-06	3.00E-06
1.717	-4.25E-05	-6.21E-05	3.38E-05	-5.35E-05	-3.01E-05	-3.57E-05	-1.81E-05	-1.78E-05	5.52E-05	-4.42E-06	2.80E-05	5.52E-06	2.52E-06	2.42E-06
1.718	-4.21E-05	-6.11E-05	-3.35E-06	-5.17E-05	-3.13E-05	-3.63E-05	-1.85E-05	-1.80E-05	4.36E-05	4.65E-06	2.69E-05	5.82E-06	-1.88E-06	1.63E-06
1.719	-4.00E-05	-5.93E-05	-1.93E-05	-5.04E-05	-3.28E-05	-3.62E-05	-1.98E-05	-1.79E-05	3.38E-05	1.27E-05	2.58E-05	5.09E-06	-4.80E-06	6.76E-07
1.72	-3.67E-05	-5.68E-05	-3.14E-05	-4.91E-05	-3.36E-05	-3.59E-05	-2.13E-05	-1.78E-05	2.40E-05	1.31E-05	2.53E-05	3.34E-06	-5.55E-06	-8.68E-07
1.721	-3.30E-05	-5.41E-05	-5.93E-05	-4.79E-05	-3.37E-05	-3.55E-05	-2.22E-05	-1.82E-05	1.29E-05	4.48E-06	2.50E-05	8.90E-07	-4.34E-06	-2.43E-06
1.722	-3.00E-05	-5.25E-05	-8.02E-05	-4.84E-05	-3.35E-05	-3.47E-05	-2.21E-05	-1.88E-05	-7.05E-07	-1.36E-05	2.43E-05	-4.85E-07	-2.01E-06	-3.32E-06
1.723	-2.81E-05	-5.20E-05	-4.40E-05	-5.23E-05	-3.38E-05	-3.44E-05	-2.09E-05	-1.86E-05	-1.74E-05	-3.93E-05	2.31E-05	-1.19E-06	-7.38E-08	-3.62E-06
1.724	-2.62E-05	-5.17E-05	1.68E-05	-5.61E-05	-3.42E-05	-3.39E-05	-1.96E-05	-1.74E-05	-3.53E-05	-5.76E-05	2.11E-05	-1.97E-06	9.96E-07	-3.43E-06
1.725	-2.35E-05	-5.14E-05	-3.07E-06	-5.78E-05	-3.44E-05	-3.26E-05	-1.91E-05	-1.70E-05	-5.35E-05	-5.54E-05	1.87E-05	-2.15E-06	1.02E-06	-3.85E-06
1.726	-2.09E-05	-5.29E-05	-0.000129759	-5.92E-05	-3.41E-05	-3.17E-05	-1.79E-05	-1.77E-05	-7.17E-05	-3.92E-05	1.73E-05	-9.48E-07	-1.06E-06	-5.37E-06
1.727	-1.92E-05	-5.58E-05	-0.000274062	-6.23E-05	-3.45E-05	-3.12E-05	-1.62E-05	-1.87E-05	-8.99E-05	-2.61E-05	1.75E-05	1.76E-06	-4.72E-06	-6.36E-06
1.728	-1.99E-05	-5.78E-05	-0.000338	-6.64E-05	-3.63E-05	-3.10E-05	-1.53E-05	-1.99E-05	-0.000108438	-2.78E-05	1.78E-05	2.95E-06	-8.67E-06	-5.66E-06
1.729	-2.05E-05	-5.89E-05	-0.000315108	-6.85E-05	-3.77E-05	-3.03E-05	-1.42E-05	-2.18E-05	-0.00012813	-3.58E-05	1.67E-05	1.85E-06	-1.05E-05	-3.74E-06
1.73	-1.95E-05	-5.91E-05	-0.000263576	-6.83E-05	-3.72E-05	-3.02E-05	-1.39E-05	-2.14E-05	-0.000149723	-3.41E-05	1.49E-05	5.92E-07	-8.76E-06	-2.21E-06
1.731	-1.69E-05	-5.83E-05	-0.000217842	-6.81E-05	-3.66E-05	-3.02E-05	-1.37E-05	-1.80E-05	-0.000173466	-2.59E-05	1.40E-05	6.98E-07	-5.63E-06	-2.06E-06
1.732	-1.39E-05	-5.60E-05	-0.000180879	-6.82E-05	-3.76E-05	-2.90E-05	-1.39E-05	-1.43E-05	-0.000198686	-2.22E-05	1.41E-05	1.92E-06	-2.99E-06	-2.40E-06
1.733	-1.16E-05	-5.06E-05	-0.000157825	-6.51E-05	-3.84E-05	-2.76E-05	-1.46E-05	-1.12E-05	-0.00022412	-2.00E-05	1.49E-05	3.21E-06	-7.29E-07	-2.42E-06
1.734	-1.00E-05	-4.28E-05	-0.000152573	-5.75E-05	-3.89E-05	-2.72E-05	-1.54E-05	-8.01E-06	-0.000249477	-8.03E-06	1.61E-05	3.64E-06	2.75E-07	-1.87E-06
1.735	-8.78E-06	-3.47E-05	-0.000153028	-4.78E-05	-3.97E-05	-2.68E-05	-1.50E-05	-4.76E-06	-0.000275258	1.02E-05	1.63E-05	2.57E-06	-1.10E-06	-1.18E-06
1.736	-6.91E-06	-2.72E-05	-0.000158992	-3.77E-05	-4.04E-05	-2.58E-05	-1.41E-05	-2.11E-06	-0.000301174	1.56E-05	1.55E-05	8.67E-07	-3.59E-06	-6.84E-07
1.737	-5.03E-06	-2.11E-05	-0.000187838	-2.84E-05	-4.06E-05	-2.45E-05	-1.41E-05	8.36E-08	-0.000326257	-5.16E-06	1.43E-05	9.80E-07	-4.95E-06	-1.61E-07
1.738	-4.63E-06	-1.86E-05	-0.000238331	-2.26E-05	-4.06E-05	-2.39E-05	-1.55E-05	1.83E-06	-0.000350269	-4.36E-05	1.34E-05	5.11E-06	-4.76E-06	1.72E-07
1.739	-5.66E-06	-1.85E-05	-0.00027807	-2.18E-05	-4.12E-05	-2.54E-05	-1.83E-05	3.59E-06	-0.000373811	-6.56E-05	1.29E-05	1.26E-05	-4.94E-06	-8.42E-07
1.74	-6.80E-06	-1.92E-05	-0.000281473	-2.41E-05	-4.29E-05	-2.79E-05	-2.12E-05	5.31E-06	-0.000396761	-3.42E-05	1.24E-05	1.96E-05	-6.21E-06	-3.55E-06
1.741	-7.88E-06	-2.05E-05	-0.000244801	-2.72E-05	-4.43E-05	-2.93E-05	-2.27E-05	6.30E-06	-0.000417795	4.18E-05	1.13E-05	2.21E-05	-7.19E-06	-6.90E-06
1.742	-9.77E-06	-2.24E-05	-0.000178031	-3.12E-05	-4.37E-05	-2.90E-05	-2.20E-05	7.23E-06	-0.000436556	9.93E-05	9.60E-06	1.95E-05	-6.43E-06	-9.86E-06
1.743	-1.40E-05	-2.52E-05	-0.00011376	-3.68E-05	-4.15E-05	-2.89E-05	-2.02E-05	9.23E-06	-0.000452583	9.26E-05	7.38E-06	1.44E-05	-4.72E-06	-1.24E-05
1.744	-2.07E-05	-3.02E-05	-7.47E-05	-4.53E-05	-3.94E-05	-2.97E-05	-1.95E-05	1.12E-05	-0.00046544	4.62E-05	4.97E-06	1.03E-05	-4.90E-06	-1.45E-05
1.745	-2.65E-05	-3.77E-05	-1.99E-05	-5.74E-05	-3.86E-05	-3.07E-05	-2.12E-05	6.59E-06	-0.000475561	1.17E-05	2.97E-06	8.59E-06	-9.88E-06	-1.60E-05
1.746	-2.91E-05	-4.53E-05	0.000119468	-6.91E-05	-3.86E-05	-3.12E-05	-2.37E-05	-1.58E-05	-0.000483868	5.71E-06	2.52E-06	8.44E-06	-1.81E-05	-1.74E-05
1.747	-2.98E-05	-5.02E-05	0.000319854	-7.67E-05	-3.82E-05	-3.08E-05	-2.62E-05	-5.64E-05	-0.000491289	1.03E-05	4.27E-06	8.74E-06	-2.36E-05	-1.82E-05
1.748	-2.87E-05	-5.21E-05	0.000432101	-7.97E-05	-3.75E-05	-3.05E-05	-2.72E-05	-8.24E-05	-0.000498045	1.35E-05	6.73E-06	9.60E-06	-2.31E-05	-1.85E-05
1.749	-2.82E-05	-5.31E-05	0.000361796	-7.95E-05	-3.69E-05	-3.06E-05	-2.57E-05	-5.97E-05	-0.000504667	2.27E-05	8.22E-06	1.25E-05	-1.87E-05	-1.89E-05
1.75	-2.93E-05	-5.30E-05	0.000225623	-7.67E-05	-3.67E-05	-3.02E-05	-2.30E-05	-1.33E-05	-0.000511609	3.98E-05	7.68E-06	1.65E-05	-1.40E-05	-1.91E-05
1.751	-2.98E-05	-5.23E-05	0.000142102	-7.06E-05	-3.68E-05	-2.99E-05	-2.25E-05	1.38E-05	-0.000519235	5.09E-05	6.34E-06	1.86E-05	-9.78E-06	-1.86E-05
1.752	-2.86E-05	-5.24E-05	6.46E-05	-6.25E-05	-3.62E-05	-3.02E-05	-2.25E-05	1.80E-05	-0.000527659	4.79E-05	6.08E-06	1.73E-05	-6.88E-06	-1.80E-05
1.753	-2.75E-05	-5.33E-05	-3.65E-05	-5.65E-05	-3.60E-05	-3.10E-05	-2.12E-05	1.43E-05	-0.000536518	3.78E-05	7.06E-06	1.32E-05	-6.11E-06	-1.73E-05
1.754	-2.84E-05	-5.58E-05	-0.000119192	-5.55E-05	-3.56E-05	-3.20E-05	-2.18E-05	1.25E-05	-0.000545867	2.91E-05	8.44E-06	9.59E-06	-5.60E-06	-1.70E-05
1.755	-2.88E-05	-5.90E-05	-0.000168251	-5.85E-05	-3.53E-05	-3.28E-05	-2.30E-05	1.19E-05	-0.000560306	2.14E-05	8.06E-06	8.96E-06	-3.22E-06	-1.74E-05
1.756	-2.85E-05	-6.11E-05	-0.000203097	-6.25E-05	-3.50E-05	-3.26E-05	-2.27E-05	1.18E-05	-0.000590535	9.35E-06	6.02E-06	1.07E-05	-3.41E-07	-1.86E-05
1.757	-2.66E-05	-6.17E-05	-0.000229441	-6.59E-05	-3.44E-05	-3.20E-05	-2.21E-05	1.28E-05	-0.000646832	-3.80E-06	4.11E-06	1.31E-05	1.48E-06	-1.98E-05
1.758	-2.44E-05	-6.22E-05	-0.000239754	-6.89E-05	-3.40E-05	-3.22E-05	-2.15E-05	1.53E-05	-0.000727718	-5.14E-06	3.11E-06	1.48E-05	3.11E-06	-2.02E-05
1.759	-2.43E-05	-6.27E-05	-0.00023602	-7.17E-05	-3.40E-05	-3.25E-05	-2.06E-05	1.81E-05	-0.00081368	5.12E-06	3.23E-06	1.53E-05	5.31E-06	-2.00E-05
1.76	-2.59E-05	-6.11E-05	-0.000227344	-7.23E-05	-3.45E-05	-3.28E-05	-1.98E-05	1.99E-05	-0.000880509	1.12E-05	3.65E-06	1.45E-05	7.22E-06	-1.97E-05
1.761	-2.70E-05	-5.86E-05	-0.000221623	-6.94E-05	-3.51E-05	-3.34E-05	-1.96E-05	2.18E-05	-0.000914191	5.36E-06	3.22E-06	1.29E-05	7.27E-06	-1.99E-05
1.762	-2.66E-05	-5.72E-05	-0.000216832	-6.42E-05	-3.54E-05	-3.40E-05	-2.03E-05	2.29E-05	-0.000914249	-4.21E-06	1.93E-06	1.14E-05	5.90E-06	-2.08E-05
1.763	-2.47E-05	-5.62E-05	-0.000209624	-5.87E-05	-3.58E-05	-3.38E-05	-2.14E-05	2.14E-05	-0.000888937	-1.01E-05	4.57E-07	1.03E-05	4.21E-06	-2.17E-05
1.764	-2.17E-05	-5.42E-05	-0.000200136	-5.41E-05	-3.61E-05	-3.35E-05	-2.17E-05	1.92E-05	-0.000848479	-1.46E-05	-1.19E-06	9.24E-06	2.26E-06	-2.29E-05
1.765	-1.89E-05	-5.12E-05	-0.00019493	-5.02E-05	-3.65E-05	-3.42E-05	-2.12E-05	2.40E-05	-0.000800614	-1.93E-05	-2.84E-06	8.45E-06	2.76E-07	-2.46E-05
1.766	-1.72E-05	-4.85E-05	-0.000196779	-4.71E-05	-3.72E-05	-3.51E-05	-2.11E-05	3.64E-05	-0.00074825	-1.87E-05	-4.70E-06	8.16E-06	-3.09E-07	-2.60E-05
1.767	-1.72E-05	-4.82E-05	-0.000201013	-4.53E-05	-3.78E-05	-3.52E-05	-2.23E-05	4.74E-05	-0.000691456	-7.25E-06	-6.99E-06	7.85E-06	2.09E-06	-2.65E-05
1.768	-1.76E-05	-5.16E-05	-0.000197409	-4.50E-05	-3.70E-05	-3.56E-05	-2.38E-05	4.76E-05	-0.000630963	1.21E-05	-8.77E-06	7.00E-06	7.48E-06	-2.62E-05
1.769	-1.77E-05	-5.60E-05	-0.000181828	-4.46E-05	-3.59E-05	-3.62E-05	-2.40E-05	3.94E-05	-0.000568968	2.86E-05	-8.87E-06	4.92E-06	1.31E-05	-2.51E-05
1.77	-1.73E-05	-5.87E-05	-0.000157025	-4.34E-05	-3.57E-05	-3.55E-05	-2.38E-05	3.02E-05	-0.000507565	3.25E-05	-7.77E-06	1.66E-06	1.49E-05	-2.35E-05
1.771	-1.70E-05	-6.06E-05	-0.000130378	-4.31E-05	-3.49E-05	-3.44E-05	-2.38E-05	2.46E-05	-0.000448676	2.38E-05	-6.34E-06	-1.65E-06	1.21E-05	-2.21E-05
1.772	-1.78E-05	-6.24E-05	-0.00010718	-4.35E-05	-3.33E-05	-3.44E-05	-2.38E-05	2.13E-05	-0.000392825	6.89E-06	-5.29E-06	-4.08E-06	9.10E-06	-2.16E-05
1.773	-1.95E-05	-6.32E-05	-9.29E-05	-4.33E-05	-3.18E-05	-3.51E-05	-2.37E-05	1.82E-05	-0.000339061	-1.46E-05	-5.65E-06	-5.13E-06	1.09E-05	-2.08E-05
1.774	-2.08E-05	-6.39E-05	-9.96E-05	-4.20E-05	-3.08E-05	-3.62E-05	-2.28E-05	1.55E-05	-0.000286457	-3.13E-05	-7.61E-06	-5.41E-06	1.67E-05	-1.91E-05
1.775	-2.16E-05	-6.47E-05	-0.000122366	-3.93E-05	-3.04E-05	-3.82E-05	-2.13E-05	1.44E-05	-0.000236107	-3.49E-05	-9.99E-06	-5.86E-06	2.21E-05	-1.82E-05
1.776	-2.15E-05	-6.50E-05	-0.000139261	-3.57E-05	-3.07E-05	-4.03E-05	-2.14E-05	1.45E-05	-0.000185759	-3.17E-05	-1.09E-05	-5.95E-06	2.49E-05	-1.72E-05
1.777	-2.08E-05	-6.26E-05	-0.000140518	-3.17E-05	-3.20E-05	-4.04E-05	-2.29E-05	1.37E-05	-0.000136522	-2.69E-05	-1.11E-05	-6.04E-06	2.47E-05	-1.73E-05
1.778	-1.98E-05	-5.87E-05	-0.000133461	-2.75E-05	-3.26E-05	-3.82E-05	-2.42E-05	1.17E-05	-9.22E-05	-9.60E-06	-1.19E-05	-5.88E-06	2.20E-05	-1.94E-05
1.779	-1.86E-05	-5.50E-05	-0.00012316	-2.29E-05	-3.16E-05	-3.63E-05	-2.45E-05	1.01E-05	-5.25E-05	1.78E-05	-1.29E-05	-4.87E-06	1.95E-05	-2.21E-05
1.78	-1.86E-05	-5.26E-05	-0.000110578	-1.94E-05	-3.15E-05	-3.66E-05	-2.39E-05	9.49E-06	-1.75E-05	3.65E-05	-1.32E-05	-4.48E-06	1.76E-05	-2.45E-05
1.781	-1.88E-05	-5.18E-05	-9.92E-05	-1.73E-05	-3.33E-05	-3.75E-05	-2.29E-05	7.71E-06	1.64E-05	3.74E-05	-1.26E-05	-5.51E-06	1.14E-05	-2.59E-05
1.782	-1.82E-05	-5.19E-05	-9.25E-05	-1.57E-05	-3.35E-05	-3.75E-05	-2.23E-05	5.81E-06	5.01E-05	2.29E-05	-1.19E-05	-7.57E-06	6.32E-08	-2.65E-05
1.783	-1.84E-05	-5.32E-05	-9.00E-05	-1.43E-05	-3.23E-05	-3.66E-05	-2.19E-05	5.40E-06	8.36E-05	5.74E-07	-1.21E-05	-1.00E-05	-7.90E-06	-2.69E-05
1.784	-1.93E-05	-5.28E-05	-8.60E-05	-1.33E-05	-3.14E-05	-3.54E-05	-2.11E-05	6.29E-06	0.000116055	-2.07E-05	-1.28E-05	-1.18E-05	-3.61E-06	-2.66E-05
1.785	-2.06E-05	-5.02E-05	-6.65E-05	-1.22E-05	-3.17E-05	-3.48E-05	-2.03E-05	6.83E-06	0.00014691	-3.22E-05	-1.31E-05	-1.25E-05	1.04E-05	-2.41E-05
1.786	-2.27E-05	-4.72E-05	-7.71E-06	-1.10E-05	-3.29E-05	-3.51E-05	-2.09E-05	5.80E-06	0.000176456	-3.35E-05	-1.27E-05	-1.25E-05	2.23E-05	-2.04E-05
1.787	-2.44E-05	-4.53E-05	8.02E-05	-9.55E-06	-3.41E-05	-3.50E-05	-2.16E-05	4.02E-06	0.000204777	-3.09E-05	-1.23E-05	-1.25E-05	2.64E-05	-1.83E-05
1.788	-2.51E-05	-4.42E-05	0.000144174	-8.60E-06	-3.48E-05	-3.44E-05	-2.14E-05	2.27E-06	0.00023272	-2.99E-05	-1.25E-05	-1.31E-05	2.68E-05	-1.78E-05
1.789	-2.56E-05	-4.39E-05	0.000145891	-8.59E-06	-3.49E-05	-3.38E-05	-2.11E-05	6.81E-07	0.000259248	-3.23E-05	-1.35E-05	-1.37E-05	2.73E-05	-1.78E-05
1.79	-2.66E-05	-4.49E-05	8.40E-05	-9.09E-06	-3.51E-05	-3.38E-05	-2.15E-05	-1.14E-06	0.000283829	-3.29E-05	-1.48E-05	-1.36E-05	2.73E-05	-1.80E-05
1.791	-2.76E-05	-4.65E-05	-1.10E-05	-9.03E-06	-3.49E-05	-3.38E-05	-2.22E-05	-3.24E-06	0.000307459	-1.90E-05	-1.56E-05	-1.29E-05	2.47E-05	-1.89E-05
1.792	-2.79E-05	-4.71E-05	-0.000100917	-6.96E-06	-3.40E-05	-3.34E-05	-2.29E-05	-5.83E-06	0.000331903	1.99E-05	-1.51E-05	-1.26E-05	1.91E-05	-1.96E-05
1.793	-2.80E-05	-4.57E-05	-0.000153491	-3.57E-06	-3.31E-05	-3.32E-05	-2.30E-05	-8.78E-06	0.000356032	7.44E-05	-1.40E-05	-1.25E-05	1.26E-05	-1.97E-05
1.794	-2.87E-05	-4.32E-05	-0.000156444	-1.27E-06	-3.29E-05	-3.31E-05	-2.29E-05	-1.12E-05	0.000378726	0.000118093	-1.34E-05	-1.24E-05	9.36E-06	-1.92E-05
1.795	-2.98E-05	-4.17E-05	-0.000137828	-1.94E-06	-3.35E-05	-3.29E-05	-2.40E-05	-1.21E-05	0.00039994	0.000128999	-1.36E-05	-1.29E-05	1.30E-05	-1.71E-05
1.796	-3.04E-05	-4.38E-05	-0.000140904	-4.97E-06	-3.38E-05	-3.32E-05	-2.46E-05	-1.22E-05	0.00042005	0.000108646	-1.41E-05	-1.37E-05	2.71E-05	-1.23E-05
1.797	-3.03E-05	-4.83E-05	-0.000167273	-8.35E-06	-3.34E-05	-3.43E-05	-2.50E-05	-1.33E-05	0.000438071	7.80E-05	-1.47E-05	-1.46E-05	5.14E-05	-5.63E-06
1.798	-3.10E-05	-5.11E-05	-0.000182863	-1.09E-05	-3.33E-05	-3.49E-05	-2.56E-05	-1.49E-05	0.000454516	6.08E-05	-1.62E-05	-1.51E-05	7.70E-05	3.49E-07
1.799	-3.30E-05	-5.18E-05	-0.000164784	-1.23E-05	-3.38E-05	-3.46E-05	-2.59E-05	-1.70E-05	0.000470509	6.34E-05	-1.81E-05	-1.56E-05	9.42E-05	2.95E-06
1.8	-3.42E-05	-5.24E-05	-0.000109365	-1.29E-05	-3.48E-05	-3.42E-05	-2.59E-05	-2.09E-05	0.000485001	6.87E-05	-1.86E-05	-1.65E-05	0.000101382	2.27E-06
1.801	-3.64E-05	-5.19E-05	-2.11E-05	-1.44E-05	-3.53E-05	-3.38E-05	-2.63E-05	-2.49E-05	0.000496497	5.20E-05	-1.79E-05	-1.57E-05	9.97E-05	5.73E-07
1.802	-3.89E-05	-5.13E-05	7.12E-05	-1.61E-05	-3.52E-05	-3.20E-05	-2.69E-05	-2.70E-05	0.000505943	7.32E-06	-1.65E-05	-1.28E-05	9.26E-05	-8.05E-07
1.803	-3.77E-05	-5.07E-05	0.000133001	-1.66E-05	-3.60E-05	-2.97E-05	-2.65E-05	-2.81E-05	0.000515741	-3.48E-05	-1.60E-05	-9.61E-06	8.55E-05	-9.10E-07
1.804	-3.55E-05	-4.82E-05	0.000162894	-1.54E-05	-3.63E-05	-2.88E-05	-2.58E-05	-2.93E-05	0.000525597	-4.03E-05	-1.77E-05	-8.70E-06	7.86E-05	4.29E-07
1.805	-3.36E-05	-4.43E-05	0.000156546	-1.34E-05	-3.45E-05	-2.87E-05	-2.62E-05	-2.99E-05	0.000533242	-1.80E-05	-1.94E-05	-9.79E-06	6.90E-05	1.68E-06
1.806	-3.16E-05	-4.07E-05	9.86E-05	-1.20E-05	-3.36E-05	-2.85E-05	-2.68E-05	-2.92E-05	0.000538106	2.34E-06	-2.04E-05	-1.06E-05	5.28E-05	3.68E-07
1.807	-3.09E-05	-4.00E-05	5.75E-06	-1.14E-05	-3.46E-05	-2.87E-05	-2.62E-05	-2.79E-05	0.000541605	8.77E-06	-2.14E-05	-1.09E-05	2.32E-05	-6.45E-06
1.808	-3.18E-05	-4.13E-05	-7.42E-05	-1.25E-05	-3.55E-05	-2.93E-05	-2.51E-05	-2.79E-05	0.000543915	4.47E-06	-2.15E-05	-1.09E-05	-2.13E-05	-1.82E-05
1.809	-3.31E-05	-4.29E-05	-0.000125861	-1.51E-05	-3.56E-05	-2.92E-05	-2.56E-05	-2.76E-05	0.00054419	-1.34E-06	-2.02E-05	-1.18E-05	-6.54E-05	-2.88E-05
1.81	-3.43E-05	-4.63E-05	-0.000159491	-1.90E-05	-3.53E-05	-2.77E-05	-2.72E-05	-2.69E-05	0.000542479	-2.01E-06	-1.82E-05	-1.25E-05	-8.65E-05	-3.13E-05
1.811	-3.46E-05	-5.02E-05	-0.000176715	-2.28E-05	-3.58E-05	-2.68E-05	-2.86E-05	-2.77E-05	0.000540191	2.71E-06	-1.63E-05	-1.18E-05	-8.08E-05	-2.67E-05
1.812	-3.40E-05	-5.23E-05	-0.000179222	-2.52E-05	-3.69E-05	-2.73E-05	-2.91E-05	-2.84E-05	0.000537115	8.75E-06	-1.52E-05	-1.09E-05	-6.30E-05	-2.02E-05
1.813	-3.35E-05	-5.30E-05	-0.000174806	-2.69E-05	-3.79E-05	-2.75E-05	-2.90E-05	-2.67E-05	0.000533867	1.28E-05	-1.54E-05	-1.02E-05	-4.38E-05	-1.48E-05
1.814	-3.27E-05	-5.17E-05	-0.000168867	-2.67E-05	-3.83E-05	-2.75E-05	-2.82E-05	-2.06E-05	0.000530619	1.32E-05	-1.67E-05	-9.35E-06	-2.58E-05	-1.11E-05
1.815	-3.19E-05	-4.95E-05	-0.00015924	-2.59E-05	-3.83E-05	-2.77E-05	-2.74E-05	-1.03E-05	0.000525972	9.56E-06	-1.82E-05	-8.16E-06	-1.33E-05	-8.60E-06
1.816	-3.00E-05	-4.83E-05	-0.000144791	-2.59E-05	-3.79E-05	-2.81E-05	-2.68E-05	1.17E-06	0.000519419	3.82E-06	-1.90E-05	-7.55E-06	-1.24E-05	-1.01E-05
1.817	-2.78E-05	-4.80E-05	-0.000128556	-2.73E-05	-3.72E-05	-2.84E-05	-2.59E-05	8.57E-06	0.000511552	-7.88E-07	-1.94E-05	-8.28E-06	-2.52E-05	-1.77E-05
1.818	-2.63E-05	-4.85E-05	-0.000114398	-2.98E-05	-3.66E-05	-2.79E-05	-2.53E-05	6.16E-06	0.000502846	-2.86E-06	-1.91E-05	-9.98E-06	-5.03E-05	-2.91E-05
1.819	-2.59E-05	-5.00E-05	-0.000103751	-3.31E-05	-3.59E-05	-2.62E-05	-2.58E-05	-7.72E-06	0.000492492	-3.77E-06	-1.76E-05	-1.11E-05	-8.16E-05	-3.78E-05
1.82	-2.62E-05	-5.17E-05	-9.85E-05	-3.68E-05	-3.54E-05	-2.51E-05	-2.75E-05	-2.55E-05	0.000479736	-5.19E-06	-1.60E-05	-1.08E-05	-0.000110866	-3.93E-05
1.821	-2.64E-05	-5.26E-05	-9.79E-05	-3.94E-05	-3.55E-05	-2.56E-05	-2.87E-05	-3.66E-05	0.000465638	-7.89E-06	-1.51E-05	-9.64E-06	-0.000133277	-3.56E-05
1.822	-2.64E-05	-5.34E-05	-0.000100964	-3.97E-05	-3.65E-05	-2.65E-05	-2.83E-05	-3.97E-05	0.000451443	-1.03E-05	-1.45E-05	-8.49E-06	-0.00015013	-3.08E-05
1.823	-2.62E-05	-5.45E-05	-0.000105908	-3.91E-05	-3.70E-05	-2.70E-05	-2.77E-05	-4.05E-05	0.000436957	-1.04E-05	-1.43E-05	-7.99E-06	-0.000159917	-2.63E-05
1.824	-2.55E-05	-5.56E-05	-0.000112294	-3.90E-05	-3.66E-05	-2.71E-05	-2.83E-05	-4.23E-05	0.000421736	-6.89E-06	-1.44E-05	-7.76E-06	-0.000151176	-2.13E-05
1.825	-2.39E-05	-5.44E-05	-0.000119491	-3.90E-05	-3.65E-05	-2.68E-05	-2.94E-05	-4.18E-05	0.000406241	-9.52E-07	-1.41E-05	-7.05E-06	-0.000116386	-1.51E-05
1.826	-2.17E-05	-5.07E-05	-0.000122254	-3.91E-05	-3.71E-05	-2.68E-05	-2.98E-05	-3.78E-05	0.000390837	6.16E-06	-1.35E-05	-5.47E-06	-6.50E-05	-8.47E-06
1.827	-1.87E-05	-4.71E-05	-0.000112737	-3.76E-05	-3.76E-05	-2.64E-05	-2.90E-05	-3.32E-05	0.000374749	1.37E-05	-1.29E-05	-3.39E-06	-1.29E-05	-1.69E-06
1.828	-1.62E-05	-4.48E-05	-9.68E-05	-3.50E-05	-3.71E-05	-2.60E-05	-2.84E-05	-3.15E-05	0.000357374	2.10E-05	-1.19E-05	-1.89E-06	2.96E-05	6.37E-06
1.829	-1.58E-05	-4.43E-05	-8.93E-05	-3.25E-05	-3.58E-05	-2.64E-05	-2.78E-05	-3.14E-05	0.000338857	2.07E-05	-1.04E-05	-1.91E-06	5.79E-05	1.34E-05
1.83	-1.87E-05	-4.62E-05	-9.86E-05	-3.10E-05	-3.49E-05	-2.65E-05	-2.71E-05	-3.14E-05	0.000318881	1.02E-06	-1.01E-05	-2.20E-06	7.26E-05	1.62E-05
1.831	-2.27E-05	-4.85E-05	-0.00012042	-3.20E-05	-3.42E-05	-2.65E-05	-2.65E-05	-2.94E-05	0.000298757	-2.70E-05	-1.11E-05	-2.87E-06	7.81E-05	1.49E-05
1.832	-2.54E-05	-4.93E-05	-0.00014269	-3.43E-05	-3.34E-05	-2.60E-05	-2.51E-05	-2.68E-05	0.000280351	-3.77E-05	-1.28E-05	-4.58E-06	7.65E-05	1.49E-05
1.833	-2.56E-05	-4.97E-05	-0.000153598	-3.52E-05	-3.27E-05	-2.57E-05	-2.47E-05	-2.54E-05	0.000262322	-2.50E-05	-1.41E-05	-5.17E-06	6.47E-05	1.73E-05
1.834	-2.49E-05	-5.06E-05	-0.000146034	-3.43E-05	-3.32E-05	-2.59E-05	-2.53E-05	-2.42E-05	0.000243957	-5.01E-06	-1.49E-05	-4.32E-06	4.24E-05	1.74E-05
1.835	-2.58E-05	-5.01E-05	-0.000126954	-3.09E-05	-3.40E-05	-2.73E-05	-2.64E-05	-2.28E-05	0.000223842	6.39E-07	-1.55E-05	-4.88E-06	1.99E-05	1.46E-05
1.836	-2.76E-05	-4.74E-05	-0.000111745	-2.62E-05	-3.38E-05	-2.96E-05	-2.71E-05	-2.22E-05	0.000203042	-1.25E-05	-1.60E-05	-7.79E-06	6.97E-06	1.32E-05
1.837	-2.85E-05	-4.59E-05	-0.000114718	-2.36E-05	-3.31E-05	-3.07E-05	-2.66E-05	-2.23E-05	0.000183684	-2.56E-05	-1.65E-05	-9.64E-06	4.94E-06	1.60E-05
1.838	-2.84E-05	-4.70E-05	-0.000136384	-2.47E-05	-3.21E-05	-3.07E-05	-2.50E-05	-2.15E-05	0.000165751	-1.42E-05	-1.74E-05	-8.89E-06	8.45E-06	2.01E-05
1.839	-2.77E-05	-4.98E-05	-0.00016393	-2.97E-05	-3.14E-05	-3.02E-05	-2.33E-05	-2.02E-05	0.000148614	1.75E-05	-1.75E-05	-7.88E-06	1.20E-05	2.28E-05
1.84	-2.77E-05	-5.40E-05	-0.000179006	-3.60E-05	-3.12E-05	-3.07E-05	-2.26E-05	-1.88E-05	0.000131929	3.80E-05	-1.60E-05	-7.63E-06	1.52E-05	2.44E-05
1.841	-2.84E-05	-5.86E-05	-0.000171637	-4.13E-05	-3.19E-05	-3.09E-05	-2.15E-05	-1.58E-05	0.000115729	2.92E-05	-1.30E-05	-7.75E-06	2.03E-05	2.53E-05
1.842	-2.79E-05	-6.19E-05	-0.000144234	-4.51E-05	-3.29E-05	-3.09E-05	-2.07E-05	-8.09E-06	9.97E-05	9.19E-06	-9.77E-06	-7.71E-06	2.40E-05	2.47E-05
1.843	-2.64E-05	-6.30E-05	-0.000105453	-4.69E-05	-3.30E-05	-3.11E-05	-2.07E-05	4.49E-06	8.41E-05	1.01E-05	-7.99E-06	-7.19E-06	2.11E-05	2.19E-05
1.844	-2.47E-05	-6.17E-05	-6.57E-05	-4.58E-05	-3.27E-05	-3.14E-05	-2.09E-05	1.86E-05	6.88E-05	3.75E-05	-8.14E-06	-6.62E-06	1.44E-05	1.84E-05
1.845	-2.32E-05	-5.94E-05	-3.34E-05	-4.30E-05	-3.27E-05	-3.20E-05	-2.08E-05	3.13E-05	5.42E-05	6.47E-05	-9.23E-06	-6.42E-06	9.44E-06	1.66E-05
1.846	-2.18E-05	-5.69E-05	-1.29E-05	-4.03E-05	-3.32E-05	-3.26E-05	-2.03E-05	4.04E-05	4.03E-05	6.50E-05	-1.00E-05	-6.22E-06	6.67E-06	1.62E-05
1.847	-2.10E-05	-5.43E-05	-5.92E-06	-3.74E-05	-3.38E-05	-3.31E-05	-1.95E-05	4.15E-05	2.76E-05	3.77E-05	-9.63E-06	-6.05E-06	1.67E-06	1.41E-05
1.848	-2.11E-05	-5.23E-05	-1.55E-05	-3.44E-05	-3.46E-05	-3.37E-05	-1.94E-05	3.18E-05	1.58E-05	4.96E-06	-8.05E-06	-6.40E-06	-6.27E-06	1.00E-05
1.849	-2.19E-05	-5.27E-05	-3.96E-05	-3.26E-05	-3.59E-05	-3.45E-05	-2.01E-05	1.72E-05	3.50E-06	-9.40E-06	-6.31E-06	-6.95E-06	-1.11E-05	7.63E-06
1.85	-2.24E-05	-5.44E-05	-6.66E-05	-3.19E-05	-3.64E-05	-3.52E-05	-2.05E-05	5.29E-06	-9.83E-06	-1.49E-06	-5.30E-06	-7.11E-06	-4.44E-06	9.08E-06
1.851	-2.13E-05	-5.43E-05	-8.49E-05	-3.01E-05	-3.58E-05	-3.62E-05	-2.06E-05	-6.50E-07	-2.26E-05	1.25E-05	-5.07E-06	-7.04E-06	1.47E-05	1.25E-05
1.852	-2.02E-05	-5.28E-05	-9.42E-05	-2.77E-05	-3.58E-05	-3.65E-05	-2.07E-05	-1.68E-06	-3.34E-05	1.75E-05	-4.66E-06	-6.99E-06	3.63E-05	1.56E-05
1.853	-2.14E-05	-5.31E-05	-0.00010126	-2.68E-05	-3.54E-05	-3.57E-05	-1.98E-05	-5.81E-07	-4.29E-05	1.37E-05	-3.82E-06	-6.46E-06	4.90E-05	1.74E-05
1.854	-2.41E-05	-5.60E-05	-0.000109689	-2.98E-05	-3.34E-05	-3.52E-05	-1.82E-05	1.32E-06	-5.27E-05	8.64E-06	-3.00E-06	-5.15E-06	5.16E-05	1.73E-05
1.855	-2.69E-05	-6.14E-05	-0.00011543	-3.70E-05	-3.13E-05	-3.52E-05	-1.76E-05	2.16E-06	-6.34E-05	6.14E-06	-1.79E-06	-3.73E-06	5.07E-05	1.51E-05
1.856	-2.91E-05	-6.63E-05	-0.000112841	-4.32E-05	-3.01E-05	-3.48E-05	-1.76E-05	1.17E-06	-7.39E-05	5.02E-06	7.52E-07	-2.67E-06	4.98E-05	1.11E-05
1.857	-2.84E-05	-6.78E-05	-0.000105497	-4.58E-05	-3.01E-05	-3.29E-05	-1.86E-05	-2.43E-07	-8.31E-05	2.00E-06	3.46E-06	-1.96E-06	4.08E-05	5.11E-06
1.858	-2.53E-05	-6.80E-05	-0.000101226	-4.60E-05	-3.02E-05	-3.09E-05	-2.06E-05	-1.60E-06	-9.11E-05	-3.65E-06	4.12E-06	-2.03E-06	1.35E-05	-9.41E-06
1.859	-2.42E-05	-6.73E-05	-0.000101434	-4.53E-05	-3.14E-05	-3.09E-05	-2.22E-05	-2.16E-06	-9.86E-05	-1.00E-05	3.67E-06	-2.52E-06	-3.21E-05	-3.71E-05
1.86	-2.52E-05	-6.65E-05	-0.000102708	-4.53E-05	-3.34E-05	-3.18E-05	-2.28E-05	-2.03E-06	-0.000106359	-1.53E-05	3.87E-06	-3.17E-06	-7.64E-05	-6.93E-05
1.861	-2.53E-05	-6.58E-05	-0.000100823	-4.60E-05	-3.37E-05	-3.25E-05	-2.25E-05	1.93E-07	-0.000114224	-1.94E-05	4.02E-06	-3.51E-06	-8.35E-05	-9.01E-05
1.862	-2.38E-05	-6.55E-05	-9.55E-05	-4.48E-05	-3.30E-05	-3.31E-05	-2.12E-05	9.07E-06	-0.000121049	-2.14E-05	3.72E-06	-3.29E-06	-4.39E-05	-9.39E-05
1.863	-2.25E-05	-6.52E-05	-8.95E-05	-4.32E-05	-3.26E-05	-3.36E-05	-2.02E-05	2.58E-05	-0.0001272	-2.11E-05	3.41E-06	-3.77E-06	7.58E-06	-8.92E-05
1.864	-2.24E-05	-6.45E-05	-8.74E-05	-4.36E-05	-3.20E-05	-3.33E-05	-2.02E-05	4.17E-05	-0.000134012	-1.91E-05	2.94E-06	-4.78E-06	3.75E-05	-8.16E-05
1.865	-2.22E-05	-6.40E-05	-9.18E-05	-4.55E-05	-3.11E-05	-3.40E-05	-2.18E-05	4.90E-05	-0.000141455	-1.56E-05	2.33E-06	-4.24E-06	4.84E-05	-6.79E-05
1.866	-2.09E-05	-6.36E-05	-9.80E-05	-4.77E-05	-3.09E-05	-3.50E-05	-2.29E-05	4.86E-05	-0.000148445	-9.42E-06	1.92E-06	-2.62E-06	5.87E-05	-4.67E-05
1.867	-1.85E-05	-6.32E-05	-0.000101814	-4.86E-05	-3.21E-05	-3.52E-05	-2.29E-05	4.58E-05	-0.000154736	5.16E-06	2.31E-06	-2.05E-06	7.25E-05	-2.40E-05
1.868	-1.62E-05	-6.20E-05	-0.000103088	-4.85E-05	-3.35E-05	-3.53E-05	-2.30E-05	4.43E-05	-0.000160055	2.75E-05	3.54E-06	-2.64E-06	7.75E-05	-6.02E-06
1.869	-1.45E-05	-6.12E-05	-0.000104574	-4.75E-05	-3.31E-05	-3.46E-05	-2.40E-05	4.31E-05	-0.000164166	4.29E-05	4.39E-06	-3.28E-06	6.48E-05	5.62E-06
1.87	-1.47E-05	-6.06E-05	-0.000107129	-4.60E-05	-3.15E-05	-3.34E-05	-2.50E-05	3.88E-05	-0.000166749	4.19E-05	4.18E-06	-3.39E-06	4.52E-05	1.28E-05
1.871	-1.63E-05	-6.01E-05	-0.000111062	-4.50E-05	-3.12E-05	-3.30E-05	-2.50E-05	2.98E-05	-0.000168394	3.34E-05	3.57E-06	-3.53E-06	3.73E-05	1.81E-05
1.872	-1.82E-05	-5.99E-05	-0.000115486	-4.52E-05	-3.28E-05	-3.36E-05	-2.47E-05	2.05E-05	-0.00017083	2.87E-05	2.75E-06	-4.25E-06	4.36E-05	2.21E-05
1.873	-2.03E-05	-6.04E-05	-0.000118548	-4.57E-05	-3.47E-05	-3.40E-05	-2.40E-05	1.46E-05	-0.000174837	2.68E-05	1.80E-06	-5.45E-06	5.07E-05	2.47E-05
1.874	-2.20E-05	-6.06E-05	-0.000119833	-4.56E-05	-3.49E-05	-3.41E-05	-2.25E-05	1.27E-05	-0.000179228	2.29E-05	1.17E-06	-6.70E-06	5.01E-05	2.60E-05
1.875	-2.23E-05	-6.00E-05	-0.0001183	-4.39E-05	-3.34E-05	-3.43E-05	-2.12E-05	1.27E-05	-0.000182321	1.81E-05	1.19E-06	-7.67E-06	4.38E-05	2.68E-05
1.876	-2.14E-05	-5.93E-05	-0.000107175	-4.08E-05	-3.28E-05	-3.56E-05	-2.12E-05	1.62E-05	-0.00018404	1.42E-05	1.89E-06	-7.87E-06	3.52E-05	2.80E-05
1.877	-2.09E-05	-5.81E-05	-7.90E-05	-3.70E-05	-3.39E-05	-3.77E-05	-2.18E-05	2.46E-05	-0.000184936	8.47E-06	2.84E-06	-7.43E-06	2.51E-05	3.18E-05
1.878	-2.18E-05	-5.62E-05	-3.74E-05	-3.46E-05	-3.50E-05	-3.86E-05	-2.26E-05	3.35E-05	-0.000184692	-6.74E-07	3.64E-06	-7.05E-06	1.38E-05	3.88E-05
1.879	-2.45E-05	-5.56E-05	2.56E-06	-3.46E-05	-3.58E-05	-3.83E-05	-2.23E-05	3.97E-05	-0.0001829	-1.10E-05	4.11E-06	-7.50E-06	8.75E-07	4.85E-05
1.88	-2.80E-05	-5.71E-05	2.02E-05	-3.59E-05	-3.64E-05	-3.89E-05	-2.22E-05	3.96E-05	-0.000180245	-1.70E-05	4.33E-06	-8.72E-06	-1.08E-05	6.05E-05
1.881	-3.10E-05	-5.89E-05	4.09E-06	-3.68E-05	-3.66E-05	-4.01E-05	-2.36E-05	3.03E-05	-0.000179043	-8.20E-06	4.61E-06	-9.89E-06	-1.55E-05	7.24E-05
1.882	-3.23E-05	-5.99E-05	-3.16E-05	-3.81E-05	-3.66E-05	-4.00E-05	-2.38E-05	1.62E-05	-0.000181174	1.58E-05	5.09E-06	-1.02E-05	-1.29E-05	7.84E-05
1.883	-3.26E-05	-6.07E-05	-6.27E-05	-4.16E-05	-3.62E-05	-3.90E-05	-2.39E-05	7.41E-06	-0.000186087	4.16E-05	6.39E-06	-9.84E-06	-8.91E-06	7.24E-05
1.884	-3.13E-05	-6.17E-05	-7.83E-05	-4.48E-05	-3.55E-05	-3.79E-05	-2.53E-05	5.93E-06	-0.000192668	6.20E-05	7.83E-06	-8.08E-06	-6.60E-06	5.33E-05
1.885	-3.01E-05	-6.28E-05	-8.09E-05	-4.64E-05	-3.42E-05	-3.76E-05	-2.58E-05	1.26E-06	-0.000198255	6.66E-05	7.69E-06	-5.64E-06	-6.81E-06	2.84E-05
1.886	-3.11E-05	-6.41E-05	-7.85E-05	-4.60E-05	-3.29E-05	-3.80E-05	-2.72E-05	-1.27E-05	-0.000199961	4.31E-05	6.01E-06	-4.22E-06	-1.14E-05	7.99E-06
1.887	-3.35E-05	-6.38E-05	-7.69E-05	-4.53E-05	-3.26E-05	-3.76E-05	-2.92E-05	-3.01E-05	-0.000197669	-4.85E-06	3.66E-06	-2.80E-06	-2.17E-05	-4.12E-06
1.888	-3.61E-05	-6.19E-05	-7.69E-05	-4.57E-05	-3.27E-05	-3.67E-05	-2.88E-05	-4.84E-05	-0.000193537	-4.30E-05	2.19E-06	-1.12E-06	-3.71E-05	-1.05E-05
1.889	-3.65E-05	-5.97E-05	-7.92E-05	-4.48E-05	-3.24E-05	-3.69E-05	-2.84E-05	-7.15E-05	-0.000188839	-3.74E-05	2.34E-06	-1.00E-07	-5.64E-05	-1.84E-05
1.89	-3.48E-05	-5.79E-05	-8.83E-05	-4.19E-05	-3.14E-05	-3.78E-05	-2.93E-05	-9.08E-05	-0.000184321	-9.91E-06	3.36E-06	2.79E-07	-7.43E-05	-3.15E-05
1.891	-3.21E-05	-5.75E-05	-0.000100776	-3.94E-05	-3.07E-05	-3.74E-05	-2.95E-05	-8.95E-05	-0.000181297	-3.12E-06	4.09E-06	3.48E-07	-7.53E-05	-4.00E-05
1.892	-2.86E-05	-5.61E-05	-0.00011046	-3.78E-05	-3.13E-05	-3.70E-05	-2.93E-05	-6.54E-05	-0.000177891	-1.95E-05	4.31E-06	1.90E-07	-4.84E-05	-3.24E-05
1.893	-2.63E-05	-5.34E-05	-0.000116299	-3.63E-05	-3.23E-05	-3.71E-05	-3.04E-05	-3.23E-05	-0.000169966	-2.93E-05	5.12E-06	-5.58E-07	-5.57E-07	-1.16E-05
1.894	-2.55E-05	-5.13E-05	-0.000120317	-3.61E-05	-3.26E-05	-3.71E-05	-3.40E-05	-3.05E-06	-0.000155348	-1.76E-05	6.74E-06	-3.16E-06	5.04E-05	1.06E-05
1.895	-2.49E-05	-5.04E-05	-0.000123438	-3.81E-05	-3.28E-05	-3.76E-05	-3.78E-05	1.97E-05	-0.000138202	4.73E-06	8.35E-06	-6.31E-06	8.77E-05	2.41E-05
1.896	-2.46E-05	-5.04E-05	-0.000119703	-4.09E-05	-3.33E-05	-3.83E-05	-4.00E-05	3.92E-05	-0.000127802	1.81E-05	8.78E-06	-7.71E-06	0.000103407	2.34E-05
1.897	-2.39E-05	-4.97E-05	-0.000106201	-4.28E-05	-3.38E-05	-3.86E-05	-4.13E-05	5.87E-05	-0.000129638	1.43E-05	7.55E-06	-7.58E-06	0.00010143	8.75E-06
1.898	-2.23E-05	-4.86E-05	-9.04E-05	-4.38E-05	-3.37E-05	-3.77E-05	-4.11E-05	7.36E-05	-0.00013863	5.17E-06	4.74E-06	-7.54E-06	9.24E-05	-1.54E-05
1.899	-2.12E-05	-4.74E-05	-8.26E-05	-4.57E-05	-3.39E-05	-3.74E-05	-3.89E-05	7.32E-05	-0.000143804	2.70E-07	1.10E-06	-8.22E-06	8.17E-05	-4.40E-05
1.9	-2.21E-05	-4.61E-05	-8.97E-05	-4.82E-05	-3.49E-05	-3.86E-05	-3.57E-05	5.54E-05	-0.000139996	-6.31E-06	-2.06E-06	-8.98E-06	7.33E-05	-7.10E-05
1.901	-2.39E-05	-4.31E-05	-0.000111165	-4.98E-05	-3.59E-05	-3.97E-05	-3.39E-05	3.33E-05	-0.000130146	-2.41E-05	-3.59E-06	-9.58E-06	7.44E-05	-8.99E-05
1.902	-2.46E-05	-3.93E-05	-0.000129878	-5.01E-05	-3.67E-05	-3.88E-05	-3.36E-05	1.32E-05	-0.000118743	-4.67E-05	-3.92E-06	-1.02E-05	8.34E-05	-9.83E-05
1.903	-2.38E-05	-3.73E-05	-0.000134199	-4.87E-05	-3.76E-05	-3.82E-05	-3.31E-05	-2.34E-05	-0.000112188	-6.06E-05	-4.21E-06	-1.07E-05	8.83E-05	-9.89E-05
1.904	-2.23E-05	-3.77E-05	-0.000134281	-4.59E-05	-3.81E-05	-3.89E-05	-3.17E-05	-8.63E-05	-0.00011854	-5.99E-05	-4.57E-06	-1.07E-05	8.31E-05	-9.55E-05
1.905	-2.14E-05	-3.89E-05	-0.000132435	-4.36E-05	-3.79E-05	-3.96E-05	-3.08E-05	-0.00014586	-0.000136151	-4.59E-05	-4.26E-06	-1.04E-05	7.18E-05	-9.14E-05
1.906	-2.17E-05	-3.92E-05	-0.000119547	-4.30E-05	-3.71E-05	-3.98E-05	-3.09E-05	-0.000164868	-0.000151095	-2.50E-05	-3.17E-06	-9.77E-06	5.60E-05	-9.13E-05
1.907	-2.22E-05	-3.82E-05	-0.000114332	-4.27E-05	-3.71E-05	-3.94E-05	-3.06E-05	-0.00014974	-0.000151633	-5.80E-06	-1.97E-06	-9.24E-06	2.88E-05	-9.73E-05
1.908	-2.15E-05	-3.59E-05	-0.000149921	-4.11E-05	-3.81E-05	-3.84E-05	-2.91E-05	-0.000135468	-0.000140191	2.42E-05	-5.78E-07	-9.79E-06	-6.56E-06	-0.000100086
1.909	-1.99E-05	-3.19E-05	-0.000223022	-3.76E-05	-3.82E-05	-3.79E-05	-2.66E-05	-0.000127077	-0.00012858	7.54E-05	1.36E-06	-1.11E-05	-2.87E-05	-8.56E-05
1.91	-1.99E-05	-2.82E-05	-0.000293995	-3.38E-05	-3.73E-05	-3.80E-05	-2.37E-05	-0.000104536	-0.000124597	0.000110204	3.51E-06	-1.24E-05	-2.23E-05	-5.24E-05
1.911	-2.27E-05	-2.67E-05	-0.000316071	-3.18E-05	-3.69E-05	-3.79E-05	-2.13E-05	-6.73E-05	-0.000122217	8.89E-05	4.86E-06	-1.31E-05	1.41E-06	-1.33E-05
1.912	-2.50E-05	-2.67E-05	-0.00027911	-3.12E-05	-3.68E-05	-3.81E-05	-2.06E-05	-3.68E-05	-0.000109453	4.81E-05	4.50E-06	-1.25E-05	1.08E-05	1.60E-05
1.913	-2.37E-05	-2.59E-05	-0.00022714	-3.00E-05	-3.69E-05	-3.84E-05	-2.05E-05	-2.30E-05	-8.65E-05	3.82E-05	1.96E-06	-1.15E-05	-4.47E-06	3.50E-05
1.914	-2.16E-05	-2.27E-05	-0.000173129	-2.87E-05	-3.73E-05	-3.86E-05	-1.90E-05	-1.89E-05	-6.51E-05	4.71E-05	-1.68E-06	-1.14E-05	-2.10E-05	5.44E-05
1.915	-2.15E-05	-2.14E-05	-6.59E-05	-3.02E-05	-3.63E-05	-3.83E-05	-1.72E-05	-1.95E-05	-4.96E-05	4.68E-05	-3.57E-06	-1.24E-05	-2.44E-05	7.31E-05
1.916	-2.36E-05	-2.45E-05	0.000111303	-3.32E-05	-3.53E-05	-3.75E-05	-1.65E-05	-1.92E-05	-3.56E-05	3.17E-05	-2.24E-06	-1.35E-05	-1.21E-05	8.46E-05
1.917	-2.64E-05	-3.02E-05	0.000277112	-3.67E-05	-3.56E-05	-3.66E-05	-1.64E-05	-1.16E-05	-2.87E-05	1.87E-05	3.02E-07	-1.32E-05	1.63E-05	8.55E-05
1.918	-2.88E-05	-3.52E-05	0.000330271	-4.14E-05	-3.67E-05	-3.57E-05	-1.65E-05	3.22E-06	-3.73E-05	2.06E-05	1.78E-06	-1.13E-05	4.47E-05	7.51E-05
1.919	-3.02E-05	-3.91E-05	0.000282774	-4.72E-05	-3.85E-05	-3.53E-05	-1.62E-05	1.93E-05	-5.89E-05	3.80E-05	1.76E-06	-9.45E-06	4.12E-05	4.96E-05
1.92	-3.13E-05	-4.40E-05	0.000220489	-5.36E-05	-3.99E-05	-3.48E-05	-1.48E-05	3.49E-05	-8.67E-05	5.97E-05	7.92E-07	-9.17E-06	-1.68E-05	7.35E-06
1.921	-3.20E-05	-4.93E-05	0.000185747	-5.95E-05	-4.07E-05	-3.41E-05	-1.28E-05	5.19E-05	-0.000118929	6.57E-05	-6.82E-07	-1.05E-05	-0.000113599	-4.06E-05
1.922	-3.27E-05	-5.23E-05	0.00015682	-6.36E-05	-4.17E-05	-3.39E-05	-1.24E-05	7.13E-05	-0.000154502	4.61E-05	-2.11E-06	-1.25E-05	-0.000194704	-7.55E-05
1.923	-3.32E-05	-5.20E-05	0.000103175	-6.43E-05	-4.29E-05	-3.39E-05	-1.28E-05	9.08E-05	-0.000189054	9.78E-06	-2.94E-06	-1.39E-05	-0.000209821	-8.90E-05
1.924	-3.32E-05	-4.99E-05	2.71E-05	-6.19E-05	-4.25E-05	-3.37E-05	-1.22E-05	0.000103197	-0.000223554	-2.51E-05	-3.60E-06	-1.37E-05	-0.000153926	-9.06E-05
1.925	-3.28E-05	-4.76E-05	-4.76E-05	-5.80E-05	-4.12E-05	-3.35E-05	-1.08E-05	0.000104031	-0.000260092	-4.57E-05	-4.02E-06	-1.25E-05	-6.00E-05	-8.87E-05
1.926	-3.34E-05	-4.68E-05	-0.000103633	-5.49E-05	-4.06E-05	-3.38E-05	-9.90E-06	9.65E-05	-0.0002814	-4.84E-05	-3.78E-06	-1.12E-05	2.79E-05	-8.10E-05
1.927	-3.59E-05	-4.77E-05	-0.000141172	-5.34E-05	-4.03E-05	-3.38E-05	-8.85E-06	8.80E-05	-0.000257654	-3.86E-05	-3.05E-06	-1.03E-05	7.59E-05	-6.20E-05
1.928	-3.83E-05	-4.87E-05	-0.00016553	-5.37E-05	-3.98E-05	-3.35E-05	-7.28E-06	7.92E-05	-0.000180409	-2.62E-05	-2.80E-06	-9.14E-06	7.59E-05	-3.54E-05
1.929	-3.82E-05	-4.80E-05	-0.000182137	-5.51E-05	-3.96E-05	-3.41E-05	-5.93E-06	6.59E-05	-7.99E-05	-2.22E-05	-3.50E-06	-7.82E-06	5.02E-05	-1.13E-05
1.93	-3.58E-05	-4.54E-05	-0.000193493	-5.64E-05	-3.95E-05	-3.53E-05	-5.22E-06	4.52E-05	-5.53E-06	-2.82E-05	-4.54E-06	-6.87E-06	3.15E-05	3.29E-06
1.931	-3.33E-05	-4.28E-05	-0.000200756	-5.66E-05	-3.96E-05	-3.60E-05	-5.32E-06	1.26E-05	1.38E-05	-3.35E-05	-5.31E-06	-7.04E-06	3.63E-05	9.53E-06
1.932	-3.12E-05	-4.26E-05	-0.00020171	-5.55E-05	-4.03E-05	-3.63E-05	-6.43E-06	-5.13E-05	-9.20E-06	-3.17E-05	-6.27E-06	-8.24E-06	5.68E-05	1.18E-05
1.933	-3.01E-05	-4.35E-05	-0.000195832	-5.47E-05	-4.05E-05	-3.65E-05	-7.28E-06	-0.000165706	-3.66E-05	-3.16E-05	-7.46E-06	-9.33E-06	7.53E-05	1.32E-05
1.934	-2.98E-05	-4.35E-05	-0.00018545	-5.47E-05	-4.01E-05	-3.54E-05	-7.25E-06	-0.000287778	-4.15E-05	-4.59E-05	-7.73E-06	-9.58E-06	8.18E-05	1.59E-05
1.935	-2.92E-05	-4.28E-05	-0.000174695	-5.41E-05	-3.95E-05	-3.32E-05	-7.90E-06	-0.000336652	-2.46E-05	-8.34E-05	-6.44E-06	-8.99E-06	7.96E-05	1.87E-05
1.936	-2.86E-05	-4.17E-05	-0.000164994	-5.24E-05	-3.90E-05	-3.23E-05	-8.54E-06	-0.000319063	3.04E-06	-0.000126446	-3.79E-06	-8.35E-06	8.24E-05	1.68E-05
1.937	-2.80E-05	-4.27E-05	-0.000153572	-5.03E-05	-3.98E-05	-3.34E-05	-1.01E-05	-0.000282195	2.90E-05	-0.000133342	-1.06E-06	-8.63E-06	9.48E-05	4.63E-06
1.938	-2.69E-05	-4.67E-05	-0.000138927	-5.06E-05	-4.18E-05	-3.46E-05	-1.30E-05	-0.000218202	3.69E-05	-9.50E-05	5.04E-07	-8.63E-06	9.56E-05	-2.20E-05
1.939	-2.58E-05	-4.84E-05	-0.000128707	-5.29E-05	-4.27E-05	-3.57E-05	-1.43E-05	-0.000141548	2.76E-05	-5.14E-05	6.61E-07	-7.56E-06	6.47E-05	-5.38E-05
1.94	-2.35E-05	-4.69E-05	-0.000130491	-5.35E-05	-4.23E-05	-3.56E-05	-1.48E-05	-8.07E-05	2.05E-05	-1.74E-05	2.42E-07	-5.35E-06	2.06E-05	-6.96E-05
1.941	-2.02E-05	-4.61E-05	-0.000138771	-5.22E-05	-4.28E-05	-3.46E-05	-1.64E-05	-2.37E-05	2.87E-05	2.37E-05	-7.26E-07	-1.75E-06	-2.78E-06	-6.01E-05
1.942	-1.80E-05	-4.49E-05	-0.00014436	-5.08E-05	-4.85E-05	-3.36E-05	-1.80E-05	3.67E-05	4.68E-05	5.82E-05	-2.26E-06	2.17E-06	-4.01E-07	-3.50E-05
1.943	-1.69E-05	-4.39E-05	-0.000142791	-4.89E-05	-6.20E-05	-3.36E-05	-1.90E-05	8.12E-05	6.08E-05	7.48E-05	-3.92E-06	5.23E-06	7.80E-06	-9.79E-06
1.944	-1.54E-05	-4.48E-05	-0.000133478	-4.69E-05	-7.65E-05	-3.42E-05	-1.96E-05	9.02E-05	6.70E-05	7.72E-05	-5.36E-06	7.62E-06	4.52E-06	8.15E-06
1.945	-1.45E-05	-4.58E-05	-0.000117987	-4.61E-05	-8.22E-05	-3.44E-05	-1.93E-05	7.26E-05	7.49E-05	6.93E-05	-6.29E-06	1.04E-05	-1.45E-05	1.67E-05
1.946	-1.55E-05	-4.62E-05	-0.000105179	-4.54E-05	-7.74E-05	-3.42E-05	-1.92E-05	4.61E-05	8.88E-05	5.16E-05	-6.62E-06	1.25E-05	-4.11E-05	1.77E-05
1.947	-1.69E-05	-4.78E-05	-9.78E-05	-4.48E-05	-6.63E-05	-3.39E-05	-1.91E-05	2.01E-05	9.00E-05	2.39E-05	-5.99E-06	1.18E-05	-5.37E-05	1.76E-05
1.948	-1.75E-05	-5.00E-05	-9.17E-05	-4.46E-05	-5.16E-05	-3.39E-05	-1.91E-05	2.62E-06	5.09E-05	-6.86E-06	-5.01E-06	7.68E-06	-4.03E-05	2.06E-05
1.949	-1.73E-05	-5.16E-05	-8.56E-05	-4.47E-05	-3.36E-05	-3.39E-05	-1.93E-05	1.11E-06	-1.69E-05	-3.86E-05	-4.23E-06	1.34E-06	-1.54E-05	2.52E-05
1.95	-1.79E-05	-5.25E-05	-8.44E-05	-4.46E-05	-1.42E-05	-3.43E-05	-1.97E-05	1.95E-05	-7.55E-05	-7.36E-05	-3.66E-06	-4.15E-06	4.56E-06	3.19E-05
1.951	-1.80E-05	-5.24E-05	-9.47E-05	-4.47E-05	1.24E-06	-3.54E-05	-2.03E-05	4.18E-05	-0.00011557	-0.000103738	-2.84E-06	-6.56E-06	1.67E-05	4.40E-05
1.952	-1.72E-05	-5.12E-05	-0.000117472	-4.41E-05	9.19E-06	-3.60E-05	-2.01E-05	4.30E-05	-0.000151544	-0.000114997	-2.16E-06	-5.65E-06	2.63E-05	5.89E-05
1.953	-1.72E-05	-4.90E-05	-0.000148683	-4.23E-05	1.10E-05	-3.53E-05	-1.88E-05	1.67E-05	-0.000174004	-0.000110876	-2.32E-06	-2.96E-06	4.08E-05	7.02E-05
1.954	-1.91E-05	-4.68E-05	-0.000178509	-3.90E-05	8.57E-06	-3.47E-05	-1.71E-05	-1.89E-05	-0.000158875	-0.000105462	-2.86E-06	-3.70E-07	5.87E-05	7.33E-05
1.955	-2.12E-05	-4.49E-05	-0.000200485	-3.40E-05	2.42E-06	-3.53E-05	-1.66E-05	-3.69E-05	-0.00011825	-0.000100626	-2.82E-06	1.26E-06	6.57E-05	6.71E-05
1.956	-2.20E-05	-4.26E-05	-0.000213827	-2.81E-05	-5.91E-06	-3.63E-05	-1.68E-05	-2.34E-05	-9.02E-05	-8.48E-05	-1.68E-06	1.57E-06	5.26E-05	5.26E-05
1.957	-2.19E-05	-4.00E-05	-0.000212324	-2.37E-05	-1.51E-05	-3.71E-05	-1.69E-05	1.06E-05	-9.83E-05	-5.27E-05	-2.85E-07	3.94E-07	2.82E-05	3.21E-05
1.958	-2.16E-05	-3.84E-05	-0.0001846	-2.20E-05	-2.38E-05	-3.80E-05	-1.75E-05	5.20E-05	-0.00013688	-1.85E-05	9.76E-07	-2.22E-06	3.67E-06	7.20E-06
1.959	-2.09E-05	-3.87E-05	-0.000138165	-2.23E-05	-3.02E-05	-3.90E-05	-1.86E-05	9.54E-05	-0.000172933	-6.53E-06	3.00E-06	-6.24E-06	-3.17E-05	-2.23E-05
1.96	-2.06E-05	-4.17E-05	-0.000102968	-2.43E-05	-3.59E-05	-3.91E-05	-1.86E-05	0.000125886	-0.000171345	-9.67E-06	5.66E-06	-1.15E-05	-9.16E-05	-5.49E-05
1.961	-2.17E-05	-4.64E-05	-0.000104977	-2.88E-05	-4.50E-05	-3.83E-05	-1.90E-05	0.000119516	-0.000124912	1.14E-05	7.70E-06	-1.69E-05	-0.0001542	-8.34E-05
1.962	-2.33E-05	-5.02E-05	-0.000138833	-3.38E-05	-5.91E-05	-3.72E-05	-2.14E-05	7.26E-05	-5.53E-05	5.94E-05	8.41E-06	-2.06E-05	-0.000182133	-9.83E-05
1.963	-2.43E-05	-5.22E-05	-0.000171278	-3.54E-05	-7.20E-05	-3.79E-05	-2.39E-05	2.56E-05	7.24E-06	8.36E-05	7.19E-06	-2.08E-05	-0.0001633	-9.80E-05
1.964	-2.53E-05	-5.27E-05	-0.000173503	-3.52E-05	-7.63E-05	-3.98E-05	-2.43E-05	1.96E-05	3.79E-05	6.42E-05	4.54E-06	-1.53E-05	-0.000116195	-9.19E-05
1.965	-2.66E-05	-5.23E-05	-0.000142262	-3.60E-05	-7.28E-05	-4.06E-05	-2.16E-05	4.12E-05	1.44E-05	4.99E-05	9.10E-07	-3.52E-06	-6.88E-05	-8.84E-05
1.966	-2.69E-05	-5.13E-05	-9.20E-05	-3.70E-05	-6.54E-05	-3.99E-05	-1.83E-05	4.80E-05	-7.45E-05	8.63E-05	-1.65E-06	1.02E-05	-3.51E-05	-8.30E-05
1.967	-2.55E-05	-5.00E-05	-4.02E-05	-3.62E-05	-5.66E-05	-3.86E-05	-1.73E-05	3.48E-05	-0.000212127	0.000146267	-1.79E-06	2.05E-05	-6.12E-06	-6.64E-05
1.968	-2.45E-05	-4.94E-05	-5.26E-06	-3.56E-05	-4.60E-05	-3.75E-05	-1.84E-05	3.71E-05	-0.000350454	0.000160772	-1.20E-06	2.54E-05	2.64E-05	-3.79E-05
1.969	-2.48E-05	-4.92E-05	3.61E-06	-3.72E-05	-3.27E-05	-3.74E-05	-2.05E-05	6.83E-05	-0.000416065	0.000115116	-4.60E-07	2.55E-05	5.18E-05	-5.46E-06
1.97	-2.50E-05	-4.89E-05	-5.08E-06	-3.91E-05	-1.95E-05	-3.81E-05	-2.23E-05	0.000106223	-0.000357217	5.02E-05	4.08E-07	2.15E-05	5.72E-05	1.95E-05
1.971	-2.53E-05	-4.96E-05	-1.87E-05	-4.04E-05	-8.84E-06	-3.82E-05	-2.31E-05	0.000120323	-0.00020746	1.84E-06	8.75E-07	1.41E-05	3.66E-05	2.86E-05
1.972	-2.69E-05	-5.25E-05	-3.17E-05	-4.26E-05	-2.66E-06	-3.81E-05	-2.26E-05	0.00010158	-5.32E-05	-2.43E-05	9.10E-07	5.44E-06	5.82E-06	2.11E-05
1.973	-2.83E-05	-5.55E-05	-4.31E-05	-4.43E-05	-2.94E-06	-3.85E-05	-2.19E-05	6.69E-05	5.09E-05	-3.02E-05	1.06E-06	-1.00E-06	-1.90E-05	4.39E-06
1.974	-2.80E-05	-5.72E-05	-5.16E-05	-4.28E-05	-8.43E-06	-3.97E-05	-2.14E-05	3.61E-05	0.000106369	-1.63E-05	1.72E-07	-3.86E-06	-3.97E-05	-8.01E-06
1.975	-2.66E-05	-5.74E-05	-5.82E-05	-3.85E-05	-1.50E-05	-4.11E-05	-2.04E-05	7.57E-06	0.000138017	8.39E-07	-2.45E-06	-5.65E-06	-5.89E-05	-1.22E-05
1.976	-2.44E-05	-5.49E-05	-6.52E-05	-3.34E-05	-2.19E-05	-4.14E-05	-2.01E-05	-5.20E-05	0.000148251	-2.54E-06	-4.65E-06	-9.03E-06	-7.02E-05	-1.86E-05
1.977	-2.31E-05	-5.13E-05	-7.32E-05	-2.76E-05	-3.08E-05	-4.08E-05	-2.04E-05	-0.000166225	0.000108103	-2.78E-05	-4.18E-06	-1.37E-05	-6.63E-05	-3.53E-05
1.978	-2.34E-05	-4.85E-05	-8.10E-05	-2.26E-05	-4.19E-05	-4.06E-05	-2.03E-05	-0.000300156	-2.81E-05	-4.06E-05	-1.26E-06	-1.74E-05	-5.14E-05	-5.77E-05
1.979	-2.37E-05	-4.63E-05	-8.71E-05	-2.02E-05	-5.21E-05	-4.06E-05	-1.98E-05	-0.000385384	-0.000257771	-1.77E-05	2.40E-06	-2.01E-05	-3.83E-05	-7.44E-05
1.98	-2.28E-05	-4.50E-05	-9.21E-05	-2.09E-05	-5.87E-05	-3.93E-05	-1.93E-05	-0.000379699	-0.00046789	2.16E-05	5.32E-06	-2.52E-05	-3.20E-05	-7.43E-05
1.981	-2.18E-05	-4.46E-05	-9.66E-05	-2.25E-05	-6.26E-05	-3.58E-05	-1.91E-05	-0.000272448	-0.000528567	6.11E-05	6.85E-06	-3.27E-05	-2.02E-05	-5.41E-05
1.982	-2.15E-05	-4.49E-05	-0.000100654	-2.35E-05	-6.47E-05	-3.25E-05	-1.89E-05	-8.87E-05	-0.000435802	0.000107421	7.50E-06	-3.49E-05	8.09E-06	-2.08E-05
1.983	-2.17E-05	-4.64E-05	-0.000105644	-2.58E-05	-6.25E-05	-3.12E-05	-1.78E-05	9.59E-05	-0.000290775	0.000126664	7.67E-06	-2.44E-05	4.53E-05	1.36E-05
1.984	-2.25E-05	-4.98E-05	-0.000111612	-3.24E-05	-5.51E-05	-3.02E-05	-1.66E-05	0.000200024	-0.000172782	5.33E-05	7.23E-06	-3.39E-06	6.95E-05	4.00E-05
1.985	-2.36E-05	-5.38E-05	-0.000114569	-4.23E-05	-4.57E-05	-3.03E-05	-1.68E-05	0.000215413	-8.90E-05	-9.59E-05	6.17E-06	1.87E-05	6.87E-05	5.80E-05
1.986	-2.37E-05	-5.67E-05	-0.000110417	-5.02E-05	-3.65E-05	-3.17E-05	-1.80E-05	0.000194784	-1.45E-05	-0.000222585	4.75E-06	3.46E-05	5.54E-05	7.34E-05
1.987	-2.36E-05	-5.76E-05	-9.96E-05	-5.22E-05	-2.61E-05	-3.28E-05	-1.91E-05	0.000177123	6.23E-05	-0.000273902	2.84E-06	4.20E-05	5.02E-05	8.74E-05
1.988	-2.43E-05	-5.64E-05	-8.55E-05	-4.97E-05	-1.55E-05	-3.21E-05	-2.16E-05	0.000162684	0.000132331	-0.000279589	5.85E-07	4.11E-05	5.50E-05	9.72E-05
1.989	-2.44E-05	-5.54E-05	-7.26E-05	-4.56E-05	-8.40E-06	-2.75E-05	-2.49E-05	0.000138206	0.000186485	-0.000272092	-1.83E-06	3.23E-05	5.45E-05	0.000102828
1.99	-2.41E-05	-5.67E-05	-6.70E-05	-4.26E-05	-8.86E-06	-1.64E-05	-2.80E-05	9.85E-05	0.000234371	-0.000237871	-3.06E-06	1.91E-05	3.47E-05	0.000104298
1.991	-2.42E-05	-5.78E-05	-6.93E-05	-4.12E-05	-1.93E-05	-6.06E-06	-3.01E-05	4.88E-05	0.000299593	-0.000169507	-2.47E-06	6.29E-06	-7.41E-06	9.84E-05
1.992	-2.53E-05	-5.81E-05	-7.57E-05	-4.06E-05	-3.49E-05	-3.73E-06	-3.09E-05	4.17E-07	0.00037627	-7.31E-05	-8.96E-07	-2.74E-06	-6.87E-05	8.19E-05
1.993	-2.66E-05	-5.70E-05	-8.05E-05	-4.14E-05	-4.76E-05	-9.57E-06	-3.09E-05	-3.42E-05	0.000401753	1.81E-05	8.60E-07	-7.65E-06	-0.000127887	5.96E-05
1.994	-2.68E-05	-5.50E-05	-7.64E-05	-4.08E-05	-5.16E-05	-2.10E-05	-3.02E-05	-6.35E-05	0.000335435	4.42E-05	1.92E-06	-1.05E-05	-0.00015518	3.60E-05
1.995	-2.62E-05	-5.41E-05	-6.30E-05	-3.83E-05	-4.67E-05	-3.24E-05	-2.99E-05	-0.00010625	0.000202046	-5.79E-06	3.08E-06	-1.27E-05	-0.000149659	9.40E-06
1.996	-2.59E-05	-5.40E-05	-5.02E-05	-3.69E-05	-3.73E-05	-3.98E-05	-2.86E-05	-0.000136125	5.38E-05	-7.85E-05	5.54E-06	-1.47E-05	-0.000129391	-2.08E-05
1.997	-2.53E-05	-5.46E-05	-4.82E-05	-3.77E-05	-2.95E-05	-4.27E-05	-2.64E-05	-0.000118376	-5.72E-05	-0.000113361	8.60E-06	-1.55E-05	-9.84E-05	-4.80E-05
1.998	-2.54E-05	-5.59E-05	-5.79E-05	-4.01E-05	-2.54E-05	-4.33E-05	-2.48E-05	-8.48E-05	-0.000117553	-0.000108813	9.48E-06	-1.42E-05	-4.32E-05	-6.18E-05
1.999	-2.70E-05	-5.63E-05	-7.08E-05	-4.23E-05	-2.34E-05	-4.36E-05	-2.42E-05	-0.00010937	-0.000144063	-6.34E-05	7.75E-06	-1.11E-05	3.69E-05	-6.41E-05
[truncated: 25,161 more rows]
