# Supplementary material for: Muscle synergies during the walk-run and run-walk transitions
Source: PeerJ. 2024 Oct 22;12:e18162. doi: 10.7717/peerj.18162 (PMC11505887; doi:10.7717/peerj.18162)
Supplement: Supplemental Information 2 — Files must be processed using the R script. [file peerj-12-18162-s002.zip]

Archive with 38 entries (31 files):
- RWT (C, D)/
- __MACOSX/._RWT (C, D)
- RWT (C, D)/.DS_Store
- __MACOSX/RWT (C, D)/._.DS_Store
- RWT (C, D)/C/
- __MACOSX/RWT (C, D)/._C
- RWT (C, D)/D/
- __MACOSX/RWT (C, D)/._D
- RWT (C, D)/C/cycles/
- __MACOSX/RWT (C, D)/C/._cycles
- RWT (C, D)/C/.Rhistory
- __MACOSX/RWT (C, D)/C/._.Rhistory
- RWT (C, D)/C/emg/
- __MACOSX/RWT (C, D)/C/._emg
- RWT (C, D)/C/.DS_Store
- __MACOSX/RWT (C, D)/C/._.DS_Store
- RWT (C, D)/C/.RData
- __MACOSX/RWT (C, D)/C/._.RData
- RWT (C, D)/D/cycles/
- __MACOSX/RWT (C, D)/D/._cycles
- RWT (C, D)/D/.Rhistory
- __MACOSX/RWT (C, D)/D/._.Rhistory
- RWT (C, D)/D/emg/
- __MACOSX/RWT (C, D)/D/._emg
- RWT (C, D)/D/.DS_Store
- __MACOSX/RWT (C, D)/D/._.DS_Store
- RWT (C, D)/C/cycles/C-RWT.txt
- __MACOSX/RWT (C, D)/C/cycles/._C-RWT.txt
- RWT (C, D)/C/emg/.DS_Store
- __MACOSX/RWT (C, D)/C/emg/._.DS_Store
- RWT (C, D)/C/emg/C-RWT.txt
- __MACOSX/RWT (C, D)/C/emg/._C-RWT.txt
- RWT (C, D)/D/cycles/D-RWT.txt
- __MACOSX/RWT (C, D)/D/cycles/._D-RWT.txt
- RWT (C, D)/D/emg/.DS_Store
- __MACOSX/RWT (C, D)/D/emg/._.DS_Store
- RWT (C, D)/D/emg/D-RWT.txt
- __MACOSX/RWT (C, D)/D/emg/._D-RWT.txt
