# Supplementary material for: Muscle synergies during the walk-run and run-walk transitions
Source: PeerJ. 2024 Oct 22;12:e18162. doi: 10.7717/peerj.18162 (PMC11505887; doi:10.7717/peerj.18162)
Supplement: Supplemental Information 2 — Files must be processed using the R script. [file peerj-12-18162-s002.zip › RWT (C, D)/C/cycles/C-RWT.txt]

V1	V2
0.001	0.65
1.421	2.09
2.861	3.751
4.541	5.412
6.081	6.77
7.621	8.45
9.341	10.071
10.741	11.369
12.161	13.072
13.781	14.652
15.281	16.212
16.921	17.851
18.641	19.571
20.401	21.271
22.081	22.628
23.481	24.23
25.141	26.071
26.861	27.791
28.581	29.471
30.281	31.152
31.821	32.691
33.401	34.272
34.921	35.61
36.341	37.312
38.081	39.051
39.841	40.791
41.641	42.572
43.321	44.151
44.881	45.731
46.461	47.292
47.961	48.952
49.721	50.491
51.261	51.929
52.761	53.591
54.321	55.272
55.981	56.833
57.521	58.411
