# Supplementary material for: Muscle synergies during the walk-run and run-walk transitions
Source: PeerJ. 2024 Oct 22;12:e18162. doi: 10.7717/peerj.18162 (PMC11505887; doi:10.7717/peerj.18162)
Supplement: Supplemental Information 2 — Files must be processed using the R script. [file peerj-12-18162-s002.zip › RWT (C, D)/C/emg/C-RWT.txt]

time	SOL	GASM	TIBA	PERL	VASL	VASM	RECF	BICF	SEMT	GLUM	GLUMAY	TFL	LONG	ILIO
0.001	5.88E+00	-0.000175301	-0.000111767	2.25E+00	2.40E-01	-0.000146894	-6.37E-01	0.000121117	-6.47E+00	-1.56E-01	3.18E+00	1.22E+00	6.89E+00	5.69E-01
0.002	2.85E-01	-0.000210068	-0.000115702	6.49268	2.66E+00	-0.000173136	-9.81E-01	0.000153701	-7.59E-01	-3.48E+00	3.68E-01	1.41E-01	6.35E+00	5.89E-02
0.003	1.76E-01	-0.000266965	-0.000118394	0.000115869	1.64E+00	-0.000201958	-1.34E+00	0.00016969	-8.10E+00	-3.50E-01	4.13E+00	1.58E+00	5.65E+00	7.15E-01
0.004	-1.55E+00	-0.000358357	-0.000122357	0.000172325	3.80E-01	-0.000190225	-1.66E+00	0.000143815	-8.61E+00	-1.11E+00	4.52E+00	1.82E+00	4.76E-01	8.93E-01
0.005	-1.90E+00	-0.000442915	-0.000127482	0.000256641	1.76E-01	-0.000124835	-1.99E+00	6.83E+00	-9.49E-01	2.95E+00	4.85E+00	2.13E+00	3.92E+00	1.11E-01
0.006	-1.05E+00	-0.000476633	-0.000131837	0.000363636	7.19E-01	-3.91E+00	-2.27E+00	-1.09E+00	-0.000107727	7.14E+00	5.09E+00	2.40E+00	3.23E+00	1.27E+00
0.007	8.48E-01	-0.000491224	-0.000133132	0.000452188	1.53E-01	1.08E+00	-2.55E-01	-2.67E+00	-0.000120102	0.000104221	5.22E+00	2.59E+00	2.65E+00	1.32E+00
0.008	3.77E+00	-0.000557389	-0.000130822	0.000510009	2.98E+00	-7.95E-01	-3.04E+00	3.80E+00	-0.000124933	0.000128077	5.33E+00	2.78E+00	2.15E+00	1.24E-01
0.009	6.29E+00	-0.000678801	-0.000125313	0.000580429	4.09E+00	-5.78E+00	-3.74E+00	0.000127301	-0.000119507	0.000145566	5.48E+00	2.96E+00	1.66E+00	9.47E-01
0.01	6.48E+00	-0.000761247	-0.000117736	0.000664342	3.24E+00	-6.39E+00	-4.29E+00	0.000169669	-0.0001109	0.000155374	5.58E+00	3.01E+00	1.25E-01	3.88E-01
0.011	5.03E-01	-0.000671058	-0.000109272	0.000659178	2.01E+00	-5.63E-01	-4.52E+00	0.000121906	-0.000107521	0.00015688	5.64E+00	2.96E+00	1.12E+00	-2.54E-01
0.012	4.38E+00	-0.000351838	-0.000101726	0.000481454	4.20E-01	7.92E+00	-4.51E+00	-5.93E-01	-0.000105948	0.000151265	5.70E+00	2.93E+00	1.35E+00	-8.18E-01
0.013	5.36E+00	4.82E-01	-9.62698	0.000155153	0.000104117	0.000149195	-4.31E+00	-0.000151295	-9.21E+00	0.000137546	5.79E-01	3.00E+00	1.67E+00	-1.30E+00
0.014	6.33E+00	0.000251313	-9.24634	-0.00026233	0.000167484	0.000177942	-4.13E+00	-0.000234725	-5.84E+00	0.000114555	5.85E+00	3.09E+00	1.55E+00	-1.53E+00
0.015	5.60E+00	0.000182999	-9.01E+00	-0.000716539	0.000189483	0.000157579	-4.19E+00	-0.000239291	-1.66E+00	8.16E+00	5.67E+00	3.08E+00	7.62E-01	-1.38E+00
0.016	4.04E+00	5.05E+00	-8.87E+00	-0.00112867	0.000163682	0.000104797	-4.38E+00	-0.000205182	1.26E+00	3.72E+00	5.11E+00	2.92E+00	-2.03E-01	-1.17E+00
0.017	3.41E+00	3.17E+00	-8.76E+00	-0.00141357	0.000112882	3.74E+00	-4.51E-01	-0.000149673	1.57E+00	-1.79E-01	4.16E+00	2.67E+00	-5.55E-01	-1.14E+00
0.018	3.43E+00	0.000158517	-8.56E+00	-0.00152304	5.83E+00	-3.31E+00	-4.64E+00	-7.75E+00	-5.18E-01	-7.38E+00	2.74E+00	2.27E+00	-9.92E-02	-1.31E+00
0.019	3.11E+00	0.000418605	-8.44E+00	-0.00146561	7.83E-02	-9.28E+00	-4.68E+00	-1.62E+00	-3.34E+00	-0.000111258	1.09E+00	1.65E+00	5.50E-01	-1.59E+00
0.02	2.10E+00	0.000704014	-8.50E-01	-0.00129379	-3.91E+00	-0.000139218	-4.53E+00	1.36E+00	-5.28E+00	-0.000118346	-7.35E-01	1.01E+00	7.89E-01	-1.91E+00
0.021	7.72E-02	0.000813625	-8.35E+00	-0.00104875	-7.97E+00	-0.00017344	-4.15E+00	6.38E-01	-5.48E+00	-0.00010077	-2.92E+00	4.17E-02	3.74E-01	-2.22E+00
0.022	-3.51E-01	0.000703899	-7.90E+00	-0.000762136	-0.000111601	-0.000188561	-3.67E+00	-2.07E-01	-3.94E+00	-7.84E+00	-5.19E+00	-3.71E-01	-4.78E-01	-2.44E+00
0.023	-1.90E+00	0.000530313	-7.57431	-0.00048335	-0.000128564	-0.00017843	-3.38E+00	4.89E+00	-1.98E-02	-6.94E+00	-7.33E-01	-1.42E+00	-1.18E+00	-2.74E+00
0.024	-4.47E+00	0.000398339	-7.69591	-0.000232277	-0.000120239	-0.000152432	-3.39E+00	0.000147334	-1.63E+00	-6.99E+00	-9.31E+00	-2.40E+00	-1.62E+00	-3.11E+00
0.025	-6.84E+00	0.000321676	-8.13E-02	-0.815045	-9.29E+00	-0.000128482	-3.67E+00	0.000201932	-4.00E+00	-6.44E-01	-0.000111252	-2.87E+00	-2.01E+00	-3.33E+00
0.026	-7.90E+00	0.000278378	-8.31E-02	0.000170721	-6.22E+00	-0.000106833	-4.08E+00	0.000140819	-7.94E+00	-4.68E+00	-0.000127014	-2.87E+00	-2.28E+00	-3.30E+00
0.027	-8.14E+00	0.00023068	-7.93E+00	0.00027652	-4.56E+00	-8.00E+00	-4.36E+00	-1.25E+00	-0.000107051	-2.29E+00	-0.000140515	-2.86E+00	-2.31E+00	-3.18E+00
0.028	-8.32E+00	0.000173614	-7.29E+00	0.000305075	-5.73E-01	-4.78E+00	-4.33E+00	-0.000146308	-0.000108904	-4.07E-02	-0.000151781	-3.09E+00	-2.22E+00	-3.18E+00
0.029	-8.83E+00	0.000121513	-6.96E+00	0.000281781	-9.13E+00	-1.48E+00	-3.79E+00	-0.000157705	-9.18E+00	9.69E-02	-0.00015863	-3.40E+00	-2.17E+00	-3.27E+00
0.03	-9.95E+00	0.75756	-6.89E+00	0.000238153	-0.00011579	1.77E+00	-2.95E+00	-6.99E+00	-6.87E+00	-7.33E-01	-0.00015861	-3.66E+00	-2.13E+00	-3.28E+00
0.031	-0.000113683	2.26383	-6.76E+00	0.000187291	-0.000106929	4.64E+00	-2.00E+00	2.31E+00	-4.77E+00	-2.14E+00	-0.000151859	-3.78E+00	-2.06E+00	-3.23E-01
0.032	-0.000117413	-3.06193	-6.58E+00	0.000128841	-7.83E-01	6.23E-01	-8.58E-01	7.21E+00	-3.18E+00	-2.92E+00	-0.000140545	-3.55E+00	-1.91E+00	-3.24E+00
0.033	-0.000102099	-6.84818	-6.52E+00	7.35E+00	-5.32E+00	5.80E-01	4.58E-01	8.41E+00	-2.10E+00	-2.48E+00	-0.000125068	-2.73E+00	-1.65E+00	-3.26E+00
0.034	-7.71E+00	-9.32587	-6.70E-01	4.13E+00	-4.11E+00	3.77E+00	1.62E+00	5.94E+00	-1.40E+00	-1.69E+00	-0.000104848	-1.51E+00	-1.41E+00	-3.20E+00
0.035	-6.19E+00	-0.000115492	-7.11E+00	4.06E+00	-3.78E-01	1.49E+00	2.11E-01	-3.06E+00	-9.62E-01	-1.91E+00	-8.21E-01	-3.61E-01	-1.45E+00	-2.96E-01
0.036	-6.48E+00	-0.000136441	-7.72E+00	5.69E+00	-3.36E+00	1.15E-01	1.61E+00	-0.000180746	-7.82E-01	-3.19E+00	-6.10E+00	4.73E-01	-1.66E+00	-2.56E+00
0.037	-7.10E+00	-0.000151598	-8.43E+00	7.34624	-2.39E+00	-4.07E-01	3.25E-01	-0.000296332	-8.46E-01	-4.22E+00	-4.41E+00	1.13E+00	-1.74E-01	-2.17E+00
0.038	-6.25E+00	-0.000161673	-9.01E+00	9.17207	-9.02E-02	-1.08E+00	-1.10E+00	-0.000283535	-1.01E+00	-4.43E+00	-3.13E+00	1.68E+00	-1.40E+00	-1.87E+00
0.039	-4.28E+00	-0.000167464	-9.43E-01	0.000124364	9.95E-01	-2.30E-01	-2.19E-01	-0.000178598	-1.07E+00	-4.51E+00	-2.14E+00	1.86E+00	-7.01E-01	-1.65E+00
0.04	-2.75E+00	-0.000169827	-9.78E+00	0.000169803	2.74E-01	-3.67E+00	-2.84E+00	-8.31E+00	-9.44E-02	-5.12E+00	-1.30E+00	1.53E+00	1.07E-02	-1.61E+00
0.041	-2.00E+00	-0.000171868	-9.91E+00	0.000211716	3.70E+00	-4.20E-01	-3.20E+00	-3.57E+00	-7.19E-01	-6.27E+00	-5.56E-01	1.01E+00	3.59E-01	-1.81E+00
0.042	-1.27E+00	-0.000179038	-9.81E+00	0.000235538	4.06E+00	-2.63E+00	-3.26E+00	-1.63E+00	-4.55E-02	-7.39E+00	1.01E-01	4.68E-01	3.65E-01	-2.14E+00
0.043	-5.07E-01	-0.000189216	-9.74E+00	0.000234676	3.81E+00	6.29E-01	-3.14E+00	-4.32E-01	-1.57E-01	-7.68E+00	6.13E-01	-3.21E-01	3.65E-01	-2.43E+00
0.044	-1.01E-02	-0.000197329	-9.67E+00	0.000206581	2.04E+00	3.18E+00	-2.96E+00	7.40E-01	1.51E-01	-6.60E+00	9.47E-01	-1.36E+00	4.03E-01	-2.61E+00
0.045	1.44E-01	-0.000201605	-9.59E+00	0.000158552	-2.03E+00	2.95E+00	-2.59E+00	1.80E+00	4.03E-01	-4.29E-01	1.16E-02	-2.32E+00	1.75E-01	-2.71E+00
0.046	4.29E-01	-0.000200902	-9.57E+00	0.000107826	-7.92E+00	-3.94E-01	-2.06E+00	2.53E+00	6.04E-01	-2.01E+00	1.34E+00	-2.88E+00	-4.32E-01	-2.80E+00
0.047	6.02E-01	-0.000195219	-9.65E+00	6.25E+00	-0.000143863	-5.49E-01	-1.63E+00	3.01E+00	8.41E-01	-6.38E-01	1.59E+00	-3.14E+00	-1.26E+00	-2.89E+00
0.048	5.34E-01	-0.000195588	-9.87E+00	2.72E+00	-0.000201601	-0.000101666	-1.29E+00	3.37E+00	1.04E+00	3.01E-01	1.87E+00	-3.27E+00	-2.06E+00	-2.94E+00
0.049	2.29E-01	-0.000208517	-0.000100371	8.89E-01	-0.000242461	-0.000125779	-8.26E-01	3.54E+00	1.16E+00	1.30E+00	2.15E+00	-3.44E+00	-2.50E+00	-2.86E+00
0.05	-1.02E-01	-0.000212596	-0.000100009	6.28E-01	-0.000261484	-0.000120719	-6.68E-02	3.48E+00	1.28E+00	1.77E+00	2.41E+00	-3.84E+00	-2.44E+00	-2.70E-01
0.051	-3.40E-02	-0.000181608	-9.75E+00	1.08E+00	-0.00025861	-9.37E-01	9.78E-01	3.37E-01	1.39E+00	8.50E-01	2.60E+00	-4.36E-01	-2.05E+00	-2.63E-01
0.052	-6.53E-01	-0.000133187	-9.51E+00	1.61E+00	-0.000235908	-6.18E+00	1.83E+00	3.36E+00	1.48E+00	-1.50E+00	2.84E+00	-4.68E+00	-1.63E-01	-2.76E+00
0.053	-1.16E+00	-0.000106699	-9.47E+00	2.19E+00	-0.000196708	-4.35E+00	2.06E+00	3.36E+00	1.50E+00	-4.13E+00	3.11E+00	-4.80E+00	-1.40E+00	-3.02E+00
0.054	-1.70E+00	-0.000115172	-9.61E+00	2.91E+00	-0.000148179	-3.99E+00	1.68E-01	3.44E+00	1.37E+00	-4.89E-01	3.28E+00	-4.80E+00	-1.35E-01	-3.26E+00
0.055	-2.02E+00	-0.000138108	-9.84E+00	3.50E+00	-0.000100136	-3.93E+00	1.01E+00	3.61E+00	1.12E-01	-2.77E+00	3.34E+00	-4.49E+00	-1.34e-05	-3.37E+00
0.056	-2.25E+00	-0.000141236	-0.000100257	3.46E+00	-5.88E+00	-3.39E+00	3.00E-01	3.70E+00	8.23E-01	1.11E+00	3.39E+00	-3.83E+00	-1.19E+00	-3.34E+00
0.057	-2.68E-01	-0.000120053	-0.000101919	2.63695	-2.53E+00	-2.49E+00	-4.00E-01	3.26E+00	5.85E-01	4.77E+00	3.46E+00	-3.02E+00	-8.67E-01	-3.23E+00
0.058	-3.16E+00	-0.000103571	-0.000104479	1.32436	1.25E-01	-1.65E+00	-1.03E+00	2.13E+00	4.75E-01	7.40E+00	3.45E+00	-2.19E+00	-5.70E-01	-3.18E+00
0.059	-3.22E+00	-0.000114462	-0.00010765	-0.292547	2.20E+00	-1.10E+00	-1.51E+00	1.48E+00	4.43E-01	9.70E+00	3.30E+00	-1.32E+00	-4.06E-01	-3.26E+00
0.06	-2.74E+00	-0.000140917	-0.000110943	-1.95677	3.68E+00	-8.76E-01	-1.79E+00	2.37E+00	4.11E-01	0.000120615	3.04E+00	-3.44E-01	-3.21E-02	-3.42E+00
0.061	-1.84E+00	-0.000154743	-0.000113508	-3.06463	4.45E+00	-1.09E+00	-2.01E+00	4.23E+00	3.87E-03	0.000138993	2.88E+00	8.47E-01	-2.78E-01	-3.52E+00
0.062	-5.41E-01	-0.000146014	-0.000114395	-2.75345	4.48E-01	-1.60E+00	-2.40E-01	5.78E+00	3.85E-01	0.000151679	2.94E+00	2.12E+00	-2.86E-01	-3.51E+00
0.063	8.60E-01	-0.000131701	-0.000113886	-0.330359	3.96E+00	-1.82E+00	-2.92E-01	6.70E-01	3.85E-01	0.000167988	3.26E+00	2.92E+00	-3.07E-01	-3.46E-01
0.064	1.80E+00	-0.000130473	-0.000112369	0.39541	3.33E-01	-1.40E+00	-3.30E+00	7.32E+00	3.76E-01	0.000186948	3.75E-01	2.65E+00	-2.26E-01	-3.37E+00
0.065	2.02E+00	-0.000136881	-0.00010954	8.42E-01	2.97E+00	-5.64E-01	-3.53E+00	8.06E+00	3.70E-01	0.000194333	4.26E+00	1.39E+00	7.84E-02	-3.33E+00
0.066	1.57E+00	-0.000119475	-0.000106333	0.000116211	2.93E+00	3.30E-02	-3.70E+00	8.99E+00	3.63E-01	0.00018169	4.60E+00	1.55E-02	4.96E-01	-3.45E-01
0.067	5.58E-01	-6.23977	-0.000103829	0.000145141	2.89E+00	1.11E+00	-3.85E+00	9.41E+00	3.18E-01	0.000152726	4.73E-01	-6.26E-01	7.59E-01	-3.71E+00
0.068	-7.65E-01	-3.10503	-0.000102398	0.000207372	2.70E+00	1.55E+00	-4.10E+00	8.39E+00	1.66E-01	0.000115349	4.71E+00	-5.39E-01	9.07E-01	-4.01E+00
0.069	-2.17E+00	-0.94188	-0.000101769	0.000340476	3.14E+00	1.75E+00	-4.40E+00	6.13E-01	-1.39E-01	7.67E+00	4.58E+00	-2.96E-01	1.28E+00	-4.22E+00
0.07	-3.73E-01	-0.000175487	-0.000101131	0.000543051	5.04E+00	2.16E+00	-4.59E+00	3.98E+00	-6.22E-01	4.36E+00	4.41E+00	-1.38E-01	1.82E+00	-4.20E+00
0.071	-5.59E+00	-0.00017269	-0.00010169	0.000798917	6.93E+00	2.42E+00	-4.61E+00	2.97E-01	-1.21E+00	2.03E+00	4.26E-01	1.19E-01	1.96E+00	-4.08E+00
0.072	-7.01E-02	-0.000106597	-0.000104181	0.00108807	5.66E+00	2.04E+00	-4.62E+00	2.55E+00	-1.72E+00	4.89E-01	4.14E+00	5.13E-01	1.48E+00	-3.98E+00
0.073	-6.37E+00	-0.31925	-0.00010623	0.0013024	1.22E+00	4.01E+00	-4.69E+00	2.28E+00	-2.06E+00	-6.60E-01	3.95E-01	9.49E-01	7.22E-01	-3.79E+00
0.074	-4.02E+00	1.81E+00	-0.000107132	0.00129051	-2.84E+00	0.000114188	-4.82E+00	3.56E-01	-2.35E+00	-2.36E+00	3.76E+00	1.39E+00	6.74E-02	-3.29E+00
0.075	-1.92E+00	0.11237	-0.000109368	0.0010303	-4.22E+00	0.000167383	-5.03E+00	5.75E+00	-2.65E+00	-5.86E+00	3.70E+00	1.51E+00	-3.08E-01	-2.49E+00
0.076	-8.89E-01	-3.02514	-0.000112617	0.000699996	-3.11E+00	9.85E+00	-5.08E+00	5.62E-01	-2.81E-01	-0.00010409	3.72E+00	1.19E+00	-3.42E-01	-1.80E+00
0.077	5.84E-02	-6.71E+00	-0.00011381	0.000472675	-1.02E+00	-6.48E+00	-5.00E+00	5.83E-02	-2.82E+00	-0.00013267	3.63E+00	8.99E-02	-1.55E-01	-1.71E+00
0.078	3.09E+00	-0.000132299	-0.000112682	0.000301794	7.05E-01	-0.000218104	-4.81E+00	-8.90E+00	-2.83E+00	-0.00012938	3.26E+00	8.36E-01	5.77E-02	-2.12E+00
0.079	8.60E+00	-0.000256144	-0.000110937	5.58E+00	1.55E+00	-0.000297716	-4.58E+00	-0.000166579	-2.82E+00	-0.000103753	2.79E-02	7.95E-01	2.19E-01	-2.34E-01
0.08	0.000135731	-0.000421909	-0.000111702	-0.000305309	1.37E+00	-0.000307465	-4.48E+00	-0.000165049	-2.54E+00	-7.10E+00	2.40E+00	6.07E-02	3.01E-01	-2.15E+00
0.081	0.000144895	-0.000606403	-0.000114983	-0.000742465	3.71E-01	-0.000270437	-4.48E+00	-8.99E+00	-1.82E+00	-4.04E+00	2.08E+00	2.75E-01	1.94E-01	-1.91E+00
0.082	0.000115676	-0.00077496	-0.000117751	-0.00120711	-1.20E+00	-0.00020458	-4.53E+00	8.74E-01	-8.86E-01	-1.83E+00	1.81E+00	-1.82E-01	-6.69E-02	-1.79E+00
0.083	8.49E-01	-0.000825959	-0.000119327	-0.0016359	-3.00E+00	-0.00012923	-4.54E+00	8.41E+00	-2.80E-01	-9.89E-01	1.60E+00	-7.76E-01	-1.88E-01	-1.65E-01
0.084	7.42E+00	-0.000668546	-0.000118292	-0.00197662	-4.79E-01	-6.39E+00	-4.45E+00	0.000117184	-3.77E-01	-1.35E+00	1.42E+00	-1.42E+00	1.48E-02	-1.53E+00
0.085	5.75E+00	-0.000362826	-0.000110572	-0.00221193	-6.49E+00	-2.06E+00	-4.34E+00	0.000117745	-1.10E+00	-2.33E+00	1.30E+00	-1.91E-01	8.43E-01	-1.61E+00
0.086	-1.09E-02	-3.43706	-9.58873	-0.00232393	-8.07E+00	2.66E-01	-4.26E-01	0.000111627	-0.19911	-3.41E+00	1.18E+00	-2.02E+00	1.38E+00	-1.81E+00
0.087	-8.87E-01	0.000306296	-7.88993	-0.00228757	-9.32E+00	1.86E+00	-4.08E+00	0.00011285	-2.63E+00	-4.28E+00	9.73E-01	-1.65E+00	1.53E+00	-1.96E+00
0.088	-0.000171893	0.000673006	-0.64157	-0.00209628	-0.000100814	4.48E-01	-3.77E+00	0.000104767	-2.88E+00	-4.80E+00	7.06E-01	-1.15E+00	1.55E+00	-2.21E+00
0.089	-0.000231227	0.000919005	-5.49094	-0.00178025	-0.000104941	8.77E-02	-3.40E+00	5.42E+00	-2.91E+00	-4.84E+00	4.70E-01	-9.55E-01	1.53E+00	-2.76E+00
0.09	-0.000263684	0.000892304	-5.31931	-0.00138674	-0.000105226	0.000127258	-3.06E-01	-4.50E+00	-2.86E+00	-4.38e-05	2.99E-02	-1.08E+00	1.35E+00	-3.42E+00
0.091	-0.000261784	0.000667225	-5.75489	-0.000964118	-9.91E+00	0.000128194	-2.69E+00	-0.0001504	-2.73E+00	-3.82E+00	1.53E-01	-1.25E+00	1.19E+00	-3.71E+00
0.092	-0.000223405	0.000449658	-6.09108	-0.000538323	-8.71E+00	6.52E+00	-2.21E+00	-0.000228767	-2.51E+00	-3.58E+00	-7.88E-02	-1.27E-01	1.40E+00	-3.40E+00
0.093	-0.000171503	0.000359231	-5.71526	-0.000128267	-7.24E+00	-6.10E+00	-1.75E+00	-0.000310816	-2.33E+00	-3.58E+00	-4.92E-01	-1.19E+00	2.01E+00	-2.94E+00
0.094	-0.000144664	0.000398939	-0.49805	0.000218519	-5.72E+00	-0.000214059	-1.47E+00	-0.000399134	-2.29E+00	-3.56E+00	-1.04E+00	-1.18E+00	2.82E+00	-2.86E+00
0.095	-0.000160712	0.000523278	-4.71609	0.000443483	-4.40E+00	-0.00034087	-1.38E+00	-0.000403528	-2.31E+00	-3.51E+00	-1.55E+00	-1.36E+00	3.71E-01	-3.08E+00
0.096	-0.000201362	0.000646524	-5.17491	0.000517089	-3.21E+00	-0.000396114	-1.21E+00	-0.000280916	-2.44E+00	-3.38E+00	-1.91E+00	-1.68E+00	4.64E+00	-3.32E+00
0.097	-0.000234912	0.000656462	-5.99331	0.000464549	-2.02E+00	-0.000368522	-9.30E-01	-0.000111093	-2.75E+00	-2.91E+00	-2.21E+00	-1.94E+00	5.59E+00	-3.42E+00
0.098	-0.000243425	0.00053044	-6.61405	0.000355767	-1.20E+00	-0.000271603	-9.07E-01	1.47E+00	-2.87E+00	-1.89E+00	-2.73E+00	-1.87E+00	6.47E+00	-3.46E+00
0.099	-0.000221755	0.000375597	-6.91816	0.000272914	-1.04E-01	-0.00012272	-1.15E+00	7.38E-01	-2.43E+00	-6.68E-01	-3.59E+00	-1.62E+00	6.90E+00	-3.53E+00
0.1	-0.000174182	0.000267787	-6.79507	0.0002847	-1.21E+00	3.56E+00	-1.40E+00	9.78E+00	-1.82E+00	1.67E-01	-4.47E+00	-1.58E+00	6.65E+00	-3.51E+00
0.101	-0.000120729	0.000167326	-6.19802	0.000386168	-1.30E-01	0.000164426	-1.57E+00	0.000125786	-1.55E+00	4.47E-01	-4.95E+00	-1.85E+00	6.12E+00	-3.42E-01
0.102	-7.74E+00	5.28E+00	-5.75E+00	0.000515972	-1.35E+00	0.000248828	-1.77E+00	0.000163123	-1.63E+00	2.39E-01	-5.11E+00	-2.25E-01	5.46E+00	-3.51E+00
0.103	-4.30E+00	-5.03717	-5.71E-01	0.000635764	-1.52E+00	0.000285837	-2.05E-01	0.000194072	-1.68E+00	-3.56E-01	-5.13E+00	-2.56E+00	4.43E+00	-3.59E+00
0.104	-8.56E-01	-0.000134736	-5.88E+00	0.000741797	-1.92E+00	0.000281143	-2.34E+00	0.00020458	-1.37E+00	-1.20E+00	-5.04E+00	-2.70E+00	3.15E+00	-3.43E+00
0.105	2.91E+00	-0.000194218	-6.39E-01	0.000819019	-2.66E+00	0.000247253	-2.61E+00	0.000152422	-6.28E-01	-2.24E+00	-4.96E+00	-2.79E+00	2.23E+00	-3.06E+00
0.106	6.35E-02	-0.000216082	-7.53E+00	0.000825965	-3.75E+00	0.000199893	-2.85E+00	-1.98E+00	7.21E-02	-3.37E+00	-5.00E-01	-2.88E+00	2.00E+00	-2.50E+00
0.107	8.56E+00	-0.000216961	-9.23E+00	0.000744442	-4.78E+00	0.000148239	-3.01E+00	-0.00024776	2.94E+00	-4.38E+00	-5.32E+00	-2.92E+00	1.89E+00	-1.93E+00
0.108	9.15E+00	-0.000247674	-0.00010938	0.000601616	-5.38E+00	9.76E-01	-2.96E+00	-0.000336365	5.89E+00	-5.08E+00	-5.93E+00	-2.84E+00	1.44E+00	-1.45E+00
0.109	8.70E+00	-0.000341418	-0.000120578	0.000441778	-5.41E+00	5.04E-01	-2.66E+00	-0.000207208	8.92E-01	-5.69E+00	-6.64E+00	-2.71E-01	7.87E-01	-1.07E+00
0.11	7.97E+00	-0.000484123	-0.000123164	0.0002769	-4.94E+00	7.93E-01	-2.21E+00	-8.33E-01	0.00010971	-6.61E+00	-7.19E-01	-2.70E+00	2.17E-01	-8.32E-01
0.111	7.34E-01	-0.000611429	-0.000120995	0.000100324	-4.27E+00	-2.99E+00	-1.74E+00	7.26E+00	0.000108052	-7.78E+00	-7.57E+00	-2.78E+00	-1.52E-01	-7.83E-01
0.112	6.88E+00	-0.000641317	-0.00011861	-7.38E+00	-3.77E+00	-5.89E+00	-1.35E+00	-7.04E-01	7.62E+00	-8.46E+00	-7.77E+00	-2.75E+00	-3.79E-01	-1.03E+00
0.113	6.10E+00	-0.000540338	-0.000115805	-0.000206544	-3.52E+00	-7.31E+00	-1.03E+00	-0.000144827	2.63E+00	-7.67E+00	-7.87E+00	-2.53E+00	-5.01E-01	-1.54E+00
0.114	4.47E+00	-0.000375054	-0.000110802	-0.000266432	-3.42E+00	-7.55E+00	-7.72E-01	-0.000206001	-6.19E-01	-5.28E-02	-8.07E+00	-2.26E+00	-5.51E-01	-2.08E-01
0.115	2.23E+00	-0.000253842	-0.000102432	-0.00024971	-3.43E+00	-7.66E+00	-6.12E-01	-0.000153118	4.68E-01	-2.10E+00	-8.40E+00	-2.06E+00	-7.32E-01	-2.34E+00
0.116	2.37E-01	-0.00021626	-9.04E+00	-0.000176302	-3.50E-01	-8.28E+00	-5.79E-01	-6.25E-01	4.52E+00	7.45E-02	-8.63E+00	-1.90E+00	-1.16E-01	-2.23E+00
0.117	-8.91E-01	-0.000202031	-7.91E+00	-8.18E+00	-3.43E+00	-9.18E+00	-6.14E-01	-3.78E-01	7.70E+00	2.59E+00	-8.61E+00	-1.74E+00	-1.54E-01	-1.91E+00
0.118	-1.53E+00	-0.000146933	-7.76E+00	-2.37E-01	-3.16E+00	-0.000101937	-6.73E-01	2.21E+00	7.25E+00	3.38E+00	-8.35E+00	-1.61E+00	-1.51E+00	-1.60E+00
0.119	-2.51E+00	-6.13E+00	-8.86E+00	4.67E+00	-2.85E-01	-0.000113094	-7.25E-01	3.08E+00	3.37E+00	3.45E+00	-7.86E+00	-1.44E+00	-1.03E+00	-1.44E+00
0.12	-3.68E+00	3.27E-01	-0.000105498	7.11E+00	-2.63E+00	-0.000122686	-8.57E-01	2.98E+00	-1.79E+00	3.02E+00	-7.11E+00	-1.23E+00	-3.99E-01	-1.44E-01
0.121	-4.05E+00	0.000130628	-0.000119307	7.69E+00	-2.44E+00	-0.000124538	-1.12E+00	2.82E+00	-6.71E+00	2.14E+00	-6.11E+00	-1.16E+00	-3.30E-03	-1.48E+00
0.122	-2.78E+00	0.000179535	-0.000125097	7.66E+00	-2.46E+00	-0.000117581	-1.38E-01	1.41E+00	-0.000109419	1.00E-01	-4.93E+00	-1.24E-01	-2.79E-01	-1.37E-01
0.123	-2.90E-01	0.00012909	-0.000122149	8.64E+00	-2.77E+00	-0.00010608	-1.51E+00	-2.34E-01	-0.000131981	-4.17E-02	-3.71E+00	-1.32E+00	-7.95E-01	-1.03E+00
0.124	1.49E+00	1.83E+00	-0.000111989	0.000109614	-3.22E+00	-9.54E+00	-1.54E+00	-5.65E+00	-0.000120546	-8.50E-01	-2.54E+00	-1.29E+00	-7.87E-02	-5.69E-01
0.125	1.34E+00	-7.17E+00	-9.91433	0.000136189	-3.75E+00	-8.96E+00	-1.64E+00	-5.94E+00	-8.87E+00	-1.68E+00	-1.37E+00	-1.21E+00	-3.04E-02	-2.20E-01
0.126	-2.47E-01	-9.94E+00	-0.91107	0.000152537	-4.41E+00	-8.81E+00	-1.89E+00	-4.46E+00	-7.34E-02	-2.59E+00	-9.30E-03	-1.10E+00	1.07E+00	-1.21E-01
0.127	-1.89E+00	-8.94E+00	-9.02933	0.000150712	-4.95E+00	-8.72E-01	-2.16E+00	-2.83E+00	-8.64E+00	-2.91E-01	1.17E+00	-9.75E-01	2.16E+00	-2.20E-01
0.128	-2.68E+00	-8.23428	-9.30E+00	0.000138507	-5.22E+00	-8.53E-01	-2.33E+00	-1.97E-01	-0.000101758	-2.30E-01	2.36E+00	-8.10E-01	3.00E+00	-3.60E-01
0.129	-2.96E+00	-9.08392	-9.70E+00	0.000123557	-5.22E+00	-8.22E+00	-2.40E+00	4.05E-01	-9.99E+00	-1.34E+00	3.46E+00	-0.066742	3.31E+00	-4.69E-01
0.13	-3.07E+00	-0.000106295	-0.000100534	0.000107163	-4.98E+00	-7.92E+00	-2.44E+00	7.39E+00	-8.12E+00	-4.35E-02	4.25E-01	-0.572893	3.06E+00	-4.59E-01
0.131	-2.83E+00	-0.000120413	-0.0001026	8.84135	-4.59E+00	-7.63E+00	-2.51E+00	7.88E+00	-5.44E+00	4.42E-01	4.70E+00	-5.03E-01	2.51E+00	-2.60E-01
0.132	-2.20E+00	-0.000129522	-0.000102588	6.82803	-4.24E+00	-7.34E-01	-2.70E+00	6.73E+00	-3.04E+00	1.29E+00	4.91E+00	-4.92E-01	1.79E+00	2.22E-02
0.133	-1.62E+00	-0.000133744	-0.00010039	5.21238	-4.07E-01	-7.08E+00	-2.98E+00	5.67E+00	-1.53E+00	2.03E+00	5.02E+00	-4.31E-01	9.13E-01	2.19E-01
0.134	-1.18E+00	-0.000135442	-9.79073	4.03653	-4.03E+00	-6.89E-01	-3.18E+00	4.50E-01	-1.11E+00	2.55E+00	5.08E+00	-2.50E-01	2.27E-01	1.65E-01
0.135	-4.84E-02	-0.000136974	-9.69673	2.99442	-4.07E+00	-6.70E+00	-3.29E+00	1.33E-01	-1.34E+00	2.91E+00	5.08E-01	3.66E-02	-2.35E-01	-8.72E-02
0.136	6.48E-01	-0.00013684	-9.70542	1.83128	-4.15E+00	-6.44E+00	-3.34E+00	-4.97E-02	-1.78E+00	3.18E+00	5.02E+00	3.51E-01	-1.17E+00	-2.84E-01
0.137	1.66E+00	-0.000134574	-9.67E+00	6.02E-01	-4.13E+00	-6.18E+00	-3.42E+00	-0.000121635	-2.42E+00	3.29E+00	4.99E+00	6.11E-01	-2.87E+00	-3.36E-01
0.138	1.93E+00	-0.000132941	-9.62E+00	-6.12E-02	-3.95E-01	-5.77E+00	-3.49E+00	-0.000149279	-3.20E+00	3.22E+00	4.99E+00	7.74E-01	-4.57E+00	-4.31E-01
0.139	1.52E+00	-0.000131647	-9.61E-01	-1.67E-01	-3.70E+00	-5.13E+00	-3.49E+00	-0.0001036	-3.83E+00	3.12E+00	4.92E+00	8.24E-01	-5.23E+00	-8.02E-01
0.14	8.76E-01	-0.000129919	-9.62E+00	-2.61E+00	-3.58E+00	-4.55E+00	-3.38E+00	-2.15E+00	-4.28E+00	3.10E-01	4.80E+00	8.18E-01	-4.60E+00	-1.38E+00
0.141	3.04E-01	-0.00012738	-9.63E+00	-3.51E+00	-3.48E+00	-4.24E+00	-3.32E+00	3.68E+00	-4.86E+00	3.15E+00	4.66E+00	8.45E-01	-3.09E+00	-1.92E+00
0.142	3.06E-02	-0.000124048	-9.68E-01	-4.26E+00	-3.06E+00	-4.10E+00	-3.42E+00	5.40E+00	-5.70E+00	3.18E+00	4.50E+00	9.19E-01	-1.12E+00	-2.35E+00
0.143	3.64E-01	-0.00011868	-9.72E+00	-4.84E+00	-2.28E+00	-4.08E+00	-3.51E+00	5.24E-01	-6.27E+00	3.14E+00	4.34E+00	9.75E-01	9.66E-01	-2.76E+00
0.144	1.24E+00	-0.000111591	-9.66E+00	-5.39E+00	-1.62E+00	-4.16E+00	-3.38E+00	5.04E+00	-5.94E+00	3.00E+00	4.21E+00	1.03E+00	2.27E+00	-3.01E+00
0.145	2.03E+00	-0.000103978	-9.50E+00	-6.04E+00	-1.38E+00	-4.34E+00	-3.21E+00	4.78E+00	-4.87E+00	2.77E+00	4.08E+00	1.07E+00	1.73E+00	-2.98E+00
0.146	2.21E+00	-9.72628	-9.35563	-6.72E+00	-1.37E+00	-4.47E+00	-3.27E+00	3.78E+00	-3.61E+00	2.60E+00	3.90E+00	1.05E+00	-4.35E-01	-2.77E+00
0.147	1.85E+00	-9.04E+00	-9.25103	-7.33E+00	-1.39E+00	-4.40E-01	-3.45E+00	1.76E+00	-2.28E+00	2.57E+00	3.70E+00	9.33E-01	-2.76E+00	-2.43E+00
0.148	1.23E+00	-8.17E+00	-9.19E+00	-7.77E+00	-1.50E+00	-4.09E+00	-3.53E+00	-5.68E-02	-7.10E-01	2.62E+00	3.54E+00	7.80E-01	-4.17E+00	-2.06E-01
0.149	5.16E-01	-7.20E+00	-9.20E+00	-8.07E+00	-1.83E-01	-3.43E+00	-3.53E+00	6.26E-01	9.46E-01	2.70E+00	3.41E+00	6.30E-01	-4.76E+00	-1.76E+00
0.15	-6.88E-04	-6.55E+00	-9.23E+00	-8.33E-01	-2.48E+00	-2.50E+00	-3.55E+00	4.20E+00	2.12E+00	2.65E+00	3.22E+00	4.55E-01	-4.94E+00	-1.53E+00
0.151	-3.49E-01	-6.53E+00	-9.29E+00	-8.57E+00	-3.45E+00	-1.71E+00	-3.56E+00	8.04E+00	2.37E+00	2.40E+00	2.99E+00	2.84E-01	-4.56E+00	-1.42E+00
0.152	-7.51E-01	-6.61563	-9.38E+00	-8.81E+00	-4.64E+00	-1.19E+00	-3.48E+00	9.64E+00	1.79E-01	2.19E+00	2.82E+00	2.17E-01	-3.38E+00	-1.35E+00
0.153	-1.09E+00	-6.25253	-9.53E+00	-9.14E+00	-5.85E+00	-6.04E-01	-3.30E+00	9.20E+00	9.66E-01	2.06E+00	2.70E+00	1.84E-02	-1.86E-01	-1.22E+00
0.154	-5.04E-01	-5.79981	-9.79E+00	-9.42E+00	-6.72E+00	-6.67E-02	-3.09E+00	8.08E+00	3.49E-01	1.95E+00	2.51E+00	9.56E-02	-8.79E-01	-1.26E+00
0.155	-2.36E-01	-5.73509	-0.000101883	-9.69E+00	-7.06E+00	-2.86E-02	-3.00E+00	6.94E+00	-1.05E-02	1.91E-01	2.26E+00	6.46E-02	-3.68E-01	-1.48E+00
0.156	-2.24E+00	-6.18E+00	-0.000107213	-0.000101324	-7.15E-02	-1.47E-01	-3.03E+00	6.00E+00	-1.19E-01	1.90E-01	1.97E+00	1.69E-01	1.17E-01	-1.73E+00
0.157	-5.91E-01	-7.05E+00	-0.000112679	-0.000105477	-7.43E+00	-2.86E+00	-3.03E+00	5.44E+00	8.04E-03	1.94E+00	1.70E+00	3.10E-01	5.80E-01	-1.94E+00
0.158	-9.00E+00	-7.66988	-0.000114713	-0.000107131	-7.78E+00	-3.74E+00	-2.94E-01	4.96E-01	2.25E-02	1.92E+00	1.47E-01	3.50E-01	6.86E-01	-2.20E+00
0.159	-0.000100405	-7.45876	-0.000111861	-0.000108232	-7.54E+00	-4.03E+00	-2.80E+00	4.06E+00	4.73E-01	1.83E+00	1.31E+00	3.09E-01	2.27E-01	-2.53E+00
0.16	-9.02E+00	-6.32196	-0.000105036	-0.000109096	-6.58E+00	-4.17E+00	-2.71E+00	1.57E+00	7.32E-01	1.78E+00	1.23E+00	2.44E-01	-1.63E-01	-2.77E+00
0.161	-6.68E+00	-4.64382	-9.72E-01	-0.000106687	-5.53E+00	-4.57E+00	-2.62E+00	-5.00E+00	8.27E-01	1.75E+00	1.14E+00	1.62E-01	1.02E-01	-2.79E+00
0.162	-3.98E+00	-2.72845	-9.08E+00	-0.00010159	-4.90E+00	-5.17E+00	-2.56E+00	-0.000156427	5.64E-01	1.62E+00	9.69E-01	8.74E-02	8.33E-01	-2.58E+00
0.163	-1.22E+00	-0.12426	-8.69E+00	-0.97406	-4.61E+00	-5.64E+00	-2.58E+00	-0.00024302	1.05E-01	1.48E+00	7.61E-01	5.42E-02	1.55E-01	-2.27E-01
0.164	2.21E+00	-2.36E+00	-8.57246	-9.60031	-4.31E+00	-5.67E+00	-2.62E+00	-0.000242187	-5.79E-02	1.42E+00	5.89E-01	3.74E-02	1.96E+00	-2.11E+00
0.165	5.53E+00	-8.78E+00	-8.69E+00	-9.67E+00	-3.93E+00	-5.21E+00	-2.56E+00	-0.000163095	2.98E-01	1.40E+00	4.87E-01	-2.41E-03	2.35E+00	-2.13E+00
0.166	6.45E-01	-0.000197526	-8.90E+00	-9.88269	-3.71E+00	-4.56E+00	-2.43E-01	-7.96E+00	7.53E-01	1.43E+00	4.27E-01	-2.77E-02	3.37E-01	-2.06E+00
0.167	4.24E+00	-0.000311475	-8.84E+00	-9.89678	-3.73E+00	-4.09E+00	-2.38E+00	-4.09E+00	8.86E-01	1.53E+00	3.67E-01	-2.28E-03	5.20E+00	-1.69E+00
0.168	1.29E+00	-0.000403986	-8.35E+00	-9.22396	-3.95E+00	-4.00E+00	-2.42E+00	-3.71E+00	7.27E-01	1.61E+00	2.80E-03	-5.14E-02	7.27E+00	-1.14E+00
0.169	5.47E-01	-0.000452239	-7.61E+00	-0.78688	-4.27E+00	-4.13E+00	-2.44E+00	-3.89E+00	5.19E-01	1.57E+00	1.92E-01	-1.14E-01	8.77E+00	-6.20E-01
0.17	1.43E+00	-0.000386052	-6.99E-01	-6.38779	-4.36E+00	-4.24E-01	-2.39E+00	-3.35E+00	3.88E-01	1.42E+00	7.38E-02	-1.87E-01	9.11E+00	-2.11E-01
0.171	1.05E+00	-0.000173581	-6.63E+00	-4.96917	-3.95E+00	-4.18E+00	-2.32E+00	-2.15E+00	3.53E-01	1.22E+00	-8.43E-02	-2.98E-02	8.27E+00	-7.99E-02
0.172	-2.20E+00	5.62E+00	-6.24E+00	-3.07626	-3.23E+00	-4.08E+00	-2.22E+00	-4.73E-01	3.97E-01	1.00E+00	-2.00E-01	-4.01E-01	6.76E+00	-4.20E-01
0.173	-8.17E-01	0.000138474	-5.57E+00	0.252433	-2.65E+00	-4.13E-01	-2.03E+00	1.85E+00	4.93E-01	8.77E-01	-2.27E-01	-4.57E-01	5.07E+00	-1.24E+00
0.174	-0.000149701	0.000103163	-4.97E+00	6.72789	-2.30E+00	-4.23E+00	-1.80E+00	5.41E+00	7.17E-01	8.09E-01	-2.29E-01	-5.06E-01	3.35E+00	-2.37E+00
0.175	-0.00019459	0.000129861	-4.82637	0.000177336	-1.92E+00	-4.28E+00	-1.67E+00	0.000113912	1.29E+00	7.53E-01	-3.01E-01	-5.52E-02	1.87E+00	-3.55E+00
0.176	-0.000206839	0.000278417	-5.00168	0.000303979	-1.52E-01	-4.19E+00	-1.70E-01	0.000209504	2.34E+00	7.97E-01	-4.18E-01	-5.87E-01	1.22E+00	-4.50E+00
0.177	-0.000202779	0.000388881	-5.32E+00	0.000375276	-1.27E+00	-3.86E-01	-1.75E+00	0.000318164	3.61E-01	1.07E+00	-4.66E-01	-6.05E-01	1.57E+00	-4.92E+00
0.178	-0.00018537	0.000333967	-5.83E+00	0.000341625	-1.14E+00	-3.37E+00	-1.72E+00	0.000385591	4.64E+00	1.35E+00	-4.73E-01	-6.39E-01	2.46E+00	-4.77E+00
0.179	-0.000155836	0.000245791	-6.50E+00	0.000204353	-1.24E+00	-2.93E+00	-1.74E+00	0.000395982	5.19E-01	1.17E+00	-5.44E-02	-6.48E-01	3.70E+00	-4.43E+00
0.18	-0.000137164	0.000253665	-7.05E+00	0.0037549	-1.38E+00	-2.63E+00	-1.85E+00	0.000379801	5.39E+00	4.93E-01	-6.69E-01	-5.67E-01	5.24E+00	-4.34E+00
0.181	-0.000130423	0.000293131	-7.42E+00	-0.000210135	-1.38E+00	-2.38E+00	-1.95E+00	0.000360586	5.55E-01	-3.21E-02	-8.26E-01	-5.03E-01	6.38E+00	-4.57E+00
0.182	-0.000112248	0.00029955	-7.97E+00	-0.000388014	-1.46E+00	-2.12E-01	-2.10E+00	0.000341701	5.81E+00	1.02E-01	-9.91E-01	-5.00E-01	6.64E+00	-4.68E+00
0.183	-7.84E+00	0.000250871	-8.74E+00	-0.000510395	-1.78E+00	-2.00E+00	-2.21E+00	0.000309272	6.10E+00	6.24E-01	-1.11E+00	-4.73E-01	6.28E+00	-4.47E-01
0.184	-3.69E+00	0.000154838	-9.26E+00	-0.000556153	-2.24E+00	-2.07E+00	-2.14E+00	0.000225993	6.16E+00	1.12E+00	-1.18E+00	-4.72E-01	5.57E+00	-4.29E+00
0.185	-3.01E-01	6.14233	-9.34E+00	-0.000522173	-2.64E+00	-2.19E+00	-1.93E+00	5.66E+00	5.52E+00	1.48E+00	-1.26E+00	-5.40E-01	4.54E+00	-4.47E+00
0.186	7.60E-01	2.33929	-9.14002	-0.000405952	-2.95E+00	-2.20E+00	-1.71E+00	-0.00020147	4.02E+00	1.65E+00	-1.35E+00	-6.30E-03	3.28E-01	-4.67E+00
0.187	1.97E-01	4.52424	-8.94506	-0.000214076	-3.10E-02	-2.11E+00	-1.56E+00	-0.00056459	1.88E+00	1.67E+00	-1.36E+00	-7.04E-02	2.20E+00	-4.39E+00
0.188	-6.89E-02	7.73559	-9.02233	1.26518	-3.15E+00	-2.02E-01	-1.50E+00	-0.000949318	-1.01E+00	1.47E+00	-1.29E+00	-7.02E-01	1.65E+00	-3.64E+00
0.189	2.81E-01	9.87671	-9.45451	0.000198827	-3.26E+00	-2.03E+00	-1.41E+00	-0.00106811	-4.87E+00	9.08E-01	-1.17E+00	-6.32E-01	1.93E+00	-2.80E+00
0.19	4.86E-01	0.0001046	-0.000100584	0.000277269	-3.38E-01	-2.00E+00	-1.30E+00	-0.000790614	-9.13E+00	7.80E-02	-1.03E+00	-5.51E-01	3.06E-01	-2.31E+00
0.191	5.70E-01	7.76842	-0.000106032	0.000222835	-3.51E+00	-1.86E+00	-1.27E+00	-0.000376676	-0.000125036	-7.17E-01	-9.79E-01	-5.56E-02	4.39E+00	-2.15E+00
0.192	6.74E-01	2.29441	-0.000109727	6.68E+00	-3.59E+00	-1.68E+00	-1.40E+00	-0.000148317	-0.000139929	-1.31E+00	-1.02E+00	-6.64E-01	5.29E+00	-2.01E+00
0.193	4.76E-01	-3.29E+00	-0.000111047	-0.000128039	-3.58E+00	-1.56E+00	-1.61E+00	-0.000151595	-0.000137329	-1.83E+00	-1.09E+00	-7.29E-01	5.78E+00	-1.68E+00
0.194	-5.82E-02	-7.49E+00	-0.000108683	-0.000310011	-3.57E+00	-1.49E+00	-1.73E+00	-0.000207538	-0.000127461	-2.35E+00	-1.14E+00	-6.46E-01	6.17E+00	-1.20E+00
0.195	-3.70E-01	-9.38264	-0.000102086	-0.000441038	-3.68E-01	-1.45E+00	-1.67E+00	-0.000181764	-0.000117798	-2.65E+00	-1.14E-01	-5.03E-01	6.47E+00	-7.26E-01
0.196	-1.18E-01	-9.73398	-9.49E+00	-0.000484705	-3.78E+00	-1.48E-01	-1.50E-02	-9.91E+00	-0.00010943	-2.41E+00	-1.14E+00	-4.24E-01	6.52E+00	-3.05E-01
0.197	2.95E-01	-0.000118189	-9.27E+00	-0.000418797	-3.78E+00	-1.62E+00	-1.36E+00	-4.05E+00	-0.000101965	-1.81E+00	-1.14E+00	-4.09E-01	6.32E+00	9.93E-02
0.198	3.66E-01	-0.000157004	-9.79E+00	-0.00026432	-3.71E+00	-1.80E+00	-1.34E+00	-2.41E+00	-9.45E+00	-1.61E+00	-1.13E+00	-4.42E-01	6.06E+00	4.99E-01
0.199	8.69E-02	-0.000179517	-0.000108157	-7.18737	-3.76E+00	-1.93E+00	-1.42E+00	-9.22E-01	-8.40E+00	-2.34E+00	-1.05E-01	-5.09E-01	5.96E+00	7.97E-01
0.2	-2.64E-01	-0.000175885	-0.000117734	0.000114064	-3.98E+00	-1.90E+00	-1.52E+00	3.32E+00	-6.97E+00	-3.49E+00	-8.82E-01	-5.78E-01	6.00E-01	9.83E-01
0.201	-4.28E-01	-0.000171367	-0.00012227	0.000273055	-4.03E+00	-1.75E+00	-1.61E+00	9.10E+00	-5.28E+00	-4.06E+00	-7.81E-01	-6.28E-01	5.94E+00	1.16E+00
0.202	-3.38E-02	-0.000181324	-0.000122591	0.000398528	-3.90E+00	-1.65E+00	-1.65E+00	0.000134358	-3.28E+00	-3.62E+00	-8.35E-01	-6.00E-01	5.66E+00	1.42E+00
0.203	1.95E-02	-0.000191751	-0.000119903	0.000475202	-3.89E+00	-1.67E+00	-1.71E+00	0.000150112	-0.943402	-2.54E+00	-9.68E-01	-3.61E-01	5.18E+00	1.70E+00
0.204	6.46E-01	-0.00018853	-0.000114347	0.000467008	-3.90E+00	-1.76E+00	-1.80E+00	0.000146437	0.863893	-1.67E+00	-1.04E+00	-7.45E-02	4.44E+00	1.94E-01
0.205	1.17E+00	-0.000176399	-0.000108934	0.000361371	-3.84E+00	-1.85E+00	-1.82E-01	0.000135662	0.919055	-1.54E+00	-9.55E-01	2.31E-02	3.26E-01	2.23E+00
0.206	1.44E+00	-0.000167476	-0.000106589	0.000204028	-3.75E+00	-1.89E+00	-1.78E-01	0.000124488	-8.98E-02	-1.92E+00	-7.76E-01	1.30E-01	1.59E+00	2.69E+00
0.207	1.62E+00	-0.000178163	-0.000107038	8.90505	-3.68E+00	-1.85E+00	-1.80E+00	0.000109601	-3.25E+00	-2.25E-01	-6.60E-01	5.66E-01	-4.32E-02	3.24E+00
0.208	1.75E+00	-0.000199181	-0.000106421	0.000104396	-3.72E+00	-1.93E+00	-1.84E+00	7.03E+00	-4.55E+00	-2.38E+00	-7.05E-01	2.18E+00	-2.41E+00	3.74E-01
0.209	1.78E+00	-0.000212848	-0.000102156	0.000223119	-3.80E+00	-2.12E+00	-1.88E+00	-4.02E-01	-4.23E+00	-2.58E-01	-8.54E-01	5.56E+00	-3.98E+00	4.13E+00
0.21	1.49E+00	-0.000224101	-9.76E+00	0.000333128	-3.81E+00	-2.14E+00	-1.93E+00	-7.57E-01	-2.63E+00	-2.78E-01	-9.44E-01	9.00E+00	-4.90E+00	4.23E+00
0.211	7.09E-01	-0.000226263	-9.74E+00	0.000339378	-3.80E+00	-2.02E+00	-1.92E-01	-9.53E-01	-4.15E-01	-2.47E+00	-9.20E-01	0.000105915	-5.14E+00	3.81E+00
0.212	-3.13E-01	-0.000200331	-0.000101536	0.000193949	-3.83E+00	-2.01E+00	-1.95E-01	-5.97E+00	2.06E+00	-1.67E+00	-8.46E-01	0.00010587	-4.71E+00	2.87E+00
0.213	-1.01E+00	-0.000151638	-0.000105288	-7.25278	-3.91E+00	-2.20E-01	-2.06E+00	3.53E-01	4.66E-01	-1.05E+00	-8.48E-01	0.000100572	-3.54E+00	1.87E+00
0.214	-1.10E-01	-0.000113329	-0.000105799	-0.000385379	-3.90E-01	-2.42E+00	-2.19E+00	6.04E+00	6.36008	-1.09E-01	-8.65E-01	9.57E+00	-1.87E+00	1.28E+00
0.215	-8.97E-01	-9.11546	-0.000104327	-0.00067922	-3.79E-01	-2.49E+00	-2.32E+00	8.00E+00	5.98E+00	-1.60E+00	-8.21E-02	9.00E+00	-4.74E-01	1.22E+00
0.216	-8.19E-01	-4.51774	-0.000103207	-0.000896453	-3.69E+00	-2.42E-01	-2.42E+00	5.61E+00	3.39E+00	-2.16E-01	-7.60E-01	8.33E+00	8.77E-02	1.45E+00
0.217	-1.15E-01	0.609062	-0.000101555	-0.000998125	-3.64E+00	-2.26E+00	-2.45E+00	1.24E+00	-3.40E-01	-2.48E+00	-6.93E-01	7.67E-01	7.02E-03	1.61E+00
0.218	-1.93E+00	-0.627831	-9.65E+00	-0.000987477	-3.57E+00	-2.13E+00	-2.40E+00	-2.01E+00	-3.62E+00	-2.34E+00	-6.08E-01	7.02E+00	-3.52E-01	1.62E+00
0.219	-2.84E+00	-5.33482	-8.87E+00	-0.000893856	-3.43E+00	-2.04E+00	-2.26E+00	-2.94E+00	-5.53E+00	-1.73E+00	-5.47E-01	6.34E+00	-1.01E+00	1.66E+00
0.22	-3.41E-01	-5.94E+00	-8.26E+00	-0.00074859	-3.30E+00	-1.95E+00	-2.14E-01	-3.14E+00	-6.20E-01	-8.76E-01	-5.38E-01	5.61E+00	-2.25E+00	1.77E+00
0.221	-3.44E-01	-3.12E+00	-8.45E+00	-0.000582378	-3.30E+00	-1.92E+00	-2.22E+00	-3.77E+00	-6.12E+00	-1.48E-01	-5.48E-01	4.83E+00	-4.12E-01	1.87E+00
0.222	-3.24E+00	-0.500381	-9.63E+00	-0.000421533	-3.44E+00	-2.14E+00	-2.44E+00	-2.19E+00	-5.39E+00	2.39E-01	-5.93E-01	4.02E-01	-5.96E+00	2.00E+00
0.223	-3.14E+00	1.43549	-0.000111651	-0.000282224	-3.59E+00	-2.56E-01	-2.59E+00	3.30E+00	-4.10E+00	3.72E-01	-6.43E-01	3.30E+00	-6.75E+00	2.26E-01
0.224	-3.01E+00	0.170679	-0.000121757	-0.000166503	-3.61E+00	-2.91E+00	-2.60E+00	9.32E+00	-2.79E+00	4.44E-01	-5.91E-01	2.75E+00	-6.21E+00	2.63E+00
0.225	-2.62E+00	-0.67889	-0.000124838	-6.88099	-3.54E+00	-2.97E+00	-2.53E+00	0.000121665	-1.98E+00	4.89E-01	-4.65E-01	2.27E+00	-5.10E+00	2.94E+00
0.226	-2.22E+00	-0.000133476	-0.000123278	1.93E+00	-3.47E+00	-2.90E+00	-2.52E-01	0.000122732	-1.57E+00	5.21E-01	-4.13E-01	1.71E-02	-4.39E+00	3.13E+00
0.227	-2.22E+00	-0.000119916	-0.000116373	9.86873	-3.47E+00	-2.93E+00	-2.53E+00	0.000118112	-1.28E+00	6.19E-01	-4.71E-01	1.12E+00	-4.42E-01	3.35E+00
0.228	-2.52E+00	-6.10E+00	-0.000104131	0.000161813	-3.56E+00	-3.02E+00	-2.39E+00	0.00011724	-1.06E+00	7.75E-01	-5.77E-01	5.60E-01	-4.86E+00	3.76E+00
0.229	-2.80E-01	-3.63E+00	-9.12E+00	0.000201116	-3.63E+00	-3.04E+00	-2.22E+00	0.00011403	-8.99E-01	8.59E-01	-6.84E-01	5.61E-03	-5.38E+00	4.32E-01
0.23	-3.07E+00	-4.87E+00	-8.19471	0.000216636	-3.73E+00	-3.01E+00	-2.22E+00	9.88E-01	-5.03E-01	8.31E-01	-6.92E-01	-4.19E-01	-5.85E+00	4.75E+00
0.231	-3.65E+00	-5.03E+00	-0.76574	0.000216689	-3.87E+00	-3.06E+00	-2.31E+00	7.18E+00	1.62E-01	8.16E-01	-5.36E-01	-9.39E-02	-6.31E+00	4.89E+00
0.232	-4.26E+00	-3.08E+00	-7.43E-01	0.000214156	-3.90E+00	-3.22E+00	-2.43E+00	3.63E-01	6.78E-01	8.34E-01	-3.91E-01	-1.49E+00	-6.90E+00	5.03E+00
0.233	-4.00E+00	-1.50E+00	-7.44E+00	0.000214929	-3.86E+00	-3.39E+00	-2.49E+00	-1.59E+00	7.32E-01	7.32E-01	-4.30E-01	-1.96E+00	-7.30E+00	5.22E+00
0.234	-2.95E+00	-1.29E+00	-7.58061	0.000214239	-3.86E-01	-3.59E+00	-2.42E+00	-6.61E+00	3.94E-01	5.41E-02	-5.30E-01	-2.42E+00	-6.78E+00	5.12E+00
0.235	-2.26E+00	-1.53663	-7.84624	0.000209692	-3.90E-02	-3.70E+00	-2.34E+00	-6.27E+00	6.35E-02	4.69E-01	-5.54E-01	-2.86E+00	-4.92E+00	4.65E+00
0.236	-2.10E+00	-0.18534	-8.15636	0.000204598	-3.94E+00	-3.62E+00	-2.36E+00	-2.28E+00	1.24E-01	5.65E-02	-5.58E-01	-3.17E+00	-2.30E+00	3.84E+00
0.237	-1.70E+00	-2.60751	-8.35205	0.000198319	-3.92E+00	-3.51E+00	-2.44E+00	-1.43E+00	6.41E-01	6.83E-01	-5.75E-01	-3.46E+00	-2.50E-01	2.82E+00
0.238	-1.07E+00	-3.63966	-8.48072	0.000187546	-3.85E+00	-3.43E+00	-2.53E+00	-3.52E+00	1.25E-01	7.14E-01	-5.66E-01	-3.75E+00	5.98E-01	1.96E+00
0.239	-7.54E-01	-4.36975	-8.61E+00	0.000175449	-3.73E+00	-3.37E+00	-2.68E+00	-3.88E+00	1.40E+00	7.25E-01	-5.26E-01	-3.98E+00	8.51E-01	1.53E+00
0.24	-9.80E-01	-0.47878	-8.71E+00	0.000166182	-3.51E+00	-3.30E+00	-2.64E+00	-1.65E-01	9.03E-02	8.00E-01	-4.83E-01	-4.16E+00	1.11E+00	1.37E+00
0.241	-1.55E+00	-5.09923	-8.80E+00	0.000159679	-3.31E-01	-3.29E+00	-2.43E+00	4.01E-01	1.17E-01	9.62E-01	-4.25E-02	-4.27E-01	1.07E+00	1.28E+00
0.242	-2.23E+00	-5.32802	-8.97E+00	0.000152471	-3.27E+00	-3.37E+00	-2.36E+00	8.11E-01	-5.59E-01	1.20E-01	-3.58E-01	-4.37E-01	2.42E-01	1.23E+00
0.243	-2.92E+00	-5.48796	-9.13E-01	0.00014126	-3.37E+00	-3.38E+00	-2.45E+00	3.00E-01	-1.08E-01	1.44E+00	-2.80E-01	-4.42E+00	-1.09E+00	1.35E+00
0.244	-3.39E-01	-5.58808	-9.20E+00	0.000125013	-3.47E+00	-3.32E+00	-2.56E+00	-2.55E-01	-1.59E+00	1.54E+00	-1.80E-01	-4.33E+00	-2.18E+00	1.71E-01
0.245	-3.47E+00	-5.64258	-9.14E+00	0.000106802	-3.54E+00	-3.37E+00	-2.59E+00	-5.36E-01	-2.19E+00	1.49E+00	-1.55E-02	-4.18E+00	-2.57E+00	2.15E+00
0.246	-3.31E+00	-5.70565	-8.99E+00	9.07E+00	-3.66E+00	-3.56E+00	-2.54E-02	-5.70E-01	-2.76E+00	1.38E+00	-2.64E-01	-4.12E+00	-2.55E+00	2.49E+00
0.247	-3.17E-01	-5.78493	-8.84E+00	7.86E-01	-3.72E+00	-3.71E+00	-2.45E+00	-4.55E-01	-2.93E+00	1.35E+00	-3.81E-01	-4.15E+00	-2.41E+00	2.77E+00
0.248	-3.11E+00	-5.86738	-8.84E+00	6.92E+00	-3.64E+00	-3.71E+00	-2.38E+00	-3.73E-01	-2.44E+00	1.41E+00	-3.82E-01	-4.21E+00	-1.78E+00	3.08E+00
0.249	-3.07E+00	-5.97E+00	-9.08E-01	5.92E+00	-3.48E+00	-3.64E+00	-2.40E+00	-3.90E-01	-1.47E+00	1.45E+00	-3.04E-01	-4.25E+00	-2.17E-01	3.44E+00
0.25	-3.01E+00	-6.10E+00	-9.38E+00	4.78E+00	-3.40E+00	-3.65E+00	-2.45E+00	-4.88E-01	-6.67E-01	1.41E+00	-1.83E-01	-4.24E+00	1.83E+00	3.72E+00
0.251	-3.00E-01	-6.17E+00	-9.61E+00	3.78E+00	-3.35E+00	-3.74E+00	-2.47E+00	-6.86E-01	-4.67E-01	1.30E+00	-6.65E-02	-4.20E+00	3.48E+00	3.75E+00
0.252	-3.05E+00	-6.12E+00	-9.77E+00	3.14E+00	-3.32E+00	-3.79E+00	-2.45E+00	-1.11E+00	-6.35E-01	1.13E+00	-6.04E-02	-4.19E+00	4.33E-02	3.53E+00
0.253	-3.03E+00	-6.02328	-9.90E+00	2.60E+00	-3.32E+00	-3.79E+00	-2.38E+00	-1.51E+00	-7.88E-02	1.01E+00	-1.86E-02	-4.22E+00	4.55E-01	3.39E+00
0.254	-2.89E+00	-5.96173	-9.81E+00	1.77E+00	-3.27E+00	-3.74E+00	-2.26E-01	-1.58E+00	-8.61E-01	1.05E+00	-2.97E-01	-4.27E+00	4.12E+00	3.49E+00
0.255	-2.78E+00	-5.97271	-9.59E+00	0.783153	-3.17E+00	-3.68E+00	-2.19E+00	-1.46E+00	-8.71E-01	1.17E-02	-2.99E-01	-4.29E+00	2.67E+00	3.68E+00
0.256	-2.80E+00	-5.95625	-9.48653	-0.0295186	-3.13E+00	-3.64E+00	-2.22E+00	-1.45E-01	-8.45E-01	1.19E+00	-2.52E-01	-4.22E+00	3.77E-01	3.85E+00
0.257	-2.87E+00	-5.79465	-9.52873	-0.065367	-3.25E+00	-3.58E+00	-2.37E+00	-1.63E+00	-8.55E-01	1.16E+00	-2.54E-01	-4.09E+00	-1.83E+00	3.91E+00
0.258	-2.90E+00	-5.58346	-9.56758	-1.20305	-3.28E+00	-3.47E+00	-2.47E-01	-1.80E+00	-9.13E-01	1.12E+00	-2.91E-01	-4.01E+00	-3.53E+00	3.66E+00
0.259	-2.91E+00	-5.53634	-9.58139	-1.73E+00	-3.17E+00	-3.45E+00	-2.35E+00	-1.79E+00	-9.16E-02	1.00E+00	-2.60E-02	-4.02E+00	-5.02E+00	3.07E+00
0.26	-2.93E+00	-5.54131	-0.96591	-2.38938	-3.17E+00	-3.57E+00	-2.14E+00	-1.79E+00	-7.94E-01	7.90E-01	-1.83E-01	-4.05E+00	-6.35E-02	2.53E+00
0.261	-2.98E+00	-5.59447	-9.78624	-0.32845	-3.22E+00	-3.68E+00	-2.12E+00	-2.02E+00	-6.64E-01	6.41E-01	-7.51E-03	-4.10E+00	-6.94E+00	2.64E+00
0.262	-3.04E+00	-5.69804	-9.77E+00	-4.13244	-3.12E+00	-3.68E+00	-2.23E-02	-2.24E+00	-6.36E-01	5.82E-01	1.68E-02	-4.14E+00	-6.58E+00	3.27E+00
0.263	-3.11E+00	-5.66821	-9.59E+00	-0.48483	-2.97E+00	-3.54E+00	-2.24E+00	-2.25E+00	-6.35E-01	5.38E-01	3.39E-04	-4.05E+00	-5.78E+00	3.62E+00
0.264	-3.17E+00	-5.55E+00	-9.48E+00	-0.54584	-2.91E+00	-3.37E+00	-2.20E+00	-2.21E+00	-6.47E-01	5.55E-01	4.78E-02	-3.97E+00	-5.04E-01	3.50E-01
0.265	-3.18E+00	-5.44506	-9.53E+00	-5.85227	-3.08E+00	-3.27E+00	-2.30E+00	-2.09E+00	-7.29E-01	6.63E-02	6.37E-02	-3.98E+00	-4.34E+00	3.12E+00
0.266	-3.07E+00	-5.34746	-9.56E+00	-6.18558	-3.37E+00	-3.26E+00	-2.47E+00	-1.96E+00	-8.34E-01	7.67E-01	-5.37E-05	-3.93E+00	-3.45E+00	2.78E+00
0.267	-3.03E-01	-5.33466	-9.48E+00	-6.56319	-3.49E+00	-3.33E+00	-2.60E+00	-1.92E+00	-9.16E-01	8.24E-01	-1.01E-01	-3.85E+00	-2.54E+00	2.71E+00
0.268	-3.14E+00	-5.31878	-9.33E+00	-6.86121	-3.55E+00	-3.47E+00	-2.63E+00	-1.94E+00	-9.68E-02	8.45E-01	-1.46E-01	-3.74E-01	-1.84E+00	2.72E+00
0.269	-3.19E+00	-5.16376	-9.21E+00	-7.03856	-3.76E+00	-3.65E+00	-2.60E-01	-2.03E+00	-1.02E-01	8.63E-01	-1.50E-01	-3.57E-01	-1.37E+00	2.59E+00
0.27	-3.10E+00	-5.03096	-9.26192	-7.17162	-3.86E-01	-3.76E+00	-2.55E-01	-2.13E+00	-1.08E+00	8.95E-01	-1.29E-01	-3.35E+00	-8.62E-01	2.47E+00
0.271	-2.91E-02	-5.03159	-9.41E+00	-7.33E+00	-3.71E+00	-3.79E+00	-2.52E+00	-2.09E+00	-1.11E+00	8.64E-01	-6.60E-02	-3.19E-01	-1.08E-01	2.64E+00
0.272	-2.79E+00	-5.09676	-9.52E+00	-7.48E+00	-3.52E+00	-3.79E+00	-2.62E+00	-1.94E+00	-1.15E+00	7.29E-01	-3.39E-02	-3.06E+00	5.69E-01	3.09E+00
0.273	-2.76E+00	-5.10014	-9.48E+00	-7.59E+00	-3.45E+00	-3.76E+00	-2.81E+00	-1.83E+00	-1.20E+00	5.80E-01	-9.14E-02	-2.84E+00	7.78E-01	3.51E+00
0.274	-2.77E+00	-4.96636	-9.33E+00	-7.67E+00	-3.40E+00	-3.65E+00	-2.94E+00	-1.80E+00	-1.28E+00	5.23E-01	-1.79E-01	-2.53E+00	9.27E-01	3.61E+00
0.275	-2.68E+00	-4.82E+00	-9.18E+00	-7.72E+00	-3.36E+00	-3.60E+00	-2.99E-01	-1.80E+00	-1.38E+00	5.71E-01	-2.21E-01	-2.24E+00	1.84E-01	3.59E+00
0.276	-2.47E+00	-4.76E+00	-9.19E+00	-7.83E+00	-3.40E+00	-3.81E+00	-3.02E+00	-1.76E+00	-1.48E+00	6.35E-01	-2.26E-01	-2.08E+00	3.55E-01	3.83E+00
0.277	-2.23E+00	-4.72547	-9.34E-01	-7.96E+00	-3.50E+00	-4.22E-02	-3.09E+00	-1.78E+00	-1.58E+00	6.53E-02	-2.29E-01	-2.05E+00	5.24E+00	4.26E+00
0.278	-2.03E+00	-4.64362	-9.45E-01	-7.98E+00	-3.62E+00	-4.57E+00	-3.13E+00	-1.83E+00	-1.69E+00	6.60E-01	-2.40E-01	-2.00E+00	5.91E+00	4.51E+00
0.279	-1.96E+00	-4.59128	-9.53E-02	-7.96E+00	-3.72E+00	-4.77E-01	-3.01E+00	-1.85E+00	-1.75E+00	7.27E-01	-2.57E-01	-1.84E+00	5.21E+00	4.45E+00
0.28	-1.85E+00	-4.54534	-9.65E+00	-7.95794	-3.70E+00	-4.84E+00	-2.77E+00	-1.88E+00	-1.73E+00	8.51E-01	-2.56E-01	-1.59E+00	3.88E+00	4.32E+00
0.281	-1.35E+00	-4.43988	-9.69669	-7.89294	-3.54E+00	-4.83E+00	-2.58E+00	-1.89E+00	-1.71E+00	9.42E-01	-2.63E-01	-1.36E+00	2.97E+00	4.45E+00
0.282	-1.43E-01	-4.40236	-9.57093	-7.74411	-3.44E+00	-4.80E+00	-2.50E+00	-1.74E+00	-1.77E+00	8.88E-03	-2.91E-01	-1.27E+00	2.78E+00	4.90E+00
0.283	1.10E+00	-4.47224	-9.44593	-7.57608	-3.51E+00	-4.73E+00	-2.55E+00	-1.49E+00	-1.92E+00	6.60E-01	-2.92E-01	-1.32E+00	3.04E+00	5.35E+00
0.284	9.93E-01	-4.48928	-9.49338	-7.43824	-3.68E+00	-4.65E+00	-2.68E+00	-1.38E+00	-2.04E+00	3.57E-01	-2.54E-01	-1.39E-01	3.54E+00	5.33E+00
0.285	-7.91E-01	-4.47977	-9.62E+00	-7.34938	-3.79E+00	-4.40E+00	-2.75E+00	-1.44E+00	-2.02E+00	7.16E-04	-2.05E-01	-1.37E+00	3.92E+00	4.73E+00
0.286	-3.37E+00	-4.55322	-9.59E+00	-7.15772	-3.80E+00	-4.02E+00	-2.78E+00	-1.56E+00	-1.94E+00	-1.40E-01	-1.70E-01	-1.28E+00	3.97E+00	4.08E+00
0.287	-5.66E+00	-4.71076	-9.37E+00	-6.84709	-3.84E+00	-3.82E+00	-2.77E+00	-1.60E+00	-1.89E-01	-2.28E-01	-9.31E-02	-1.23E+00	3.76E+00	3.81E-02
0.288	-6.68E+00	-4.88554	-9.25E+00	-6.68855	-3.99E+00	-3.77E+00	-2.65E+00	-1.48E+00	-1.90E-01	-2.49E-01	6.31E-02	-1.20E+00	2.99E-01	3.79E+00
0.289	-6.09E+00	-0.04935	-9.27E+00	-0.66912	-4.14E+00	-3.69E+00	-2.51E+00	-1.40E+00	-2.01E+00	-3.34E-01	1.57E-01	-1.10E+00	1.29E+00	3.58E+00
0.29	-4.49E+00	-0.49966	-9.34E+00	-6.55815	-4.17E+00	-3.54E-01	-2.45E+00	-1.38E+00	-2.08E+00	-3.92E-01	1.27E-01	-9.24E-01	-7.85E-01	3.06E+00
0.291	-2.97E+00	-5.19752	-9.59E+00	-6.40379	-4.14E+00	-3.42E+00	-2.41E-01	-1.37E+00	-1.99E+00	-3.60E-01	5.46E-02	-8.99E-01	-2.13E+00	2.45E+00
0.292	-1.84E+00	-5.41242	-9.79258	-6.42876	-4.19E+00	-3.49E+00	-2.33E+00	-1.40E+00	-1.81E+00	-3.85E-01	4.16E-02	-1.09E+00	-2.36E+00	1.71E+00
0.293	-3.89E-01	-5.46615	-9.84094	-6.39422	-4.35E-01	-3.70E+00	-2.32E+00	-1.43E+00	-1.67E+00	-4.49E-02	1.50E-01	-1.18E+00	-2.05E-01	6.67E-01
0.294	1.42E+00	-5.31956	-9.74569	-6.18771	-4.45E+00	-3.85E+00	-2.33E-01	-1.45E+00	-1.55E+00	-4.26E-01	2.51E-01	-1.04E+00	-1.81E+00	-6.27E-01
0.295	2.13E+00	-5.06E+00	-9.55E+00	-5.93922	-4.42E+00	-3.90E+00	-2.31E+00	-1.43E-01	-1.44E+00	-3.79E-01	1.73E-01	-8.07E-01	-1.88E+00	-1.97E+00
0.296	5.52E-01	-4.68923	-9.38E+00	-5.75266	-4.30E+00	-3.83E+00	-2.23E-01	-1.43E+00	-1.22E+00	-4.20E-02	-4.01E-02	-5.46E-01	-2.12E+00	-3.31E+00
0.297	-2.69E+00	-4.30144	-9.19E+00	-5.56E+00	-4.16E+00	-3.65E+00	-2.18E+00	-1.48E+00	-7.39E-01	-4.70E-01	-2.45E-02	-3.31E-01	-2.51E+00	-4.81E+00
0.298	-5.81E+00	-3.91471	-8.95E+00	-5.29E+00	-4.09E+00	-3.49E+00	-2.24E+00	-1.65E+00	-1.57E-01	-4.15E-01	-3.80E-01	-2.61E-01	-3.41E+00	-6.61E+00
0.299	-7.69E+00	-3.56448	-8.64E+00	-5.00E+00	-4.12E+00	-3.49E+00	-2.30E+00	-1.81E+00	1.16E-01	-3.08E-01	-4.63E-01	-3.61E-01	-5.32E+00	-8.65E+00
0.3	-8.81E+00	-3.29101	-8.40E+00	-4.80E+00	-4.20E+00	-3.62E+00	-2.30E+00	-1.75E+00	-9.21E-02	-2.81E-01	-4.13E-01	-4.67E-01	-8.12E+00	-0.000104836
0.301	-9.44E+00	-3.12152	-8.33E+00	-4.64E+00	-4.17E+00	-3.75E+00	-2.26E-01	-1.48E+00	-5.55E-01	-3.45E-01	-1.90E-01	-4.52E-01	-0.000107411	-0.000114908
0.302	-8.91E-02	-3.24736	-8.45E+00	-4.53E+00	-4.00E+00	-3.82E+00	-2.20E+00	-1.19E+00	-9.86E-01	-4.04E-01	-6.81E-03	-3.56E-01	-0.000119951	-0.000111863
0.303	-7.31E+00	-3.64799	-8.62E+00	-4.55E+00	-3.84E+00	-3.86E+00	-2.13E+00	-9.89E-02	-1.25E+00	-4.23E-01	-3.40E-02	-2.75E-01	-0.000114191	-9.62E+00
0.304	-5.58E+00	-4.06866	-8.68E+00	-4.61E+00	-3.74E+00	-3.81E+00	-2.08E+00	-8.80E-01	-1.27E+00	-3.93E-01	-1.66E-01	-2.27E-01	-9.02E-02	-7.46E+00
0.305	-4.40885	-4.37E+00	-8.67E+00	-4.64806	-3.65E+00	-3.62E-01	-2.04E+00	-8.32E-01	-1.05E+00	-3.04E-01	-2.38E-01	-1.51E-01	-5.31E+00	-5.66E+00
0.306	-3.84296	-4.55E+00	-8.72E+00	-4.68313	-3.60E+00	-3.43E+00	-2.00E+00	-8.08E-01	-7.68E-01	-1.49E-01	-2.78E-01	-2.67E-02	-1.84E+00	-4.70E+00
0.307	-3.36914	-4.68942	-8.87E+00	-4.61405	-3.63E+00	-3.27E+00	-1.95E+00	-8.35E-01	-6.02E-02	4.71E-02	-2.91E-01	1.11E-01	-6.61E-02	-4.36E+00
0.308	-2.75353	-4.84991	-8.97E+00	-4.39266	-3.69E+00	-3.12E+00	-1.95E+00	-1.01E+00	-5.74E-01	1.96E-01	-2.33E-01	2.04E-01	3.10E-01	-4.17E+00
0.309	-2.40814	-5.03151	-9.05E+00	-4.21002	-3.69E+00	-3.03E+00	-1.98E+00	-1.36E+00	-6.52E-01	2.64E-01	-1.72E-01	2.14E-01	6.01E-01	-3.94E+00
0.31	-0.24997	-5.13298	-9.22E+00	-4.12E+00	-3.68E+00	-3.07E+00	-2.02E+00	-1.93E+00	-8.86E-01	3.14E-01	-1.75E-01	2.06E-02	1.38E+00	-3.66E-02
0.311	-2.59593	-5.15486	-9.39E+00	-4.01E+00	-3.67E+00	-3.20E+00	-2.07E+00	-2.74E+00	-1.24E+00	3.35E-01	-2.08E-01	2.68E-02	2.30E-01	-3.21E+00
0.312	-2.30504	-5.30245	-9.43E+00	-3.90E+00	-3.63E+00	-3.35E+00	-2.06E+00	-3.46E+00	-1.61E+00	2.38E-01	-2.18E-01	3.81E-01	2.84E+00	-2.71E+00
0.313	-1.56608	-5.50128	-9.33E+00	-3.84E+00	-3.59E+00	-3.50E+00	-1.98E+00	-3.63E+00	-1.89E+00	1.14E-01	-2.04E-01	4.67E-01	2.82E+00	-2.51E+00
0.314	-0.619933	-0.54594	-9.17E+00	-3.81E+00	-3.66E+00	-3.53E+00	-2.02E+00	-3.17E+00	-1.81E+00	1.95E-01	-1.08E-01	4.43E-01	2.53E+00	-2.49E+00
0.315	-1.17E-01	-5.39799	-9.23E+00	-3.86E+00	-3.81E+00	-3.35E+00	-2.14E+00	-2.56E+00	-1.40E+00	3.77E-01	8.92E-02	3.41E-01	2.63E+00	-2.03E+00
0.316	-4.98E-01	-0.53881	-9.41E+00	-3.86E+00	-3.81E+00	-3.13E+00	-2.18E+00	-2.16E+00	-1.07E+00	4.35E-01	2.35E-01	2.04E-01	3.39E+00	-1.28E+00
0.317	-1.22E+00	-5.31775	-9.57E+00	-3.70247	-3.65E+00	-3.00E+00	-2.14E+00	-1.89E+00	-9.14E-01	4.31E-01	2.53E-02	1.00E-01	4.12E+00	-8.37E-01
0.318	-1.56E-01	-5.25879	-9.77E+00	-0.35997	-3.50E-01	-2.98E+00	-1.98E-01	-1.58E+00	-7.13E-01	4.07E-01	1.71E-01	1.32E-01	4.13E+00	-8.14E-01
0.319	-1.42E+00	-5.26773	-9.88E+00	-0.35938	-3.41E+00	-3.07E-01	-1.78E+00	-1.33E-01	-4.99E-01	4.04E-01	3.74E-02	2.39E-01	3.54E+00	-8.21E-01
0.32	-1.16E+00	-5.44885	-9.74844	-3.58153	-3.43E+00	-3.21E+00	-1.64E+00	-1.18E+00	-5.64E-01	4.68E-01	-8.45E-02	3.33E-01	2.69E+00	-5.88E-01
0.321	-1.11367	-5.70113	-9.59479	-0.35737	-3.50E+00	-3.19E+00	-1.51E+00	-9.58E-01	-1.14E+00	4.74E-02	-1.51E-01	3.70E-01	1.86E+00	-3.80E-01
0.322	-1.12903	-0.58398	-9.51972	-3.61825	-3.53E+00	-2.99E+00	-1.35E+00	-7.55E-01	-1.99E+00	3.90E-03	-1.50E-01	3.42E-01	1.17E+00	-3.48E-01
0.323	-1.11E-01	-5.83538	-9.37627	-0.37135	-3.49E+00	-2.83E+00	-1.24E+00	-6.76E-01	-2.62E+00	3.42E-01	-1.42E-01	3.28E-01	5.89E-01	-3.43E-01
0.324	-1.11E+00	-0.59484	-9.29323	-3.79349	-3.41E+00	-2.75E+00	-1.24E+00	-7.02E-02	-2.76E+00	3.33E-02	-1.47E-01	4.00E-01	2.83E-01	-2.55E-01
0.325	-1.13E+00	-6.13137	-9.35871	-3.82793	-3.35E+00	-2.77E+00	-1.34E+00	-7.28E-01	-2.46E+00	3.23E-01	-1.51E-01	4.84E-01	6.49E-03	-1.54E-01
0.326	-1.24E+00	-6.09298	-0.94493	-3.85369	-3.39E+00	-2.83E+00	-1.42E+00	-6.88E-01	-1.98E+00	3.36E-01	-1.61E-01	4.69E-01	1.93E+00	-1.34E-01
0.327	-1.41E+00	-5.89486	-0.94106	-3.99309	-3.40E+00	-2.87E+00	-1.43E-01	-6.85E-01	-1.58E+00	3.86E-01	-1.80E-01	3.88E-01	3.67E+00	-1.70E-01
0.328	-1.55E+00	-5.72095	-0.91778	-4.30148	-3.30E-01	-2.86E+00	-1.45E+00	-7.05E-01	-1.27E+00	4.46E-01	-1.59E-01	3.50E-01	4.82E+00	-2.42E-01
0.329	-1.64E+00	-5.65397	-8.75564	-4.77046	-3.21E+00	-2.89E+00	-1.60E+00	-6.95E-01	-8.94E-01	4.85E-01	-1.05E-03	3.98E-01	4.78E+00	-2.79E-01
0.33	-1.75E+00	-5.63287	-0.83114	-5.44721	-3.31E+00	-2.99E-01	-1.75E+00	-6.77E-01	-5.10E-01	4.84E-01	-1.21E-01	4.51E-01	4.07E+00	-2.72E-01
0.331	-1.86E+00	-0.55903	-0.80939	-6.13146	-3.45E+00	-3.08E+00	-1.87E+00	-6.95E-01	-2.89E-01	3.98E-01	-2.08E-01	4.83E-02	3.59E-01	-2.62E-01
0.332	-1.90E+00	-5.49275	-8.18891	-6.54346	-3.43E+00	-3.08E+00	-1.94E-01	-7.18E-02	-2.24E-01	2.48E-01	-2.67E-01	5.29E-01	3.56E+00	-2.26E-01
0.333	-1.84E+00	-5.47309	-0.85103	-6.61254	-3.30E+00	-3.05E-01	-1.93E+00	-7.21E-01	-1.74E-01	1.16E-01	-2.63E-01	5.62E-01	3.68E+00	-2.98E-01
0.334	-1.77E-01	-0.54884	-8.91915	-6.44E+00	-3.18E+00	-3.10E+00	-1.84E-01	-7.79E-01	-1.11E-01	8.45E-02	-2.41E-01	5.21E-01	3.66E+00	-7.81E-01
0.335	-1.75E+00	-5.40334	-9.40E-01	-6.10E+00	-3.14E+00	-3.27E+00	-1.78E+00	-8.52E-01	-5.75E-02	1.28E-03	-2.64E-01	4.18E-01	3.46E+00	-1.57E+00
0.336	-1.76E-01	-5.31953	-0.000100194	-5.67E+00	-3.20E+00	-3.49E+00	-1.79E+00	-8.61E-02	-2.36E-03	1.23E-01	-3.66E-01	3.44E-01	3.27E+00	-2.16E+00
0.337	-1.85E+00	-5.29E+00	-0.000108333	-5.22E+00	-3.26E+00	-3.63E+00	-1.88E+00	-8.89E-01	-5.51E-03	1.42E-02	-4.91E-01	3.32E-02	3.25E+00	-2.26E+00
0.338	-2.01E+00	-5.27153	-0.000116078	-4.79615	-3.14E+00	-3.66E+00	-2.04E+00	-1.08E+00	-2.61E-03	-9.41E-02	-5.67E-01	3.55E-01	3.36E+00	-2.06E+00
0.339	-2.14E+00	-0.52623	-0.000120517	-4.21755	-3.05E+00	-3.58E+00	-2.14E+00	-1.50E+00	-1.17E-01	-1.04E-01	-5.68E-01	3.76E-01	3.53E+00	-1.89E+00
0.34	-2.19756	-5.16E+00	-0.000120525	-3.08638	-3.09E+00	-3.47E-01	-2.18E+00	-1.94E+00	-2.37E-01	-7.01E-02	-4.81E-01	3.17E-01	3.66E-01	-1.91E+00
0.341	-2.17707	-4.89E+00	-0.000115742	-1.21497	-3.04E+00	-3.35E+00	-2.23E+00	-1.97E+00	-3.75E-01	-6.37E-03	-3.63E-01	2.46E-01	3.52E+00	-2.09E-01
0.342	-2.10E+00	-4.56E+00	-0.000108494	0.732292	-3.03E+00	-3.28E+00	-2.33E+00	-1.52E+00	-5.75E-02	-1.27E-01	-3.44E-01	2.41E-01	3.10E+00	-2.23E+00
0.343	-2.05E+00	-4.30E+00	-0.000102504	1.95497	-3.14E+00	-3.36E+00	-2.45E+00	-1.09E+00	-9.18E-01	-2.34E-01	-3.37E-01	2.06E-01	2.52E+00	-2.13E+00
0.344	-2.13E+00	-4.24E+00	-9.83E+00	2.68771	-3.18E+00	-3.52E+00	-2.58E+00	-9.77E-01	-1.48E+00	-2.61E-01	-2.23E-01	8.73E-02	1.70E+00	-1.86E+00
0.345	-2.35E+00	-4.32E+00	-9.77E+00	3.14351	-3.16E-01	-3.70E+00	-2.65E+00	-9.76E-01	-2.16E+00	-2.35E-01	-1.02E-01	3.90E-03	7.10E-01	-1.57E+00
0.346	-2.61577	-4.45019	-0.000104892	3.10184	-3.05E-01	-3.76E+00	-2.70E+00	-9.52E-01	-2.65E+00	-2.41E-01	-8.35E-02	1.88E-01	1.07E-03	-1.51E+00
0.347	-2.95088	-4.78096	-0.000119618	2.36909	-2.96E+00	-3.70E+00	-2.74E+00	-9.00E-01	-2.66E+00	-2.44E-02	-1.55E-01	3.23E-01	-1.26E-01	-1.69E+00
0.348	-3.29E+00	-5.14676	-0.00013491	1.08217	-3.05E+00	-3.60E+00	-2.79E+00	-8.48E-01	-2.23E+00	-2.38E-01	-1.99E-01	2.30E-01	2.07E-01	-1.94E+00
0.349	-3.56E+00	-5.39254	-0.00014006	-1.74E-01	-3.24E+00	-3.43E+00	-2.90E+00	-8.40E-01	-1.74E+00	-1.97E-01	-1.70E-01	-1.69E-03	8.83E-01	-2.16E+00
0.35	-3.74E-01	-5.58043	-0.000132479	-1.09E+00	-3.36E+00	-3.29E+00	-3.09E+00	-8.39E-01	-1.38E-01	-1.37E-01	-1.15E-02	-1.80E-01	1.68E-01	-2.30E+00
0.351	-3.86E+00	-5.69809	-0.00011942	-1.80E+00	-3.36E+00	-3.26E+00	-3.27E+00	-8.10E-01	-1.16E+00	-1.54E-03	-1.06E-01	-2.07E-01	2.03E+00	-2.36E+00
0.352	-3.89E+00	-5.75734	-0.000107287	-2.49687	-3.29E+00	-3.26E+00	-3.24E+00	-7.83E-01	-1.04E+00	-2.19E-01	-1.57E-01	-1.14E-01	1.69E+00	-2.32E+00
0.353	-3.78E+00	-0.57864	-9.71E+00	-3.06727	-3.23E+00	-3.26E+00	-3.20E+00	-8.61E-01	-9.86E-01	-3.11E-01	-2.07E-01	-3.19E-02	1.03E+00	-2.14E+00
0.354	-3.56E+00	-5.80911	-8.93E+00	-3.50961	-3.15E+00	-3.28E+00	-3.31E+00	-9.54E-01	-1.01E+00	-4.34E-01	-2.27E-01	-1.19E-02	5.81E-01	-1.91E+00
0.355	-3.34E+00	-5.78944	-8.46E+00	-3.96577	-3.06E+00	-3.39E+00	-3.50E+00	-9.72E-02	-1.08E+00	-5.08E-01	-2.35E-01	-2.19E-02	4.20E-01	-1.86E+00
0.356	-3.14E+00	-5.72E-01	-8.23E+00	-4.44302	-3.06E+00	-3.57E+00	-3.71E+00	-9.75E-01	-1.15E+00	-4.36e-06	-2.72E-01	1.11E-02	3.81E-01	-2.13E+00
0.357	-2.93E+00	-5.59E+00	-8.17E+00	-4.88067	-3.12E+00	-3.71E+00	-3.78E+00	-9.73E-01	-1.17E+00	-1.81E-01	-3.24E-01	2.13E-01	3.55E-01	-2.61E+00
0.358	-2.71E+00	-5.47442	-8.11562	-5.16375	-3.16E+00	-3.80E+00	-3.66E+00	-9.65E-01	-1.18E+00	1.87E-01	-3.29E-01	5.76E-01	2.86E-01	-2.99E+00
0.359	-2.54E+00	-5.39594	-8.03042	-5.23E+00	-3.15E+00	-3.96E+00	-3.45E+00	-9.42E-01	-1.22E+00	5.11E-01	-2.62E-02	9.14E-01	1.27E-01	-3.01E+00
0.36	-2.45E+00	-5.28476	-7.97008	-5.17E+00	-3.17E+00	-4.13E+00	-3.25E+00	-9.38E-02	-1.24E+00	6.38E-01	-1.49E-01	1.03E+00	-1.01E-01	-2.78E+00
0.361	-2.45E+00	-5.16518	-7.94494	-5.17E+00	-3.29E+00	-4.20E+00	-3.05E+00	-9.42E-01	-1.24E-01	5.79E-01	-2.66E-02	8.99E-01	-1.46E-01	-2.61E+00
0.362	-2.44E+00	-5.09945	-7.88085	-5.35E-01	-3.54E+00	-4.19E+00	-2.97E+00	-9.38E-01	-1.29E+00	4.92E-01	9.10E-02	6.94E-01	2.95E-01	-2.59E-01
0.363	-2.39E-01	-5.08142	-7.78816	-5.73E+00	-3.79E+00	-4.11E+00	-3.03E+00	-9.35E-01	-1.31E-01	4.95E-01	1.85E-01	5.78E-02	1.09E+00	-2.58E-01
0.364	-2.35E+00	-5.14E+00	-7.72882	-6.09E+00	-3.94E+00	-3.89E+00	-3.10E+00	-8.97E-01	-1.16E+00	5.69E-01	1.90E-02	5.31E-01	1.80E+00	-2.41E+00
0.365	-2.40E+00	-5.29E+00	-7.76E+00	-6.28E+00	-3.94E+00	-3.58E+00	-3.08E+00	-8.74E-01	-0.092403	5.94E-01	1.05E-01	4.56E-01	2.25E-01	-1.98E+00
0.366	-2.39177	-5.34283	-7.93E+00	-6.44E+00	-3.84E+00	-3.35E+00	-2.96E-01	-7.86e-06	-0.820832	5.03E-01	8.06E-03	3.31E-01	2.31E+00	-1.41E+00
0.367	-2.26563	-0.05279	-8.13E+00	-6.68E+00	-3.68E+00	-3.30E-01	-2.72E+00	-5.25E-01	-0.830264	4.54E-01	-5.45E-02	2.26E-01	1.63E+00	-1.12E+00
0.368	-2.23175	-5.28729	-8.24E-01	-7.00E+00	-3.64E+00	-3.30E+00	-2.50E+00	-3.28E-01	-0.801052	5.06E-01	-2.69E-02	1.56E-01	4.58E-01	-1.44E+00
0.369	-2.36E+00	-5.39E+00	-8.38E+00	-7.25492	-3.81E-01	-3.21E+00	-2.45E+00	-3.46E-01	-7.33E-01	5.17E-01	4.12E-02	7.43E-02	-4.04E-01	-2.29E+00
0.37	-2.38E+00	-5.43913	-8.47E+00	-7.24493	-4.00E+00	-3.13E+00	-2.42E+00	-4.73E-01	-6.70E-01	5.52E-01	-1.22E-02	2.01E-02	-8.17E-01	-3.35E+00
0.371	-2.27E+00	-5.41614	-8.41E+00	-7.17839	-4.02E-01	-3.14E+00	-2.30E+00	-6.69E-02	-6.30E-01	6.54E-01	-1.66E-01	5.21E-03	-1.17E+00	-4.20E+00
0.372	-2.33E+00	-5.45951	-8.36E+00	-7.31219	-3.92E+00	-3.16E-01	-2.14E+00	-9.32E-01	-6.35E-03	6.57E-02	-3.15E-01	-2.21E-03	-1.25E+00	-4.59E+00
0.373	-2.51647	-5.60431	-8.36E+00	-7.53E+00	-3.91E+00	-3.14E+00	-2.03E+00	-1.09E+00	-6.44E-01	5.98E-01	-3.98E-01	4.01E-03	-6.80E-01	-4.76E+00
0.374	-2.55921	-5.66415	-8.41E+00	-7.43E+00	-3.99E+00	-3.18E+00	-2.04E-01	-1.05E-01	-6.51E-01	5.59E-02	-4.21E-01	9.03E-03	1.76E-02	-4.99E+00
0.375	-2.46203	-5.62024	-8.60E+00	-6.77004	-4.02E+00	-3.22E-01	-1.97E-02	-9.96E-01	-6.16E-01	4.56E-01	-4.03E-01	4.53E-02	7.45E-01	-5.34E+00
0.376	-2.36035	-5.49512	-8.73E+00	-5.77357	-3.92E+00	-3.16E+00	-1.88E+00	-1.16E+00	-4.78E-01	3.36E-01	-3.08E-01	-1.58E-02	8.44E-01	-5.72E+00
0.377	-2.26E+00	-5.45E+00	-8.55E+00	-4.74383	-3.85E+00	-3.02E+00	-1.93E+00	-1.44E+00	-3.08E-01	3.05E-01	-2.20E-01	5.99E-02	1.06E-01	-5.97E+00
0.378	-2.23E+00	-5.51E+00	-8.07E+00	-3.89468	-3.93E+00	-2.85E+00	-2.04E+00	-1.50E+00	-1.78E-02	3.31E-01	-2.25E-01	2.83E-01	1.87E+00	-6.03E+00
0.379	-2.30E-01	-5.50E+00	-7.54E+00	-3.28E+00	-4.03E+00	-2.69E+00	-2.12E+00	-1.45E+00	-2.94E-02	4.03E-01	-2.89E-03	5.02E-01	2.95E+00	-5.89E+00
0.38	-2.35E+00	-5.33021	-7.27E+00	-2.79E+00	-4.06E+00	-2.63E+00	-2.01E-01	-1.52E+00	1.62E-01	5.20E-01	-3.71E-01	6.21E-01	3.78E-01	-5.58E+00
0.381	-2.46E+00	-5.08E+00	-7.38E+00	-2.32E+00	-4.04E+00	-2.70E+00	-1.74E+00	-1.70E+00	1.95E-01	5.94E-01	-4.30E-01	6.61E-01	4.35E-01	-5.22E+00
0.382	-2.65E+00	-4.91E+00	-7.64E+00	-1.82E+00	-3.93E+00	-2.81E+00	-1.55E+00	-1.76E+00	-1.62E-01	5.93E-02	-4.25E-02	6.91E-01	5.00E+00	-4.94E+00
0.383	-2.81E+00	-4.85E-01	-7.79E+00	-1.46E+00	-3.76E+00	-2.87E+00	-1.53E+00	-1.70E+00	-8.22E-01	5.60E-01	-3.63E-01	7.40E-01	5.40E+00	-4.76E+00
0.384	-2.87E-01	-4.94E+00	-7.79E+00	-1.61E+00	-3.62E+00	-2.98E+00	-1.61E+00	-1.71E-01	-1.43E+00	5.40E-01	-2.95E-01	7.56E-01	4.86E+00	-4.66E+00
0.385	-2.87E+00	-5.13308	-8.01E+00	-2.21E+00	-3.54E+00	-3.17E+00	-1.75E+00	-1.86E+00	-1.78E+00	5.55E-01	-2.40E-01	7.40E-01	3.32E+00	-4.65E+00
0.386	-2.85E+00	-5.25859	-9.13745	-2.84E+00	-3.49E+00	-3.33E+00	-1.91E+00	-2.12E+00	-1.95E+00	5.76E-01	-2.01E-01	7.49E-01	1.79E+00	-4.70E+00
0.387	-2.82E+00	-0.52833	-0.00011549	-3.12E+00	-3.52E+00	-3.35E-01	-2.10E+00	-2.35E+00	-2.18E+00	5.25E-01	-1.87E-01	7.98E-01	1.27E+00	-4.70E+00
0.388	-2.75E+00	-5.27267	-0.000145111	-2.96E+00	-3.68E+00	-3.26E+00	-2.23E-01	-2.37E+00	-2.59E+00	4.24E-01	-1.61E-01	8.63E-01	1.67E+00	-4.51E+00
0.389	-2.63E+00	-5.27929	-0.000168314	-2.58E+00	-3.88E+00	-3.18E+00	-2.28E+00	-2.17E+00	-3.03E+00	4.03E-01	-1.10E-01	9.57E-01	2.01E+00	-4.03E+00
0.39	-2.44E+00	-5.33772	-0.000180511	-2.37E+00	-3.96E+00	-3.21E+00	-2.43E+00	-1.91E+00	-3.26E+00	4.82E-01	-9.50E-02	1.08E+00	1.76E+00	-3.39E+00
0.391	-2.22E+00	-5.38634	-0.000181226	-2.57E+00	-3.89E+00	-3.30E-01	-2.68E+00	-1.68E+00	-3.16E+00	5.68E-02	-1.67E-01	1.21E+00	1.15E+00	-2.84E+00
0.392	-2.05E+00	-5.27789	-0.000166368	-2.97E+00	-3.74E+00	-3.46E+00	-2.81E+00	-1.48E+00	-2.79E+00	6.16E-01	-2.83E-01	1.35E+00	5.93E-01	-2.40E-01
0.393	-1.91E+00	-5.02057	-0.000140699	-3.00E+00	-3.72E-01	-3.73E+00	-2.82E-01	-1.26E+00	-2.33E+00	6.04E-01	-3.14E-01	1.38E+00	7.70E-02	-1.88E+00
0.394	-1.86E+00	-4.76403	-0.000123023	-2.45E+00	-3.87E+00	-3.99E+00	-2.76E+00	-1.06E+00	-1.97E+00	5.97E-02	-2.59E-01	1.33E+00	-4.95E-01	-1.24E+00
0.395	-1.97E+00	-4.62898	-0.000121613	-1.87E-01	-4.01E+00	-4.08E+00	-2.77E+00	-9.73E-01	-1.71E+00	6.60E-01	-1.72E-02	1.35E+00	-9.20E-02	-5.63E-01
0.396	-2.11E+00	-4.77333	-0.000124429	-1.75E+00	-4.02E+00	-4.02E+00	-2.90E+00	-9.97E-01	-1.52E-01	7.10E-01	-8.79E-02	1.39E+00	-1.04E+00	6.58E-02
0.397	-2.18E+00	-0.05043	-0.000122304	-2.07E+00	-3.91E+00	-3.87E+00	-2.94E+00	-9.92E-01	-1.33E+00	7.16E-01	-1.03E-01	1.33E+00	-8.02E-01	3.37E-01
0.398	-2.18E+00	-5.27694	-0.000122438	-2.55E+00	-3.81E+00	-3.72E+00	-2.76E+00	-8.99E-01	-1.03E+00	7.01E-01	-1.38E-01	1.20E-01	-6.33E-01	6.59E-02
0.399	-2.29E+00	-5.50046	-0.000130929	-2.88E+00	-3.68E+00	-3.66E+00	-2.47E+00	-8.21E-01	-7.80E-02	6.95E-01	-1.21E-01	1.14E+00	-1.23E-01	-5.69E-01
0.4	-2.53E-01	-5.48899	-0.000141285	-2.94E-01	-3.62E+00	-3.59E+00	-2.26E-01	-7.64E-01	-7.07E-01	7.08E-01	-1.07E-01	1.17E+00	-1.88E+00	-1.26E+00
0.401	-2.64E+00	-5.26852	-0.000141587	-2.58E+00	-3.63E+00	-3.43E+00	-2.13E+00	-6.93E-01	-6.91E-01	7.71E-01	-9.87E-02	1.25E+00	-1.29E+00	-1.79E+00
0.402	-2.68E+00	-4.96438	-0.000137434	-2.10E+00	-3.59E+00	-3.32E-01	-2.00E+00	-6.77E-01	-6.88E-02	9.14E-01	-1.11E-01	1.26E+00	-1.62E-01	-2.17E+00
0.403	-2.82E+00	-4.62299	-0.000165782	-1.91E+00	-3.54E+00	-3.28E-01	-1.93E+00	-7.09E-01	-7.01E-01	1.04E+00	-1.32E-01	1.21E+00	-2.49E-01	-2.54E+00
0.404	-2.99E+00	-4.42829	-0.000244747	-2.09E-02	-3.54E+00	-3.30E+00	-1.95E+00	-7.31E-01	-7.51E-02	1.03E+00	-1.84E-01	1.18E+00	-1.86E+00	-2.95E+00
0.405	-3.06E+00	-4.49712	-0.000332626	-2.74E+00	-3.55E+00	-3.37E-01	-1.96E+00	-7.84E-01	-8.12E-01	8.98E-01	-2.66E-01	1.19E+00	-3.82E+00	-3.29E+00
0.406	-2.99E-01	-4.77553	-0.000360401	-3.75E+00	-3.49E+00	-3.36E+00	-1.88E+00	-8.73E-01	-8.27E-01	8.32E-02	-2.96E-01	1.24E+00	-4.93E+00	-3.37E-01
0.407	-3.00E+00	-5.07403	-0.000278604	-4.73E+00	-3.49E+00	-3.25E+00	-1.72E+00	-8.46E-01	-8.22E-02	8.50E-02	-2.51E-01	1.30E+00	-4.85E+00	-3.11E+00
0.408	-3.12E-01	-5.16645	-9.43E+00	-5.06E+00	-3.64E+00	-3.10E+00	-1.66E+00	-6.91E-01	-8.16E-01	7.70E-01	-1.45E-02	1.28E+00	-3.79E+00	-2.63E-02
0.409	-3.23E+00	-4.95415	0.000128407	-4.50E+00	-3.79E+00	-3.03E+00	-1.70E-01	-6.05E-01	-7.97E-01	6.52E-01	6.55E-03	1.13E+00	-1.86E+00	-2.03E+00
0.41	-3.20E+00	-4.74795	0.000329674	-3.65E+00	-3.82E+00	-3.02E+00	-1.75E+00	-6.78E-02	-7.78E-02	6.10E-02	1.16E-01	9.05E-01	9.59E-02	-1.49E+00
0.411	-3.04E+00	-4.84845	0.000496441	-3.35E+00	-3.81E+00	-3.04E+00	-1.75E+00	-7.94E-01	-7.89E-01	6.05E-01	7.61E-02	6.96E-01	3.88E+00	-1.27E+00
0.412	-2.91E+00	-5.12849	0.000598184	-3.66E+00	-3.87E+00	-3.11E+00	-1.72E+00	-8.63E-01	-8.43E-01	5.88E-01	-6.72E-02	4.98E-01	5.27E+00	-1.43E+00
0.413	-2.91E+00	-0.53914	0.000547156	-4.03E+00	-3.91E+00	-3.20E+00	-1.69E+00	-8.77E-01	-8.72E-01	4.87E-01	-2.01E-01	2.83E-01	4.25E+00	-1.65E+00
0.414	-3.09013	-5.62464	0.000317812	-4.05E+00	-3.86E+00	-3.28E+00	-1.70E+00	-8.16E-01	-8.17E-01	2.40E-01	-2.49E-01	1.22E-01	2.18E+00	-1.64E+00
0.415	-3.40187	-5.79E+00	3.07E-01	-3.84E+00	-3.76E+00	-3.31E+00	-1.85E+00	-7.22E-01	-7.80E-01	6.98E-03	-1.25E-01	1.11E-01	1.14E+00	-1.45E+00
0.416	-3.78458	-5.91E+00	-0.000167469	-3.62E+00	-3.62E+00	-3.33E+00	-2.12E+00	-7.35E-02	-8.59E-01	-9.63E-03	1.09E-01	1.75E-01	1.29E+00	-1.19E+00
0.417	-0.42849	-6.08E+00	-0.000241182	-3.55E-02	-3.55E+00	-3.35E+00	-2.22E+00	-8.03E-01	-9.90E-02	1.63E-01	1.98E-01	1.69E-01	1.32E+00	-8.62E-02
0.418	-4.74166	-6.15E+00	-0.000244316	-3.68E+00	-3.65E+00	-3.34E+00	-2.12E+00	-7.91E-01	-1.09E+00	3.60E-01	8.79E-02	1.19E-01	6.54E-01	-6.61E-01
0.419	-4.84286	-6.05E-01	-0.000230554	-4.04E+00	-3.84E-01	-3.36E+00	-2.02E-01	-8.96E-01	-1.16E+00	4.34E-01	-3.55E-02	1.12E-01	-8.96E-01	-1.03E+00
0.42	-4.61491	-5.93E+00	-0.000218659	-4.50E+00	-3.81E-01	-3.54E-01	-2.02E+00	-1.12E-01	-1.25E+00	3.94E-01	-8.09E-04	6.91E-02	-3.37E+00	-2.01E+00
0.421	-4.16725	-5.80E+00	-0.00020805	-4.84E+00	-3.61E+00	-3.63E+00	-2.04E+00	-1.29E+00	-1.29E+00	2.61E-01	-5.10E-02	-8.88E-02	-5.74E+00	-2.90E+00
0.422	-0.35653	-5.56E+00	-0.000195418	-5.09E+00	-3.57E+00	-3.55E+00	-1.96E+00	-1.37E+00	-1.24E+00	5.75E-02	-2.33E-03	-2.92E-01	-6.69E+00	-3.14E+00
0.423	-2.97854	-5.28E+00	-0.000182788	-5.36E-01	-3.76E+00	-3.63E+00	-1.96E+00	-1.38E+00	-1.14E+00	-1.57E-01	-3.25E-02	-3.75E-01	-6.23E+00	-3.14E+00
0.424	-2.55627	-5.12E-01	-0.000174977	-5.62E+00	-3.98E+00	-3.75E+00	-2.11E+00	-1.37E+00	-1.00E+00	-3.49E-01	-9.61E-02	-3.60E-01	-5.34E+00	-3.45E+00
0.425	-2.33E+00	-5.14E+00	-0.000170414	-5.87E+00	-4.06E+00	-3.78E+00	-2.24E+00	-1.36E-01	-7.65E-01	-3.87E-01	-9.72E-02	-3.83E-01	-4.67E+00	-3.69E+00
0.426	-2.29E+00	-5.25E+00	-0.000165828	-6.10E+00	-3.99E+00	-3.80E+00	-2.23E+00	-1.36E+00	-3.87E-01	-2.81E-01	-4.36E-03	-4.46E-01	-4.29E+00	-3.69E+00
0.427	-2.32E+00	-5.25E+00	-0.000161927	-6.23E+00	-3.75E+00	-3.82E+00	-2.15E+00	-1.48E+00	-8.11E-02	-1.73E-01	5.17E-02	-5.37E-01	-4.01E+00	-3.65E+00
0.428	-2.32E+00	-5.17E+00	-0.000159709	-6.22E+00	-3.51E+00	-3.81E+00	-2.21E+00	-1.62E+00	-1.63E-01	-8.48E-02	5.99E-02	-5.99E-01	-3.67E+00	-3.45E+00
0.429	-2.35E+00	-5.14E+00	-0.000158378	-6.11E+00	-3.47E+00	-3.76E+00	-2.30E-01	-1.61E+00	-5.70E-01	1.85E-02	-1.03E-01	-5.67E-02	-3.21E+00	-3.13E+00
0.43	-2.27E+00	-5.08E+00	-0.00015468	-5.88E+00	-3.55E+00	-3.73E+00	-2.33E+00	-1.54E+00	-9.01E-02	7.16E-03	-2.75E-01	-4.81E-01	-2.53E+00	-2.92E+00
0.431	-2.06E+00	-4.96E+00	-0.000147846	-5.56E+00	-3.68E+00	-3.79E+00	-2.39E+00	-1.54E+00	-1.01E+00	8.68E-03	-3.26E-02	-4.03E-01	-1.87E+00	-2.89E+00
0.432	-1.87E+00	-4.88E+00	-0.000139777	-5.30E+00	-3.78E+00	-4.01E+00	-2.45E+00	-1.63E+00	-1.07E+00	-7.04E-02	-3.31E-01	-3.95E-01	-1.79E+00	-2.80E+00
0.433	-1.80E-01	-4.90E+00	-0.00013126	-5.17E+00	-3.75E+00	-4.19E+00	-2.50E+00	-1.71E+00	-1.22E+00	-1.68E-01	-3.84E-01	-4.65E-01	-2.20E+00	-2.47E+00
0.434	-1.68E+00	-5.00E+00	-0.00012238	-5.14E+00	-3.68E+00	-4.28E+00	-2.64E+00	-1.73E+00	-1.47E+00	-3.27E-01	-4.37E-01	-5.59E-01	-2.45E-01	-1.97E+00
0.435	-1.56E+00	-5.14E+00	-0.000112725	-5.15E+00	-3.68E+00	-4.27E-01	-2.81E+00	-1.69E+00	-1.64E-01	-5.27E-02	-4.53E-01	-6.26E-01	-2.28E+00	-1.46E+00
0.436	-1.55E+00	-5.29E+00	-0.000103282	-5.22E+00	-3.76E+00	-4.19E+00	-2.86E-01	-1.66E+00	-1.63E+00	-7.00E-01	-4.02E-02	-6.32E-01	-1.90E+00	-9.56E-01
0.437	-1.54E+00	-5.44E+00	-9.59738	-5.35E+00	-3.86E+00	-4.09E+00	-2.86E-01	-1.68E+00	-1.47E+00	-7.58E-01	-3.16E-01	-6.05E-01	-1.53E+00	-4.09E-02
0.438	-1.54E+00	-5.61E+00	-9.28866	-5.47E+00	-3.94E+00	-3.97E+00	-2.89E+00	-1.62E+00	-1.33E-01	-7.25E-01	-2.62E-01	-6.11E-01	-1.23E+00	5.83E-02
0.439	-1.52E+00	-5.69E+00	-9.58457	-5.47E+00	-4.00E+00	-3.87E+00	-2.90E+00	-1.46E+00	-1.31E+00	-7.10E-01	-2.39E-01	-6.11E-01	-7.38E-01	3.20E-01
0.44	-1.44E-01	-5.61E+00	-0.000103288	-5.47E+00	-4.05E+00	-3.83E+00	-2.84E+00	-1.35E+00	-1.42E+00	-7.31E-01	-2.18E-01	-5.48E-02	2.53E-01	5.05E-01
0.441	-1.39E+00	-5.47E+00	-0.000110457	-5.57E-01	-4.12E+00	-3.84E+00	-2.79E+00	-1.31E+00	-1.57E+00	-7.40E-01	-1.82E-01	-4.90E-02	1.68E+00	8.29E-01
0.442	-1.44E+00	-5.44E-01	-0.000113071	-5.60E+00	-4.09E+00	-3.75E+00	-2.78E+00	-1.23E+00	-1.64E+00	-7.52E-01	-1.72E-01	-5.59E-01	3.19E-01	1.23E+00
0.443	-1.47E+00	-5.51E+00	-0.000109472	-5.40E+00	-3.87E+00	-3.62E+00	-2.74E+00	-1.29E+00	-1.67E+00	-7.79E-01	-2.28E-01	-8.14E-01	4.52E+00	1.46E+00
0.444	-1.46E-01	-5.57E+00	-0.000102539	-5.07E-01	-3.57E+00	-3.55E+00	-2.65E+00	-1.43E+00	-1.68E+00	-7.90E-01	-2.91E-01	-1.22E-02	5.45E-01	1.46E+00
0.445	-1.51E+00	-5.51E+00	-9.62916	-4.75E+00	-3.35E-01	-3.47E+00	-2.53E-01	-1.45E+00	-1.62E+00	-7.39E-01	-2.98E-01	-1.60E+00	5.65E+00	1.42E+00
0.446	-1.67E+00	-5.35E+00	-9.21497	-4.34E+00	-3.29E+00	-3.41E+00	-2.52E+00	-1.35E+00	-1.53E+00	-6.62E-01	-3.10E-01	-1.77E+00	4.82E+00	1.45E+00
0.447	-1.77E+00	-5.27E-01	-8.98259	-3.75E+00	-3.38E+00	-3.41E+00	-2.65E+00	-1.20E-01	-1.47E+00	-6.30E-01	-3.56E-02	-1.73E+00	2.93E+00	1.56E+00
0.448	-1.73E+00	-5.24E+00	-8.73941	-3.20E+00	-3.48E+00	-3.37E+00	-2.75E-01	-1.05E+00	-1.38E-01	-5.73E-01	-3.86E-01	-1.61E+00	4.55E-01	1.74E+00
0.449	-1.62E+00	-5.23E+00	-0.82999	-3.03E+00	-3.48E-02	-3.31E+00	-2.79E+00	-9.06E-02	-1.17E+00	-3.30E-01	-3.63E-01	-1.40E+00	-1.54E+00	2.03E-01
0.45	-1.60E+00	-5.27E+00	-7.93679	-3.09E-01	-3.37E-01	-3.30E+00	-2.85E+00	-7.72E-01	-8.73E-01	-4.01E-02	-3.56E-01	-1.00E+00	-2.13E+00	2.39E+00
0.451	-1.62E+00	-5.23E+00	-7.92E+00	-2.83E+00	-3.43E+00	-3.32E+00	-2.84E+00	-6.49E-01	-6.92E-01	7.00E-02	-4.45E-01	-5.31E-01	-1.26E+00	2.63E+00
0.452	-1.61E+00	-5.06E+00	-8.05E+00	-2.20E+00	-3.70E+00	-3.30E+00	-2.81E-01	-6.97E-01	-7.29E-01	9.22E-02	-4.63E-01	-2.75E-01	3.93E-02	2.70E+00
0.453	-1.63E-01	-4.90E-01	-8.51E+00	-1.71E+00	-3.83E-01	-3.19E+00	-2.81E+00	-7.81E-01	-8.99E-01	1.25E-01	-2.98E-01	-4.91E-01	4.71E-01	2.61E+00
0.454	-1.65E+00	-4.87E-01	-9.42E+00	-1.61E+00	-3.74E+00	-3.04E+00	-2.74E+00	-6.46E-01	-1.06E+00	1.56E-01	-1.39E-01	-1.20E+00	-3.41E-01	2.44E+00
0.455	-1.68E+00	-4.89E+00	-0.000100818	-1.74E-02	-3.60E+00	-2.99E+00	-2.72E+00	-4.54E-01	-1.09E+00	1.90E-01	-1.29E-01	-2.06E+00	-1.58E+00	2.27E+00
0.456	-1.83E+00	-4.87E+00	-0.000104276	-1.88E+00	-3.51E+00	-2.92E+00	-2.70E+00	-3.97E-01	-9.77E-02	1.95E-01	-1.94E-01	-2.69E+00	-2.37E+00	1.87E+00
0.457	-2.04E-01	-4.89E-01	-0.000111364	-1.93E+00	-3.50E+00	-2.77E+00	-2.59E+00	-3.90E-01	-8.62E-01	1.14E-01	-1.91E-01	-3.10E+00	-2.83E+00	1.23E+00
0.458	-2.24E+00	-5.03E+00	-0.000122447	-2.09E+00	-3.64E+00	-2.77E+00	-2.47E+00	-3.00E-01	-8.66E-01	-5.53E-02	-1.05E-01	-3.46E+00	-3.60E+00	5.94E-01
0.459	-2.41E+00	-5.32E+00	-0.000127861	-2.53E+00	-3.71E+00	-2.86E+00	-2.43E+00	-1.68E-01	-9.65E-01	-2.08E-01	-7.80E-02	-3.99E+00	-4.95E-01	-6.00E-02
0.46	-2.52E+00	-5.53E+00	-0.000120238	-3.02E+00	-3.54E+00	-2.85E+00	-2.53E+00	-6.92E-03	-1.02E+00	-2.26E-01	-1.85E-02	-4.80E+00	-5.93E+00	-1.03E+00
0.461	-2.60E+00	-5.61E+00	-0.000108619	-3.29E+00	-3.32E+00	-2.77E+00	-2.63E+00	-7.25E-02	-9.93E-01	-1.30E-01	-3.04E-01	-5.75E+00	-5.15E+00	-2.48E+00
0.462	-2.72E+00	-5.59E+00	-0.000107984	-3.20E-01	-3.22E+00	-2.74E+00	-2.64E+00	-2.36E-01	-9.84E-01	-1.19E-01	-2.73E-01	-6.72E+00	-2.54E+00	-4.05E+00
0.463	-2.83E+00	-5.47E+00	-0.00011426	-2.87E+00	-3.27E+00	-2.80E+00	-2.65E+00	-4.82E-01	-1.05E+00	-3.51E-01	-8.49E-02	-7.52E+00	2.95E-01	-5.31E+00
0.464	-2.89E+00	-5.36E+00	-0.000112468	-2.69E+00	-3.40E+00	-2.93E+00	-2.74E+00	-6.36E-01	-1.13E+00	-7.45E-01	9.91E-02	-7.90E+00	1.62E+00	-6.24E+00
0.465	-2.87E+00	-5.37E+00	-0.000104057	-2.87E+00	-3.50E+00	-3.04E+00	-2.86E+00	-6.21E-02	-1.17E+00	-1.06E+00	1.35E-01	-7.75E+00	1.30E+00	-7.00E+00
0.466	-2.81E+00	-5.49E+00	-0.000102281	-3.29E+00	-3.44E+00	-3.12E+00	-2.90E+00	-5.89E-01	-1.15E+00	-1.09E-01	4.24E-02	-7.08E+00	5.89E-01	-7.56E+00
0.467	-2.80E-01	-5.57E+00	-0.000108106	-3.75E+00	-3.29E+00	-3.25E+00	-2.84E+00	-6.64E-01	-1.14E+00	-8.01E-02	-7.43E-02	-5.68E+00	4.02E-02	-7.82E-01
0.468	-2.81E+00	-5.64E+00	-0.000108509	-4.03E+00	-3.14E+00	-3.34E+00	-2.76E+00	-7.86E-01	-1.19E-01	-2.93E-01	-1.10E-02	-3.40E+00	7.32E-01	-7.78E+00
0.469	-2.76E+00	-5.69E+00	-9.77E+00	-3.89E+00	-3.02E+00	-3.27E+00	-2.74E+00	-8.77E-01	-1.24E+00	2.79E-01	-4.93E-02	-7.23E-01	1.67E+00	-7.48E-01
0.47	-2.58E+00	-5.62E+00	-8.48E+00	-3.27E+00	-3.01E+00	-3.12E+00	-2.77E-01	-9.15E-01	-1.15E-01	8.31E-01	-6.35E-03	1.38E+00	3.33E+00	-7.04E+00
0.471	-2.45E+00	-5.39E+00	-7.81E+00	-2.50E+00	-3.14E+00	-3.02E+00	-2.79E+00	-8.99E-01	-9.44E-02	1.31E+00	-5.03E-02	2.28E+00	5.17E+00	-6.55E+00
0.472	-2.38E+00	-5.08E+00	-7.53E+00	-1.91E+00	-3.38E+00	-2.96E-01	-2.80E+00	-9.05E-01	-8.12E-01	1.69E+00	-1.48E-01	2.21E+00	6.47E+00	-6.06E+00
0.473	-2.28E+00	-4.81E-01	-7.11E+00	-1.44E+00	-3.52E+00	-2.90E-02	-2.84E+00	-9.73E-01	-8.22E-01	2.09E-01	-2.42E-01	2.08E-01	7.11E+00	-5.60E+00
0.474	-2.20E+00	-4.70E+00	-6.59E+00	-9.62E-02	-3.50E+00	-2.83E+00	-2.82E+00	-1.04E+00	-8.97E-01	2.57E+00	-2.37E-01	2.57E+00	7.16E+00	-5.19E+00
0.475	-2.13E+00	-4.64E+00	-6.26E+00	-5.17E-01	-3.49E+00	-2.70E+00	-2.77E+00	-1.18E+00	-9.55E-01	2.98E-02	-1.14E-01	3.55E+00	6.44E+00	-4.77E-01
0.476	-2.10E+00	-4.66E+00	-6.14E+00	-3.62E-01	-3.47E+00	-2.66E-01	-2.77E+00	-1.26E+00	-9.82E-01	3.27E+00	2.65E-02	4.59E+00	4.98E+00	-4.30E+00
0.477	-2.31E+00	-4.82E+00	-6.20E+00	-7.51E-01	-3.26E+00	-2.74E+00	-2.70E+00	-1.18E+00	-1.05E+00	3.42E+00	7.20E-02	5.01E+00	3.39E-01	-3.74E+00
0.478	-2.61E-01	-4.95E+00	-6.42E+00	-1.64E+00	-2.94E+00	-2.85E+00	-2.56E+00	-1.26E+00	-1.17E+00	3.32E+00	6.93E-02	4.14E+00	2.33E+00	-3.25E+00
0.479	-2.71E+00	-4.95E+00	-6.62E+00	-2.71E+00	-2.86E+00	-3.09E+00	-2.56E+00	-1.53E+00	-1.25E+00	2.98E+00	1.11E-01	2.47E+00	1.81E+00	-2.89E-01
0.48	-2.70E+00	-4.90E+00	-7.03E+00	-3.60E+00	-3.01E+00	-3.33E+00	-2.69E+00	-1.77E-01	-1.24E+00	2.59E+00	1.53E-01	1.16E+00	1.56E+00	-2.68E+00
0.481	-2.64E+00	-4.94E-01	-7.90E+00	-4.14E+00	-3.20E+00	-3.35E+00	-2.74E+00	-1.82E-01	-1.22E+00	2.28E-01	1.70E-01	7.95E-01	1.48E-01	-2.61E-01
0.482	-2.56E+00	-4.98E-01	-9.03E+00	-4.52E+00	-3.41E-01	-3.28E+00	-2.79E+00	-1.82E+00	-1.28E+00	2.01E+00	1.64E-01	1.16E+00	1.65E+00	-2.46E+00
0.483	-2.44E+00	-5.01E+00	-9.84E+00	-4.90E+00	-3.52E+00	-3.33E+00	-2.91E-02	-1.91E+00	-1.35E+00	1.71E+00	1.20E-02	1.60E+00	2.18E+00	-2.21E+00
0.484	-2.32E+00	-5.20E+00	-9.98E+00	-5.26E+00	-3.57E+00	-3.46E+00	-2.91E+00	-1.99E+00	-1.38E+00	1.40E+00	8.52E-02	1.69E+00	2.93E+00	-2.03E+00
0.485	-2.28E+00	-5.43E+00	-9.67E+00	-5.57E+00	-3.61E+00	-3.55E-01	-2.76E+00	-2.03E+00	-1.34E+00	1.08E+00	4.34E-02	1.29E+00	3.65E+00	-2.09E+00
0.486	-2.33E+00	-5.62E+00	-9.49E+00	-5.71E+00	-3.50E+00	-3.50E+00	-2.68E+00	-2.05E+00	-1.35E+00	7.92E-02	-3.40E-02	5.53E-01	4.21E+00	-2.30E+00
0.487	-2.39E+00	-5.67E+00	-0.000100622	-5.67E+00	-3.33E+00	-3.39E+00	-2.68E+00	-2.04E+00	-1.44E+00	5.35E-01	-9.14E-02	-3.42E-01	4.64E+00	-2.45E+00
0.488	-2.35E+00	-5.53E+00	-0.000110768	-5.56E+00	-3.27E-01	-3.40E+00	-2.63E+00	-1.98E-01	-1.57E+00	2.99E-01	-1.09E-01	-1.48E+00	4.71E+00	-2.44E+00
0.489	-2.25E+00	-5.34E+00	-0.000114693	-5.53E+00	-3.29E+00	-3.55E-01	-2.55E+00	-1.86E+00	-1.69E+00	4.97E-03	-1.15E-01	-2.95E+00	4.29E+00	-2.21E+00
0.49	-2.21E+00	-5.20E+00	-0.000104786	-5.65E+00	-3.28E+00	-3.73E+00	-2.55E+00	-1.76E+00	-1.82E+00	-1.69E-02	-1.46E-01	-4.38E-01	3.67E+00	-1.72E+00
0.491	-2.11E+00	-5.16E+00	-8.33E+00	-5.94E+00	-3.27E+00	-3.84E+00	-2.67E+00	-1.79E+00	-1.98E+00	-2.78E-01	-2.02E-01	-5.07E-01	2.99E-02	-1.06E+00
0.492	-1.98E+00	-5.20E+00	-6.70E+00	-6.38E-01	-3.31E+00	-3.86E+00	-2.78E+00	-1.88E+00	-2.13E+00	-3.32E-02	-2.45E-01	-4.74E+00	2.18E+00	-4.29E-01
0.493	-1.94E+00	-5.28E+00	-7.31E+00	-6.83E+00	-3.34E+00	-3.86E+00	-2.76E+00	-1.93E+00	-2.23E-01	-4.50E-01	-2.39E-01	-3.67E-01	1.39E+00	1.90E-01
0.494	-2.02E+00	-5.31E+00	-9.67E+00	-6.99E+00	-3.36E+00	-3.85E+00	-2.65E+00	-2.00E+00	-2.28E+00	-6.35E-01	-1.95E-01	-2.33E+00	8.94E-01	8.31E-01
0.495	-2.17E+00	-5.24E+00	-0.000108895	-6.66E+00	-3.33E+00	-3.83E-01	-2.55E+00	-2.08E+00	-2.32E+00	-7.70E-01	-1.59E-02	-1.09E+00	6.92E-01	1.46E-01
0.496	-2.31E+00	-5.16E+00	-8.53E+00	-5.94E+00	-3.22E+00	-3.83E-01	-2.44E+00	-2.10E+00	-2.38E+00	-7.89E-01	-1.59E-01	-2.81E-01	8.66E-01	2.09E+00
0.497	-2.36E-01	-5.09E+00	-4.07E+00	-5.17E+00	-3.14E+00	-3.85E+00	-2.31E+00	-2.02E+00	-2.42E+00	-7.26E-01	-1.98E-01	-2.30E-02	1.75E+00	2.88E+00
0.498	-2.37E+00	-5.14E+00	-2.23549	-4.86E+00	-3.23E+00	-3.82E+00	-2.21E+00	-1.89E+00	-2.40E+00	-6.87E-01	-2.52E-01	-2.07E-01	3.27E+00	3.95E+00
0.499	-2.40E-01	-5.32E+00	-5.10428	-4.95E+00	-3.38E+00	-3.70E+00	-2.11E+00	-1.86E+00	-2.41E+00	-7.63E-01	-2.41E-01	-7.11E-01	4.31E+00	5.10E+00
0.5	-2.50E+00	-5.37E+00	-9.49128	-4.70E+00	-3.46E+00	-3.63E+00	-2.00E+00	-1.90E+00	-2.40E+00	-9.79E-01	-1.55E-01	-1.48E+00	3.41E+00	5.85E+00
0.501	-2.55E+00	-5.24E-01	-0.000118338	-3.76E-01	-3.49E+00	-3.71E+00	-1.97E+00	-1.83E+00	-2.28E+00	-1.14E+00	-6.81E-02	-2.36E+00	3.33E-01	5.82E-01
0.502	-2.41E+00	-5.04E+00	-0.000117825	-2.49E+00	-3.55E+00	-3.73E+00	-2.10E-01	-1.66E+00	-2.12E+00	-1.09E+00	-4.53E-02	-3.05E+00	-3.52E+00	5.16E+00
0.503	-2.04E+00	-4.79E+00	-0.000116254	-1.45E+00	-3.59E+00	-3.59E+00	-2.21E+00	-1.55E+00	-2.02E+00	-9.58E-01	-1.16E-01	-3.42E+00	-6.32E+00	4.45E-01
0.504	-1.53E+00	-4.54E-01	-0.000136599	-9.15E-01	-3.57E+00	-3.43E+00	-2.27E+00	-1.51E+00	-1.97E+00	-8.79E-01	-2.24E-01	-3.70E+00	-7.10E+00	4.09E+00
0.505	-1.30E+00	-4.26E+00	-0.00016766	-8.42E-01	-3.53E+00	-3.23E+00	-2.29E+00	-1.49E+00	-1.90E+00	-8.24E-01	-2.79E-01	-4.01E-01	-6.13E+00	3.92E+00
0.506	-1.47E+00	-4.12E+00	-0.000173714	-1.10E+00	-3.48E+00	-3.12E+00	-2.19E+00	-1.44E+00	-1.85E+00	-7.42E-01	-2.27E-01	-4.27E+00	-4.47E+00	3.62E+00
0.507	-1.88E+00	-4.24E+00	-0.000129228	-1.50E+00	-3.37E+00	-3.21E+00	-2.01E+00	-1.38E+00	-1.86E+00	-6.93E-02	-1.99E-01	-4.34E+00	-2.98E+00	3.11E+00
0.508	-2.55E+00	-4.51E+00	-3.00E+00	-1.93E+00	-3.24E+00	-3.43E+00	-1.93E+00	-1.34E+00	-1.85E+00	-6.88E-01	-3.22E-01	-4.39E+00	-2.08E+00	2.35E+00
0.509	-3.28E+00	-4.93E-01	8.43E+00	-2.51E-01	-3.16E+00	-3.63E+00	-2.05E+00	-1.36E+00	-1.78E+00	-6.93E-01	-4.68E-01	-4.58E+00	-2.15E+00	1.19E+00
0.51	-3.78E+00	-5.41E-01	0.000142785	-3.35E+00	-3.11E+00	-3.62E+00	-2.16E+00	-1.38E+00	-1.76E+00	-6.98E-01	-5.18E-01	-4.85E+00	-3.38E+00	-2.62E-01
0.511	-3.98E+00	-5.80E+00	0.000109429	-4.19E+00	-3.09E+00	-3.55E+00	-2.20E+00	-1.34E+00	-1.81E+00	-7.17E-01	-5.00E-01	-5.20E+00	-5.38E+00	-1.77E+00
0.512	-3.85E+00	-6.02E+00	1.40E+00	-4.85E+00	-3.17E+00	-3.55E+00	-2.24E+00	-1.24E+00	-1.87E+00	-8.78E-01	-5.24E-01	-5.82E+00	-7.29E+00	-3.12E+00
0.513	-3.49E+00	-6.13E+00	-7.92E+00	-5.25E+00	-3.32E+00	-3.64E+00	-2.25E+00	-1.14E+00	-1.91E+00	-1.30E+00	-5.70E-01	-6.94E+00	-8.46E+00	-4.31E+00
0.514	-3.18E+00	-6.19E-01	-0.000130977	-5.16E+00	-3.42E+00	-3.69E+00	-2.29E-01	-1.17E+00	-1.92E+00	-1.82E+00	-5.70E-02	-8.38E+00	-8.80E+00	-5.42E+00
0.515	-2.95E+00	-6.08E+00	-0.00014578	-4.68E+00	-3.45E+00	-3.73E-01	-2.35E+00	-1.30E+00	-1.94E+00	-2.12E+00	-5.56E-01	-9.48E+00	-8.22E+00	-6.40E+00
0.516	-2.68E+00	-5.91E+00	-0.000143254	-4.24E+00	-3.43E+00	-3.75E+00	-2.30E+00	-1.33E+00	-1.95E+00	-2.10E+00	-5.48E-01	-9.75E+00	-6.41E+00	-7.17E+00
0.517	-2.50E-01	-5.74E+00	-0.000137913	-4.11E-01	-3.44E+00	-3.70E+00	-2.22E-01	-1.14E+00	-1.94E+00	-1.84E+00	-5.57E-01	-9.35E+00	-3.30E+00	-7.57E+00
0.518	-2.45E+00	-5.58E+00	-0.000140466	-4.09E+00	-3.53E+00	-3.66E+00	-2.28E+00	-8.81E-01	-1.92E+00	-1.43E+00	-5.38E-01	-8.65E+00	4.07E-01	-7.53E+00
0.519	-2.44E+00	-5.49E-01	-0.000156791	-3.90E+00	-3.61E+00	-3.67E+00	-2.38E+00	-7.61E-01	-1.92E+00	-9.14E-01	-4.46E-02	-7.82E+00	3.68E+00	-7.26E+00
0.52	-2.39E+00	-5.39E+00	-0.000184628	-3.69E+00	-3.58E+00	-3.69E+00	-2.28E-01	-8.25E-01	-1.93E+00	-4.05E-01	-3.08E-01	-6.79E+00	5.97E+00	-6.96E+00
0.521	-2.31E+00	-5.23E+00	-0.000215831	-3.91E+00	-3.53E+00	-3.67E+00	-2.02E+00	-8.85E-01	-1.91E+00	4.15E-02	-2.06E-01	-5.54E+00	7.23E+00	-6.55E+00
0.522	-2.26E+00	-5.13E+00	-0.000241056	-4.70E+00	-3.57E+00	-3.58E+00	-1.86E+00	-8.10E-01	-1.84E+00	4.59E-01	-1.67E-01	-4.28E+00	7.54E+00	-6.06E+00
0.523	-2.26E+00	-5.08E+00	-0.000251927	-5.50E+00	-3.70E+00	-3.47E+00	-1.90E+00	-7.35E-01	-1.71E+00	8.52E-01	-1.27E-01	-3.32E+00	7.17E+00	-5.73E+00
0.524	-2.17E+00	-4.96E+00	-0.000240669	-5.81E+00	-3.84E+00	-3.44E+00	-2.01E+00	-7.83E-02	-1.62E+00	1.17E+00	-7.70E-02	-2.65E+00	6.66E+00	-5.72E+00
0.525	-1.97E+00	-4.82E+00	-0.000206723	-5.74E+00	-3.82E+00	-3.42E+00	-2.00E+00	-9.04E-01	-1.61E+00	1.35E+00	-1.08E-01	-1.91E+00	6.46E+00	-5.90E+00
0.526	-1.83E+00	-4.71E+00	-0.000161938	-5.60E+00	-3.71E+00	-3.39E+00	-1.87E+00	-9.73E-01	-1.61E+00	1.42E+00	-2.23E-02	-8.52E-01	6.35E+00	-5.87E+00
0.527	-1.86E-01	-4.57E+00	-0.000117302	-5.41E+00	-3.72E+00	-3.36E+00	-1.83E+00	-9.89E-01	-1.59E+00	1.50E+00	-3.14E-01	4.05E-01	5.76E+00	-5.32E+00
0.528	-2.23E+00	-4.38E+00	-6.65E+00	-5.17E+00	-3.79E+00	-3.36E+00	-1.81E+00	-9.89E-01	-1.60E+00	1.55E+00	-2.73E-01	1.47E+00	4.54E+00	-4.40E+00
0.529	-2.71E-01	-4.21E-01	-1.08E+00	-4.92E+00	-3.81E+00	-3.37E+00	-1.76E+00	-9.50E-01	-1.56E+00	1.45E+00	-1.39E-01	1.63E-01	2.88E+00	-3.61E+00
0.53	-2.92E+00	-4.20E+00	8.58E-01	-4.57E+00	-3.78E+00	-3.37E-01	-1.71E+00	-9.78E-01	-1.48E+00	1.17E+00	-1.42E-01	-8.94E-04	9.12E-01	-3.13E+00
0.531	-2.86E+00	-4.44E+00	-4.46E+00	-4.09E+00	-3.73E+00	-3.41E+00	-1.71E+00	-1.17E+00	-1.44E+00	7.57E-01	-3.27E-01	-2.75E+00	-1.41E+00	-2.82E+00
0.532	-2.73E+00	-4.69E-01	-0.00011867	-3.56E+00	-3.80E+00	-3.46E-01	-1.73E+00	-1.33E+00	-1.54E+00	4.76E-01	-4.44E-01	-4.27E+00	-3.92E+00	-2.57E+00
0.533	-2.80E+00	-4.79E+00	-0.000114152	-3.06E+00	-3.84E+00	-3.41E+00	-1.86E+00	-1.37E+00	-1.70E+00	4.98E-01	-3.34E-01	-3.83E+00	-6.07E+00	-2.29E+00
0.534	-2.97E+00	-4.80E+00	-1.08E+00	-2.51E+00	-3.80E+00	-3.34E+00	-1.98E-01	-1.38E+00	-1.77E+00	6.40E-01	-1.91E-01	-2.65E+00	-7.31E+00	-1.87E+00
0.535	-3.01E+00	-4.68E+00	0.000110512	-1.86E+00	-3.81E+00	-3.34E+00	-1.96E+00	-1.41E+00	-1.72E-01	7.23E-01	-1.69E-01	-1.89E+00	-7.37E+00	-1.23E+00
0.536	-3.03E+00	-4.62E+00	0.000140226	-1.52E-01	-3.83E-01	-3.33E+00	-1.98E+00	-1.47E+00	-1.68E+00	8.04E-01	-2.08E-01	-1.93E+00	-6.29E+00	-3.73E-02
0.537	-3.19E+00	-4.84E+00	2.96E+00	-1.99E+00	-3.77E+00	-3.18E+00	-2.04E+00	-1.44E+00	-1.72E+00	8.92E-01	-2.18E-01	-2.42E+00	-4.54E+00	6.89E-02
0.538	-3.43E+00	-5.37E+00	-0.000150993	-3.21E+00	-3.65E+00	-3.04E+00	-2.04E+00	-1.39E+00	-1.81E-01	9.10E-02	-1.41E-01	-3.01E+00	-2.65E-01	1.77E+00
0.539	-3.65E+00	-5.95E-01	-0.000283083	-4.34E+00	-3.59E+00	-2.98E+00	-2.05E-01	-1.36E+00	-1.89E-01	7.65E-01	-6.17E-02	-3.68E+00	-7.96E-01	2.59E+00
0.54	-3.92E+00	-6.26E+00	-0.000311268	-4.63E+00	-3.67E+00	-2.97E-01	-2.08E+00	-1.34E-01	-1.91E-01	4.38E-01	-3.50E-02	-4.39E+00	9.29E-01	3.00E+00
0.541	-4.22E+00	-6.28E+00	-0.000249647	-4.36E+00	-3.84E+00	-3.05E+00	-2.18E+00	-1.39E+00	-1.90E+00	6.13E-02	1.14E-02	-4.77E-01	2.31E+00	3.13E-01
0.542	-4.33E+00	-6.06E+00	-0.000134983	-4.28E+00	-3.96E+00	-3.18E+00	-2.29E-01	-1.50E+00	-1.90E+00	-1.77E-01	1.01E-01	-4.47E+00	3.17E+00	3.28E+00
0.543	-4.04E+00	-5.86E+00	-3.30E-01	-4.67E+00	-3.98E+00	-3.32E+00	-2.34E+00	-1.65E+00	-1.97E+00	-1.98E-01	2.01E-01	-3.56E+00	3.61E+00	3.65E+00
0.544	-3.43E+00	-5.71E+00	0.000107875	-5.17E+00	-3.95E+00	-3.46E+00	-2.26E+00	-1.77E+00	-2.06E+00	-1.63E-01	3.06E-01	-2.41E-01	3.77E+00	4.10E+00
0.545	-2.93E-01	-5.48E+00	0.000165696	-5.27E-01	-3.95E-01	-3.53E+00	-2.13E-01	-1.67E+00	-2.08E+00	-2.20E-01	3.74E-01	-1.34E+00	3.62E+00	4.37E+00
0.546	-2.83E+00	-5.20E+00	0.000154936	-4.79E+00	-4.04E+00	-3.56E+00	-2.07E+00	-1.51E+00	-2.05E+00	-3.14E-01	3.42E-01	-4.27E-01	3.09E+00	4.46E+00
0.547	-3.00E+00	-4.96E+00	9.24E+00	-3.71E+00	-4.20E+00	-3.67E+00	-1.98E+00	-1.47E+00	-2.03E+00	-3.61E-01	2.39E-01	3.96E-01	2.45E+00	4.60E-01
0.548	-3.18E+00	-4.79E+00	2.04E-01	-2.37E+00	-4.33E+00	-3.68E+00	-1.81E+00	-1.46E+00	-2.08E+00	-4.03E-01	1.29E-01	1.07E+00	2.17E-01	4.84E+00
0.549	-3.30E+00	-4.68E-01	-3.46E+00	-1.42E+00	-4.37E-01	-3.47E+00	-1.67E+00	-1.38E+00	-2.14E+00	-4.86E-01	6.14E-02	1.36E+00	2.30E+00	5.02E+00
0.55	-3.36E+00	-4.60E+00	-7.45E+00	-1.04E+00	-4.34E+00	-3.27E+00	-1.63E+00	-1.23E+00	-2.07E+00	-5.70E-01	5.19E-02	1.22E+00	2.41E+00	5.03E+00
0.551	-3.37E-01	-4.57E+00	-0.000103562	-7.16E-01	-4.19E+00	-3.25E+00	-1.69E+00	-9.87E-01	-1.85E+00	-6.00E-01	1.62E-02	9.50E-01	2.21E-01	4.91E-01
0.552	-3.28E+00	-4.61E+00	-0.000121145	-2.28E-01	-3.97E+00	-3.25E+00	-1.83E+00	-6.64E-01	-1.61E-01	-5.78E-01	-1.09E-01	1.01E+00	1.69E+00	4.82E+00
0.553	-3.09E+00	-4.67E-01	-0.000128918	1.91E-03	-3.76E+00	-3.21E+00	-1.86E+00	-3.51E-01	-1.46E-01	-5.94E-01	-2.22E-01	1.56E+00	9.09E-01	4.85E-01
0.554	-2.90E-01	-4.83E+00	-0.000124761	-3.25E-01	-3.61E+00	-3.07E+00	-1.80E+00	-2.27E-01	-1.46E+00	-6.39E-01	-1.83E-01	2.25E+00	2.29E-01	4.90E+00
0.555	-2.77E+00	-5.04E+00	-0.00010539	-9.48E-01	-3.60E+00	-2.87E+00	-1.79E+00	-1.78E-01	-1.51E+00	-6.01E-02	-5.97E-02	2.54E+00	-4.53E-02	4.98E-01
0.556	-2.74E+00	-5.14E+00	-0.80529	-1.50E-01	-3.73E+00	-2.79E+00	-1.89E+00	-7.64E-02	-1.50E+00	-4.66E-01	5.41E-03	2.17E+00	-6.11E-02	5.06E+00
0.557	-2.67E+00	-5.02E+00	-7.51267	-1.83E+00	-3.75E+00	-2.81E+00	-2.04E+00	-1.29E-01	-1.46E+00	-2.91E-01	2.92E-03	1.28E+00	1.77E-01	5.09E+00
0.558	-2.52E+00	-4.93E+00	-9.91313	-2.31E+00	-3.58E+00	-2.80E+00	-2.03E+00	-3.84E-01	-1.51E+00	-1.43E-01	3.15E-02	2.75E-01	1.09E+00	5.06E+00
0.559	-2.28E+00	-5.09E+00	-0.000125102	-3.15E-01	-3.47E+00	-2.69E-01	-1.91E+00	-5.85E-01	-1.63E+00	-3.60E-02	-4.55E-02	-3.55E-01	2.62E+00	4.96E+00
0.56	-2.00E+00	-5.34E+00	-0.00013031	-4.07E+00	-3.53E+00	-2.63E+00	-1.76E+00	-6.65E-01	-1.70E+00	1.39E-01	-1.67E-01	-5.03E-01	4.17E+00	4.70E+00
0.561	-1.82E-01	-5.60E+00	-0.000124255	-4.88E+00	-3.57E+00	-2.75E+00	-1.65E+00	-7.59E-01	-1.62E+00	4.08E-01	-2.23E-01	-4.39E-01	5.32E+00	4.24E+00
0.562	-1.82E+00	-5.80E-01	-0.000121386	-5.52E+00	-3.46E+00	-2.86E+00	-1.73E-01	-9.06E-01	-1.52E-01	6.51E-01	-1.67E-01	-4.67E-01	6.05E+00	3.56E+00
0.563	-1.89E+00	-5.91E+00	-0.000126352	-5.95E+00	-3.35E+00	-2.93E+00	-1.95E+00	-1.09E+00	-1.53E+00	7.17E-01	-6.58E-02	-6.32E-02	6.20E+00	2.89E+00
0.564	-1.96E+00	-5.90E+00	-0.000136954	-6.24E+00	-3.31E+00	-2.94E-01	-2.18E+00	-1.15E-01	-1.57E+00	5.75E-01	-8.84E-02	-7.04E-01	5.57E+00	2.45E-01
0.565	-2.01E+00	-5.77E+00	-0.000145848	-6.58E+00	-3.25E+00	-2.86E+00	-2.36E+00	-1.13E+00	-1.52E+00	3.53E-01	-2.30E-01	-4.94E-01	4.37E+00	2.14E+00
0.566	-1.89E+00	-5.59E-01	-0.000143782	-7.13E+00	-3.11E+00	-2.82E+00	-2.61E+00	-1.19E+00	-1.39E+00	1.97E-01	-3.41E-01	-4.83E-02	2.80E+00	1.83E+00
0.567	-1.56E+00	-5.55E+00	-0.000135583	-7.77E+00	-3.03E+00	-2.90E+00	-2.86E+00	-1.23E+00	-1.33E-01	1.90E-01	-3.51E-01	3.79E-01	9.49E-01	1.63E+00
0.568	-1.18E+00	-5.56E+00	-0.000138807	-8.25E-01	-3.06E+00	-3.09E+00	-2.94E+00	-1.17E+00	-1.39E-01	2.98E-01	-3.17E-01	6.79E-01	-5.97E-01	1.67E+00
0.569	-9.40E-01	-5.48E-01	-0.000152939	-8.48E+00	-3.24E+00	-3.28E+00	-2.89E+00	-1.08E+00	-1.43E+00	4.43E-01	-3.29E-02	8.98E-01	-1.15E+00	1.79E+00
0.57	-9.09E-01	-5.34E+00	-0.00016161	-8.59E+00	-3.44E+00	-3.42E+00	-2.86E+00	-1.04E+00	-1.31E+00	4.84E-01	-3.49E-01	1.05E+00	-4.94E-01	1.75E+00
0.571	-8.37E-01	-5.25E+00	-0.00016077	-8.67E+00	-3.49E+00	-3.51E+00	-2.88E+00	-9.89E-01	-1.13E+00	2.93E-01	-3.16E-01	1.19E+00	1.08E+00	1.48E+00
0.572	-6.98E-01	-5.31E+00	-0.000159123	-8.74E+00	-3.38E+00	-3.50E+00	-2.84E+00	-8.99E-01	-1.06E+00	-9.50E-02	-2.58E-01	1.38E+00	2.64E+00	1.12E+00
0.573	-7.46E-01	-5.44E+00	-0.000163168	-8.75E+00	-3.30E+00	-3.51E+00	-2.82405	-8.40E-01	-1.09E+00	-5.27E-01	-2.65E-01	1.48E+00	3.18E-01	8.14E-01
0.574	-9.72E-01	-5.46E+00	-0.000173041	-8.54E+00	-3.35E+00	-3.56E+00	-2.86056	-8.21E-01	-1.14E+00	-8.46E-01	-2.94E-01	1.28E+00	2.49E+00	6.26E-01
0.575	-1.09E+00	-5.33E+00	-0.000180965	-8.00E+00	-3.44E+00	-3.57E+00	-2.82376	-7.54E-01	-1.17E-01	-9.94E-01	-2.64E-01	8.01E-01	1.18E+00	5.42E-01
0.576	-1.03E+00	-5.20E+00	-0.000171047	-7.15E+00	-3.50E+00	-3.62E+00	-2.66144	-6.72E-01	-1.21E+00	-9.39E-01	-2.24E-01	3.08E-01	-1.00E-01	4.96E-01
0.577	-9.78E-01	-5.11E+00	-0.000135135	-5.90E+00	-3.52E+00	-3.75E+00	-2.43384	-6.53E-01	-1.24E+00	-6.00E-01	-2.75E-01	5.50E-02	-9.88E-01	3.68E-02
0.578	-9.97E-01	-4.94E+00	-9.08893	-4.21E+00	-3.49E+00	-3.83E+00	-2.18751	-6.35E-01	-1.23E+00	7.00E-02	-3.97E-02	8.94E-02	-1.37E+00	1.35E-02
0.579	-1.07E+00	-4.63E+00	-7.07962	-2.46E-01	-3.44E+00	-3.75E+00	-2.10E+00	-5.00E-01	-1.21E+00	9.01E-02	-5.29E-01	3.23E-01	-1.43E+00	-4.05E-02
0.58	-1.19E+00	-4.34E+00	-9.33063	-1.30E+00	-3.41E+00	-3.56E+00	-2.22E+00	-2.34E-01	-1.27E+00	1.52E+00	-7.30E-01	5.64E-01	-1.64E+00	-4.69E-02
0.581	-1.47E+00	-4.22E+00	-0.000137921	-7.11E-01	-3.37E+00	-3.40E+00	-2.34E+00	-4.25E-02	-1.32E+00	1.68E+00	-9.68E-02	6.26E-01	-1.98E+00	3.96E-02
0.582	-1.90E+00	-4.37E+00	-0.000157023	-1.98E-02	-3.38E+00	-3.33E+00	-2.28E+00	-5.85E-02	-1.22E+00	1.48E+00	-1.04E+00	5.91E-01	-1.95E+00	-4.01E-03
0.583	-2.23E+00	-4.70E+00	-0.000140081	3.17E-01	-3.44E+00	-3.32E+00	-2.15804	-1.30E-01	-1.11E+00	1.07E+00	-8.38E-01	6.20E-01	-1.48E+00	-3.34E-01
0.584	-2.41E+00	-4.91E+00	-0.000129881	5.43E-01	-3.42E+00	-3.27E+00	-2.09084	-1.28E-01	-1.05E+00	5.90E-01	-5.68E-01	7.47E-01	-1.08E+00	-7.40E-01
0.585	-2.62E+00	-5.00E+00	-0.000152939	5.09E-02	-3.36E+00	-3.13E-01	-0.20159	-1.09E-01	-9.37E-01	2.90E-01	-4.31E-01	9.98E-01	-1.29E+00	-9.84E-01
0.586	-2.72E+00	-5.01E+00	-0.000188676	5.65E-01	-3.33E+00	-3.08E+00	-0.19401	-2.66E-01	-8.13E-02	3.30E-01	-3.34E-01	1.42E-01	-2.07E+00	-1.23E+00
0.587	-2.76E+00	-5.02E+00	-0.000216404	6.28E-01	-3.30E+00	-3.07E+00	-1.87239	-5.68E-01	-7.80E-01	7.02E-01	-1.83E-01	2.11E+00	-2.82E+00	-1.67E+00
0.588	-2.88E+00	-5.13E+00	-0.000221281	3.24E-01	-3.25E-01	-3.00E+00	-1.72259	-8.18E-02	-7.57E-01	1.09E+00	-8.00E-04	2.98E+00	-3.36E+00	-2.18E+00
0.589	-3.00E+00	-5.28E+00	-0.000166165	-0.302495	-3.23E+00	-3.06E+00	-1.67799	-1.01E+00	-6.82E-01	1.17E+00	-9.04E-02	3.79E+00	-3.94E+00	-2.44E+00
0.59	-3.12E+00	-5.43E+00	-6.14904	-8.32E-01	-3.30E+00	-3.22E+00	-1.93E+00	-1.04E-02	-6.24E-01	1.08E+00	-1.35E-01	4.50E+00	-4.55E+00	-2.35E+00
0.591	-3.25E+00	-5.53E+00	-0.137046	-9.70E-01	-3.33E-01	-3.21E+00	-2.15E-02	-9.59E-01	-6.08E-02	1.07E+00	-1.42E-01	5.09E+00	-5.00E+00	-2.06E+00
0.592	-3.36E+00	-5.56E+00	-2.61198	-9.22E-01	-3.32E+00	-3.09E-01	-2.21E+00	-1.01E+00	-6.25E-01	1.16E+00	-1.80E-02	5.46E+00	-5.29E+00	-1.70E+00
0.593	-3.46E-01	-5.52E-01	-5.62334	-1.02E+00	-3.33E+00	-3.04E+00	-2.24E-01	-1.12E+00	-6.58E-01	1.32E+00	-2.81E-02	5.55E-01	-5.13E+00	-1.34E+00
0.594	-3.43E-01	-5.59E-01	-2.64136	-1.56301	-3.35E+00	-3.00E-01	-2.24E+00	-1.09E-01	-6.32E-01	1.49E+00	-3.59E-01	5.40077	-4.03E-01	-9.70E-01
0.595	-3.32E+00	-5.74E+00	1.97963	-0.28244	-3.44E+00	-3.00E+00	-2.57E+00	-9.94E-01	-5.75E-02	1.61E+00	-3.60E-01	5.04391	-2.47E+00	-5.94E-01
0.596	-3.32E+00	-5.88E+00	-0.451463	-4.63E+00	-3.48E-01	-3.02E+00	-4.04E+00	-8.73E-01	-5.64E-01	1.69E+00	-3.18E-01	4.57387	-1.66E+00	-2.64E-01
0.597	-3.31E+00	-5.92E+00	-0.000107919	-6.35E+00	-3.44E+00	-3.01E-01	-6.55E+00	-6.70E-01	-5.82E-01	1.67E-01	-2.87E-02	4.11814	-1.95E+00	-1.66E-01
0.598	-3.06E-01	-5.83E-01	-0.000196878	-7.41e-05	-3.36E+00	-3.03E+00	-8.63E+00	-4.47E-01	-5.73E-02	1.61E+00	-2.40E-01	3.72615	-2.71E+00	-4.78E-01
0.599	-2.60E-01	-5.69E+00	-0.000190953	-7.88E+00	-3.30E-01	-3.19E+00	-9.28E-01	-3.47E-02	-5.43E-01	1.51E+00	-1.17E-02	3.38654	-3.21E+00	-1.08E+00
0.6	-2.14E+00	-5.51E+00	-0.000109502	-8.19E+00	-3.30E+00	-3.39E+00	-8.83E+00	-4.16E-01	-5.61E-01	1.34E+00	1.21E-03	3.08E+00	-3.11E+00	-1.65E+00
0.601	-1.78E+00	-5.29E+00	-2.10097	-8.44E+00	-3.32E+00	-3.50E+00	-7.97E+00	-5.65E-01	-6.63E-01	1.10E+00	1.07E-02	2.75E+00	-2.47E+00	-2.10E+00
0.602	-1.52E+00	-5.07E+00	4.20618	-8.31E+00	-3.33E-01	-3.56E+00	-6.97E+00	-6.72E-02	-8.42E-01	9.83E-01	-4.96E-03	2.43E+00	-1.84E-01	-2.52E+00
0.603	-1.37E+00	-4.84E+00	8.13501	-7.81E+00	-3.36E+00	-3.68E+00	-5.69E+00	-6.75E-01	-1.06E+00	1.10E+00	3.25E-02	2.18E+00	-1.99E+00	-2.88E+00
0.604	-1.17E+00	-4.60E+00	9.82488	-7.32E+00	-3.39E+00	-3.82E+00	-3.77E+00	-6.25E-01	-1.27E-01	1.37E+00	5.55E-02	2.03E+00	-3.05E+00	-2.94E+00
0.605	-8.90E-01	-4.39E+00	9.34E+00	-6.97E-01	-3.40E+00	-3.85E-02	-1.14E+00	-6.11E-01	-1.39E+00	1.67E+00	6.32E-02	1.90278	-4.21E+00	-2.76E-01
0.606	-8.15E-01	-4.16E+00	6.59284	-6.28E-01	-3.46E+00	-3.82E-01	1.84E+00	-6.66E-01	-1.39E+00	1.92E+00	5.82E-02	1.67826	-4.64E+00	-2.68E-01
0.607	-9.52E-01	-3.68E+00	0.430016	-4.57E+00	-3.55E+00	-3.81E+00	4.57E+00	-6.84E-01	-1.35E+00	2.06E+00	-1.84E-02	1.35506	-4.22E+00	-2.87E+00
0.608	-9.54E-01	-3.04E+00	-9.45799	-1.86E+00	-3.58E+00	-3.76E+00	6.59E+00	-6.25E-01	-1.28E+00	2.04E+00	-8.34E-02	1.00234	-3.16E+00	-3.03E+00
0.609	-8.73E-01	-2.79E+00	-0.000198694	6.70E-02	-3.51E+00	-3.73E+00	7.47E+00	-5.48E-01	-1.17E+00	1.95E+00	-8.53E-02	0.651653	-1.69E+00	-2.72E+00
0.61	-1.10E+00	-3.09E+00	-0.000274042	1.77E+00	-3.40E+00	-3.70E+00	6.88E+00	-5.58E-01	-1.09E+00	1.90E+00	-9.70E-02	0.402733	-1.27E-01	-2.16E+00
0.611	-1.79E+00	-3.73E+00	-0.000336723	1.09E+00	-3.46E+00	-3.66E+00	5.14E+00	-6.57E-01	-1.11E+00	1.78E+00	-1.29E-01	0.332516	1.27E+00	-1.78E+00
0.612	-2.75E+00	-4.50E+00	-0.000412241	-6.68E-01	-3.61E+00	-3.70E+00	2.87E+00	-7.06E-01	-1.23E+00	1.60E+00	-2.14E-01	0.338326	2.31E+00	-1.55E-01
0.613	-3.51E+00	-5.10E+00	-0.000455377	-2.22E+00	-3.61E+00	-3.81E+00	8.01E-01	-7.26E-01	-1.37E+00	1.47E+00	-3.19E-01	0.031204	2.85E+00	-1.20E+00
0.614	-3.85E+00	-5.38E+00	-0.000387063	-2.97E+00	-3.47E+00	-3.86E+00	-0.802764	-7.88E-01	-1.43E+00	1.38E+00	-3.15E-01	0.195097	3.40E+00	-6.43E-01
0.615	-3.93E+00	-5.33E+00	-0.000208218	-2.75E-01	-3.30E+00	-3.78E+00	-1.99584	-7.62E-01	-1.47E+00	1.33E+00	-3.00E-01	-0.0550175	4.32E+00	-1.70E-02
0.616	-4.00E+00	-5.09E-01	-3.18852	-1.96E+00	-3.18E+00	-3.57E+00	-0.27537	-5.67E-01	-1.56E+00	1.38E+00	-3.66E-01	-0.261325	4.55E+00	5.04E-01
0.617	-4.23E+00	-4.96E+00	2.33548	-1.58E+00	-3.15E+00	-3.40E+00	-3.18411	-3.81E-01	-1.58E+00	1.47E+00	-4.48E-01	-0.276302	3.28E-01	9.22E-01
0.618	-4.46E+00	-5.16E+00	-4.95755	-1.88E+00	-3.21E+00	-3.34E+00	-3.35651	-3.49E-01	-1.56E+00	1.50E+00	-4.58E-01	-2.06E-01	1.26E+00	1.08E+00
0.619	-4.59E+00	-5.49E-02	-0.000144771	-2.26E+00	-3.30E+00	-3.30E+00	-3.43E+00	-5.10E-01	-1.57E+00	1.49E+00	-3.51E-01	-1.19E-01	-2.77E-01	9.66E-01
0.62	-4.67E+00	-5.69E+00	-0.000133452	-2.11E+00	-3.37E+00	-3.29E+00	-3.59E+00	-8.18E-01	-1.62E+00	1.57E+00	-2.55E-01	-5.65E-02	-8.75E-02	9.29E-02
0.621	-4.66E-01	-5.85E+00	0.17297	-1.83E+00	-3.48E+00	-3.35E-01	-3.91E+00	-1.08E+00	-1.76E+00	1.79E+00	-1.99E-01	-2.10E-02	-6.61E-01	1.18E-01
0.622	-4.45E-01	-6.04E+00	0.000204211	-1.98E+00	-3.53E+00	-3.47E+00	-4.16E+00	-1.25E-01	-1.94E+00	2.05E-01	-1.30E-01	-2.88E-02	-1.27E-01	1.55E+00
0.623	-4.17E+00	-6.16E-02	0.000283301	-2.53E+00	-3.55E+00	-3.48E+00	-4.13E+00	-1.36E+00	-2.09E-01	2.12E+00	-5.93E-02	-1.31E-01	9.18E-02	1.73E-01
0.624	-4.06E+00	-6.10E+00	0.000207548	-3.06E-01	-3.62E+00	-3.35E+00	-3.92E+00	-1.46E+00	-2.16E+00	1.94E+00	-1.53E-03	-3.02E-01	-1.57E-01	1.57E+00
0.625	-4.04E+00	-5.88E+00	6.51E+00	-3.29E+00	-3.74E+00	-3.17E+00	-3.77E-01	-1.57E+00	-2.19E+00	1.65E+00	-6.05E-03	-4.09E-01	-5.51E-01	1.14E-02
0.626	-3.96E+00	-5.73E+00	-2.58047	-3.46E+00	-3.85E+00	-3.03E+00	-3.79E+00	-1.60E+00	-2.25E-02	1.48E+00	-3.20E-02	-3.58E-01	-7.58E-01	6.90E-01
0.627	-3.84E+00	-5.85E+00	-3.64823	-3.90E+00	-3.92E+00	-2.93E+00	-3.86E+00	-1.57E+00	-2.42E+00	1.50E+00	-9.54E-04	-2.35E-01	-8.38E-01	4.55E-01
0.628	-3.64E+00	-6.03E+00	-1.70E+00	-4.49E-02	-4.01E+00	-2.90E+00	-3.76E+00	-1.53E+00	-2.62E+00	1.59E+00	-1.87E-01	-1.83E-01	-1.20E+00	3.84E-01
0.629	-3.43E+00	-5.99E+00	-8.05E-01	-5.00E+00	-4.06E+00	-2.97E+00	-3.42E-01	-1.48E+00	-2.74E+00	1.55E+00	-2.56E-01	-2.93E-01	-2.08E+00	5.31E-02
0.63	-3.28E+00	-5.77E+00	-1.18E+00	-5.47E+00	-4.07E+00	-3.02E+00	-3.07E+00	-1.42E+00	-2.77E+00	1.31E+00	-2.32E-01	-5.13E-01	-3.28E+00	-7.07E-01
0.631	-2.99E+00	-5.52E-01	-2.94E-01	-5.90E+00	-4.09E+00	-3.04E+00	-2.88E+00	-1.39E+00	-2.85E+00	9.27E-01	-1.25E-01	-6.95E-01	-4.72E+00	-1.44E+00
0.632	-2.46E+00	-5.23E+00	-7.26809	-6.26E-01	-4.09E+00	-3.06E+00	-2.80E-01	-1.45E+00	-3.00E-01	4.37E-01	1.15E-02	-7.82E-01	-6.56E+00	-1.67E+00
0.633	-1.93E-01	-4.94E+00	-0.000132943	-6.61E+00	-4.08E+00	-3.16E-01	-2.62E+00	-1.57E+00	-3.14E+00	-2.08E-01	9.30E-02	-8.67E-01	-8.93E+00	-1.44E+00
0.634	-1.71E+00	-4.81E+00	-0.000180318	-6.99E+00	-4.21E+00	-3.34E+00	-2.33E+00	-1.59E+00	-3.17E+00	-8.43E-01	7.71E-02	-1.01E+00	-0.000115708	-1.03E+00
0.635	-1.74E+00	-4.82E+00	-0.000194473	-7.35E+00	-4.40E+00	-3.46E+00	-2.00E+00	-1.48E+00	-3.17E+00	-1.08E+00	1.82E-02	-1.10E+00	-0.000137715	-6.14E-01
0.636	-1.77E+00	-4.75E+00	-0.000181556	-7.67E+00	-4.43E+00	-3.41E+00	-1.73E+00	-1.37E-01	-3.21E+00	-7.35E-01	-2.61E-02	-1.02E+00	-0.000148874	-5.68E-02
0.637	-1.74E+00	-4.58E+00	-0.000159115	-7.95E+00	-4.32E+00	-3.27E+00	-1.65E+00	-1.29E+00	-3.33E+00	-1.78E-01	-1.16E-01	-8.24E-01	-0.000147218	6.09E-01
0.638	-1.60E+00	-4.53E+00	-0.000134655	-8.27E+00	-4.23E+00	-3.25E+00	-1.69E+00	-1.24E+00	-3.44E+00	1.49E-01	-2.38E-01	-6.44E-01	-0.00013358	1.19E+00
0.639	-1.45E+00	-4.61E+00	-0.000118949	-8.67E+00	-4.30E+00	-3.26E+00	-1.66E+00	-1.24E+00	-3.46E+00	1.83E-01	-2.92E-01	-5.79E-01	-0.000112423	1.58E+00
0.64	-1.44E+00	-4.76E+00	-0.000125553	-9.05E+00	-4.37E+00	-3.34E+00	-1.70E+00	-1.22E+00	-3.38E+00	1.46E-02	-2.84E-02	-6.65E-03	-8.98E+00	1.70E+00
0.641	-1.49E+00	-4.86E+00	-0.000149518	-9.04E+00	-4.27E+00	-3.52E+00	-2.52E+00	-1.16E+00	-3.28E+00	2.40E-01	-2.46E-01	-7.58E-01	-6.85E+00	1.63E+00
0.642	-1.62E+00	-4.82E+00	-0.000173115	-8.59E+00	-4.13E+00	-3.57E+00	-4.38E-01	-1.07E+00	-3.34E+00	4.25E-01	-1.99E-01	-7.38E-01	-5.18E+00	1.56E+00
0.643	-1.74E+00	-4.79E+00	-0.000182923	-7.94E+00	-4.08E+00	-3.64E+00	-5.99E+00	-9.90E-01	-3.67E+00	5.58E-01	-1.12E-01	-7.63E-01	-3.95E+00	1.56E-01
0.644	-1.74E+00	-4.94E+00	-0.000191953	-7.21E+00	-4.12E+00	-3.77E+00	-6.55E+00	-9.34E-01	-4.14E+00	5.79E-01	2.76E-03	-9.99E-01	-2.74E+00	1.59E+00
0.645	-1.87E+00	-5.22E-01	-0.000220874	-6.69E+00	-4.13E+00	-3.78E+00	-6.86E+00	-7.93E-01	-4.53E+00	4.45E-01	1.96E-02	-1.32E+00	-1.48E+00	1.63E+00
0.646	-2.15E+00	-5.40E+00	-0.000260348	-6.50E+00	-4.00E+00	-3.72E+00	-7.84E+00	-5.52E-01	-4.78E+00	6.47E-02	-5.26E-02	-1.52E+00	-3.09E-01	1.62E+00
0.647	-2.34E+00	-5.42E+00	-0.000288804	-6.43E+00	-3.87E+00	-3.68E-01	-9.16E+00	-3.44E-01	-4.89E+00	-5.89E-01	-1.36E-01	-1.56E-01	6.19E-01	1.46E+00
0.648	-2.37E+00	-5.37E+00	-0.000296674	-6.14E+00	-3.77E+00	-3.65E+00	-9.43E+00	-2.64E-01	-4.88E+00	-1.27E+00	-1.99E-01	-1.65E+00	1.35E+00	1.22E+00
0.649	-2.18E+00	-5.29E+00	-0.000275942	-5.34E+00	-3.64E+00	-3.54E+00	-8.01264	-2.85E-01	-4.87E+00	-1.68E+00	-1.86E-01	-2.02E+00	2.13E-01	1.21E+00
0.65	-1.93E+00	-5.19E+00	-0.000207901	-4.02E+00	-3.60E+00	-3.41E+00	-5.64444	-2.75E-01	-5.17E+00	-1.71E+00	-9.03E-02	-2.63E-02	3.13E+00	1.52E+00
0.651	-1.79E-01	-5.09E+00	-9.20048	-2.72E-01	-3.72E+00	-3.33E+00	-3.10507	-1.84E-01	-6.16E+00	-1.55E+00	1.87E-02	-3.11E+00	4.16E+00	1.94E+00
0.652	-1.70E+00	-4.95E+00	3.04872	-2.06E-01	-3.89E+00	-3.23E+00	-0.651728	-8.38E-03	-7.65E+00	-1.42E+00	9.80E-02	-3.12E+00	5.00E+00	2.39E+00
0.653	-1.59E+00	-4.86E+00	0.000104051	-2.29E+00	-3.93E+00	-3.06E+00	1.52279	-1.24E-01	-8.70E+00	-1.32E+00	1.50E-01	-2.74E+00	5.61E+00	3.02E+00
0.654	-1.57E+00	-4.95E+00	0.000109708	-3.22E+00	-3.85E+00	-2.91E+00	3.17E+00	-3.89E-01	-8.73E+00	-1.18E+00	1.50E-01	-2.27E+00	6.16E-01	3.72E+00
0.655	-1.70E+00	-5.18E+00	6.92062	-4.16E+00	-3.81E+00	-2.83E+00	4.00E+00	-7.74E-01	-8.08E+00	-9.61E-01	7.74E-02	-1.92E-01	6.68E+00	4.33E+00
0.656	-1.94E+00	-5.33E+00	0.878189	-4.39E+00	-3.77E+00	-2.72E+00	3.65E+00	-1.18E+00	-7.26E-01	-7.14E-01	-2.65E-02	-1.73E+00	7.16E+00	4.83E+00
0.657	-2.22E+00	-5.34E+00	-4.76E+00	-3.76E+00	-3.63E+00	-2.60E+00	1.96E+00	-1.53E+00	-6.48E+00	-5.14E-02	-4.38E-02	-1.77E+00	7.68E+00	5.26E-01
0.658	-2.50E+00	-5.34E+00	-7.28E+00	-2.78E+00	-3.50E+00	-2.64E-01	-4.06E-01	-1.71E+00	-5.80E+00	-4.06E-01	2.28E-02	-2.02E+00	8.36E+00	5.59E+00
0.659	-2.79E+00	-5.32E+00	-4.30567	-2.03E+00	-3.56E+00	-2.82E+00	-2.15E+00	-1.89E+00	-5.24E+00	-3.45E-01	4.90E-02	-2.15E-01	9.22E+00	5.78E+00
0.66	-3.00E+00	-5.15E+00	3.79065	-1.62E+00	-3.76E-01	-2.95E+00	-2.79E+00	-2.12E+00	-4.73E+00	-2.44E-01	2.46E-02	-1.86E+00	0.000100662	5.87E+00
0.661	-2.96E+00	-4.94E+00	0.000110722	-1.24E+00	-3.93E+00	-2.98E+00	-2.94E+00	-2.25E+00	-4.15E+00	-1.46E-01	4.49E-03	-1.25E+00	0.000105706	5.84E-01
0.662	-2.80E+00	-4.88E+00	0.000104803	-8.19E-01	-4.05E+00	-2.89E+00	-2.91E+00	-2.39E+00	-3.53E+00	-1.74E-01	-4.17E-02	-5.43E-01	0.000105258	5.74E+00
0.663	-2.75E+00	-4.98E+00	3.14178	-5.84E-01	-4.13E+00	-2.73E+00	-2.28E+00	-2.47E+00	-2.94E+00	-2.33E-01	-1.31E-01	-1.85E-02	0.000101049	5.64E+00
0.664	-2.76E+00	-5.21E+00	-0.33509	-4.63E-01	-4.12E+00	-2.62E+00	-9.62E-01	-2.45E+00	-2.39E-01	-1.94E-01	-1.93E-01	2.53E-01	9.79E+00	5.62E+00
0.665	-2.74E+00	-5.41E-01	-5.23E+00	-2.15E-01	-4.10E+00	-2.59E+00	0.507994	-2.45E-01	-1.78E+00	-1.33E-01	-1.87E-01	4.65E-01	9.94E+00	5.65E+00
0.666	-2.78E-02	-5.55E-01	-0.48638	-1.29E-01	-4.13E-01	-2.61E-02	2.10301	-2.45E-02	-1.11E+00	-6.25E-02	-1.94E-01	6.57E-01	0.000103396	5.68E+00
0.667	-2.83E+00	-5.52E+00	-5.00882	-3.72E-01	-4.26E+00	-2.67E+00	4.07E-01	-2.42E+00	-4.83E-03	5.55e-07	-1.73E-02	8.29E-01	0.000104518	5.58E+00
0.668	-2.77E+00	-5.19E+00	-0.59975	-4.73E-01	-4.45E-01	-2.84E+00	5.80E-01	-2.39E+00	6.16E-02	1.74E-01	-6.83E-02	1.08E+00	0.000101818	5.32E+00
0.669	-2.68E+00	-4.61E+00	-7.36162	5.75E-02	-4.50E+00	-3.22E+00	6.69E+00	-2.50E+00	5.16E-02	2.53e-06	-2.08E-03	1.34E+00	9.81E+00	5.01356
0.67	-2.48E+00	-3.87E+00	-0.00010069	1.36E+00	-4.25E-01	-3.75E+00	6.72337	-2.65E+00	9.14E-01	2.87E-01	-7.38E-02	1.63E+00	9.55E+00	4.64777
0.671	-2.11E+00	-3.25E+00	-0.000156105	2.98E+00	-3.98E+00	-4.45E+00	5.86986	-2.67E+00	1.33E+00	3.04E-01	-1.32E-01	1.98E-01	9.60E+00	4.15155
0.672	-1.75E+00	-2.92E+00	-0.000230848	4.16E-01	-3.89E+00	-5.15E+00	4.60992	-2.57E+00	1.76E+00	3.43E-01	-9.43E-02	2.24E-01	9.95E+00	3.57448
0.673	-1.64E+00	-2.92E+00	-0.000281624	4.59E-02	-3.82E+00	-5.64E+00	3.62418	-2.44E+00	2.16E+00	3.95E-01	4.84E-02	2.27E+00	0.000103788	3.06145
0.674	-1.80E+00	-3.22E+00	-0.000247316	4.21E-01	-3.81E+00	-5.95E+00	3.19949	-2.35E+00	2.56E+00	3.68E-01	1.79E-01	2.04E+00	0.00010742	2.62E+00
0.675	-2.09E+00	-3.81E+00	-0.000122016	2.79E+00	-3.86E+00	-6.24E-02	3.51999	-2.27E+00	3.03E+00	2.44E-01	1.78E-01	1.49E+00	0.000110174	2.13E+00
0.676	-2.39E-02	-4.60E+00	-1.33825	3.81E-01	-3.92E+00	-6.62E+00	4.24966	-2.14E+00	3.52E+00	1.61E-01	4.23E-02	6.06E-01	0.000112587	1.46E+00
0.677	-2.70E+00	-5.53E+00	-2.95225	-2.46E+00	-4.02E+00	-7.01E+00	4.72457	-2.02E+00	3.90E+00	1.77E-01	-1.25E-01	-4.12E-01	0.000115482	7.18E-01
0.678	-3.03E+00	-6.51E+00	-0.000133873	-5.03E+00	-4.18E+00	-7.21E+00	4.41E+00	-1.98E+00	4.07E+00	1.62E-01	-2.35E-01	-1.34E-01	0.000119377	2.22E-02
0.679	-3.22E+00	-7.34E+00	-0.000214815	-6.73E+00	-4.41E+00	-7.11E+00	2.93E+00	-1.94E+00	4.08E+00	3.43E-02	-2.43E-01	-1.98E+00	0.000123482	-7.47E-01
0.68	-3.25E+00	-7.87E+00	-0.000228176	-7.53E+00	-4.51E+00	-6.79E+00	1.25E-01	-1.86E-01	4.13E+00	-1.18E-01	-2.13E-02	-2.24E+00	0.0001267	-1.68E+00
0.681	-3.29E+00	-8.03E+00	-0.000208187	-7.86E-01	-4.35E+00	-6.41E+00	-3.75E+00	-1.76E+00	4.29E+00	-2.35E-01	-2.37E-01	-2.27E+00	0.000128582	-2.61E+00
0.682	-3.40E+00	-7.90E+00	-0.00019331	-8.14E+00	-4.08E+00	-6.00E+00	-7.85E+00	-1.71E+00	4.50E+00	-2.71E-02	-2.89E-01	-2.20E+00	0.00012865	-3.27E+00
0.683	-3.45E+00	-7.68E+00	-0.000178125	-8.47E+00	-3.94E+00	-5.40E+00	-0.000111447	-1.69E+00	4.66E+00	-2.24E-01	-3.05E-01	-2.04E+00	0.00012606	-3.63E+00
0.684	-3.37E+00	-7.47E+00	-0.000132802	-8.66E+00	-3.81E+00	-4.70E+00	-0.00013189	-1.66E+00	4.76E+00	-1.81E-01	-2.68E-02	-1.79E+00	0.000120382	-3.91E+00
0.685	-3.17E-01	-7.20E+00	-5.98E+00	-8.53E+00	-3.56E+00	-4.11E+00	-0.000143061	-1.67E+00	4.81E+00	-2.32E-01	-1.69E-01	-1.54E+00	0.000112717	-4.24E+00
0.686	-2.92E+00	-6.85E+00	2.58E-01	-8.08E+00	-3.27E+00	-3.69E+00	-0.000149423	-1.69E+00	4.81E+00	-3.46E-01	-2.19E-02	-1.25E+00	0.000105118	-4.48E+00
0.687	-2.64E+00	-6.61E+00	3.60344	-7.55E+00	-3.01E+00	-3.47E+00	-0.000152055	-1.72E+00	4.76E+00	-4.56E-01	4.00E-02	-8.23E-01	9.89E+00	-4.60E+00
0.688	-2.28E-01	-6.50E+00	4.76697	-6.96E+00	-2.82E+00	-3.33E+00	-0.000149631	-1.78E+00	4.62E+00	-5.45E-01	-4.10E-02	-2.42E-01	9.42E+00	-4.90E+00
0.689	-1.86E+00	-6.30E+00	2.99202	-6.22E+00	-2.86E+00	-3.13E+00	-0.000139166	-1.89E+00	4.39E-01	-5.46E-01	-9.98E-02	3.58E-01	9.04E-01	-5.70E+00
0.69	-1.71E+00	-6.14E+00	-2.21832	-5.58E-01	-3.17E+00	-2.94E+00	-0.000117315	-2.07E+00	4.14E+00	-4.55E-02	-6.95E-02	8.93E-01	8.74E+00	-6.98E+00
0.691	-1.88E+00	-6.09E+00	-8.58028	-5.38E+00	-3.38E+00	-2.91E+00	-8.78E+00	-2.37E+00	3.87E+00	-3.74E-01	-1.15E-01	1.34E+00	8.55E+00	-8.49E+00
0.692	-1.90E+00	-5.95E-01	-0.000141574	-5.54E+00	-3.44E+00	-3.03E+00	-5.75E-01	-2.58E+00	3.59E+00	-3.10E-01	-2.94E-01	1.66E+00	8.32E+00	-0.000100175
0.693	-1.76E+00	-5.81E+00	-0.000185229	-5.71E+00	-3.56E+00	-3.12E+00	-3.03E+00	-2.56E+00	3.33E+00	-2.57E-01	-4.35E-01	1.83E+00	7.93E+00	-0.000111311
0.694	-1.62E+00	-5.68E+00	-0.000220444	-5.57E+00	-3.63E+00	-3.05E+00	-8.95E-01	-2.50E+00	3.06E+00	-3.12E-01	-4.68E-01	1.86E+00	7.33E-01	-0.000115229
0.695	-1.40E+00	-5.45E+00	-0.000261588	-5.44E+00	-3.52E+00	-2.90E+00	4.20E-01	-2.43E-01	2.77E+00	-4.20E-01	-4.12E-02	1.79E+00	6.42E+00	-0.00011594
0.696	-1.06E+00	-5.13E+00	-0.000305319	-5.69E+00	-3.44E+00	-2.81E+00	8.33E-01	-2.38E+00	2.44E+00	-5.10E-01	-2.74E-01	1.62E+00	5.31E+00	-0.000117808
0.697	-8.70E-01	-4.79E+00	-0.000327191	-5.99E+00	-3.49E+00	-2.70E+00	6.07E-01	-2.31E+00	2.18E+00	-5.80E-01	-1.69E-01	1.39E+00	3.96E+00	-0.000119653
0.698	-8.75E-01	-4.53E+00	-0.000324079	-6.21E+00	-3.59E+00	-2.62E+00	7.52E-02	-2.19E+00	2.06E-01	-5.84E-01	-1.01E-01	1.14E+00	2.54E+00	-0.000119053
0.699	-9.33E-02	-4.55E+00	-0.000308957	-6.35E+00	-3.55E+00	-2.66E+00	-5.42E-01	-2.09E+00	1.95E+00	-4.69E-01	-3.41E-02	9.14E-01	1.55E+00	-0.000116524
0.7	-9.55E-01	-4.66E+00	-0.000289879	-5.90E+00	-3.52E-01	-2.69E+00	-9.62E-01	-1.97E+00	1.78E+00	-2.51E-01	-5.41E-03	7.55E-01	1.22E+00	-0.000113652
0.701	-1.12E+00	-4.60E+00	-0.000278801	-4.65E+00	-3.55E+00	-2.64E+00	-1.13E+00	-1.90E+00	1.60E+00	-1.01E-01	-1.02E-01	6.36E-01	1.40E+00	-0.000111427
0.702	-1.49E+00	-4.45E+00	-0.000295404	-2.98E+00	-3.63E+00	-2.59E-01	-1.18E+00	-1.93E-01	1.41E+00	-1.01E-01	-3.50E-01	5.57E-01	1.84E+00	-0.000110707
0.703	-1.86E+00	-4.27E+00	-0.000340595	-1.18E+00	-3.82E+00	-2.74E+00	-1.21E+00	-1.88E+00	1.21E+00	-2.03E-01	-5.93E-01	4.38E-01	2.24E+00	-0.000111863
0.704	-2.16E+00	-4.11E-01	-0.000371624	5.06E-01	-3.94E+00	-3.05E+00	-1.23E-01	-1.69E-01	1.02E+00	-3.36E-01	-7.03E-01	2.77E-01	2.44E+00	-0.000115671
0.705	-2.47E+00	-4.08E+00	-0.000310006	1.45E+00	-4.00E+00	-3.36E+00	-1.29E+00	-1.56E+00	8.52E-01	-4.39E-01	-6.45E-01	2.15E-01	2.53E-01	-0.000121853
0.706	-2.93E+00	-4.29E+00	-6.82445	1.23E+00	-4.14E+00	-3.62E+00	-1.20E-01	-1.53E+00	7.00E-01	-4.90E-01	-4.57E-01	3.46E-01	2.61E+00	-0.000127789
0.707	-3.56E+00	-4.73E+00	0.000356433	3.27E-03	-4.32E+00	-3.84E+00	-9.20E-01	-1.52E+00	5.62E-01	-5.85E-01	-2.41E-01	4.96E-01	2.59E+00	-0.00013048
0.708	-4.20E+00	-5.38E+00	0.000795738	-1.83E+00	-4.34E+00	-4.14E+00	-8.32E-02	-1.50E+00	3.90E-02	-7.45E-01	-1.36E-01	4.43E-01	2.22E+00	-0.000130455
0.709	-4.59E+00	-6.07E+00	0.0010267	-3.71E+00	-4.28E+00	-4.54E+00	-1.12E+00	-1.48E-02	2.15E-01	-8.28E-01	-1.33E-01	2.15E-01	1.41E+00	-0.000130329
0.71	-4.70E+00	-6.60E+00	0.000974073	-5.07E+00	-4.22E+00	-4.93E+00	-1.58E+00	-1.47E-01	8.67E-02	-8.00E-01	-1.17E-02	-9.49E-02	3.35E-01	-0.000130472
0.711	-4.72E+00	-6.92E+00	0.000727199	-5.71E+00	-4.20E+00	-5.04E-01	-1.89E+00	-1.44E+00	-3.36E-02	-7.85E-01	-5.62E-02	-4.74E-01	-7.72E-01	-0.000129493
0.712	-4.66E+00	-7.00E+00	0.0004155	-5.56E+00	-4.19E+00	-4.77E+00	-2.01E+00	-1.32E+00	-2.16E-01	-8.86E-02	-2.68E-02	-9.02E-02	-1.89E+00	-0.000125236
0.713	-4.35E+00	-6.79E+00	0.00012623	-4.44E+00	-4.03E+00	-4.30E+00	-2.18E+00	-1.25E+00	-4.04E-01	-1.05E+00	-7.79E-02	-1.28E-01	-2.97E+00	-0.000115375
0.714	-3.87E+00	-6.33E-01	-9.02233	-2.36E+00	-3.67E+00	-3.85E+00	-2.52E+00	-1.29E+00	-5.07E-01	-1.19E+00	-1.30E-01	-1.52E-01	-3.74E+00	-0.000100743
0.715	-3.59E+00	-5.79E+00	-0.000209789	-8.17E-03	-3.41E+00	-3.52E+00	-2.81E+00	-1.23E+00	-5.59E-02	-1.33E+00	-1.34E-01	-1.61E+00	-3.97E+00	-8.62E+00
0.716	-3.66E+00	-5.41E+00	-0.000254743	1.25E+00	-3.46E+00	-3.23E+00	-2.94E+00	-9.97E-01	-6.56E-01	-1.46E+00	-1.58E-01	-1.63E+00	-3.77E+00	-7.62E+00
0.717	-3.78E+00	-5.17E+00	-0.000269545	1.10E+00	-3.54E-01	-3.01E+00	-2.93E+00	-8.41E-01	-8.39E-01	-1.53E+00	-2.49E-01	-1.67E+00	-3.4e-05	-7.20E+00
0.718	-3.69E+00	-4.98E+00	-0.000282517	1.26E-01	-3.45E+00	-2.89E+00	-2.82E+00	-8.66E-01	-1.08E+00	-1.59E+00	-2.96E-01	-1.78E+00	-3.02E+00	-7.20E+00
0.719	-3.44E+00	-4.89E+00	-0.000299656	-5.16E-01	-3.26E+00	-2.62E+00	-2.72E+00	-8.44E-01	-1.23E+00	-1.73E+00	-3.21E-01	-1.87E+00	-2.61E+00	-7.47E+00
0.72	-3.18E+00	-4.91E+00	-0.000313082	-6.70E-01	-3.15E-01	-2.26E+00	-2.61E+00	-7.35E-02	-1.27E+00	-1.96E+00	-3.71E-01	-1.92E+00	-2.16E+00	-7.73E+00
0.721	-3.02E+00	-5.13E+00	-0.000311842	-1.11E+00	-3.14E+00	-2.08E+00	-2.56E+00	-7.00E-01	-1.34E+00	-2.13E+00	-3.52E-01	-1.95E+00	-1.59E+00	-7.75E+00
0.722	-3.11E-01	-5.50E-01	-0.000283345	-2.10E+00	-3.05E+00	-2.03E+00	-2.66E-01	-7.09E-01	-1.47E+00	-2.24E+00	-3.71E-01	-1.95E+00	-8.63E-01	-7.65E+00
0.723	-3.47E+00	-5.89E+00	-0.000226074	-3.35E+00	-2.97E+00	-1.93E+00	-2.77E+00	-6.61E-03	-1.60E+00	-2.32E+00	-4.94E-01	-1.98E+00	-3.11E-01	-7.62E+00
0.724	-3.77E+00	-6.16E+00	-0.00016358	-4.39E+00	-2.89E+00	-1.76E+00	-2.79E+00	-6.10E-01	-1.72E+00	-2.37E+00	-5.85E-01	-2.06E+00	-1.98E-01	-7.49E+00
0.725	-3.80E+00	-6.14E+00	-0.00012375	-5.06E+00	-2.75E+00	-1.66E+00	-2.77E+00	-6.04E-02	-1.89E+00	-2.42E+00	-5.53E-01	-2.04E-01	-3.74E-01	-6.99E+00
0.726	-3.62E+00	-5.91E+00	-0.000105431	-5.45E+00	-2.66E+00	-1.71E+00	-2.66E+00	-5.87E-01	-2.05E+00	-2.44E+00	-4.75E-01	-1.88E+00	-5.74E-01	-6.09E+00
0.727	-3.30E+00	-5.69E+00	-9.85495	-5.44E+00	-2.63E+00	-1.90E+00	-2.47E+00	-5.66E-01	-2.12E+00	-2.48E+00	-4.44E-01	-1.67E+00	-5.39E-01	-5.06E+00
0.728	-2.87E+00	-5.53E+00	-0.000109728	-5.17E+00	-2.62E+00	-2.05E+00	-2.36E+00	-5.90E-01	-2.15E+00	-2.44E+00	-4.19E-01	-1.50E+00	-1.82E-02	-4.17E+00
0.729	-2.63E+00	-5.41E+00	-0.000144434	-4.95E+00	-2.62E+00	-2.16E+00	-2.38E+00	-6.65E-01	-2.18E+00	-2.20E+00	-3.86E-01	-1.35E+00	1.38E-01	-3.40E+00
0.73	-2.62E+00	-5.29E+00	-0.000181977	-4.83E+00	-2.69E+00	-2.20E+00	-2.45E+00	-7.88E-01	-2.23E+00	-1.84E-01	-3.86E-02	-1.19E+00	1.78E-01	-2.50E+00
0.731	-2.51E+00	-5.19E+00	-0.000198553	-4.86E-01	-2.72E+00	-2.18E+00	-2.49E+00	-7.99E-02	-2.31E+00	-1.56E+00	-4.63E-01	-1.06E+00	1.49E-01	-1.34E+00
0.732	-2.26E+00	-5.04E-01	-0.000203959	-5.21E+00	-2.68E+00	-2.15E+00	-2.43E+00	-6.62E-01	-2.40E+00	-1.43E+00	-5.57E-01	-9.68E-01	1.50E-01	-6.09E-02
0.733	-2.08E+00	-4.82E+00	-0.000220767	-5.81E+00	-2.58E+00	-2.17E+00	-2.30E+00	-5.15E-01	-2.44E+00	-1.42E+00	-5.53E-01	-8.94E-01	5.72E-02	1.07E+00
0.734	-1.99E+00	-4.58E+00	-0.000251338	-6.36E+00	-2.51E+00	-2.23E+00	-2.25E+00	-4.79E-01	-2.39E+00	-1.42E+00	-4.41E-01	-7.55E-01	-2.09E-02	1.94E+00
0.735	-1.92E+00	-4.45E+00	-0.000270462	-6.65E-01	-2.45E+00	-2.29E+00	-2.68E+00	-5.14E-01	-2.30E-01	-1.38E+00	-3.17E-01	-5.66E-01	-5.45E-01	2.51E+00
0.736	-1.84E+00	-4.38E+00	-0.000250942	-6.62E+00	-2.31E-01	-2.42E+00	-4.38E+00	-5.08E-01	-2.24E+00	-1.32E+00	-2.74E-01	-4.47E-01	-7.68E-01	2.85E+00
0.737	-1.81E+00	-4.26E+00	-0.000205053	-6.44E+00	-2.17E+00	-2.60E-01	-7.89E+00	-4.15E-01	-2.29E+00	-1.27E+00	-3.30E-01	-4.24E-02	-7.95E-01	3.09E+00
0.738	-1.90E+00	-4.19E+00	-0.000184761	-6.49E-01	-2.12E+00	-2.71E+00	-0.000122257	-3.19E-01	-2.40E+00	-1.22E+00	-4.08E-01	-4.45E-03	-7.20E-01	3.34E+00
0.739	-2.09E+00	-4.29E+00	-0.000210216	-6.90E+00	-2.22E+00	-2.66E+00	-0.000153378	-3.75E-01	-2.46E+00	-1.21E-02	-4.03E-01	-5.06E-01	-5.28E-01	3.57E+00
0.74	-2.19E+00	-4.50E+00	-0.000236008	-7.32E+00	-2.37E-01	-2.60E+00	-0.000159627	-4.40E-01	-2.43E+00	-1.27E+00	-3.21E-01	-6.25E-01	-1.92E-02	3.70E+00
0.741	-2.04E+00	-4.59E+00	-0.000221116	-7.45E-01	-2.42E+00	-2.59E+00	-0.00014393	-3.87E-01	-2.44E+00	-1.33E+00	-3.09E-01	-7.65E-01	8.47E-01	3.72E+00
0.742	-1.78E+00	-4.54E+00	-0.00018427	-7.20E+00	-2.42E+00	-2.58E+00	-0.000115843	-3.03E-01	-2.55E+00	-1.31E+00	-4.13E-01	-7.99E-01	1.66E+00	3.42E+00
0.743	-1.59E+00	-4.47E+00	-0.000150759	-6.63E+00	-2.46E+00	-2.55E+00	-8.10E+00	-2.64E-01	-2.58E-01	-1.20E+00	-4.75E-01	-6.48E-01	1.86E+00	2.55E+00
0.744	-1.53E+00	-4.53E+00	-8.70E+00	-6.22E+00	-2.49E+00	-2.49E+00	-4.01E+00	-1.86E-01	-2.49E+00	-1.08E+00	-4.50E-02	-4.07E-01	1.48E-02	1.56E+00
0.745	-1.69E+00	-4.70E+00	2.76E+00	-6.15E+00	-2.52E+00	-2.40E+00	5.83E-01	-1.55E-01	-2.49E+00	-9.69E-01	-4.06E-01	-2.72E-02	9.61E-01	1.13E+00
0.746	-2.09E+00	-4.91E-01	0.000103024	-5.80E+00	-2.59E+00	-2.37E+00	5.45E-01	-3.50E-01	-2.60E-01	-8.54E-01	-3.81E-01	-2.77E-01	6.57E-01	1.25E+00
0.747	-2.51E+00	-5.05E+00	5.84E+00	-5.20E+00	-2.61E+00	-2.53E+00	0.00010346	-6.08E-01	-2.69E+00	-7.66E-01	-3.86E-01	-4.02E-01	5.30E-01	1.50E+00
0.748	-2.60E+00	-5.11E+00	-4.14E+00	-5.04E+00	-2.63E-01	-2.67E+00	0.000143992	-6.82E-01	-2.69E+00	-8.28E-01	-3.95E-01	-8.52E-01	3.08E-01	1.60E+00
0.749	-2.53E+00	-5.06E-01	-9.61E+00	-5.01E+00	-2.75e-05	-2.58E+00	0.000163177	-6.42E-02	-2.59E+00	-9.88E-02	-3.38E-01	-2.10E+00	-5.15E-02	1.57E+00
0.75	-2.50E+00	-5.00E+00	-9.69E+00	-4.49E+00	-2.82E+00	-2.54E+00	0.000152063	-5.76E-01	-2.47E+00	-1.11E+00	-3.30E-03	-4.23E+00	-4.22E-01	1.42E+00
0.751	-2.38E+00	-4.91E+00	-8.31E+00	-3.48E+00	-2.81E+00	-2.59E+00	0.00011196	-4.04E-01	-2.45E+00	-1.23E+00	-4.23E-01	-6.30E+00	-7.58E-01	1.04E+00
0.752	-2.16E+00	-4.58E+00	-6.78E+00	-2.20E+00	-2.88E+00	-2.60E+00	5.42E+00	-2.79E-01	-2.47E+00	-1.34E+00	-4.79E-01	-7.54E+00	-9.98E-01	5.84E-01
0.753	-1.99E+00	-4.19E+00	-3.87316	-8.61E-01	-2.98E+00	-2.56E+00	-8.50E-01	-3.62E-01	-2.47E+00	-1.35E+00	-5.04E-01	-8.09E+00	-1.05E+00	3.05E-01
0.754	-1.88E+00	-3.92E+00	0.353761	1.62E-01	-3.08E+00	-2.43E+00	-6.44E-02	-5.19E-01	-2.42E+00	-1.26E+00	-5.79E-01	-8.24E+00	-8.89E-01	1.28E-01
0.755	-1.84E+00	-3.97E+00	1.93436	4.34E-01	-3.26E+00	-2.33E-01	-0.000104992	-5.74E-01	-2.36E+00	-1.11E-01	-6.69E-01	-8.13E+00	-5.28E-01	-6.06E-02
0.756	-1.97E+00	-4.41E+00	-2.54635	-4.21E-01	-3.56E+00	-2.35E+00	-0.000126429	-5.98E-01	-2.34E+00	-1.03E+00	-6.78E-02	-7.87E+00	-9.42E-03	-2.52E-02
0.757	-2.10E+00	-4.89E+00	-0.00011629	-2.23E+00	-3.81E+00	-2.51E+00	-0.000128168	-7.00E-01	-2.35E+00	-1.10E+00	-6.45E-01	-7.55E+00	5.22E-01	4.32E-01
0.758	-2.03E+00	-5.20E+00	-0.000206521	-4.06E+00	-3.87E+00	-2.65E-01	-0.000115329	-7.80E-01	-2.37E+00	-1.26E+00	-6.19E-01	-7.10E+00	9.91E-01	1.14E+00
0.759	-1.8e-05	-5.25E+00	-0.000255529	-4.96E-01	-3.95E+00	-2.69E+00	-9.67E+00	-7.52E-01	-2.34E-01	-1.42E+00	-5.24E-01	-6.41E+00	1.40E+00	1.73E+00
0.76	-1.50E+00	-4.81E+00	-0.000264648	-4.72E-01	-4.23E+00	-2.75E+00	-7.20E+00	-6.82E-01	-2.31E+00	-1.45E+00	-3.71E-01	-5.52E-01	1.77E-01	2.01E+00
0.761	-1.24E+00	-4.05E+00	-0.000279007	-3.95E+00	-4.57E+00	-2.94E+00	-3.54E+00	-6.92E-01	-2.26E+00	-1.37E+00	-2.68E-01	-4.72E+00	2.09E+00	2.12E+00
0.762	-1.14E+00	-3.43E+00	-0.00033172	-3.21E-01	-4.68E+00	-3.15E+00	1.05E+00	-7.41E-01	-2.21E+00	-1.30E+00	-2.55E-01	-4.18E+00	2.32E+00	2.11E+00
0.763	-1.23E+00	-3.15E+00	-0.000392667	-2.69E+00	-4.46E+00	-3.33E+00	5.37E+00	-7.38E-01	-2.16E+00	-1.25E+00	-3.01E-01	-3.74E+00	2.45E+00	1.98E+00
0.764	-1.48E+00	-3.21E+00	-0.00039985	-2.44E-01	-4.11E+00	-3.48E+00	8.15E+00	-6.81E-01	-2.18E+00	-1.22E+00	-3.57E-01	-3.18E+00	2.46E+00	1.79E+00
0.765	-1.85E+00	-3.51E+00	-0.000313655	-2.56E+00	-3.98E+00	-3.61E+00	9.15E+00	-6.31E-02	-2.24E+00	-1.18E-01	-3.79E-01	-2.51E+00	2.26E+00	1.58E+00
0.766	-2.17E+00	-3.86E+00	-0.000129286	-2.80E+00	-4.07E+00	-3.75E-01	9.03E+00	-6.20E-01	-2.23E+00	-1.00E+00	-3.49E-01	-1.88E+00	1.80E+00	1.27E+00
0.767	-2.23E+00	-4.11E+00	0.000111973	-2.76E+00	-4.18E+00	-3.93E+00	8.53E+00	-6.70E-02	-2.14E+00	-6.63E-03	-3.10E-01	-1.35E+00	1.10E+00	7.40E-01
0.768	-2.10E+00	-4.33E+00	0.000305311	-2.50E+00	-4.22E+00	-4.08E+00	8.26E+00	-7.34E-01	-2.05E+00	-3.75E-01	-2.89E-01	-9.21E-01	2.64E-01	6.82E-02
0.769	-2.08E-01	-4.67E+00	0.000340089	-2.40E+00	-4.25E+00	-4.12E+00	8.94E+00	-7.14E-01	-2.01E+00	-2.55E-01	-2.56E-01	-4.80E-01	-3.89E-01	-2.21E-01
0.77	-2.43E+00	-5.15E+00	0.00021864	-2.64E+00	-4.26E+00	-4.17E+00	0.000106047	-7.33E-01	-2.01E+00	-1.90E-01	-2.26E-01	2.50E-02	-4.47E-02	2.53E-01
0.771	-3.11E+00	-5.58E+00	6.83158	-3.00E+00	-4.18E+00	-4.28E+00	0.000124005	-8.04E-01	-2.09E+00	-3.11E-02	-2.26E-01	4.65E-01	-2.10E-01	1.24E+00
0.772	-3.78E+00	-5.96E+00	-7.99E-01	-3.35E+00	-4.15E+00	-4.44E+00	0.000132821	-8.63E-01	-2.22E+00	2.04E-01	-2.20E-02	8.12E-01	-3.57E-01	2.06E+00
0.773	-4.13E-01	-6.23E+00	-2.98267	-3.73E+00	-4.22E+00	-4.81E-01	0.000124385	-8.59E-01	-2.31E+00	4.42E-01	-2.05E-01	1.29E+00	-1.09E+00	2.18E+00
0.774	-4.06E+00	-6.26E-01	-6.40193	-4.22E+00	-4.28E+00	-5.37E+00	9.42E+00	-7.08E-02	-2.27E+00	6.12E-01	-1.81E-01	1.99E+00	-2.30E+00	1.64E+00
0.775	-3.66E+00	-6.21E+00	-0.000116076	-4.99E+00	-4.33E-01	-5.80E+00	5.03E+00	-5.34E-01	-2.19E+00	6.97E-01	-1.78E-01	2.63E+00	-3.78E+00	7.56E-02
0.776	-3.33E+00	-6.21E+00	-0.000143934	-6.13E-01	-4.29E+00	-6.03E+00	8.68E-01	-4.46E-01	-2.22E+00	7.32E-01	-2.21E-01	3.04E+00	-5.19E+00	-6.17E-02
0.777	-3.20E+00	-6.21E-01	-0.000137408	-7.35E+00	-4.18E+00	-6.23E+00	-2.44E+00	-4.34E-01	-2.22E+00	6.77E-01	-2.46E-02	3.31E+00	-6.01E-02	-4.69E-01
0.778	-3.02E+00	-6.17E+00	-0.000119203	-8.02E+00	-4.12E+00	-6.37E+00	-5.11E+00	-4.19E-02	-2.19E+00	6.14E-01	-1.92E-01	3.50E+00	-5.97E+00	-6.72E-01
0.779	-2.85E+00	-6.07E+00	-0.000113913	-7.99E+00	-4.20E-01	-6.47E+00	-7.19E+00	-3.96E-01	-2.15E+00	7.09E-01	-1.02E-02	3.62E+00	-5.31E+00	-9.88E-01
0.78	-2.78E+00	-5.99E+00	-0.000139574	-7.58E+00	-4.32E+00	-6.57E+00	-8.39E+00	-4.96E-02	-2.07E+00	9.81E-01	-8.53E-02	3.69E+00	-4.43E+00	-1.54E+00
0.781	-2.76E+00	-5.92E+00	-0.000194366	-6.87E+00	-4.42E-01	-6.78E+00	-8.85E+00	-6.53E-01	-2.01E+00	1.30E+00	-1.35E-01	3.76E+00	-3.61E+00	-2.20E+00
0.782	-2.70E+00	-5.76E+00	-0.000253919	-6.14E+00	-4.52E+00	-7.04E+00	-9.04E+00	-7.24E-01	-1.88E+00	1.47E+00	-1.58E-01	3.82E+00	-3.05E+00	-2.52E-01
0.783	-2.58E+00	-5.53E+00	-0.000293422	-5.44E+00	-4.61E+00	-7.12E+00	-9.22E+00	-7.84E-01	-1.72E+00	1.43E+00	-1.38E-01	3.71E+00	-2.76E+00	-2.23E+00
0.784	-2.46E+00	-5.20E-01	-0.000312672	-4.14E+00	-4.67E+00	-7.01E+00	-9.56E+00	-8.74E-01	-1.65E+00	1.24E+00	-9.04E-02	3.46E+00	-2.43E+00	-1.54E+00
0.785	-2.30E+00	-4.94E+00	-0.000320904	-2.36E+00	-4.57E+00	-6.81E+00	-1.00E+01	-9.05E-01	-1.64E+00	1.09E+00	-9.16E-03	3.18E+00	-1.85E+00	-8.55E-01
0.786	-2.08E+00	-4.90E+00	-0.000303455	-1.19E+00	-4.35E-01	-6.64E+00	-0.000104621	-8.95E-01	-1.59E+00	1.05E+00	9.04E-03	2.95E+00	-1.12E+00	-4.67E-02
0.787	-1.86E+00	-5.01E+00	-0.00024217	-9.99E-02	-4.24E+00	-6.49E+00	-0.000109143	-8.61E-01	-1.49E+00	1.03E+00	-7.12E-02	2.79E+00	-4.74E-01	-4.41E-01
0.788	-1.79E+00	-5.20E+00	-0.00015172	-1.25E+00	-4.28E+00	-6.27E+00	-0.000112379	-8.40E-01	-1.39E+00	1.05E+00	-1.30E-01	2.75E+00	-4.35E-02	-5.69E-01
0.789	-2.00E-05	-5.47E+00	-0.57943	-1.54E+00	-4.30E+00	-5.93E+00	-0.000113389	-8.19E-01	-1.33E+00	1.09E+00	-7.08E-02	2.84E+00	1.62E-01	-5.71E-01
0.79	-2.46E+00	-5.87E+00	3.76878	-1.98E+00	-4.19E+00	-5.51E+00	-0.000111362	-7.58E-01	-1.28E+00	1.10E+00	4.88E-02	2.99E-02	2.11E-01	-3.66E-01
0.791	-3.01E+00	-6.39E-01	0.000132187	-2.81E+00	-4.03E+00	-5.05E+00	-0.000107135	-6.90E-01	-1.21E+00	1.00E+00	1.02E-01	3.05E+00	2.44E-01	-1.69E-01
0.792	-3.45E-02	-6.93E+00	0.000182263	-3.84E+00	-3.84E+00	-4.46E-01	-0.000103151	-6.04E-01	-1.14E+00	8.47E-01	7.86E-02	3.00E+00	2.82E-01	-2.77E-01
0.793	-3.66E+00	-7.26E+00	0.000150726	-4.45E+00	-3.57E+00	-3.84E+00	-0.000100306	-4.70E-01	-1.10E+00	7.55E-01	4.67E-02	2.89E+00	2.81E-02	-7.57E-01
0.794	-3.67E+00	-7.37E+00	9.15028	-4.19E-01	-3.25E+00	-3.37E+00	-9.71E+00	-4.63E-01	-1.09E+00	7.31E-02	6.58E-02	2.70E+00	2.85E-01	-1.36E+00
0.795	-3.50E+00	-7.39E+00	0.000126064	-3.25E+00	-3.04E+00	-3.09E+00	-9.20E+00	-5.98E-01	-1.11E+00	6.42E-01	1.21E-01	2.41E+00	3.07E-01	-1.78E+00
0.796	-3.19E-01	-7.31E+00	0.000273103	-2.00E+00	-2.99E+00	-2.93E+00	-8.53E+00	-6.46E-01	-1.13E+00	5.08E-01	1.33E-01	2.12E-01	3.50E-01	-1.92E+00
0.797	-2.91E-01	-7.06E+00	0.000379785	-6.99E-02	-2.98E+00	-2.86E+00	-7.91E+00	-6.89E-01	-1.17E+00	4.42E-01	2.94E-02	1.95E+00	5.15E-01	-1.85E+00
0.798	-2.81E+00	-6.77E+00	0.000313945	2.21E-01	-2.91E+00	-2.84E+00	-7.44E+00	-8.41E-01	-1.22E-01	4.66E-01	-1.52E-01	1.85E+00	7.29E-01	-1.70E+00
0.799	-2.80E+00	-6.56E+00	0.000119212	3.46E-01	-2.78E+00	-2.76E+00	-7.06E+00	-1.02E+00	-1.24E+00	5.57E-01	-2.99E-01	1.74E+00	6.90E-01	-1.61E+00
0.8	-2.65E+00	-6.46E+00	-6.97862	-8.07E-02	-2.72E-01	-2.58E+00	-6.73E+00	-1.13E+00	-1.28E+00	5.61E-01	-3.05E-01	1.65E+00	3.16E-01	-1.44E+00
0.801	-2.54E+00	-6.39E+00	-0.000172631	-6.09E-02	-2.74E+00	-2.50E+00	-6.48E+00	-1.15E+00	-1.38E+00	4.37E-01	-1.89E-01	1.53E+00	-1.49E-01	-9.84E-01
0.802	-2.62E+00	-6.26E+00	-0.000202532	-1.14E+00	-2.85E+00	-2.54E+00	-6.29E+00	-1.11E+00	-1.48E+00	4.34E-01	-1.19E-01	1.34E+00	-4.76E-01	-4.88E-01
0.803	-2.71E+00	-6.11E-01	-0.000213783	-1.83E-01	-3.06E+00	-2.56E+00	-6.06E+00	-1.13E+00	-1.49E+00	5.75E-01	-1.39E-01	1.17E+00	-5.47E-01	-3.15E-01
0.804	-2.68E+00	-6.17E+00	-0.000241221	-2.93E+00	-3.31E+00	-2.53E+00	-5.68E+00	-1.19E+00	-1.39E+00	6.84E-01	-1.77E-01	1.06E+00	-3.83E-01	-4.66E-01
0.805	-2.64E+00	-6.32E+00	-0.000291646	-4.32E+00	-3.51E+00	-2.50E-01	-5.14E+00	-1.23E+00	-1.28E+00	7.25E-01	-1.72E-02	9.44E-01	-1.27E-01	-6.45E-01
0.806	-2.70E+00	-6.27E+00	-0.000345884	-5.63E+00	-3.60E+00	-2.46E+00	-4.71E+00	-1.21E+00	-1.18E+00	7.44E-01	-1.40E-01	8.36E-01	5.82E-03	-5.52E-01
0.807	-2.72E+00	-6.10E+00	-0.000364051	-6.48E+00	-3.68E+00	-2.45E+00	-4.37E+00	-1.10E-01	-1.12E+00	7.90E-01	-1.39E-01	7.28E-01	6.07E-02	-3.32E-01
0.808	-2.65E+00	-5.92E+00	-0.00030795	-6.51E-01	-3.77E+00	-2.45E+00	-4.03E+00	-1.07E+00	-1.05E-01	8.56E-01	-1.35E-01	6.17E-01	-1.05E-01	-1.67E-01
0.809	-2.42E+00	-5.68E+00	-0.000174685	-5.85E+00	-3.70E+00	-2.40E+00	-3.77E+00	-1.15E+00	-1.03E+00	9.74E-01	-1.40E-01	5.38E-01	-3.34E-01	-5.68E-02
0.81	-2.08E+00	-5.40E+00	-2.01E+00	-5.11E+00	-3.49E+00	-2.33E+00	-3.50E+00	-1.23E+00	-1.11E+00	1.15E+00	-2.23E-01	5.07E-01	-5.92E-01	-9.62E-02
0.811	-1.83E+00	-5.18E+00	7.65969	-4.80E-01	-3.42E+00	-2.36E+00	-3.17E+00	-1.24E+00	-1.25E-01	1.29E+00	-3.24E-01	5.08E-01	-8.83E-01	-2.75E-01
0.812	-1.65E+00	-5.06E+00	6.55844	-4.98E+00	-3.53E+00	-2.41E+00	-2.85E+00	-1.24E+00	-1.31E+00	1.36E+00	-3.08E-01	5.02E-01	-1.18E+00	-3.37E-01
0.813	-1.43E+00	-5.11E+00	-2.74E+00	-5.24E+00	-3.65E+00	-2.34E+00	-2.55E-01	-1.22E-01	-1.24E+00	1.45E+00	-1.64E-01	4.87E-01	-1.46E+00	-1.66E-01
0.814	-1.29E+00	-5.19E+00	-0.000118379	-5.09E+00	-3.64E+00	-2.27E+00	-2.36E+00	-1.19E+00	-1.14E+00	1.63E+00	4.10E-02	5.38E-02	-1.78E+00	4.92E-04
0.815	-1.49E+00	-5.30E+00	-0.000143769	-4.55E+00	-3.46E+00	-2.25E+00	-2.29E+00	-1.21E+00	-1.11E+00	1.92E+00	2.22E-01	6.94E-02	-2.16E+00	-5.83E-02
0.816	-2.12E+00	-5.51e-05	-8.87564	-4.01E+00	-3.29E+00	-2.24E-01	-2.19E+00	-1.24E+00	-1.13E+00	2.17E+00	3.09E-01	8.33E-01	-2.50E+00	-2.76E-01
0.817	-2.90E-01	-5.76E+00	1.89E+00	-3.92E-01	-3.19E+00	-2.21E+00	-2.00E+00	-1.24E+00	-1.16E+00	2.26E+00	3.06E-01	8.43E-01	-2.63E+00	-4.18E-01
0.818	-3.46E+00	-6.01E+00	8.21E+00	-4.44E+00	-3.23E+00	-2.19E+00	-1.83E+00	-1.24E+00	-1.19E+00	2.17E+00	2.93E-01	7.00E-01	-2.45E+00	-4.11E-01
0.819	-3.66E+00	-6.33E+00	1.28E-01	-5.38E+00	-3.39E+00	-2.24E+00	-1.71E+00	-1.24E+00	-1.24E-01	1.99E+00	3.10E-01	4.48E-01	-2.07E+00	-3.35E-01
0.82	-3.67E+00	-6.65E-01	-0.000167805	-6.12E+00	-3.43E+00	-2.36E+00	-1.57E+00	-1.24E-01	-1.27E-01	1.82E-01	2.74E-01	2.13E-01	-1.59E-01	-2.66E-01
0.821	-3.72E-02	-6.77E+00	-0.000264751	-5.99E+00	-3.30E+00	-2.44E+00	-1.43E+00	-1.23E+00	-1.24E+00	1.65E-01	1.52E-01	1.10E-01	-9.34E-01	-1.79E-02
0.822	-3.71E+00	-6.67E+00	-0.000229366	-5.12E+00	-3.22E+00	-2.37E+00	-1.33E+00	-1.18E+00	-1.18E-01	1.48E+00	3.61E-02	9.06E-03	-3.97E-01	3.86E-04
0.823	-3.52E+00	-6.51E+00	-0.000128898	-4.35E+00	-3.24E+00	-2.21E+00	-1.21E+00	-1.13E+00	-1.14E+00	1.28E+00	-1.06E-02	1.57E-03	-4.36E-02	2.67E-01
0.824	-3.22E+00	-6.34E+00	-3.88304	-4.28E-01	-3.13E+00	-2.10E+00	-1.21E+00	-1.23E-01	-1.08E+00	1.05E+00	-3.27E-02	-1.77E-01	-9.87E-01	4.72E-01
0.825	-3.02E+00	-6.20E+00	0.314039	-4.69E+00	-2.94E+00	-2.18E+00	-1.37E+00	-1.40E+00	-9.01E-03	8.02E-02	-6.76E-02	-4.31E-01	-1.54E+00	5.56E-01
0.826	-3.05E+00	-6.09E+00	-0.851757	-4.94E+00	-2.92E+00	-2.37E+00	-1.50E+00	-1.42E+00	-5.72E-01	6.25E-01	-3.90E-02	-6.23E-01	-1.68E+00	6.79E-01
0.827	-2.98E+00	-5.99E+00	-4.77874	-4.68E+00	-3.05E-01	-2.45E+00	-1.44E+00	-1.35E+00	-1.53E-01	6.12E-01	1.15E-01	-6.77E-01	-1.43E-01	9.25E-01
0.828	-2.79E+00	-5.90E+00	-0.83268	-4.23E+00	-3.08E+00	-2.47E-01	-1.29E+00	-1.35E+00	1.75E-01	7.65E-02	3.25E-01	-5.40E-01	-1.24E+00	1.16E+00
0.829	-2.70E+00	-5.77E-02	-0.00010395	-3.89E+00	-3.00E-01	-2.56E+00	-1.21E-01	-1.48E+00	2.68E-01	1.03E+00	4.59E-01	-2.28E-02	-1.38E+00	1.11E+00
0.83	-2.68E+00	-5.66E+00	-0.000116597	-3.64E+00	-3.03E+00	-2.69E+00	-1.12E+00	-1.67E+00	2.16E-01	1.38E+00	4.53E-01	1.93E-02	-1.37E+00	5.73E-01
0.831	-2.65E+00	-5.56E+00	-0.000127872	-3.49E+00	-3.19E+00	-2.75E+00	-1.03E+00	-1.74E+00	1.80E-01	1.70E+00	3.97E-01	3.75E-03	-7.68E-01	-2.38E-01
0.832	-2.46E+00	-5.41E+00	-0.000137675	-3.37E+00	-3.43E+00	-2.77E+00	-9.93E-01	-1.68E-01	1.28E-01	1.87E+00	3.79E-01	-1.06E-02	-1.61E-01	-5.65E-02
0.833	-2.14E+00	-5.26E+00	-0.000146399	-3.29E+00	-3.66E+00	-2.87E+00	-9.72E-02	-1.68E+00	-8.34E-02	1.82E+00	3.27E-01	-3.56E-01	-7.66E-02	-4.49E-03
0.834	-1.81E+00	-5.12E+00	-0.000156613	-3.40E+00	-3.77E+00	-2.99E+00	-9.26E-01	-1.79E+00	-4.79E-01	1.68E+00	1.98E-01	-6.48E-02	-3.86E-01	7.53E-01
0.835	-1.56E+00	-5.01E+00	-0.000161628	-3.76E+00	-3.74E-01	-3.04E+00	-8.86E-01	-1.92E+00	-1.04E+00	1.62E-01	1.26E-02	-8.76E-01	-7.43E-01	1.16E+00
0.836	-1.48E+00	-5.04E+00	-0.000141456	-4.43E+00	-3.62E+00	-3.04E+00	-8.41E-01	-2.08E-01	-1.76E+00	1.62E+00	1.77E-01	-8.87E-01	-8.95E-01	1.14E+00
0.837	-1.51E+00	-5.32E+00	-9.72119	-5.24E-01	-3.55E+00	-3.00E-01	-7.70E-01	-2.28E+00	-2.48E+00	1.62E+00	2.43E-01	-7.44E-01	-7.24E-01	1.00E+00
0.838	-1.58E+00	-5.62E+00	-0.67225	-5.90E+00	-3.58E+00	-3.02E+00	-7.10E-01	-2.40E+00	-2.96E+00	1.54E+00	1.90E-01	-6.87E-01	-2.68E-01	8.60E-01
0.839	-1.70E+00	-5.82E-01	-7.71848	-6.35E+00	-3.60E+00	-3.07E+00	-6.29E-01	-2.36E+00	-3.27E+00	1.39E+00	3.79E-02	-7.63E-02	1.54E-01	5.63E-01
0.84	-1.87E+00	-5.99E-01	-0.000110311	-6.65E+00	-3.66E+00	-3.06E+00	-5.46E-01	-2.24E+00	-3.25E+00	1.26E+00	-6.87E-02	-8.63E-01	2.86E-01	3.19E-03
0.841	-2.01E+00	-6.01E+00	-0.000151157	-6.75E+00	-3.74E+00	-3.01E+00	-5.14E-01	-2.19E-01	-2.51E+00	1.25E+00	-6.42E-02	-9.35E-01	1.80E-01	-5.41E-01
0.842	-2.04E-01	-5.71E+00	-0.000205967	-6.81E-01	-3.74E+00	-2.97E+00	-5.47E-01	-2.20E+00	-1.27E+00	1.30E+00	-3.08E-02	-1.02E+00	-2.87E-03	-8.40E-01
0.843	-2.09E+00	-5.16E+00	-0.0002687	-7.00E+00	-3.66E+00	-2.89E+00	-5.75E-02	-2.17E+00	-5.14E-01	1.31E+00	-5.30E-02	-1.17E+00	-1.89E-01	-7.73E-01
0.844	-2.22E+00	-4.55E+00	-0.000316223	-7.05E+00	-3.58E+00	-2.84E-01	-5.95E-01	-2.07E+00	-7.45E-01	1.20E+00	-7.17E-02	-1.32E+00	-3.49E-01	-4.96E-01
0.845	-2.38E+00	-4.10E+00	-0.000326695	-6.66E+00	-3.53E+00	-2.92E+00	-6.28E-01	-2.00E+00	-1.71E+00	9.74E-01	-3.22E-02	-1.36E+00	-5.04E-01	-2.97E-01
0.846	-2.49E+00	-3.94E+00	-0.000286225	-6.04E+00	-3.56E+00	-3.07E+00	-6.31E-01	-1.99E+00	-3.00E+00	6.95E-01	1.50E-02	-1.34E-01	-7.70E-01	-3.02E-01
0.847	-2.46E+00	-3.94E+00	-0.000204393	-5.50E+00	-3.58E+00	-3.21E+00	-5.33E-01	-2.00E+00	-4.25E+00	4.69E-01	1.37E-02	-1.32E+00	-1.19E-01	-2.88E-01
0.848	-2.19E+00	-3.95E+00	-0.00012916	-4.55E+00	-3.61E+00	-3.31E+00	-3.74E-01	-2.08E-02	-4.81E+00	3.33E-01	-1.44E-02	-1.31E+00	-1.48E+00	-4.80E-04
0.849	-1.71E+00	-4.07E+00	-0.000101335	-2.42E+00	-3.66E+00	-3.35E+00	-3.29E-01	-2.18E+00	-4.20E+00	3.64E-01	-6.18E-02	-1.26E+00	-1.39E+00	3.07E-02
0.85	-1.28E+00	-4.30E+00	-9.51278	4.76E-01	-3.65E+00	-3.38E+00	-4.16E-01	-2.18E-01	-2.89E+00	6.27E-01	-1.22E-01	-1.20E+00	-1.15E+00	1.89E-01
0.851	-1.31E+00	-4.52E+00	-4.19728	2.78E+00	-3.59E+00	-3.54E+00	-5.08E-01	-2.12E+00	-1.89E+00	9.03E-01	-1.53E-01	-1.10E+00	-1.08E+00	-1.85E-01
0.852	-1.74E+00	-4.75E-02	7.86514	3.84E+00	-3.45E+00	-3.69E+00	-4.68E-01	-2.00E+00	-1.58E+00	9.31E-01	-1.68E-01	-1.01E+00	-1.09E+00	-2.02E-01
0.853	-2.27E+00	-4.87E+00	0.000177199	3.96E+00	-3.35E+00	-3.70E-01	-3.73E-01	-1.91E-01	-1.58E+00	7.91E-01	-2.24E-01	-1.02E+00	-1.11E+00	1.86E-01
0.854	-2.81E+00	-4.99E+00	0.000141894	3.41E+00	-3.39E-01	-3.64E-01	-4.38E-02	-1.87E+00	-1.50E+00	6.44E-01	-2.35E-01	-1.10E+00	-1.30E+00	5.45E-01
0.855	-3.34E+00	-5.31E-02	2.63E-01	2.30E+00	-3.36E+00	-3.60E+00	-6.35E-01	-1.65E+00	-1.34E+00	5.45E-01	-1.41E-01	-1.11E+00	-1.65E+00	5.27E-01
0.856	-3.68E+00	-5.62E+00	-0.000108787	8.50E-01	-3.28E+00	-3.57E+00	-7.97E-01	-1.40E+00	-1.23E+00	5.43E-01	-1.20E-01	-1.06E+00	-2.02E+00	3.53E-04
0.857	-3.68E+00	-5.77E+00	-0.000133081	-7.08E-01	-3.30E+00	-3.45E+00	-9.42E-01	-1.47E+00	-1.17E+00	6.30E-02	-1.82E-01	-1.01E+00	-2.32E+00	-9.40E-01
0.858	-3.37E+00	-5.69E+00	-0.000107213	-2.13E+00	-3.35E+00	-3.35E-01	-1.08E+00	-1.70E-01	-1.19E+00	7.65E-01	-2.33E-01	-1.06E+00	-2.61E+00	-2.17E+00
0.859	-3.04E+00	-5.45E+00	-7.83997	-3.18E+00	-3.32E+00	-3.30E+00	-1.11E+00	-1.73E+00	-1.22E+00	8.73E-01	-2.69E-01	-1.14E-02	-2.98E+00	-3.37E+00
0.86	-2.88E+00	-5.28E+00	-6.26498	-3.81E+00	-3.39E+00	-3.33E+00	-1.08E+00	-1.61E+00	-1.21E+00	9.30E-01	-2.53E-01	-1.17E+00	-3.24E+00	-4.25E+00
0.861	-2.86E+00	-5.20E+00	-6.08779	-4.24E+00	-3.66E-02	-3.40E+00	-1.06E+00	-1.42E+00	-1.15E-01	9.87E-01	-2.41E-01	-1.20E+00	-3.32E+00	-4.74E+00
0.862	-2.84E+00	-5.13E+00	-7.44656	-4.57E+00	-3.95E+00	-3.42E+00	-1.04E+00	-1.27E+00	-1.07E+00	1.02E+00	-2.70E-01	-1.25E+00	-3.37E+00	-4.80E+00
0.863	-2.76E+00	-4.99E+00	-9.88597	-4.86E+00	-4.15E+00	-3.41E+00	-1.04E+00	-1.24E+00	-9.78E-01	9.26E-01	-3.37E-01	-1.27E+00	-3.38E+00	-4.36E+00
0.864	-2.74E-01	-4.80E+00	-0.000121873	-5.03E+00	-4.31E+00	-3.37E+00	-1.10E+00	-1.27E+00	-9.33E-01	7.04E-01	-3.86E-01	-1.28E+00	-3.24E+00	-3.59E-01
0.865	-2.66E+00	-4.63E+00	-0.000133045	-4.83E+00	-4.41E+00	-3.33E+00	-1.31E+00	-1.25E+00	-9.44E-01	5.61E-01	-3.55E-01	-1.25E+00	-2.85E+00	-2.83E+00
0.866	-2.41E+00	-4.52E+00	-0.000131205	-4.46E+00	-4.38E+00	-3.23E+00	-1.55E+00	-1.15E+00	-9.63E-01	5.58E-01	-3.15E-02	-1.19E+00	-2.18E+00	-2.18E+00
0.867	-2.10E+00	-4.48E+00	-0.000120903	-4.54E+00	-4.32E+00	-3.11E+00	-1.66E+00	-9.82E-01	-9.06E-01	6.09E-01	-3.41E-01	-1.19E+00	-1.40E+00	-1.75E+00
0.868	-1.83E+00	-4.45E+00	-0.000107866	-5.27E+00	-4.22E+00	-3.01E+00	-1.68E+00	-8.50E-01	-5.44E-01	6.06E-01	-4.47E-01	-1.29E+00	-8.18E-01	-1.66E+00
0.869	-1.65E+00	-4.44E+00	-9.85108	-6.32E-02	-4.09E+00	-3.02E+00	-1.67E+00	-9.03E-01	2.77E-01	4.54E-01	-5.83E-01	-1.34E-01	-7.36E-01	-1.86E+00
0.87	-1.58E+00	-4.48E+00	-9.71564	-7.41E+00	-3.94E+00	-3.11E+00	-1.70E+00	-1.09E+00	1.38E+00	2.62E-01	-6.67E-01	-1.22E+00	-1.17E+00	-2.22E+00
0.871	-1.57E+00	-4.51E+00	-0.000103074	-8.42E+00	-3.73E+00	-3.16E+00	-1.85E+00	-1.21E+00	2.42E+00	1.76E-02	-6.36E-01	-1.09E+00	-1.70E+00	-2.45E+00
0.872	-1.50E+00	-4.41E+00	-0.000106716	-9.11E+00	-3.48E+00	-3.16E+00	-2.07E+00	-1.18E+00	3.24E+00	1.17E-01	-5.44E-01	-1.10E+00	-1.87E+00	-2.31E+00
0.873	-1.29E+00	-4.23E+00	-9.10E+00	-9.19E+00	-3.36E+00	-3.23E+00	-2.18E+00	-1.15E+00	3.61E+00	-1.63E-02	-4.95E-01	-1.22E+00	-1.61E+00	-1.87E+00
0.874	-1.08E+00	-3.98E+00	-4.75E+00	-8.58E+00	-3.45E+00	-3.38E+00	-2.20E-02	-1.26E+00	3.21E+00	-1.31E-01	-5.22E-01	-1.31E+00	-1.17E+00	-1.44E+00
0.875	-1.13E+00	-3.72E+00	1.56E-01	-7.28E+00	-3.63E-01	-3.45E+00	-2.26E+00	-1.49E+00	1.90E+00	-1.31E-01	-5.41E-01	-1.30E+00	-8.60E-01	-1.19E+00
0.876	-1.56E+00	-3.67E+00	1.55E+00	-5.29E+00	-3.75E+00	-3.50E+00	-2.39E-01	-1.67E+00	-4.31E-01	-4.29E-02	-4.77E-01	-1.23E+00	-7.23E-02	-1.10E+00
0.877	-2.08E+00	-3.78E+00	-1.69E+00	-2.96E-02	-3.74E+00	-3.56E+00	-2.54E+00	-1.67E+00	-3.52E-01	8.58E-02	-3.87E-01	-1.16E+00	-5.76E-02	-1.16E+00
0.878	-2.23E+00	-3.84E+00	-6.08219	-1.09E+00	-3.62E+00	-3.51E+00	-2.65E+00	-1.52E+00	-6.40E+00	1.72E-01	-3.92E-01	-1.13E-01	-3.73E-01	-1.29E+00
0.879	-2.17E+00	-3.92E+00	-8.04119	-3.51E-01	-3.47E+00	-3.40E-01	-2.66E+00	-1.31E+00	-8.40E+00	2.40E-01	-4.69E-01	-1.19E+00	-3.69E-01	-1.49E+00
0.88	-2.46E+00	-4.24E+00	-7.43659	-5.92E-01	-3.42E+00	-3.44E+00	-2.76E+00	-1.17E+00	-9.84E-01	3.16E-01	-4.92E-01	-1.35E+00	-6.86E-01	-1.93E-01
0.881	-3.10E+00	-4.69E+00	-5.94664	-1.08E+00	-3.48E+00	-3.52E+00	-2.99E+00	-1.08E+00	-0.000107134	3.15E-01	-4.09E-01	-1.54E+00	-1.03E+00	-2.37E+00
0.882	-3.61E+00	-5.08E+00	-5.09429	-1.53E+00	-3.50E+00	-3.46E+00	-3.07E+00	-9.50E-01	-0.000100087	3.87E-01	-3.10E-01	-1.59E+00	-1.25E+00	-2.41E+00
0.883	-3.74E+00	-5.24E-01	-5.26E+00	-2.09E+00	-3.43E+00	-3.31E+00	-3.00E+00	-7.82E-01	-7.36E+00	7.06E-01	-2.63E-01	-1.45E+00	-1.37E+00	-2.33E+00
0.884	-3.65E+00	-5.19E+00	-5.57E+00	-2.79E+00	-3.36E+00	-3.28E+00	-3.07E+00	-6.93E-01	-3.80E+00	1.13E+00	-2.14E-01	-1.19E+00	-1.24E+00	-2.27E-01
0.885	-3.53E+00	-5.07E+00	-6.68E+00	-3.29E+00	-3.32E+00	-3.34E+00	-3.24E+00	-7.96E-01	-1.84E-01	1.38E+00	-1.65E-01	-9.59E-01	-8.62E-01	-1.99E+00
0.886	-3.32E+00	-4.86E+00	-0.000103176	-3.65E+00	-3.21E+00	-3.42E+00	-3.28E+00	-8.95E-01	3.07E+00	1.47E+00	-1.08E-01	-8.48E-01	-4.53E-01	-1.62E+00
0.887	-3.01E+00	-4.65E+00	-0.000157624	-4.12E+00	-3.03E+00	-3.51E+00	-3.24E+00	-9.05E-02	4.94E+00	1.58E+00	-4.89E-02	-8.25E-01	1.71E-02	-1.27E+00
0.888	-2.72E+00	-4.52E+00	-0.000206651	-4.47E+00	-2.90E+00	-3.53E-01	-3.18E+00	-9.61E-01	4.93E+00	1.67E+00	-4.09E-02	-8.27E-01	6.42E-01	-7.90E-02
0.889	-2.54E+00	-4.45E+00	-0.00023836	-4.44E+00	-2.92E-01	-3.52E+00	-3.10E+00	-1.08E+00	3.81E+00	1.74E+00	-1.04E-01	-8.19E-01	1.27E+00	-3.04E-01
0.89	-2.48E+00	-4.46E-01	-0.000254469	-4.01E+00	-2.96E+00	-3.41E-01	-3.05E+00	-1.22E+00	2.48E+00	1.82E+00	-1.91E-02	-7.43E-02	1.77E-01	-1.43E-02
0.891	-2.58E+00	-4.59E+00	-0.000258522	-3.69E+00	-2.92E+00	-3.26E+00	-3.12E+00	-1.40E+00	1.50E+00	1.90E+00	-2.26E-01	-5.89E-01	2.24E+00	-4.98E-01
0.892	-2.79E+00	-4.75E+00	-0.000247591	-3.91E+00	-2.91E+00	-3.14E+00	-3.20E+00	-1.64E+00	1.04E+00	1.91E+00	-2.28E-01	-4.43E-01	2.76E+00	-1.17E+00
0.893	-2.93E+00	-4.88E+00	-0.000197942	-4.57E+00	-3.06E+00	-3.06E+00	-3.18E+00	-1.86E+00	9.13E-01	1.83E+00	-1.94E-01	-4.08E-01	3.23E+00	-1.63E+00
0.894	-2.87E+00	-5.00E+00	-9.13103	-5.19E+00	-3.31E+00	-3.08E+00	-3.16E-01	-1.97E+00	9.16E-01	1.66E+00	-1.40E-01	-4.80E-01	3.46E-01	-1.60E+00
0.895	-2.68E+00	-5.07E+00	2.32807	-5.32E-01	-3.48E+00	-3.21E+00	-3.23E+00	-1.93E+00	1.16E+00	1.50E+00	-1.13E-01	-5.34E-01	3.41E+00	-1.30E-01
0.896	-2.51E+00	-4.99E+00	5.20E+00	-4.80E+00	-3.55E+00	-3.36E+00	-3.33E+00	-1.97E+00	1.54E-01	1.42E+00	-1.48E-01	-5.16E-01	3.27E+00	-1.05E+00
0.897	-2.45E+00	-4.90E+00	-3.74E+00	-3.83E+00	-3.59E+00	-3.51E+00	-3.32E+00	-2.21E-01	1.33E+00	1.44E+00	-2.42E-01	-4.95E-01	3.14E+00	-8.84E-01
0.898	-2.45E+00	-4.97E+00	-0.000181399	-2.95E+00	-3.58E+00	-3.72E+00	-3.26E+00	-2.40E+00	-2.58E-01	1.40E+00	-3.26E-02	-5.41E-02	3.00E+00	-6.23E-01
0.899	-2.45E+00	-5.13E+00	-0.000295063	-2.78E-01	-3.54E+00	-3.98E+00	-3.18E-01	-2.29E+00	-3.22E+00	1.19E+00	-3.79E-01	-6.39E-01	3.05E+00	-1.40E-01
0.9	-2.47E+00	-5.31E+00	-0.000344651	-3.34E+00	-3.56E+00	-4.23E+00	-3.05E-02	-1.95E+00	-6.48E+00	8.01E-01	-3.74E-01	-6.89E-01	3.43E+00	4.82E-02
0.901	-2.58E+00	-5.46E+00	-0.000334385	-3.98E+00	-3.59E+00	-4.40E+00	-2.90E+00	-1.62E+00	-9.03E-01	3.32E-01	-2.76E-01	-6.58E-01	3.84E+00	1.05E+00
0.902	-2.78E+00	-5.47E+00	-0.000258049	-4.32E+00	-3.55E+00	-4.38E+00	-2.76E+00	-1.30E+00	-0.000103755	-1.00E-02	-1.31E-01	-5.97E-01	3.89E+00	1.37E+00
0.903	-2.99E+00	-5.43E+00	-0.000112758	-4.69E+00	-3.49E+00	-4.12E+00	-2.69E+00	-4.77E-01	-0.000100509	-3.49E-01	2.35E-03	-4.82E-01	3.62E+00	1.32E+00
0.904	-3.10E+00	-5.47E+00	5.26967	-5.21E+00	-3.51E+00	-3.71E+00	-2.71E+00	1.09E+00	-7.86E+00	-4.02E-01	1.10E-01	-2.95E-01	3.32E-01	9.93E-01
0.905	-3.09E+00	-5.48E-01	0.000171679	-5.46E+00	-3.62E+00	-3.28E+00	-2.69E+00	2.23E+00	-4.39E+00	-3.27E-01	1.99E-01	-1.68E-01	3.36E+00	7.12E-01
0.906	-2.96E+00	-5.38E+00	0.000241093	-5.35E+00	-3.68E+00	-3.03E+00	-2.62E+00	1.83E+00	-1.07E+00	-1.39E-01	2.93E-01	-1.99E-01	3.93E+00	6.36E-01
0.907	-2.67E+00	-5.28E-01	0.000275116	-5.08E+00	-3.73E+00	-3.01E+00	-2.53E-01	5.89E-01	5.15E-01	3.16E-02	3.58E-02	-2.67E-01	4.81E+00	6.81E-02
0.908	-2.15E+00	-5.15E+00	0.000233164	-4.78E+00	-3.76E+00	-3.08E+00	-2.45E+00	-5.19E-01	3.26E-01	5.90E-02	3.22E-01	-2.64E-01	5.44E+00	7.68E-01
0.909	-1.59E+00	-5.05E+00	0.000105756	-4.54E+00	-3.64E+00	-3.12E+00	-2.52E+00	-1.17E+00	-3.01E-01	-2.94E-03	1.42E-01	-3.09E-02	5.42E-01	9.45E-02
0.91	-1.34E+00	-5.00E+00	-1.93195	-4.36E+00	-3.58E+00	-3.13E+00	-2.66E+00	-1.33E+00	-3.30E-02	-1.57E-02	-9.24E-02	-4.43E-02	4.66E+00	1.23E+00
0.911	-1.43E+00	-4.89E+00	-7.28668	-4.29E+00	-3.73E+00	-3.18E+00	-2.76E+00	-1.33E+00	-6.97E-02	6.34E-02	-1.77E-01	-5.00E-01	3.59E+00	1.59E+00
0.912	-1.61E+00	-4.94E+00	-7.58501	-4.34E+00	-3.95E+00	-3.25E+00	-2.86E+00	-1.10E-01	-8.03E-02	1.13E-01	-5.20E-02	-4.44E-01	2.92E+00	2.03E+00
0.913	-1.76E+00	-5.15E+00	-7.22521	-4.39E+00	-4.01E+00	-3.22E+00	-2.94E+00	-4.55E-01	-4.45E-01	1.51E-01	1.29E-02	-3.52E-01	2.81E+00	2.72E-01
0.914	-1.86E+00	-5.23E-01	-7.89772	-4.43E+00	-3.96E+00	-3.12E+00	-2.98E+00	5.12E-01	-1.23E+00	2.50E-01	2.09E-01	-3.05E-01	2.91E+00	3.50E+00
0.915	-2.01E+00	-5.23E+00	-9.03E+00	-4.53E+00	-3.98E+00	-3.10E+00	-2.99E-01	9.44E-01	-2.34E+00	3.34E-01	2.04E-01	-3.64E-01	2.90E+00	4.09E+00
0.916	-2.24E+00	-5.22E+00	-0.000100278	-4.62E+00	-4.06E+00	-3.15E-01	-2.93E+00	-1.83E-02	-3.53E+00	3.57E-01	1.49E-01	-4.02E-01	2.74E+00	4.42E+00
0.917	-2.44E+00	-5.18E+00	-0.000106396	-4.73E+00	-4.11E+00	-3.14E+00	-2.82E+00	-1.82E+00	-4.37E+00	4.17E-01	8.67E-02	-3.00E-01	2.45E+00	4.51E+00
0.918	-2.55E+00	-5.15E+00	-0.000109292	-4.78E+00	-4.09E+00	-3.10E+00	-2.67E+00	-2.01E+00	-4.44E+00	5.96E-01	1.68E-01	-1.61E-01	2.13E+00	4.35E+00
0.919	-2.57E+00	-5.19E-01	-0.000110719	-4.63E+00	-3.92E+00	-3.06E+00	-2.49E-01	-5.62E-01	-3.65E-01	7.80E-01	4.61E-02	-1.33E-01	1.88E+00	3.92E+00
0.92	-2.50E+00	-5.29E+00	-0.000112594	-4.46E+00	-3.71E+00	-2.99E+00	-2.35E+00	1.70E+00	-1.91E-01	7.63E-01	8.34E-01	-2.31E-02	1.69E+00	3.30E+00
0.921	-2.37E+00	-5.36E+00	-0.000115301	-4.32E+00	-3.58E+00	-2.91E+00	-2.31E+00	4.19E+00	9.51E-01	5.12E-01	1.07E-01	-3.45E-01	1.58E+00	2.64E+00
0.922	-2.19E-01	-5.31E+00	-0.000116614	-4.12E+00	-3.60E+00	-2.89E-01	-2.27E+00	6.42E+00	4.37E-01	2.31E-01	1.08E+00	-3.63E-01	1.48E+00	2.11E+00
0.923	-2.02E-01	-5.29E+00	-0.000115469	-3.87E+00	-3.72E+00	-2.99E+00	-2.26E-01	7.93E+00	6.79E+00	1.20E-01	9.67E-01	-3.07E-01	1.22E+00	1.83E+00
0.924	-1.95E+00	-5.34E+00	-0.000112194	-3.66E+00	-3.76E+00	-3.25E+00	-2.31E-01	8.35E+00	6.72E+00	1.53E-01	7.71E-01	-2.75E-01	8.24E-01	1.78E+00
0.925	-1.92E+00	-5.36E+00	-0.000107187	-3.53E+00	-3.67E+00	-3.55E+00	-2.38E+00	7.09E+00	4.33E+00	2.11E-01	5.32E-01	-2.65E-01	6.10E-01	1.68E+00
0.926	-1.87E+00	-5.36E-01	-9.85127	-3.41E+00	-3.61E+00	-3.77E+00	-2.37E+00	4.38E+00	1.90E+00	3.40E-01	3.06E-01	-2.69E-01	8.51E-01	1.17E+00
0.927	-1.95E+00	-5.46E+00	-8.46022	-3.40E+00	-3.66E+00	-3.84E+00	-2.26E+00	1.65E+00	1.40E+00	5.97E-01	1.14E-01	-3.37E-01	1.43E+00	3.87E-01
0.928	-2.07E+00	-5.62E+00	-7.04727	-3.79E+00	-3.74E+00	-3.81E+00	-2.21E+00	5.66E-02	1.82E+00	9.14E-01	-8.77E-02	-4.43E-01	1.78E+00	-1.22E-01
0.929	-2.05E+00	-5.71E+00	-7.08428	-4.67E+00	-3.76E+00	-3.80E+00	-2.36E+00	6.41E-01	1.01E+00	1.23E+00	-3.93E-02	-5.15E-01	1.32E+00	-1.27E-01
0.93	-2.09E+00	-5.77E+00	-9.36578	-5.75E+00	-3.76E+00	-3.87E+00	-2.54E+00	4.22E+00	-4.46E-01	1.49E-01	-8.02E-02	-5.47E-01	1.92E-01	1.07E-01
0.931	-2.22E+00	-5.76E-01	-0.000124583	-6.54E+00	-3.80E+00	-4.02E+00	-2.56E+00	8.74E+00	-9.40E-01	1.53E+00	-1.14E+00	-5.28E-01	-8.50E-01	2.70E-01
0.932	-2.23E+00	-5.58E+00	-0.000142676	-6.71E+00	-3.78E+00	-4.15E+00	-2.51E+00	9.56E+00	-1.22E+00	1.23E+00	-1.35E+00	-4.69E-01	-1.17E+00	2.87E-01
0.933	-2.09E+00	-5.26E+00	-0.00015259	-6.26E+00	-3.72E+00	-4.07E+00	-2.46E+00	1.22E+00	-2.51E-01	7.79E-01	-1.52E+00	-4.58E-01	-6.94E-01	2.44E-01
0.934	-1.90E-02	-4.88E+00	-0.000176814	-5.23583	-3.73E+00	-3.80E+00	-2.31E+00	-0.000165815	-4.00E+00	3.73E-01	-1.65E+00	-4.99E-01	2.25E-01	1.79E-01
0.935	-1.73E+00	-4.47E+00	-0.000230791	-3.88152	-3.98E+00	-3.50E+00	-2.11E+00	-0.000324903	-4.33E-01	2.71E-02	-1.73E+00	-5.32E-01	1.40E-01	2.26E-02
0.936	-1.59E-01	-4.13E+00	-0.000297126	-2.85224	-4.61E+00	-3.28E+00	-2.01E+00	-0.00032916	-3.85581	-3.57E-01	-1.84E+00	-5.70E-01	2.78E+00	-1.94E-01
0.937	-1.41E+00	-3.94E+00	-0.000320541	-2.51367	-5.32E+00	-3.21E-01	-2.06E+00	-0.000174413	-0.40551	-8.40E-02	-1.98E+00	-5.41E-01	4.06E+00	-3.89E-01
0.938	-1.22E+00	-3.74E-01	-0.000271577	-2.35E+00	-5.43E+00	-3.19E+00	-2.08E+00	6.38E-01	-3.98E+00	-1.27E+00	-2.13E+00	-3.72E-01	5.07E+00	-6.11E-01
0.939	-1.20E+00	-3.59E+00	-0.00017313	-1.73E-01	-4.75E+00	-3.09E+00	-1.99E-01	0.000112236	-1.09E+00	-1.70E+00	-2.28E+00	-2.49E-01	5.58E+00	-7.84E-01
0.94	-1.44E+00	-3.63E+00	-7.41112	-9.67E-01	-3.77E+00	-3.13E+00	-1.97E+00	0.000148043	4.93E+00	-2.33E+00	-2.46E+00	-3.45E-01	5.20E+00	-8.20E-02
0.941	-1.82E+00	-4.09E+00	-2.82306	-1.10E+00	-2.93E+00	-3.20E+00	-2.08E+00	0.000133011	0.000118447	-2.93E+00	-2.64E+00	-5.50E-01	4.06E+00	-8.15E-01
0.942	-2.35E+00	-4.93E+00	-4.93533	-2.26E+00	-2.39E+00	-3.16E+00	-2.26E+00	5.31E+00	0.000159152	-3.18E+00	-2.76E+00	-6.56E-01	2.96E+00	-9.50E-02
0.943	-3.02e-05	-5.65E+00	-8.44362	-3.40E+00	-2.31E-01	-3.26E+00	-2.42E+00	-8.57E+00	0.000144578	-3.12E+00	-2.79E+00	-6.25E-01	2.52E+00	-1.29E+00
0.944	-3.61E+00	-6.00E+00	-8.03661	-3.95E-01	-2.64E+00	-3.52E+00	-2.53E+00	-0.000203903	9.20E+00	-2.92E+00	-2.73E+00	-6.04E-01	2.62E+00	-1.69E+00
0.945	-4.06E+00	-6.18E+00	-4.89666	-4.01E+00	-3.15E+00	-3.79E+00	-2.58E+00	-0.000239874	3.96E+00	-2.65E+00	-2.58E+00	-6.66E-01	2.66E+00	-1.98E+00
0.946	-4.44E+00	-6.23E+00	-2.29879	-3.88E-01	-3.59E+00	-4.02E+00	-2.56E+00	-0.000219124	-1.58E-01	-2.25E+00	-2.33E-01	-7.16E-01	2.28E+00	-2.04E+00
0.947	-4.73E+00	-6.12E-01	-2.42503	-3.72E+00	-3.81E+00	-4.11E+00	-2.47E+00	-0.000187615	-5.13E-01	-1.88E+00	-1.99E+00	-7.22E-01	1.67E+00	-1.87E+00
0.948	-4.67E+00	-5.94E+00	-7.85731	-3.35E+00	-3.71E+00	-3.94E+00	-2.27E+00	-0.00015227	-0.000124144	-1.69E+00	-1.66E+00	-7.62E-01	1.21E+00	-1.62E+00
0.949	-4.28E+00	-5.69E+00	-0.000185257	-2.69E+00	-3.44E+00	-3.65E+00	-2.05E-01	-0.000106101	-0.000198102	-1.56E+00	-1.37E+00	-7.48E-01	9.78E-01	-1.45E+00
0.95	-3.79E+00	-5.37E+00	-0.000291833	-1.90E+00	-3.23E+00	-3.49E-01	-1.90E-02	-5.63E+00	-0.000231765	-1.34E+00	-1.17E+00	-5.59E-01	8.21E-02	-1.40E+00
0.951	-3.35E+00	-5.06E+00	-0.000350558	-1.13E+00	-3.18E+00	-3.50E+00	-1.87E+00	-8.14E-01	-0.000207372	-1.06E+00	-1.09E+00	-2.83E-01	6.97E-01	-1.41E+00
0.952	-2.99E+00	-4.78E+00	-0.000364618	-3.78E-01	-3.28E+00	-3.49E+00	-1.84E+00	3.61E+00	-0.000141882	-7.60E-01	-9.92E-01	-9.66E-03	6.88E-01	-1.55E+00
0.953	-2.73E+00	-4.58E+00	-0.00034876	1.64E-01	-3.37E+00	-3.32E+00	-1.84E+00	6.77E+00	-6.43E+00	-4.91E-01	-7.36E-01	-5.62E-02	7.66E-01	-1.84E+00
0.954	-2.62E-01	-4.58E+00	-0.00027192	1.17E-01	-3.44E+00	-3.01E+00	-1.93E+00	8.12E+00	-3.61E-01	-3.39E-01	-3.12E-01	-9.85E-04	7.89E-01	-2.17E+00
0.955	-2.56E-01	-4.72E+00	-7.41244	-6.82E-01	-3.51E+00	-2.67E-01	-2.05E+00	8.13E+00	1.64E-01	-2.81E-01	2.02E-01	-9.57E-02	7.41E-01	-2.46E+00
0.956	-2.45E+00	-4.89E+00	0.000227494	-1.88E+00	-3.61E+00	-2.41E+00	-2.05E+00	7.23E+00	-3.47E-01	-2.09E-01	6.43E-01	1.13E-02	6.83E-01	-2.69E+00
0.957	-2.35E+00	-5.09E+00	0.000478239	-3.00E+00	-3.78E+00	-2.26E+00	-1.88E+00	5.98E+00	-3.29E-01	-1.02E-01	8.53E-01	6.56E-02	5.71E-02	-2.79E+00
0.958	-2.41E+00	-5.41E+00	0.000510208	-3.78E+00	-4.06E+00	-2.23E+00	-1.70E+00	5.03E+00	-3.63E+00	-2.96E-02	8.35E-01	-1.37E-02	3.53E-01	-2.74E+00
0.959	-2.59E+00	-5.78E+00	0.000342229	-4.23E+00	-4.41E+00	-2.34E+00	-1.77E+00	4.62E+00	-4.37E-01	3.10E-03	7.09E-01	-5.12E-04	3.88E-02	-2.63E+00
0.96	-2.92E+00	-5.98E+00	0.000138856	-4.60E+00	-4.65E+00	-2.55E+00	-2.02E+00	2.89E+00	4.05E+00	1.18E-01	6.33E-01	1.52E-03	-3.55E-01	-2.47E+00
0.961	-3.29E+00	-5.91E+00	-0.684345	-5.08E+00	-4.73E+00	-2.84E+00	-2.18E+00	-3.05E-01	7.70E+00	1.74E-01	6.83E-01	3.20E-02	-7.74E-01	-2.25E+00
0.962	-3.48E+00	-5.81E+00	-9.39224	-5.51E+00	-4.78E+00	-3.33E+00	-2.16E+00	-9.24285	0.000103245	2.33E-01	8.07E-01	-3.68E-03	-1.08E+00	-2.12E+00
0.963	-3.52E+00	-5.85E-01	-0.000122732	-5.81E+00	-4.86E+00	-3.83E+00	-2.11E+00	-6.19977	0.000106929	3.60E-01	9.08E-01	-9.03E-02	-1.22E+00	-2.28E+00
0.964	-3.44E+00	-5.89E+00	-0.000110078	-5.79E+00	-4.72E+00	-4.05E+00	-2.11E+00	4.00289	7.91E+00	4.88E-01	9.03E-01	-7.15E-02	-1.19E+00	-2.55E+00
0.965	-3.21E+00	-5.76E+00	-9.41484	-5.36E+00	-4.24E+00	-3.98E+00	-2.06E-01	9.46739	4.09E+00	5.19E-01	8.27E-01	-1.39E-02	-1.05E+00	-2.70E+00
0.966	-2.99E+00	-5.62E+00	-9.11987	-4.88E+00	-3.73E+00	-3.74E+00	-1.88E+00	8.00624	1.11E-01	3.56E-01	7.97E-01	-9.53E-03	-1.03E+00	-2.73E+00
0.967	-2.76E+00	-5.60E+00	-0.93361	-4.64E+00	-3.36E+00	-3.73E+00	-1.72E+00	5.32E+00	-5.16E-01	9.44E-02	8.85E-01	-8.21E-02	-1.14E+00	-2.78E+00
0.968	-2.58E+00	-5.62E+00	-9.55977	-4.67E+00	-3.10E+00	-4.84E+00	-1.76E+00	4.34E+00	-0.000110472	-6.54E-02	9.70E-01	-1.49E-01	-1.07E+00	-2.86E+00
0.969	-2.49E+00	-5.67E+00	-0.000102364	-4.79E+00	-2.90E+00	-7.17E+00	-1.92E+00	4.61E+00	-0.000141004	-1.09E-01	8.93E-01	-1.66E-01	-7.59E-02	-2.96E+00
0.97	-2.39E+00	-5.60E+00	-0.000117221	-4.69E+00	-2.71E+00	-8.75E+00	-2.02E+00	4.80E+00	-0.000114966	-5.69E-02	7.13E-01	-1.36E-01	-2.72E-01	-2.98E+00
0.971	-2.25E+00	-5.41E+00	-0.000136482	-4.49E+00	-2.46E+00	-7.82E+00	-2.02E+00	4.58E+00	-5.34E+00	6.75E-02	5.58E-01	-1.11E-01	3.90E-01	-2.93E+00
0.972	-2.20E+00	-5.34E+00	-0.000152964	-4.36E+00	-2.10E+00	-4.90E+00	-1.91E+00	2.69E-01	-1.06E+00	1.97E-01	5.33E-01	-1.44E-01	1.02E-01	-2.88E+00
0.973	-2.17E+00	-5.31E+00	-0.000159005	-4.33E+00	-1.71E+00	-1.79E+00	-1.81E+00	-3.28E-01	-1.63E+00	3.63E-01	6.23E-01	-2.30E-01	1.18E+00	-2.92E+00
0.974	-2.10E+00	-5.23E+00	-0.000153576	-4.36E+00	-1.41E+00	1.61E-01	-1.81E+00	-0.00011484	-5.27E-01	6.38E-01	7.33E-01	-2.94E-01	7.46E-01	-3.02E+00
0.975	-2.06E+00	-5.17E+00	-0.000145146	-4.40E+00	-1.25E+00	9.39E-03	-1.87E+00	-0.000151465	-8.05E+00	9.48E-01	8.03E-01	-3.01E-01	8.10E-03	-3.15E+00
0.976	-2.02E+00	-5.17E+00	-0.00014006	-4.37E+00	-1.27E+00	1.10E+00	-1.89E+00	-0.00011264	-7.47E+00	1.18E+00	8.50E-02	-3.03E-01	-6.19E-01	-3.37E+00
0.977	-1.94E+00	-5.15E+00	-0.000137765	-4.23E+00	-1.52E+00	9.26E-01	-1.79E+00	-4.26E+00	-4.29E+00	1.32E+00	8.55E-01	-2.64E-01	-9.45E-02	-3.60E+00
0.978	-1.85E+00	-5.10E+00	-0.000136385	-4.10E+00	-1.99E+00	4.27E-01	-1.67E+00	6.26E-02	-1.06E+00	1.41E-01	8.03E-01	-1.55E-01	-1.04E+00	-3.73E-01
0.979	-1.82E+00	-5.03E+00	-0.000136699	-4.03E+00	-2.45E+00	-3.53E-01	-1.67E-01	2.41922	7.07E-01	1.43E+00	7.71E-01	-8.89E-03	-1.01E+00	-3.68E+00
0.98	-1.91E+00	-4.95E+00	-0.000138868	-4.05E+00	-2.75E+00	-1.25E-01	-1.75E+00	2.91394	1.18E+00	1.37E+00	7.50E-02	-1.67E-01	-9.18E-01	-3.56E+00
0.981	-2.06E+00	-4.93E+00	-0.000140903	-4.15E+00	-3.04E-01	-2.13E+00	-1.79E+00	3.36E+00	0.14064	1.32E+00	6.96E-01	-2.76E-02	-8.09E-01	-3.46E+00
0.982	-2.17E+00	-4.99E+00	-0.000138517	-4.25E+00	-3.46E+00	-2.94E+00	-1.85E+00	3.93E+00	2.10099	1.34E+00	6.41E-01	-2.98E-01	-7.22E-01	-3.39E+00
0.983	-2.21E+00	-4.97E+00	-0.000129877	-4.22E+00	-3.87E+00	-3.65E+00	-1.91E+00	4.23E+00	2.86131	1.40E+00	6.43E-01	-2.70E-01	-6.64E-01	-3.31E+00
0.984	-2.28E+00	-4.82E+00	-0.00012002	-4.10E+00	-4.14E+00	-4.31E-01	-1.91E+00	3.60E+00	2.54487	1.39E+00	6.93E-01	-2.63E-01	-7.03E-01	-3.26E-01
0.985	-2.42E+00	-4.74E+00	-0.000115452	-4.05E-02	-4.29E+00	-4.85E+00	-1.91E-01	1.55708	0.687881	1.33E+00	7.62E-01	-2.86E-01	-9.13E-01	-3.25E-01
0.986	-2.59E+00	-4.81E-01	-0.000115418	-4.00E+00	-4.43E+00	-5.06E+00	-1.87E+00	-1.15078	-2.08E+00	1.35E+00	8.20E-01	-3.28E-01	-1.19E+00	-3.22E+00
0.987	-2.65E+00	-4.90E+00	-0.000116223	-3.87E-01	-4.57E+00	-5.04E+00	-1.83E+00	-2.40615	-4.70E+00	1.38E+00	8.48E-01	-3.96E-01	-1.35E-01	-3.18E+00
0.988	-2.49E+00	-4.92E+00	-0.000115968	-3.74E+00	-4.86E+00	-4.98E+00	-1.87E+00	-0.11033	-5.75E-01	1.31E+00	8.82E-01	-4.78E-01	-1.41E+00	-3.16E+00
0.989	-2.36E+00	-5.00E+00	-0.000114691	-3.72E+00	-5.26E+00	-4.97E+00	-1.88E+00	1.52E+00	-4.50E+00	1.33E+00	9.69E-01	-4.90E-01	-1.47E+00	-3.11E+00
0.99	-2.49E+00	-5.32E+00	-0.000111984	-3.90E+00	-5.39E+00	-5.00E+00	-1.78E-02	3.48342	-3.38E+00	1.45E+00	1.07E+00	-4.57E-01	-1.65E+00	-2.90E+00
0.991	-2.56E+00	-5.82E+00	-0.0001054	-4.12E+00	-5.24E+00	-4.81E+00	-1.76E+00	3.81533	-4.46E+00	1.45E+00	1.13e-05	-5.09E-01	-2.01E+00	-2.63E-01
0.992	-2.55E+00	-6.28E+00	-9.67E+00	-4.31E+00	-5.04E+00	-4.37E+00	-1.88E+00	3.74489	-5.90E+00	1.34E-01	1.20E-02	-5.51E-01	-2.35E+00	-2.43E-01
0.993	-2.62E+00	-6.49E+00	-9.08E+00	-4.57E+00	-4.91E+00	-3.86E+00	-1.95E+00	4.66563	-6.27E+00	1.26E+00	1.25E+00	-5.20E-01	-2.49E+00	-2.32E+00
0.994	-2.59E+00	-6.34E+00	-8.68E+00	-4.89E+00	-4.78E+00	-3.59E+00	-1.96E+00	5.78765	-5.56E+00	1.18E+00	1.19E+00	-5.20E-01	-2.32E-01	-2.48E+00
0.995	-2.44E+00	-5.81E+00	-7.90E+00	-5.03E+00	-4.63E+00	-3.57E+00	-2.08E+00	5.29955	-3.74E+00	9.47E-01	9.38E-01	-5.98E-01	-1.80E+00	-2.98E+00
0.996	-2.30E+00	-5.15E+00	-6.57E+00	-4.77E+00	-4.48E-01	-3.56E+00	-2.24E+00	2.47E+00	-1.62E+00	5.41E-02	5.83E-01	-7.29E-02	-1.11E-01	-3.70E+00
0.997	-2.17E+00	-4.62E+00	-5.30E+00	-4.20E+00	-4.42E+00	-3.60E+00	-2.34E+00	-7.49E-01	-1.56E-01	2.10E-01	3.50E-01	-8.09E-02	-4.83E-01	-4.37E-01
0.998	-2.04E+00	-4.55E+00	-4.84E+00	-3.45E+00	-4.42E+00	-3.84E+00	-2.41E+00	-2.47E+00	-1.36E-01	1.54E-01	3.24E-01	-8.13E-02	-1.37E-03	-4.83E+00
0.999	-1.92E+00	-4.84E+00	-5.37E+00	-2.91E+00	-4.26E+00	-4.14E+00	-2.50E+00	-4.21E+00	-2.53E+00	2.51E-01	4.42E-01	-7.60E-01	2.96E-01	-4.95E+00
1	-1.81E+00	-4.98E+00	-7.24E+00	-2.67E+00	-3.91E+00	-4.41E+00	-2.51E+00	-7.10E+00	-7.41E+00	1.77E-01	5.99E-01	-6.28E-01	3.95E-01	-4.62E+00
1.001	-1.78E+00	-4.85E+00	-0.000117042	-2.47E-01	-3.59E+00	-4.61E+00	-2.32E+00	-7.37906	-0.000121254	-1.84E-01	6.95E-01	-4.94E-01	2.73E-01	-4.04E+00
1.002	-1.74E-02	-4.67E+00	-0.000189014	-2.14E+00	-3.41E+00	-4.58E+00	-2.05E-01	-2.55863	-0.000132639	-5.83E-01	6.64E-01	-4.67E-01	9.05E-02	-3.50E+00
1.003	-1.59E+00	-4.45E+00	-0.000255567	-1.60E+00	-3.31E-01	-4.22E+00	-1.92E+00	3.14928	-0.000104791	-8.27E-01	4.63E-01	-5.78E-02	-2.29E-02	-3.17E+00
1.004	-1.38E+00	-4.11E+00	-0.000280252	-1.04E+00	-3.25E+00	-3.61E+00	-1.91E+00	4.77E+00	-5.68E+00	-9.05E-01	9.43E-02	-6.89E-01	-2.36E-02	-2.96E+00
1.005	-1.28E+00	-3.81E+00	-0.000272464	-9.43E-01	-3.17E+00	-3.05E+00	-1.90E+00	1.82E+00	0.564753	-8.41E-02	-3.74E-01	-6.65E-01	8.17E-02	-2.86E+00
1.006	-1.34E+00	-3.76E+00	-0.000283776	-1.59E+00	-3.10E+00	-2.84E+00	-1.92E+00	-3.16E+00	9.22651	-6.70E-01	-8.15E-01	-5.86E-01	2.74E-02	-2.91E+00
1.007	-1.44E+00	-3.83E+00	-0.000349912	-2.44E+00	-3.11E+00	-2.90E+00	-2.08E+00	-6.28E+00	0.000200624	-5.18E-01	-1.15E+00	-6.15E-01	5.33E-02	-3.00E-01
1.008	-1.41E+00	-3.72E+00	-0.000428136	-2.83E+00	-3.05E+00	-2.95e-05	-2.34E+00	-3.99E+00	0.000302927	-5.06E-02	-1.37E+00	-7.24E-01	7.69E-01	-2.99E+00
1.009	-1.28E+00	-3.54E+00	-0.00041989	-2.91E+00	-2.85E+00	-2.80E+00	-2.47E+00	2.76E+00	0.000364771	-6.23E-01	-1.47E+00	-7.55E-01	8.27E-01	-2.98E+00
1.01	-1.26E-01	-3.69E-01	-0.000300723	-3.65E+00	-2.73E+00	-2.62E+00	-2.43E+00	9.20832	0.000367656	-7.00E-01	-1.47E+00	-6.57E-01	6.70E-01	-3.03E-02
1.011	-1.61E-01	-4.31E+00	-0.00016719	-5.72E+00	-2.82E+00	-2.58E+00	-2.32E+00	0.00011809	0.00030384	-6.75E-01	-1.48E+00	-4.97E-01	4.27E-02	-2.99E+00
1.012	-2.24E+00	-5.19E+00	-9.46E+00	-8.30E+00	-3.03E+00	-2.61E-01	-2.19E+00	9.24802	0.000178956	-6.63E-01	-1.53E+00	-3.47E-01	1.49E-02	-2.69E+00
1.013	-2.84E+00	-5.98E+00	-4.53E+00	-9.66E+00	-3.29E+00	-2.67E+00	-2.17E+00	0.02277	2.98897	-6.79E-01	-1.57E+00	-2.42E-01	-2.17E-01	-2.22E+00
1.014	-3.36E-01	-6.57E-01	5.02E+00	-9.28E-01	-3.54E+00	-2.84E+00	-2.16E+00	-3.10E+00	-8.35392	-6.85E-01	-1.49E+00	-2.08E-01	-5.83E-01	-1.93E+00
1.015	-3.92E+00	-6.95E+00	0.000216728	-8.24E+00	-3.63E+00	-3.06E+00	-2.14E-01	2.57E-01	-0.000136271	-6.48E-01	-1.22E+00	-2.11E-01	-8.66E-01	-1.97E+00
1.016	-4.41E+00	-7.01E+00	0.000403736	-7.33E+00	-3.57E+00	-3.21E+00	-2.23E+00	9.88E+00	-0.000166167	-5.79E-01	-8.75E-01	-2.15E-01	-1.09E+00	-2.04E+00
1.017	-4.58E+00	-6.84E+00	0.000478227	-6.40E+00	-3.52E+00	-3.35E+00	-2.38E-01	0.000145162	-0.000211555	-5.87E-01	-5.15E-01	-2.62E-01	-1.26E+00	-1.93E+00
1.018	-4.38E+00	-6.68E+00	0.000340556	-5.14E+00	-3.46E+00	-3.60E+00	-2.55E-01	5.83E+00	-0.000263599	-6.94E-01	-2.20E-01	-3.27E-01	-1.41E+00	-1.75E+00
1.019	-3.97E+00	-6.50E+00	9.55E+00	-3.78E+00	-3.30E+00	-3.81E+00	-2.75E+00	-0.00012968	-0.000291658	-8.01E-01	-3.45E-02	-3.67E-01	-1.59E+00	-1.77E+00
1.02	-3.65E-01	-6.29E+00	-2.65E+00	-3.09E+00	-3.19E+00	-3.92E+00	-2.99E+00	-0.000305184	-0.000277384	-8.25E-01	1.76E-02	-4.33E-01	-1.68E+00	-2.07E+00
1.021	-3.58E+00	-6.17E+00	5.41E-01	-2.75E+00	-3.11E+00	-3.95E+00	-3.15E+00	-0.000345823	-0.000222256	-7.88E-01	-8.67E-02	-5.06E-02	-1.47E+00	-2.38E+00
1.022	-3.71E+00	-6.32E+00	0.000184278	-1.81E-01	-2.86E+00	-3.81E+00	-3.20E+00	-0.000223002	-0.000140538	-8.13E-01	-2.91E-01	-5.13E-01	-9.33E-01	-2.39E+00
1.023	-3.94E+00	-6.28E+00	0.000181361	-5.85E-01	-2.43E-01	-3.53E+00	-3.09E+00	-5.12E+00	-6.34E+00	-8.92E-01	-4.94E-02	-4.78E-01	-3.08E-01	-2.07E+00
1.024	-4.07E-01	-5.15E+00	3.93E+00	4.78E-01	-2.10E+00	-3.34E+00	-2.90E+00	5.25E+00	-2.13E+00	-9.35E-01	-6.17E-01	-4.59E-01	3.03E-01	-1.69E+00
1.025	-4.03E+00	-3.85E+00	-0.000108016	1.74E+00	-2.09E+00	-3.26E+00	-2.81E+00	6.19E+00	-4.58E-01	-9.23E-01	-7.02E-01	-4.75E-01	9.71E-01	-1.51E+00
1.026	-3.83E+00	-4.17E-01	-0.000160522	3.18E+00	-2.36E+00	-3.17E+00	-2.80E+00	6.32E-01	2.74E-01	-9.00E-01	-8.01E-01	-4.43E-01	1.62E+00	-1.61E+00
1.027	-3.58E+00	-5.57E+00	-0.000135242	3.62E+00	-2.69E+00	-3.10E+00	-2.82E+00	-7.50E+00	8.94E+00	-9.20E-01	-8.66E-01	-2.77E-01	2.01E+00	-1.88E+00
1.028	-3.43E+00	-6.02E+00	-0.000104622	2.31E+00	-2.99E+00	-3.17E+00	-2.71E+00	-0.000134915	0.000143764	-9.80E-01	-8.59E-01	-8.42E-02	1.88E+00	-2.08E+00
1.029	-3.39E+00	-4.82E+00	-0.000108564	-7.94E-02	-3.75E-01	-3.44E+00	-2.46E+00	-0.000121925	0.000148156	-1.02E+00	-8.60E-02	-4.53E-02	1.08E+00	-2.11E+00
1.03	-3.34E+00	-2.74E+00	-0.00013592	-2.21E+00	-5.96E+00	-3.86E+00	-2.28E+00	-2.56E+00	9.85E+00	-9.89E-01	-9.50E-01	-1.50E-01	-1.06E-01	-1.93E+00
1.031	-3.19E+00	-8.52E-01	-0.000159389	-3.43E+00	-9.20E+00	-4.38E+00	-2.36E+00	8.85E+00	2.18E+00	-9.30E-01	-1.12E+00	-2.25E-01	-8.58E-01	-1.60E+00
1.032	-3.00E+00	-2.82E-02	-0.000168109	-4.10E+00	-0.000106242	-4.95E-01	-2.58E+00	0.000116488	-5.50E+00	-9.14E-02	-1.34E+00	-2.28E-01	-7.38E-01	-1.31E+00
1.033	-2.76E+00	-1.97E+00	-0.00016844	-4.74E+00	-8.11E+00	-5.40E+00	-2.76E+00	-2.37E-01	-0.000108543	-9.41E-01	-1.56E-01	-2.52E-01	2.00E-02	-1.23E+00
1.034	-2.43E+00	-5.55E+00	-0.000169932	-5.46E+00	-3.02E+00	-5.55E+00	-2.82E+00	-0.000240767	-0.000115555	-9.70E-01	-1.76E+00	-3.43E-01	1.11E+00	-1.38E+00
1.035	-2.16E+00	-9.21E+00	-0.000173463	-5.84E+00	1.62E+00	-5.35E+00	-2.82E+00	-0.000486452	-7.94E+00	-9.46E-01	-2.04E+00	-3.90E-01	2.37E+00	-1.62E+00
1.036	-2.04E+00	-0.000113074	-0.000170787	-5.47E+00	3.91E+00	-4.96E+00	-2.83E+00	-0.000589856	-2.68E-01	-8.40E-01	-2.32E+00	-2.60E-02	3.48E+00	-1.74E+00
1.037	-1.97E+00	-0.000117273	-0.000155088	-4.52E+00	3.69E+00	-4.47E+00	-2.72E+00	-0.000472057	2.09E+00	-6.73E-01	-2.48E-01	-3.18E-02	4.13E+00	-1.70E+00
1.038	-2.05E+00	-0.000120286	-0.00013487	-3.60E+00	1.94E+00	-3.87E-01	-2.56E+00	-0.000222172	5.62E+00	-5.47E-01	-2.53E+00	5.67E-02	4.34E+00	-1.59E+00
1.039	-2.22E+00	-0.000133729	-0.000125809	-2.98E+00	-2.21E-01	-3.28E-01	-2.53E+00	-2.00E+00	8.54E+00	-5.51E-01	-2.48E+00	-3.68E-02	4.24E+00	-1.53E+00
1.04	-2.32E+00	-0.000142552	-0.000128882	-2.49E+00	-2.11E+00	-2.94E+00	-2.58E+00	4.50E+00	0.000113576	-6.09E-01	-2.33E+00	-1.34E-01	3.72E+00	-1.52E+00
1.041	-2.43E+00	-0.000130477	-0.00013492	-2.21E-01	-3.50E+00	-2.94E+00	-2.59E+00	2.52E+00	0.000127889	-6.16E-01	-2.11E+00	-1.91E-01	2.77E+00	-1.51E+00
1.042	-2.52E+00	-9.80E+00	-0.00013695	-2.50E-01	-4.50E+00	-3.13E+00	-2.58E+00	1.00E-01	0.000111439	-6.24E-01	-1.85E+00	-2.86E-01	1.76E+00	-1.33E+00
1.043	-2.49E+00	-5.10E+00	-0.000130248	-3.30E+00	-5.20E+00	-3.23E+00	-2.66E+00	2.73E+00	6.53E+00	-6.71E-01	-1.63E+00	-3.61E-01	1.01E+00	-9.82E-01
1.044	-2.41E-01	-1.08E+00	-0.000120685	-4.23E+00	-5.64E+00	-3.22E-01	-2.85E+00	4.36E+00	9.17E-01	-6.98E-01	-1.42E+00	-4.13E-01	4.74E-01	-5.36E-01
1.045	-2.19E+00	4.81E-01	-0.000119713	-5.10E+00	-5.82E+00	-3.29E+00	-2.99E+00	3.70E+00	-0.40246	-6.68E-01	-1.09E+00	-5.08E-01	7.91E-02	-4.15E-02
1.046	-1.77E+00	1.62E+00	-0.000128433	-5.90E+00	-5.87E+00	-3.34E+00	-3.02E+00	2.31E-01	-8.19623	-6.10E-01	-6.35E-01	-5.16E-01	-3.58E-02	3.07E-01
1.047	-1.34E+00	5.84E+00	-0.000142637	-6.55E+00	-5.89E+00	-3.19E+00	-2.97E+00	3.69E-01	-0.000118338	-5.29E-01	-3.15E-01	-4.95E-01	1.88E-01	2.88E-01
1.048	-1.16E+00	0.000116676	-0.000153385	-6.90E-01	-5.75E-01	-3.02E+00	-2.88E+00	-3.32E+00	-0.000143715	-3.41E-01	-1.87E-01	-5.29E-01	5.15E-01	1.67E-03
1.049	-1.18E+00	0.000134834	-0.00014945	-6.84E+00	-5.48E+00	-2.89E+00	-2.83E+00	-6.99E+00	-0.000146076	-9.42E-03	-3.93E-02	-5.70E-01	7.07E-01	-3.58E-01
1.05	-1.18E-01	0.000109328	-0.00013573	-6.45E+00	-5.18E+00	-2.62E+00	-2.69E+00	-6.57E+00	-0.00011663	4.47E-03	1.97E-01	-6.57E-01	7.88E-01	-7.92E-01
1.051	-1.05E+00	7.63E+00	-0.00012489	-5.87E+00	-4.88E+00	-2.41E+00	-2.52E+00	-1.30E+00	-6.53E-01	-4.44E-02	4.69E-01	-7.83E-01	6.81E-01	-1.31E+00
1.052	-9.81E-01	5.07E+00	-0.000120318	-5.20E+00	-4.58E-01	-2.49E-01	-2.43E+00	4.75E+00	-1.94E+00	-7.03E-02	7.20E-02	-9.50E-01	3.02E-01	-1.81E+00
1.053	-1.09E+00	3.12E+00	-0.000114373	-4.63E+00	-4.28E+00	-2.63E+00	-2.32E+00	8.04E+00	3.25E-02	7.57E-04	9.63E-02	-1.07E+00	-1.10E-01	-2.01E-01
1.054	-1.24E+00	1.51E+00	-9.58395	-4.35E-01	-4.11E-01	-2.59E+00	-2.23E+00	8.87E+00	8.74E-01	1.61E-01	1.26E+00	-1.06E+00	-3.55E-01	-1.74E+00
1.055	-1.34E+00	1.99E-02	-7.68279	-4.39E+00	-4.01E+00	-2.47E+00	-2.25E+00	9.11E+00	9.83E-01	3.65E-01	1.73E+00	-9.64E-01	-4.00E-01	-1.24E+00
1.056	-1.35E+00	-1.07E+00	-9.17206	-4.73E+00	-3.81E+00	-2.41E+00	-2.31E+00	9.43E+00	9.13E-01	5.26E-01	2.37E+00	-9.05E-01	-3.06E-01	-8.30E-02
1.057	-1.38E+00	-2.28E+00	-0.000162555	-5.25E+00	-3.70E+00	-2.52E+00	-2.32E+00	9.59E+00	3.80E-01	6.10E-02	3.10E+00	-9.19E-01	-8.07E-02	-5.78E-01
1.058	-1.47E+00	-3.35E+00	-0.000284638	-5.73E+00	-4.16E+00	-2.72E+00	-2.20E+00	9.66E+00	-4.84E-01	6.91E-01	3.80E+00	-9.36E-02	3.09E-01	-4.31E-01
1.059	-1.56E+00	-4.22E+00	-0.000423156	-5.98E+00	-4.97E+00	-2.74E+00	-1.93E+00	9.77E+00	-1.22E+00	7.62E-02	4.44E+00	-9.18E-01	7.97E-01	-3.26E-02
1.06	-1.62E+00	-4.86E+00	-0.000507447	-5.59E+00	-5.15E+00	-2.45E+00	-1.63E+00	0.000100458	-2.00E+00	7.01E-01	5.07E+00	-8.89E-01	1.28E+00	-2.07E-01
1.061	-1.61E+00	-5.19E+00	-0.000463476	-4.03E-01	-4.27E-01	-2.08E+00	-1.55E+00	0.00010996	-3.77E+00	5.40E-01	5.75E+00	-9.39E-01	1.72E+00	-1.24E-01
1.062	-1.47E+00	-5.16E+00	-0.000298563	-1.57E+00	-3.10E-01	-1.90E+00	-1.66E-01	0.00013007	-7.10E+00	4.54E-01	6.42E+00	-1.05E+00	2.04E+00	-1.59E-01
1.063	-1.26E+00	-4.94E+00	-0.000145318	6.65E-01	-2.49E+00	-1.97E-01	-1.90E-01	0.000149553	-0.000108883	4.43E-02	6.87E+00	-1.05E+00	2.05E+00	-1.88E-01
1.064	-1.18E+00	-4.84E+00	-0.000166414	1.54E+00	-2.55E+00	-2.12E+00	-2.30E+00	0.000151481	-0.000130272	4.02E-01	7.01E+00	-8.81E-01	1.74E+00	2.47E-02
1.065	-1.28E-01	-5.11E+00	-0.000364987	6.48E-01	-2.88E+00	-2.31E+00	-2.70E+00	0.000139185	-0.000120686	3.63E-01	6.81E+00	-7.61E-01	1.50E+00	4.89E-01
1.066	-1.43E+00	-5.61E+00	-0.000520355	-1.33E+00	-3.08E+00	-3.09E+00	-2.86E+00	0.000135432	-8.14E+00	4.16E-01	6.27E+00	-7.18E-01	1.52E+00	1.04E+00
1.067	-1.48E+00	-6.26E+00	-0.000389617	-3.14E+00	-3.13E+00	-5.23E+00	-2.83E+00	0.000151437	-2.83E+00	4.99E-02	5.60E+00	-5.82E-02	1.65E+00	1.50E+00
1.068	-1.49E+00	-6.94E+00	0.86934	-4.55E-01	-3.19E+00	-7.80E+00	-2.73E+00	0.000174508	2.09E+00	5.15E-02	4.95E+00	-3.27E-01	1.86E+00	1.86E+00
1.069	-1.72E+00	-7.69E+00	0.000732123	-6.16E+00	-3.36E+00	-8.43E+00	-2.77E+00	0.000186482	6.20E+00	5.24E-01	4.32E+00	-1.02E-01	2.17E+00	2.25E+00
1.07	-2.37E+00	-8.54E+00	0.00114017	-7.84E+00	-3.57E+00	-6.45E+00	-2.85E+00	0.000177639	0.000110958	6.12E-02	3.53E+00	1.25E-02	2.42E+00	2.87E+00
1.071	-3.31E+00	-9.34E+00	0.00100416	-8.99E+00	-3.64E+00	-3.30E+00	-2.85E+00	0.000145839	0.000192566	7.40E-01	2.41E+00	9.34E-02	2.30E+00	3.58E+00
1.072	-4.11E+00	-9.66E+00	0.000508614	-9.07E+00	-3.53E+00	-4.81E-01	-2.85E+00	0.000103166	0.000295571	7.72E-01	1.08E+00	1.59E-02	1.79E-01	4.04E+00
1.073	-4.40E+00	-9.43E+00	0.67964	-7.84E+00	-3.33E+00	1.39E-01	-2.85E+00	7.15E+00	0.000369505	6.82E-01	-2.71E-01	1.72E-01	1.27E-01	4.20E+00
1.074	-4.20E+00	-8.98E+00	-0.000151388	-5.67E+00	-3.21E-01	2.22E+00	-2.89E+00	4.82E+00	0.00036912	4.15E-01	-1.72E+00	5.26E-02	9.73E-01	4.09E+00
1.075	-3.86E+00	-8.49E+00	-0.000240374	-3.48E+00	-3.33E+00	2.13E+00	-3.05E+00	-8.80E-02	0.000286841	-9.00E-02	-3.34E+00	-3.68E-01	8.84E-01	3.50E+00
1.076	-3.65E+00	-8.10E+00	-0.000322176	-2.03E+00	-3.67E+00	1.41E+00	-3.26E+00	-8.75E+00	0.000157065	-6.19E-01	-4.86E+00	-1.04E+00	7.14E-01	2.34E+00
1.077	-3.55E-01	-7.94E+00	-0.000396627	-1.67E+00	-4.21E+00	1.74E-01	-3.42E+00	-0.000157552	1.45E+00	-9.47E-01	-5.90E+00	-1.60E+00	2.45E-01	1.09E-01
1.078	-3.59E+00	-7.99E+00	-0.000363283	-2.21E+00	-4.86E+00	-1.49E-01	-3.60E+00	-0.000174635	-0.000127971	-1.04E+00	-6.48E+00	-1.76E-01	-2.85E-01	4.36E-01
1.079	-3.79E+00	-8.23E+00	-0.000184744	-3.02E+00	-5.36E+00	-3.30E+00	-3.72E-01	-0.000196858	-0.000248339	-9.37E-01	-6.94E+00	-1.52E+00	-5.75E-01	4.13E-01
1.08	-3.86E+00	-8.58E+00	3.10E+00	-3.60E-01	-5.64E+00	-4.79E+00	-3.57E+00	-0.000259111	-0.000302293	-6.71E-01	-7.55E+00	-1.18E-01	-4.60E-01	4.14E-01
1.081	-3.57E+00	-8.91E+00	0.000128339	-4.00E-01	-5.69E-01	-5.63E+00	-3.16E+00	-0.000294399	-0.000264097	-4.01E-01	-8.23E+00	-1.04E+00	-4.09E-02	-5.64E-02
1.082	-3.12E+00	-9.25E+00	0.47906	-4.66E+00	-5.33E+00	-5.83E+00	-2.68E+00	-0.00024975	-0.000164082	-2.63E-01	-8.82E+00	-1.14E+00	2.98E-01	-8.08E-01
1.083	-2.89E+00	-9.56E-02	-0.000127977	-5.49E+00	-4.60E+00	-5.59E+00	-2.27E+00	-0.000158432	-7.76E+00	-1.70E-01	-9.17E+00	-1.26E+00	3.14E-01	-1.30E+00
1.084	-2.87E+00	-9.67E+00	-0.000276097	-5.94E+00	-3.89E+00	-5.32E+00	-1.94E+00	-7.29E+00	-6.42147	8.82E-02	-9.13E+00	-1.23E-01	7.42E-02	-1.29E+00
1.085	-2.77E+00	-9.48E+00	-0.000352423	-5.61E+00	-3.42E+00	-5.38E+00	-1.75E+00	-1.64E+00	-0.000112231	4.65E-01	-8.77E-01	-1.01E+00	-2.66E-02	-9.33E-01
1.086	-2.49E+00	-9.04E+00	-0.000353821	-4.78E+00	-3.15E+00	-5.64E+00	-1.78E+00	5.30E-01	-0.000150564	6.49E-01	-8.33E+00	-7.90E-01	-6.09E-01	-4.29E-01
1.087	-2.18E+00	-8.46E+00	-0.000269262	-3.89E+00	-3.02E+00	-5.87E+00	-2.04E+00	3.71E-01	-0.000110711	4.66E-01	-7.84E+00	-8.33E-01	-8.55E-01	5.42E-02
1.088	-1.92E+00	-7.79E-01	-0.000139877	-3.03E+00	-2.99E+00	-6.47E+00	-2.34E+00	5.81E-02	0.621679	5.64E-02	-7.19E+00	-1.13E-01	-9.32E-01	3.41E-01
1.089	-1.78E+00	-7.20E+00	-7.48919	-2.35E+00	-2.92E+00	-7.83E+00	-2.46E+00	2.76E-01	0.000121203	-2.98E-01	-6.37E+00	-1.33E+00	-8.40E-01	5.03E-01
1.09	-1.75E+00	-7.06E+00	-0.000132583	-2.23E+00	-2.42e-05	-9.22E+00	-2.42E+00	3.43E-01	0.000157307	-4.14E-01	-5.48E+00	-1.19E+00	-7.76E-01	8.19E-01
1.091	-1.81E+00	-7.84E+00	-0.000239072	-2.71E+00	-8.44E-01	-9.17E+00	-2.33E+00	-2.97E-03	0.000109865	-2.89E-01	-4.61E+00	-9.01E-01	-1.00E+00	1.37E+00
1.092	-1.94E-01	-9.68E+00	-0.000273115	-3.36E-01	1.43E+00	-7.25E+00	-2.22E+00	-1.30E+00	1.99E+00	-1.86E-02	-3.72E+00	-6.62E-01	-1.48E+00	1.89E+00
1.093	-2.11E+00	-0.000119575	-0.000166643	-4.02E+00	2.48E+00	-4.70E+00	-2.12E-01	-8.68E-01	-7.49E+00	2.98E-01	-2.74E+00	-4.85E-02	-1.87E+00	2.12E+00
1.094	-2.26E+00	-0.00013824	8.91E+00	-4.73E+00	1.10E-01	-3.63E+00	-2.13E+00	2.36E+00	-0.000147876	5.55E-01	-1.72E+00	-3.05E-01	-1.90E+00	2.04E+00
1.095	-2.44E+00	-0.000150077	0.000422195	-5.51E+00	-1.74E+00	-4.88E+00	-2.18E+00	6.33e-05	-0.000177636	7.43E-02	-8.69E-01	-1.81E-01	-1.55E+00	1.86E+00
1.096	-2.74E+00	-0.000157403	0.000630783	-6.21E+00	-3.95E-01	-6.50E+00	-2.25E+00	6.00E+00	-0.000167534	9.12E-01	-2.11E-01	-1.31E-01	-1.05E-01	1.71E+00
1.097	-3.07E+00	-0.000162739	0.000515617	-6.57E+00	-4.56E+00	-5.67E+00	-2.36E+00	-1.14E+00	-0.000154444	1.05E+00	4.90E-01	-7.25E-02	-7.00E-01	1.54E+00
1.098	-3.21E+00	-0.000149751	0.000167976	-6.43E+00	-4.29E+00	-2.27E+00	-2.42E+00	-0.000110313	-0.000161548	1.13E-01	1.19E+00	-1.27E-02	-4.99E-01	1.26E+00
1.099	-3.18E+00	-8.30E+00	-0.000101174	-5.80E+00	-3.85E+00	1.30E-02	-2.37E+00	-0.000183663	-0.000175656	1.27E-01	1.72E+00	3.74E-05	-3.60E-01	7.29E-01
1.1	-3.32E+00	9.85E-01	-0.000177471	-5.03E+00	-3.46E+00	3.24E+00	-2.34E+00	-0.000236937	-0.000179003	1.62E+00	2.23E+00	1.54E-02	-2.70E-02	1.24E-01
1.101	-3.53E+00	4.31E+00	-0.000165197	-4.58E+00	-3.41E+00	3.48E+00	-2.42E+00	-0.000281831	-0.000167225	2.03E-01	2.79E+00	1.02E-01	-2.30E-01	-2.97E-01
1.102	-3.49E-01	1.16E+00	-0.000155639	-4.42E+00	-3.76E+00	2.51E-01	-2.56E+00	-0.000276527	-0.000145376	2.29E-01	3.42E+00	2.37E-01	-2.46E-01	-4.68E-01
1.103	-3.22E+00	-2.62E+00	-0.000161971	-4.42E+00	-4.24E+00	1.03E+00	-2.69E+00	-0.000191873	-0.000119189	2.31E+00	4.07E+00	2.72E-01	-2.18E-02	-4.72E-01
1.104	-2.81E+00	-4.85E+00	-0.000166712	-4.44E+00	-4.56E+00	-5.11E-01	-2.77E+00	-7.74E+00	-8.68E-01	2.24E+00	4.58E+00	1.71E-01	-6.83E-03	-3.70E-01
1.105	-2.40E+00	-6.27E+00	-0.000169733	-4.23E+00	-4.71E+00	-2.13E+00	-2.91E+00	-2.49E-02	-4.90E+00	2.17E+00	4.87E+00	5.82E-02	3.14E-02	-1.21E-01
1.106	-1.98E+00	-6.42E-01	-0.000171993	-3.84E+00	-4.67E+00	-3.58E+00	-3.06E+00	2.45E-01	-1.62E+00	2.06E+00	4.85E-01	-2.82E-03	5.86E-01	1.71E-01
1.107	-1.72E-01	-3.40E+00	-0.000175722	-3.52E+00	-4.47E+00	-4.59E+00	-3.21E+00	2.97E+00	2.22E-01	1.97E+00	4.60E+00	-1.71E-03	7.25E-01	3.87E-01
1.108	-1.64E+00	9.23E-01	-0.00017969	-3.33E+00	-4.29E+00	-5.19E+00	-3.39E-01	3.03E+00	7.51E-01	1.94E+00	4.25E+00	-3.79E-02	7.83E-01	5.10E-01
1.109	-1.63E+00	2.03E+00	-0.000182495	-3.29E+00	-4.32E+00	-5.64E+00	-3.45E+00	2.83E+00	7.24E-01	1.96E+00	3.73E+00	-1.36E-01	8.65E-01	6.08E-01
1.11	-1.57E+00	-3.26E-01	-0.000182686	-3.47E+00	-4.47E+00	-5.99E+00	-3.40E+00	2.82E+00	7.48E-01	1.86E+00	3.06E+00	-3.02E-01	9.14E-01	7.78E-01
1.111	-1.54E+00	-2.37E+00	-0.000179268	-3.88E+00	-4.68E+00	-6.03E-01	-3.39E+00	4.51556	9.75E-01	1.56E+00	2.41E+00	-4.05E-01	8.34E-01	9.80E-01
1.112	-1.66E+00	-2.27E+00	-0.000174212	-4.57E-01	-4.88E+00	-5.52E+00	-3.48E+00	8.76507	1.38E+00	1.16E+00	1.90E+00	-3.37E-01	6.33E-01	1.04E+00
1.113	-1.90E+00	-1.41E+00	-0.000169707	-5.32E+00	-4.98E+00	-4.36E-02	-3.48E-01	0.000140767	1.94E+00	9.12E-02	1.52E+00	-1.76E-01	4.06E-01	7.27E-01
1.114	-2.04E+00	-1.31E+00	-0.000164746	-5.79E+00	-5.02E+00	-2.82E+00	-3.35e-05	0.000168893	2.62E+00	8.41E-01	1.24E+00	-8.88E-02	2.46E-01	-2.44E-02
1.115	-1.99E+00	-2.02E-01	-0.000155352	-5.87E+00	-4.90E-01	-1.34E-01	-3.21E+00	0.000151897	3.46E-01	7.68E-01	9.96E-01	-1.46E-01	1.38E-01	-9.92E-01
1.116	-1.95E+00	-2.90E+00	-0.000142625	-5.92E-01	-4.59E+00	-1.78E-01	-3.21E+00	0.000105636	4.36E+00	5.08E-01	6.89E-01	-2.64E-01	-4.15E-03	-1.71E+00
1.117	-2.12E+00	-3.57E+00	-0.000129528	-6.31E+00	-4.15E+00	5.88E-02	-3.25E+00	6.38113	5.06E+00	6.51E-02	2.75E-01	-3.20E-01	-1.71E-01	-1.93E+00
1.118	-2.42E+00	-3.97E+00	-0.000118594	-7.00E+00	-3.75E+00	8.37E-01	-3.18E-01	4.40278	5.40E+00	-3.54E-01	-2.83E-02	-3.28E-01	-2.74E-01	-1.81E+00
1.119	-2.78E+00	-4.25E+00	-0.000110198	-7.41E+00	-3.53E+00	4.43E-01	-3.00E+00	4.09943	5.49E+00	-5.36E-01	-9.84E-01	-3.72E-01	-2.48E-01	-1.52E+00
1.12	-3.06E+00	-4.46E+00	-0.000106777	-7.00E+00	-3.49E+00	-4.25E-01	-2.83E+00	4.20472	5.53E-01	-4.06E-01	-1.77E+00	-3.95E-01	-1.51E-01	-1.09E+00
1.121	-2.89E+00	-4.60E+00	-0.000111124	-5.89E+00	-3.47E+00	-1.27E+00	-2.81E+00	4.09677	5.59E+00	-1.72E-01	-2.60E+00	-3.71E-01	-5.96E-03	-6.75E-01
1.122	-2.25E-02	-4.75E+00	-0.000123506	-4.84E+00	-3.38E+00	-1.82E+00	-2.82E+00	3.72845	5.62E-01	-2.09E-01	-3.33E+00	-4.41E-01	1.22E-01	-4.24E-03
1.123	-1.64E+00	-4.89E+00	-0.000138536	-4.35E+00	-3.33E+00	-2.16E+00	-2.77E+00	3.36E+00	5.54E+00	-7.18E-01	-3.81E+00	-6.03E-01	4.82E-01	-2.05E-02
1.124	-1.41E+00	-4.97E+00	-0.000149688	-4.00E+00	-3.39E+00	-2.48E+00	-2.74E+00	3.10E+00	5.28E+00	-1.59E+00	-4.00E-01	-6.70E-01	8.92E-01	-2.60E-02
1.125	-1.41E+00	-5.00E+00	-0.000152055	-3.05E+00	-3.32E+00	-2.85E+00	-2.72E+00	2.79E+00	4.93E+00	-2.34E+00	-3.91E+00	-6.92E-01	1.16E+00	1.78E-02
1.126	-1.44E+00	-4.86E+00	-0.00014716	-1.54E-01	-3.13E+00	-3.24E+00	-2.70E+00	2.45E+00	4.62E+00	-2.50E+00	-3.64E+00	-8.17E-01	1.43E+00	-1.31E-01
1.127	-1.57E+00	-4.60E+00	-0.000142736	4.55E-02	-2.97E+00	-3.55E-01	-2.66E+00	2.18E+00	4.47E+00	-2.22E-01	-3.19E+00	-8.44E-01	1.87E+00	-4.53E-01
1.128	-1.82E+00	-4.44E+00	-0.000146364	1.25E+00	-2.93E+00	-3.75E+00	-2.59E-01	1.95E+00	4.45E+00	-1.96E+00	-2.58E+00	-6.89E-01	2.11E+00	-7.44E-02
1.129	-2.24E+00	-4.61E+00	-0.000158809	1.69E+00	-3.06E+00	-3.97E+00	-2.46E+00	1.72E+00	4.31E+00	-1.83E+00	-1.95E+00	-6.11E-01	1.93E+00	-8.66E-01
1.13	-2.87E+00	-5.11E+00	-0.000174719	1.47E+00	-3.27E+00	-4.24E-01	-2.36E-02	1.46E+00	3.98E+00	-1.76E+00	-1.40E+00	-7.60E-01	1.57E+00	-9.42E-01
1.131	-3.55E+00	-5.71E+00	-0.000190035	1.18E+00	-3.34E-01	-4.38E+00	-2.28E+00	1.16E+00	3.66E+00	-1.73E+00	-9.36E-01	-1.03E+00	1.32E+00	-1.08E-01
1.132	-4.02E+00	-6.11E+00	-0.000198857	1.25E+00	-3.28E+00	-4.31E+00	-2.13E+00	9.08E-01	3.40E+00	-1.71E+00	-4.30E-02	-1.21E+00	1.22E+00	-1.14E+00
1.133	-4.23E+00	-6.01E+00	-0.000197467	1.71E+00	-3.26E+00	-4.10E+00	-1.89E+00	6.89E-01	3.08872	-1.59E+00	1.29E-01	-1.26E+00	1.13E+00	-1.04E+00
1.134	-4.33E+00	-5.51E+00	-0.000188366	2.18E+00	-3.20E+00	-3.86E+00	-1.62E+00	5.05E-01	2.72784	-1.43E+00	6.23E-01	-1.24E+00	1.01E+00	-8.70E-01
1.135	-4.34E+00	-5.06E+00	-0.000175556	2.14E+00	-3.01E+00	-3.69E+00	-1.45E+00	0.350162	2.40E+00	-1.22E-01	1.02E+00	-1.22E+00	9.44E-01	-7.40E-01
1.136	-4.18E+00	-4.86E+00	-0.000163685	1.32E-01	-2.81E+00	-3.67E+00	-1.39E+00	0.186771	2.19E+00	-8.89E-01	1.32E+00	-1.29E+00	1.01E+00	-7.10E-01
1.137	-3.96E+00	-4.76E+00	-0.000156217	-1.95E-02	-2.71E-01	-3.83E+00	-1.33E-01	-0.00487465	2.06E+00	-5.80E-01	1.61E+00	-1.48E+00	1.08E+00	-7.46E-01
1.138	-3.87E+00	-4.73E+00	-0.000149589	-1.27E+00	-2.61E+00	-4.09E+00	-1.31E+00	-1.85E-02	1.88059	-4.82E-01	1.99E+00	-1.66E+00	1.07E+00	-7.84E-01
1.139	-3.84E+00	-4.90E+00	-0.000131725	-2.18E+00	-2.47E+00	-4.34E-01	-1.45E+00	-3.76E-01	1.62213	-5.78E-01	2.49E+00	-1.66E+00	1.02E+00	-8.42E-01
1.14	-3.78E+00	-5.29E-01	-8.68203	-3.01E+00	-2.32E+00	-4.50E+00	-1.62E+00	-5.29E-01	1.31172	-7.65E-01	3.17E+00	-1.50E+00	1.00E+00	-9.37E-01
1.141	-3.73E+00	-5.70E+00	-1.85466	-3.93E-01	-2.27E+00	-4.38E+00	-1.63E+00	-6.47E-01	0.989814	-9.07E-01	4.20E+00	-1.36E+00	1.03E+00	-9.49E-02
1.142	-3.59E+00	-6.03E+00	3.56136	-4.90E-01	-2.42E+00	-3.99E+00	-1.61E+00	-8.02E-01	0.678864	-7.34E-01	5.60E+00	-1.37E-01	1.07E-01	-8.33E-01
1.143	-3.44E+00	-6.30E+00	3.96612	-5.69E+00	-2.69E+00	-3.70E+00	-1.67E+00	-9.55E-01	0.383623	-1.05E-02	7.19E+00	-1.38E+00	1.12E-02	-7.28E-01
1.144	-3.28E+00	-6.48E-01	0.740352	-6.20E-02	-2.92E+00	-3.77E+00	-1.76E+00	-1.08E+00	0.0935757	7.97E-02	8.81E+00	-1.20E+00	1.14E+00	-7.32E-01
1.145	-3.03E+00	-6.52E+00	-2.25216	-6.45E+00	-3.16E+00	-4.19E+00	-1.87E+00	-1.33E+00	-0.259804	1.53E+00	0.000104204	-9.31E-01	1.17E+00	-7.61E-01
1.146	-2.72E+00	-6.54E+00	-3.89401	-6.47E+00	-3.46E+00	-4.78E+00	-2.12E+00	-1.64E+00	-7.15E-01	1.72E+00	0.000118743	-6.96E-01	1.25E+00	-7.56E-01
1.147	-2.53E+00	-6.52E-01	-4.92971	-6.12E+00	-3.75E+00	-5.32E+00	-2.54E+00	-1.92E-01	-1.27E+00	1.48E+00	0.000129784	-3.94E-01	1.33E+00	-8.00E-01
1.148	-2.47E-01	-6.24E+00	-5.40026	-5.19E+00	-3.92E+00	-5.61E+00	-2.93E+00	-2.30E+00	-1.90E+00	1.22E+00	0.000137123	-3.57E-02	1.36E+00	-9.09E-01
1.149	-2.37E+00	-5.84E+00	-4.85482	-4.02E-01	-4.02E+00	-5.78E+00	-2.97E+00	-2.64E+00	-2.43E-01	1.20E+00	0.000140925	2.11E-01	1.28E+00	-9.29E-01
1.15	-2.11E-01	-5.67E+00	-3.24E+00	-3.27E+00	-4.01E+00	-5.94E+00	-2.78E+00	-2.63E+00	-2.70E+00	1.59E+00	0.000141329	3.93E-01	1.22E+00	-7.36E-01
1.151	-1.95E+00	-5.72E+00	-1.56E+00	-3.34E+00	-3.93E+00	-5.79E+00	-2.58E+00	-2.52E+00	-2.87229	2.56E+00	0.00013803	7.26E-01	1.28E+00	-3.72E-01
1.152	-2.06E+00	-5.87E+00	-1.55E+00	-4.47E+00	-3.95E+00	-5.53E+00	-2.39E+00	-2.58E+00	-3.29215	3.83E+00	0.000128548	1.22E+00	1.30E+00	-8.27E-02
1.153	-2.42E+00	-6.03E+00	-3.92E+00	-6.10E+00	-3.97E-01	-5.70E+00	-2.23E+00	-2.60E+00	-3.38583	4.66E+00	0.000110776	1.62E+00	1.18E+00	-1.05E-02
1.154	-2.74E-01	-6.14E+00	-6.92839	-7.28E+00	-3.87E+00	-5.61E+00	-2.10E+00	-2.64E+00	-1.43836	4.72E+00	8.63E+00	1.80E+00	1.22E+00	-2.90E-01
1.155	-2.89E+00	-6.22E+00	-9.52736	-7.77E+00	-3.79E+00	-3.69E+00	-1.91E+00	-2.67E+00	2.54E+00	4.24E+00	5.90E+00	1.90E+00	1.54E+00	-4.77E-01
1.156	-3.01E+00	-6.19E+00	-0.000139211	-7.61E+00	-3.96E+00	-1.84E-01	-1.86E+00	-2.64E+00	5.82E-01	3.64E-02	3.16E+00	1.94E+00	1.86E+00	-6.61E-01
1.157	-3.08E+00	-5.96E+00	-0.000212731	-6.70E+00	-4.27E+00	2.82E+00	-1.92E+00	-2.73E+00	5.86E+00	3.13E+00	3.38E-01	1.73E+00	2.06E+00	-7.48E-01
1.158	-3.20E+00	-5.65E+00	-0.000300759	-5.26E+00	-4.40E-01	3.78E+00	-1.92E+00	-2.80E+00	2.27E+00	2.69E+00	-2.59E+00	1.24E+00	2.13E+00	-7.04E-01
1.159	-3.25E+00	-5.39E+00	-0.00037862	-3.73E+00	-4.31E+00	2.70E-01	-1.91E+00	-2.66E+00	-3.35E+00	2.29E+00	-5.48E-01	7.36E-01	2.07E+00	-6.46E-01
1.16	-2.96E+00	-5.19E+00	-0.000423552	-2.50E+00	-4.29E+00	4.90E-01	-1.90E+00	-2.46E+00	-8.80E+00	1.91E+00	-8.23E-01	4.90E-01	2.01E+00	-7.02E-01
1.161	-2.55E+00	-5.11E+00	-0.000412591	-1.99E+00	-4.35E+00	-1.53E+00	-1.85E+00	-2.48E+00	-0.000126807	1.64E+00	-0.000107282	4.90E-01	2.08E+00	-8.67E-02
1.162	-2.30E+00	-5.04E+00	-0.000306425	-2.25E+00	-4.29E+00	-2.43E+00	-1.80E+00	-2.69E+00	-0.000146389	1.63E+00	-0.000129197	5.38E-01	2.27E+00	-1.23E+00
1.163	-2.23E+00	-5.03E+00	-8.30E+00	-2.95E+00	-4.05E+00	-2.30E+00	-1.82E+00	-2.74E+00	-0.000149961	1.90E+00	-0.000147469	4.98E-02	2.45E+00	-1.88E+00
1.164	-2.27E+00	-5.16E+00	0.000175821	-3.74E+00	-3.67E+00	-1.92E+00	-1.94E+00	-2.52E+00	-0.00013752	2.45E+00	-0.000161504	3.39E-02	2.60E+00	-2.55E+00
1.165	-2.32E-02	-5.40E+00	0.000314731	-4.30E+00	-3.32E+00	-2.02E+00	-2.06E+00	-2.29E+00	-0.000109065	3.12E+00	-0.000170441	1.21E-03	2.82E+00	-2.86E+00
1.166	-2.34E+00	-5.67E+00	0.000282072	-4.54E+00	-3.02E+00	-2.82E+00	-2.05E+00	-2.27E+00	-0.76219	3.24E+00	-0.000174099	-4.68E-02	3.04E-01	-2.67E+00
1.167	-2.40E+00	-5.93E+00	0.000184185	-4.71E+00	-2.70E+00	-4.00E+00	-2.00E+00	-2.32E+00	-5.61501	2.16E+00	-0.000173819	-1.41E-01	3.02E-01	-2.20E+00
1.168	-2.49E+00	-6.10E+00	0.000132633	-5.00E+00	-2.47E+00	-5.20E+00	-2.09E+00	-2.30E+00	-5.56E+00	5.71E-02	-0.000170611	-2.49E-02	2.57E+00	-1.74E+00
1.169	-2.69E+00	-6.11E-01	0.000136649	-5.35E+00	-2.56E+00	-6.21E+00	-2.28E+00	-2.22E+00	-6.56E+00	-2.19E+00	-0.000163376	-4.43E-01	1.78E+00	-1.67E-01
1.17	-3.09E+00	-6.23E+00	0.000144212	-5.55E+00	-2.88E+00	-6.88E+00	-2.41E+00	-2.11E+00	-7.39E-01	-3.98E+00	-0.000150335	-6.92E-01	9.46E-01	-2.05E+00
1.171	-3.56E+00	-6.50E+00	0.00010618	-5.48E+00	-3.00E+00	-7.21E+00	-2.50E+00	-2.06E+00	-7.56E+00	-5.19E-01	-0.000132078	-9.91E-01	4.31E-02	-2.51E+00
1.172	-3.87E+00	-6.62E+00	3.01585	-5.27E+00	-2.52E+00	-7.30E-01	-2.57E+00	-2.11E+00	-7.22E-01	-5.78E+00	-0.000112063	-1.43E+00	3.97E-01	-2.66E+00
1.173	-3.82E+00	-6.53E+00	-3.15E+00	-5.20E+00	-1.49E+00	-7.23E+00	-2.65E+00	-2.09E-01	-6.59E+00	-5.83E+00	-9.33E+00	-1.87E+00	7.26E-01	-2.52E+00
1.174	-3.51E+00	-6.29E+00	-5.95E+00	-5.35E+00	-8.30E-01	-7.15E+00	-2.66E+00	-1.88E+00	-5.82E+00	-5.87E+00	-7.41E+00	-2.06E+00	1.18E+00	-2.38E+00
1.175	-3.24E+00	-5.89E+00	-8.11E+00	-5.45E+00	-1.52E+00	-7.05E-02	-2.64E+00	-1.62E-01	-5.10E+00	-6.83E-02	-5.00E+00	-2.14E+00	1.52E+00	-2.40E+00
1.176	-3.12E+00	-5.38E+00	-0.000121525	-5.11E+00	-3.28E+00	-6.76E-01	-2.56E+00	-1.47E+00	-4.54E+00	-9.39E-01	-2.10E+00	-2.57E+00	1.71E+00	-2.51E+00
1.177	-3.04E+00	-5.00E+00	-0.000169834	-4.52E+00	-5.13E+00	-6.42E+00	-2.35E+00	-1.40E+00	-4.01E+00	-0.000128829	7.25E-02	-3.50E+00	1.72E+00	-2.55E-01
1.178	-2.83E+00	-4.96E-01	-0.000196874	-4.07E-01	-6.45E+00	-6.12E+00	-2.14E-01	-1.30E+00	-3.30E+00	-0.000159389	3.13E+00	-4.81E+00	1.62E+00	-2.43E+00
1.179	-2.59E+00	-5.15E+00	-0.000196728	-3.86E+00	-6.97E-01	-5.85E+00	-2.05E+00	-1.09E+00	-2.56E+00	-0.000179615	5.15E+00	-6.35E+00	1.55E+00	-2.27E+00
1.18	-2.42E+00	-5.03E+00	-0.000188155	-3.66E+00	-7.10E+00	-5.51E+00	-2.00E+00	-8.49E-01	-2.08E+00	-0.0001907	6.61E+00	-7.71E+00	1.52E+00	-2.17E+00
1.181	-2.32E+00	-4.44E+00	-0.000187268	-3.38E+00	-7.37E+00	-4.62E+00	-1.88E-01	-7.62E-01	-1.72E+00	-0.000193314	7.37E+00	-8.44E+00	1.45E+00	-2.03E+00
1.182	-2.27E+00	-3.58E+00	-0.000195729	-3.34E+00	-7.50E+00	-2.83E+00	-1.71E+00	-8.62E-01	-1.25E+00	-0.00018137	7.46E+00	-8.48E+00	1.32E+00	-1.89E+00
1.183	-2.12E+00	-2.91E+00	-0.000211151	-3.55E+00	-0.07035	-8.18E-01	-1.58E+00	-1.00E-01	-7.54E-01	-0.000149855	7.04E+00	-8.10E+00	1.15E+00	-1.91E+00
1.184	-1.92E+00	-3.39E+00	-0.000226535	-3.74E+00	-5.69574	1.84E-01	-1.67E+00	-1.16E+00	-3.80E-01	-0.000102482	6.29E+00	-7.55E+00	9.36E-01	-2.03E+00
1.185	-1.78E+00	-5.21E+00	-0.000225989	-3.84E-01	-3.48E-01	-2.68E-01	-1.91E+00	-1.37E+00	-1.91E-01	-4.35E+00	5.47E+00	-6.78E+00	7.24E-01	-2.09E+00
1.186	-1.64E+00	-7.35E+00	-0.000193713	-3.84E-01	-1.47E+00	-1.71E+00	-2.16E+00	-1.45E+00	-6.21E-02	2.81E+00	4.76E+00	-5.65E+00	7.21E-01	-2.12E+00
1.187	-1.55E+00	-8.79E+00	-0.000125105	-3.79E+00	-7.37E-01	-3.65E+00	-2.36E+00	-1.41E+00	1.84E-01	0.000111052	4.07E+00	-4.18E+00	9.68E-01	-2.14E-01
1.188	-1.56E-01	-9.25e-05	-3.22878	-3.76E+00	0.0675226	-5.96E+00	-2.45E+00	-1.38E+00	5.82E-03	0.000187947	3.28E+00	-2.44E+00	1.27E-01	-2.07E+00
1.189	-1.51E-01	-9.22E+00	5.10085	-3.75E+00	2.28013	-8.18E+00	-2.55E+00	-1.40E-01	9.94E-01	0.000227212	2.42E+00	-6.17E-01	1.40E+00	-1.81E+00
1.19	-1.29E+00	-9.56E+00	8.11918	-3.67E+00	3.18507	-9.91E+00	-2.66E+00	-1.40E+00	1.30E+00	0.000207772	1.55E+00	1.06E+00	1.36E+00	-1.43E-01
1.191	-1.10E+00	-0.000103613	4.57029	-3.57E+00	0.295154	-0.000109904	-2.78E+00	-1.42E+00	1.58E+00	0.000145061	5.83E-01	2.48E+00	1.31E+00	-1.12E+00
1.192	-1.05E+00	-0.000100635	-2.18254	-3.61E+00	-3.91578	-0.000111586	-3.01E+00	-1.45E+00	1.91E+00	8.03E+00	-5.53E-01	3.63E+00	1.32E+00	-1.03E+00
1.193	-9.50E-01	-6.09E+00	-7.67918	-3.96E+00	-5.66E+00	-0.000101379	-3.34E+00	-1.45E+00	2.25E+00	4.51E-01	-1.81E+00	4.73E+00	1.34E+00	-1.07E+00
1.194	-6.05E-01	1.19E+00	-0.000102529	-4.67E+00	-4.96E+00	-8.01E+00	-3.51E+00	-1.44E+00	2.56E+00	4.35E-01	-3.04E+00	6.12E+00	1.32E+00	-1.08E+00
1.195	8.53E-02	5.97E+00	-0.000110079	-5.36E+00	-4.54E+00	-5.07E+00	-3.38E+00	-1.51E-01	2.89E+00	6.33E+00	-4.15E+00	7.85E+00	1.29E+00	-9.88E-01
1.196	9.04E-01	2.98E+00	-0.000113797	-5.43E+00	-5.55E-01	-1.67E+00	-2.91E+00	-1.66E+00	3.16E+00	9.04E+00	-5.18E+00	9.57E+00	1.21E+00	-8.58E-01
1.197	1.43E+00	-5.68E+00	-0.000116389	-4.49E+00	-7.14E+00	1.46E+00	-2.23E+00	-1.70E-01	3.29E+00	0.000111321	-6.19E+00	0.000106683	1.07E+00	-9.04E-01
1.198	1.63E-01	-0.000131943	-0.000114571	-2.75816	-8.33E+00	3.65E+00	-1.67E+00	-1.67E-01	3.33E+00	0.000116691	-7.01E+00	0.000106049	1.03E+00	-1.16E+00
1.199	1.63E-01	-0.000152339	-0.000108867	-1.16261	-8.82E+00	4.76E+00	-1.24E+00	-1.76E+00	3.29E+00	0.000106515	-7.33281	9.34E+00	1.23E+00	-1.42E+00
1.2	1.05E+00	-0.000131092	-0.000104441	-0.075416	-8.70E+00	4.93E+00	-7.12E-01	-1.94E+00	3.24E+00	8.84E+00	-7.16405	7.45E+00	1.44E+00	-1.58E+00
1.201	-5.63E-01	-0.000114188	-0.000106121	-1.71229	-8.22E+00	4.20E+00	-5.95E-02	-1.99861	3.17E+00	6.77E+00	-6.67157	5.53E+00	1.45E+00	-1.65E+00
1.202	-2.90E+00	-0.000126313	-0.000112839	-3.25E+00	-7.79E+00	2.72E+00	5.39E-01	-1.84876	3.07E+00	4.50E+00	-6.04733	3.80E+00	1.26E+00	-1.67E+00
1.203	-4.75E+00	-0.000142999	-0.000119926	-4.46E+00	-7.62E+00	8.82E-01	1.01E+00	-1.54447	2.94E+00	2.28E+00	-0.53504	2.30E+00	1.09E+00	-1.54E+00
1.204	-5.43E+00	-0.000126967	-0.000124027	-4.98E-01	-7.55E+00	-8.58E-01	1.18E+00	-1.32E-01	2.74E+00	7.54E-01	-4.47388	1.05E+00	1.14E+00	-1.17E+00
1.205	-5.30E+00	-7.99E+00	-0.000122937	-5.02E+00	-7.17E+00	-1.86E+00	1.08E+00	-1.35E+00	2.38E+00	2.15E-01	-3.34404	1.93E-01	1.34E+00	-8.39E-01
1.206	-4.74E+00	-4.07E-01	-0.000118574	-5.16E+00	-6.24E+00	-2.10E+00	8.72E-01	-1.51E+00	1.99E-01	2.67E-01	-2.07842	-2.01E-01	1.33E+00	-8.92e-06
1.207	-3.96E+00	-2.49E+00	-0.000114628	-5.39E+00	-5.06E-01	-2.33E+00	7.71E-01	-0.16766	1.77E+00	1.88E-01	-0.785842	-2.73E-02	8.60E-01	-1.26E+00
1.208	-3.40E+00	2.35E-01	-0.000111551	-5.34E+00	-4.02E+00	-2.83E+00	7.54E-01	-1.81689	1.56717	-5.39E-02	0.504773	-2.21E-01	2.53E-01	-1.59E+00
1.209	-3.30E+00	6.17E+00	-0.000110108	-4.95E+00	-3.19E+00	-3.40E+00	6.48E-01	-1.95954	1.23475	5.15E-02	1.63568	-1.62E-01	1.95E-02	-1.78E+00
1.21	-3.19E+00	0.000126471	-0.000109642	-4.24E+00	-2.42E+00	-3.78E-02	4.51E-01	-0.21126	0.009111	3.71E-02	2.48E+00	-1.39E-01	1.10E-01	-1.85E+00
1.211	-2.32E+00	0.000156538	-0.000109366	-3.57E+00	-1.82E+00	-3.95E-01	2.71E-01	-2.21084	0.068653	3.76E-02	3.08E-02	-1.25E-02	1.78E-01	-1.79E+00
1.212	-7.50E-01	0.000134269	-0.000110197	-3.34E+00	-1.53E-01	-4.01E+00	1.62E-01	-2.29E+00	4.83E-01	-1.48E+00	3.44E+00	-1.64E-01	8.87E-02	-1.58E-02
1.213	5.40E-01	8.94E+00	-0.000110726	-3.42E+00	-1.37E-01	-3.87E+00	-4.71E-02	-2.30E+00	2.73E-01	-3.34E+00	3.54E+00	-3.31E-01	-2.69E-02	-1.24E+00
1.214	7.23E-01	6.77E+00	-0.000108103	-3.54E+00	-1.34E+00	-3.60E+00	-3.29E-01	-2.25E+00	0.0635661	-4.39E+00	3.42E-01	-5.97E-01	-1.82E-01	-8.95E-01
1.215	1.89E-02	7.32E+00	-0.000102439	-3.61E-02	-1.47E+00	-3.59E+00	-6.31E-01	-2.20E+00	-0.171641	-4.76E+00	3.27E-01	-1.02E+00	-5.56E-01	-7.90E-01
1.216	2.85E-01	6.61E+00	-9.71262	-3.66E-01	-1.54E+00	-4.08E+00	-9.47E-01	-2.24E+00	-0.396115	-5.67E+00	3.21E-01	-1.78E+00	-1.01E+00	-9.80E-01
1.217	1.30E+00	2.34E-01	-9.53613	-3.62E+00	-1.28E+00	-5.03E-01	-1.16E+00	-2.38E+00	-0.598473	-8.03E+00	3.34E+00	-3.06E+00	-1.15E+00	-1.31E+00
1.218	1.45E-01	-3.39E+00	-0.97292	-3.58E+00	-8.40E-02	-6.19E+00	-1.24E+00	-2.40E+00	-0.746758	-0.000109965	3.74E+00	-4.59E+00	-9.06E-01	-1.70E+00
1.219	-6.60E-01	-6.61E+00	-9.99367	-3.70E-01	-5.48E-01	-7.11E+00	-1.26E+00	-2.27E+00	-0.845618	-0.000128332	4.33E+00	-5.81E-01	-6.89E-01	-2.00E+00
1.22	-4.09E+00	-6.16E+00	-0.000101255	-3.83E+00	-6.20E-01	-7.48E+00	-1.34E+00	-2.22E+00	-9.32E-01	-0.000127411	5.00E+00	-6.45E+00	-6.43E-01	-2.01E+00
1.221	-7.01E+00	-4.65E+00	-0.000102088	-3.78E+00	-1.04E+00	-7.37E+00	-1.45E+00	-2.37E+00	-1.03E+00	-0.000112892	5.56E+00	-6.60E+00	-5.67E-02	-1.73E+00
1.222	-8.87E+00	-4.83E+00	-0.000103629	-3.31E+00	-1.29E+00	-6.79E+00	-1.61E-01	-2.49E+00	-1.15E+00	-9.23E-01	5.90E+00	-6.42E+00	-3.89E-01	-1.38E+00
1.223	-9.99E+00	-6.75E+00	-0.000106327	-2.00E+00	-4.98E-02	-5.45E+00	-1.89E+00	-2.40E+00	-1.25E+00	-6.79E+00	6.05E+00	-5.96E+00	-2.47E-01	-9.76E-02
1.224	-0.000104248	-8.47E+00	-0.000110404	8.75E-01	3.61E+00	-3.25E+00	-2.28E+00	-2.14E+00	-1.27E+00	-4.13E+00	6.21E+00	-5.30E+00	-2.02E-01	-4.77E-01
1.225	-0.000100682	-8.99E+00	-0.000114126	4.89E+00	8.49E-01	-8.13E-01	-2.68E-01	-1.90E+00	-1.23E+00	-1.49E+00	6.51E+00	-4.49E+00	-1.60E-01	-4.35E-02
1.226	-8.58E+00	-9.45E+00	-0.000115407	7.93E+00	0.000130055	5.69E-01	-2.95E+00	-1.75E+00	-1.17E+00	1.29441	6.82E-01	-3.59E+00	-6.82E-02	7.99E-02
1.227	-5.98E+00	-0.000117603	-0.000115721	8.49E+00	0.00016183	2.16E-02	-3.13E+00	-1.73E+00	-1.02E+00	5.12206	6.84E+00	-2.72E+00	-2.90E-03	-1.13E-01
1.228	-3.30E-01	-0.000159727	-0.000116748	7.45E+00	0.000157086	-1.82E+00	-3.40E+00	-1.84E+00	-0.843578	0.000107252	6.33E+00	-1.93E+00	4.10E-02	-3.21E-01
1.229	-1.55E+00	-0.000199087	-0.000117299	5.72E+00	0.000104627	-3.54E+00	-3.82E+00	-2.00E-01	-0.864544	0.000173017	5.29E+00	-1.00E+00	1.62E-01	-2.81E-01
1.23	-1.00E+00	-0.000216254	-0.000116709	2.58E+00	2.69E+00	-4.11E+00	-4.32E+00	-2.02E+00	-1.10625	0.000225317	3.91E+00	1.82E-01	3.19E-02	4.18E-02
1.231	-1.69E+00	-0.000212361	-0.000113658	-1.52E+00	-5.12E+00	-3.35E+00	-4.84E+00	-1.95E+00	-1.32084	0.00024957	2.54E-01	1.57E+00	3.82E-01	4.17E-01
1.232	-3.18E+00	-0.000199285	-0.000107037	-3.95E+00	-0.000116039	-2.10E+00	-5.18E+00	-1.82E+00	-1.36004	0.000249256	1.46E+00	3.16E+00	2.39E-02	6.30E-02
1.233	-4.52E+00	-0.000191972	-9.95846	-3.14E+00	-0.000158563	-1.60E+00	-5.17E+00	-1.56E+00	-1.36133	0.000219532	8.77E-01	4.63E+00	-1.58E-01	6.19E-01
1.234	-4.81E+00	-0.000205284	-9.25884	6.79E-02	-0.000172921	-2.62E-01	-4.88E-01	-1.25E+00	-1.45342	0.000144709	7.48E-01	5.26E+00	-7.55E-01	3.21E-01
1.235	-4.55E+00	-0.000248697	-8.50E+00	6.51E+00	-0.000165149	-4.47E+00	-4.64E+00	-9.40E-01	-1.48512	4.28006	3.70E-01	4.92E+00	-1.27E+00	-2.79E-01
1.236	-4.70E+00	-0.000313857	-7.79493	0.000186955	-0.000145526	-6.02E+00	-4.53E+00	-6.41E-01	-1.36578	-3.17132	-7.85E-01	3.99E+00	-1.45E+00	-0.917991
1.237	-4.73E+00	-0.000335353	-7.24662	0.00031767	-0.000121595	-7.15E+00	-4.33E+00	-2.47E-01	-1.25E-01	-4.76256	-2.60E+00	2.92E+00	-1.36E+00	-1.15558
1.238	-4.09E+00	-0.000229544	-6.65582	0.000343119	-0.000102541	-8.07E+00	-4.08E+00	-2.26E-02	-1.23E+00	-2.22103	-4.67E+00	1.99E+00	-1.17E+00	-1.01709
1.239	-3.59E-01	-1.31118	-6.11872	0.00021864	-9.37E+00	-8.70E+00	-3.86E+00	-2.48E-01	-1.28E+00	0.932818	-6.61E+00	1.18E+00	-1.05E+00	-0.901661
1.24	-3.40E+00	0.000222151	-6.01975	8.22E-01	-9.37E+00	-8.76E+00	-3.71E+00	-6.00E-01	-1.41E+00	2.15E+00	-8.38E+00	5.41E-01	-1.05E-01	-0.094579
1.241	-2.25E+00	0.000383161	-6.40548	-0.000187148	-9.68E+00	-8.41E+00	-3.70E+00	-7.99E-01	-1.65E+00	6.54E-02	-9.97E+00	2.45E-02	-1.13E-01	-0.890393
1.242	3.42E-01	0.000413851	-6.95E-01	-0.000297971	-9.83E+00	-8.06E-01	-3.82E-01	-8.38E-01	-1.89E+00	-2.79E-01	-0.000111734	-5.24E-01	-1.15E+00	-0.005358
1.243	2.66E+00	0.000347377	-7.31601	-0.00031678	-9.68E+00	-7.56E+00	-4.03E+00	-8.68E-01	-2.07E+00	-6.64E+00	-0.000117985	-1.19E+00	-1.07E+00	-0.0500909
1.244	2.88E+00	0.000251606	-7.43286	-0.000291669	-9.65E+00	-6.57E+00	-4.12E+00	-9.09E-01	-2.20E+00	-9.54E-01	-0.000117785	-1.94E+00	-9.96E-02	0.353973
1.245	1.28E+00	0.000160143	-7.48976	-0.000283235	-0.000102556	-5.05E+00	-3.91E+00	-8.56E-01	-2.24E+00	-0.00011151	-0.000111594	-2.65E+00	-9.85E-01	0.582468
1.246	-4.23E-01	8.49E+00	-7.57E+00	-0.000319068	-0.000113115	-3.37E+00	-3.38E+00	-7.14E-01	-2.20E+00	-0.000121748	-0.000101171	-3.23E+00	-9.53E-01	0.631456
1.247	-1.21E+00	4.07E+00	-7.60E+00	-0.000384431	-0.000119763	-2.04E+00	-2.73E+00	-5.96E-01	-2.18E-01	-0.000132022	-8.90E-01	-3.71E+00	-8.32E-01	0.551688
1.248	-1.46E+00	2.48E+00	-7.66E+00	-0.000446185	-0.00011473	-1.41E+00	-2.27E+00	-6.38E-01	-2.27E+00	-0.000138532	-7.62E+00	-4.22E-01	-7.28E-01	0.440259
1.249	-1.88E+00	1.33E+00	-7.81786	-0.000474655	-9.83E+00	-1.50E+00	-2.32E+00	-8.65E-01	-2.46E+00	-0.000131835	-6.08E+00	-4.80E+00	-7.55E-01	0.295915
1.25	-2.79E+00	-7.87E-01	-8.03654	-0.000451326	-7.80E+00	-1.96E+00	-2.73E+00	-1.11E-01	-2.70E+00	-0.000105591	-4.16E+00	-5.31E+00	-8.13E-01	0.0460015
1.251	-4.08E+00	-3.35E-01	-8.38643	-0.000381106	-6.05E+00	-2.33E+00	-3.02E+00	-1.29E+00	-2.90E+00	-6.46E+00	-2.14E+00	-5.50E+00	-6.79E-01	-0.177726
1.252	-5.07E+00	-5.55E+00	-9.00995	-0.000290677	-4.81E+00	-2.44E+00	-2.91E+00	-1.36E+00	-2.97E+00	-2.50E+00	-3.45E-01	-5.36E-01	-3.44E-01	-0.150534
1.253	-5.13E-01	-7.51E+00	-9.83421	-0.000201708	-3.96E+00	-2.35E-01	-2.60E+00	-1.29E+00	-2.91687	-4.08E-02	1.17E+00	-5.17E+00	-1.09E-02	0.0747609
1.254	-4.25E+00	-9.36E+00	-0.000105468	-0.000117705	-3.18E+00	-2.10E+00	-2.36E+00	-1.11E+00	-2.90027	1.06E+00	2.50E-01	-5.17E-01	-2.74E-01	0.244732
1.255	-2.51E-01	-0.000107427	-0.000109726	-3.77E+00	-2.16E+00	-1.82E+00	-2.31E+00	-9.43E-01	-3.01E+00	1.27E+00	3.69E+00	-5.45E+00	-6.96E-01	0.026277
1.256	-1.61E-01	-0.000113989	-0.000112079	3.71E-01	-8.97E-01	-1.87E+00	-2.37E-01	-8.64E-01	-3.14E+00	4.17E-01	4.66E+00	-5.97E+00	-1.03E+00	0.154916
1.257	1.62E-01	-0.000113638	-0.000113965	0.00010402	2.33E-01	-2.61E+00	-2.31E+00	-7.28E-01	-3.20E+00	-1.24E+00	5.31E+00	-6.41E+00	-1.23E+00	-0.139673
1.258	1.82E+00	-0.000109679	-0.00011737	0.00015219	1.03E+00	-4.10E+00	-2.20E+00	-5.76E-01	-3.28E+00	-2.53E+00	5.70E+00	-6.37E+00	-1.32E+00	-0.540027
1.259	8.90E-01	-0.000108483	-0.000124357	0.000175623	1.77E+00	-5.69E+00	-2.28E+00	-5.90E-01	-3.36E+00	-3.22E+00	6.06E+00	-5.69E+00	-1.29E+00	-0.607547
1.26	1.01E-01	-0.000110969	-0.00013456	0.000181054	2.63E+00	-5.79E+00	-2.55E-01	-6.62E-01	-3.36E+00	-4.33E+00	6.42E+00	-4.58E+00	-1.25E+00	-0.235445
1.261	-7.58E-02	-0.000113862	-0.000144331	0.00016773	3.11E+00	-3.81E+00	-2.82E+00	-7.00E-01	-3.33E+00	-5.37E+00	6.66E+00	-3.48E-01	-1.33E+00	0.285304
1.262	-3.52E-01	-0.00011795	-0.000149042	0.000134057	2.75E+00	-1.08E+00	-3.01E+00	-6.65E-01	-3.37E+00	-3.99E+00	6.82E+00	-2.25E+00	-1.33E+00	0.872341
1.263	-9.89E-02	-0.000129501	-0.000148367	8.81E+00	1.94E+00	1.07E+00	-3.12E+00	-5.42E-01	-3.45179	9.01E-01	7.04E+00	-7.00E-01	-1.06E+00	1.39986
1.264	-1.14E+00	-0.000146801	-0.00014488	4.06E+00	1.18E+00	1.86E+00	-3.18E+00	-4.33E-02	-3.46674	8.16E+00	7.25E+00	1.05E+00	-5.95E-01	1.47025
1.265	-2.32E-01	-0.000155913	-0.000140935	-6.23E-02	6.47E-02	8.53E-01	-3.26E+00	-3.78E-02	-0.33709	0.00015824	7.31E+00	2.91E+00	-2.16E-01	1.02002
1.266	1.24E+00	-0.000150166	-0.000138857	-3.20E+00	3.03E-01	-1.23E-01	-3.33E+00	-3.87E-01	-3.24143	0.000214228	7.44E+00	4.61E+00	-1.56E-01	0.504843
1.267	2.60E-01	-0.00015028	-0.00013377	-4.56E+00	2.46E-01	-2.82E+00	-3.39E+00	-4.24E-01	-3.10978	0.000222371	7.89E+00	5.66E+00	-2.93E-01	0.495329
1.268	3.37E+00	-0.000192352	-0.000117177	-1.49E-01	4.65E-01	-3.70E+00	-3.41E+00	-4.69E-01	-2.99E+00	0.000178723	8.48E+00	5.71E+00	-4.17E-02	1.05288
1.269	3.49E+00	-0.000283589	-9.27974	0.000104153	8.83E-03	-4.76E+00	-3.43E+00	-5.68E-01	-2.92E+00	0.00011364	8.74E+00	5.00E+00	-5.94E-01	1.61763
1.27	3.45E+00	-0.000389712	-7.57457	0.000287139	1.30182	-6.16E-01	-3.46E+00	-7.00E-02	-2.93E+00	7.17E+00	8.48E+00	4.15E-01	-8.06E-01	1.76009
1.271	3.43E+00	-0.000468552	-7.26647	0.0004007	1.54541	-7.16E+00	-3.35E-01	-8.14E-01	-2.94E+00	7.49E+00	7.92E+00	3.61E+00	-8.66E-01	1.46748
1.272	3.34E+00	-0.000489742	-7.59616	0.000347355	1.61E+00	-6.63E+00	-3.14E+00	-9.11E-01	-2.90E+00	0.000104489	7.31E+00	3.29E+00	-7.50E-01	0.923864
1.273	3.14E+00	-0.000449595	-7.68034	0.000181738	1.37E+00	-4.12E+00	-3.18E+00	-9.85E-02	-2.86E+00	0.000127845	6.91E+00	2.83E+00	-6.40E-01	0.378845
1.274	2.73E+00	-0.000393037	-7.41008	3.69E-01	0.782054	-6.02E-01	-3.48E+00	-9.65E-01	-2.90E+00	0.000128882	6.79E+00	2.11E-01	-6.66E-01	0.0774065
1.275	2.10E+00	-0.000341293	-7.18715	-1.41E+00	-0.120784	2.37E+00	-3.77E-01	-8.24E-01	-2.96E+00	0.000111948	6.83E+00	1.23E+00	-7.80E-01	0.131654
1.276	1.14E+00	-0.000217299	-7.16279	-6.19E-01	-1.38435	3.96E-01	-3.90E+00	-6.67E-01	-2.94E+00	8.71E+00	6.85E+00	3.30E-01	-8.47E-01	0.559207
1.277	-3.21E-01	3.69E+00	-7.32425	-1.65E+00	-3.11277	4.30E+00	-3.92E+00	-5.86E-01	-2.83E+00	5.31E+00	6.69365	-5.29E-01	-7.22E-01	1.29354
1.278	-1.64E+00	0.000307187	-7.75E+00	-8.44E+00	-5.13686	3.27E+00	-3.93E+00	-5.88E-01	-2.70E-01	-0.977094	6.26681	-1.48E+00	-4.20E-01	0.20804
1.279	-1.41E-02	0.000409773	-8.73E+00	-0.000195929	-6.97075	-2.56E-01	-4.07E+00	-6.71E-01	-2.63E-01	-0.000114569	5.61042	-2.72E+00	-8.48E-02	2.63631
1.28	1.25E-02	0.000336681	-0.000103243	-0.000314205	-8.17951	-6.84E+00	-4.35E+00	-7.76E-01	-2.60E+00	-0.000225103	4.78719	-4.01E+00	2.84E-01	2.95758
1.281	1.28E-01	0.000236445	-0.000118905	-0.000408921	-8.35E+00	-0.000146211	-4.47E+00	-7.65E-03	-2.54E+00	-0.000269288	3.70609	-4.71E+00	8.00E-01	3.18864
1.282	-2.20E+00	0.00018304	-0.000126397	-0.000462777	-6.55E+00	-0.000195992	-4.35E+00	-6.39E-01	-2.40E+00	-0.000211373	2.13413	-4.39E-01	1.59E+00	3.32663
1.283	-5.47E+00	0.000138386	-0.000126886	-0.000468174	-7.46E-02	-0.00016895	-4.19E+00	-5.18E-01	-2.17E-01	-8.50425	-5.79E-04	-3.35E+00	2.65E+00	3.28572
1.284	-8.19E+00	7.54E+00	-0.000125618	-0.000428627	0.000114673	-4.89E+00	-3.98E+00	-3.72E-01	-1.89E+00	3.97E+00	-2.31E+00	-2.23E+00	3.53E+00	0.30614
1.285	-0.000100902	2.01E+00	-0.000123529	-0.000359753	0.00019301	0.000123148	-3.65E+00	-2.54E-01	-1.66E+00	0.000112021	-4.19E+00	-1.45E+00	3.69E+00	2.78894
1.286	-0.000112376	3.97E-01	-0.000121651	-0.000281743	0.000149389	0.000285604	-3.22E+00	-3.47E-02	-1.52E+00	0.000131939	-5.43E-01	-1.03E+00	3.11E+00	2.72E+00
1.287	-0.000115757	1.66E+00	-0.000121299	-0.000210725	5.06E+00	0.000365415	-2.69E+00	-6.15E-01	-1.45E+00	0.000131889	-6.27E+00	-8.85E-01	2.05E+00	2.86E+00
1.288	-0.000111062	2.35E+00	-0.000120505	-0.000153696	2.55E-02	0.000318164	-2.18E+00	-8.89E-01	-1.53E+00	0.000135368	-6.89E+00	-7.11E-01	8.25E-01	2.73E-01
1.289	-0.000106252	1.47E+00	-0.000118757	-0.000110857	-3.07E+00	0.000193965	-1.82E+00	-1.01E+00	-1.61E+00	0.000140799	-7.50E+00	-3.67E-02	-3.83E-01	2.10E+00
1.29	-0.000113234	2.97E-01	-0.000118009	-8.30E+00	-0.000111403	7.68E+00	-1.66E+00	-9.81E-02	-1.58E+00	0.000135839	-8.19E+00	1.14E+00	-1.44E+00	1.31E+00
1.291	-0.000120326	-6.88E-02	-0.000116809	-6.36E+00	-0.000207123	4.83E-01	-1.69E+00	-9.72E-01	-1.54E+00	0.000115409	-8.73E+00	2.40E+00	-2.09E+00	6.30E-01
1.292	-0.000104021	-1.71E+00	-0.000114992	-4.09E+00	-0.000269896	-2.90E+00	-1.79E+00	-9.75E-01	-1.60E+00	8.34E+00	-8.94E+00	3.39E+00	-2.24E+00	4.17E-02
1.293	-6.95E+00	-2.83E+00	-0.000113345	-1.32E+00	-0.000287667	-4.33E+00	-2.00E+00	-9.45E-01	-1.70E+00	3.93E+00	-8.70E+00	3.75E+00	-2.13E-01	-5.29E-01
1.294	-4.31E+00	-3.85E+00	-0.000110755	1.48E+00	-0.000271457	-4.79E+00	-2.32E+00	-9.36E-01	-1.76E+00	-1.49E+00	-7.91E+00	3.41E+00	-1.89E+00	-9.67E-01
1.295	-3.42E+00	-4.60E+00	-0.000107436	3.87E+00	-0.000221282	-5.57E+00	-2.65E+00	-1.02E+00	-1.78E+00	-6.16E+00	-6.75323	2.77E+00	-1.40E+00	-9.30E-01
1.296	-3.09E+00	-5.18E+00	-0.000103431	6.01E+00	-0.000138159	-9.37E+00	-2.86E+00	-1.08E+00	-1.83E+00	-8.05E+00	-5.59421	2.21E+00	-5.50E-01	-4.72E-01
1.297	-2.43E+00	-5.68E+00	-9.91548	8.04E+00	-3.96E-01	-0.000182687	-2.88E+00	-1.06E+00	-1.93E+00	-6.94E+00	-4.72389	1.98E+00	3.45E-01	-2.68E-02
1.298	-1.49E+00	-6.10E+00	-0.94191	9.66E+00	4.27E+00	-0.000285563	-2.72E+00	-1.07E+00	-2.08E+00	-4.95E+00	-4.16197	2.28E+00	7.21E-01	1.92E-01
1.299	-6.48E-02	-6.30E+00	-8.76347	0.000105073	7.74E+00	-0.000335216	-2.50E+00	-1.10E+00	-2.10E+00	-4.25E+00	-3.60073	2.96E+00	1.83e-06	2.68E-01
1.3	-1.96E-01	-6.28E+00	-0.79411	0.000106815	5.38E+00	-0.000308679	-2.23E+00	-1.11E+00	-1.84E+00	-5.21E+00	-0.26365	3.44E+00	-1.17E+00	3.77E-01
1.301	-2.01E-01	-5.96E+00	-6.98188	0.000106046	-1.08E+00	-0.000229631	-1.71E+00	-1.13E+00	-1.43E+00	-7.10E+00	-1.22482	3.22E+00	-2.58E+00	5.67E-03
1.302	-4.92E-01	-5.37E+00	-6.10E+00	0.000104768	-7.99E-01	-0.000134122	-8.51E-01	-1.21E-02	-1.27E+00	-8.71E+00	0.315563	2.44E+00	-3.23E+00	6.73E-02
1.303	-8.02E-01	-4.89E+00	-5.60303	0.000104668	-0.000122694	-5.18E+00	1.68E-01	-1.29E+00	-1.58E+00	-8.89E+00	1.77168	1.71E+00	-3.11E+00	4.34E-01
1.304	-8.77E-01	-5.74E+00	-5.50376	0.000107632	-0.000122129	-1.64E-01	1.09E+00	-1.20E+00	-2.40E+00	-7.63E+00	3.27951	1.28E+00	-2.96E+00	-1.68E-01
1.305	-5.73E-01	-9.53E+00	-0.54784	0.000113757	-7.92E+00	1.32E+00	1.75E+00	-1.04E+00	-3.56E+00	-6.01E-01	4.86491	9.53E-01	-3.41E+00	-8.19E-01
1.306	3.05E-04	-0.000166728	-5.30E+00	0.000115489	-1.60E+00	6.03E-01	2.09E-01	-9.91E-01	-4.73E+00	-5.23E+00	6.22E+00	5.40E-01	-4.42E+00	-1.29E+00
1.307	9.74E-02	-0.00025084	-4.84E+00	0.000106098	3.58E+00	-1.22E-01	2.21E+00	-1.10E+00	-5.59E+00	-6.16E+00	7.00E-01	6.65E-03	-5.65E+00	-1.59E+00
1.308	2.23E-01	-0.000311025	-3.97E+00	8.71E+00	6.35E+00	3.55E-02	2.20E+00	-1.32E+00	-5.98E+00	-8.51E+00	7.08E+00	-3.08E-01	-6.74E+00	-1.79E+00
1.309	3.28E+00	-0.000327136	-2.90E+00	6.47E+00	6.72E+00	1.68E+00	1.97E+00	-1.45E+00	-5.90E-01	-0.000106209	6.57E-01	-4.25E-02	-7.51E+00	-1.99E+00
1.31	3.36E+00	-0.000313244	-2.03E+00	4.46E+00	5.01E+00	3.09E+00	1.43E+00	-1.36E+00	-5.71E+00	-0.000109022	5.79E+00	-2.66E-01	-8.00E+00	-2.24E+00
1.311	2.41E+00	-0.000281035	-1.59E+00	3.02E+00	2.19E+00	4.16E+00	7.22E-01	-1.31E+00	-5.62E+00	-9.29E+00	4.97E+00	-9.14E-02	-8.43E-01	-2.46E+00
1.312	1.04E+00	-0.000213972	-1.48E-01	2.23E+00	-4.95E-02	4.36E+00	4.28E-02	-1.56E+00	-5.50E+00	-6.76E+00	4.08E-01	-2.26E-02	-9.16E+00	-2.52E+00
1.313	-2.66E-01	-0.000114515	-1.56689	1.55E+00	-2.37E-02	2.96E+00	-5.37E-01	-1.94E+00	-5.25E+00	-3.64E+00	2.68E+00	-6.63E-01	-0.000101978	-2.19E+00
1.314	-1.63E+00	-1.69E-01	-2.19244	2.12E-01	-3.73E+00	2.87E-01	-9.45E-01	-2.11E+00	-4.83E+00	-1.32E-02	5.80E-01	-1.25E+00	-0.000108731	-1.48197
1.315	-3.38E+00	7.81E+00	-3.48E+00	-1.23E-01	-5.18E+00	-1.65E+00	-1.03E+00	-2.01E+00	-3.88E-01	3.08E+00	-1.91E+00	-1.78E+00	-0.000106733	-0.10815
1.316	-5.01E+00	0.000193282	-4.83592	-1.62E+00	-7.02E+00	-1.54E+00	-8.38E-01	-1.83E+00	-2.19E+00	4.83E+00	-4.52E+00	-2.07E+00	-9.82E+00	-1.44548
1.317	-5.02E+00	0.000285219	-0.58066	-1.39E-01	-0.000100655	-2.46E-01	-5.99E-01	-1.69E+00	-3.13E-01	4.88E+00	-7.06E+00	-2.22E+00	-8.81E+00	-1.97822
1.318	-3.05E+00	0.000278804	-6.42396	5.33E+00	-0.000146368	1.63E-01	-4.60E-02	-1.79E+00	7.93E-01	3.15E+00	-9.37E-01	-2.39E-01	-7.99E+00	-2.06986
1.319	-8.72E-01	0.000186871	-0.65563	0.000179131	-0.000188383	-1.71E+00	-4.71E-01	-2.14E+00	5.72E-01	5.19E-03	-0.000115448	-2.70E+00	-7.58E+00	-1.94219
1.32	9.50E-02	0.000104672	-6.08802	0.000348062	-0.000204151	-5.13E+00	-6.21E-02	-2.60E+00	-6.99E-01	-3.45E+00	-0.000135799	-3.10E+00	-7.56E+00	-2.00051
1.321	6.35E-01	9.05E+00	-0.05486	0.000452668	-0.000190797	-8.13E+00	-8.81E-01	-2.98E+00	-2.39E-01	-6.16E+00	-0.000154023	-3.36E+00	-7.92E+00	-2.07868
1.322	1.63E-01	9.80E+00	-5.33441	0.000418969	-0.000156188	-9.30E-01	-1.25E-01	-3.04E-01	-3.89E-01	-7.32E+00	-0.000169056	-3.26E+00	-8.53E+00	-1.92704
1.323	1.54E+00	5.06E+00	-5.79361	0.000269644	-0.00010565	-9.01E-01	-1.74E+00	-2.84E+00	-4.41E+00	-6.87E+00	-0.000180343	-2.86E+00	-8.97E+00	-1.74456
1.324	-1.12E+00	-4.91E+00	-6.39E+00	7.34E+00	-4.57E+00	-8.43E+00	-2.27E+00	-2.56E+00	-3.70E+00	-5.41E+00	-0.000188022	-2.49E+00	-8.89E-01	-1.91469
1.325	-5.60E+00	-0.000141997	-6.48099	-0.00011391	1.44E+00	-8.01E+00	-2.54E+00	-2.29E+00	-2.83E+00	-3.66E+00	-0.000190899	-2.40E+00	-8.31E+00	-2.52163
1.326	-9.81E+00	-0.000181421	-6.10891	-0.000254086	7.35E-01	-7.59E+00	-2.46E+00	-2.04E+00	-3.11E+00	-2.15E+00	-0.000187297	-2.55E+00	-7.48E+00	-3.26545
1.327	-0.000115368	-0.000133274	-5.88834	-0.000310212	0.000150558	-7.01E+00	-2.24E+00	-2.16E+00	-4.26E+00	-1.16E+00	-0.000177755	-2.64E+00	-6.55E-01	-3.80488
1.328	-0.000105984	-4.53E-01	-6.04534	-0.000273517	0.000249959	-5.98E+00	-2.07E+00	-2.97E+00	-5.00E+00	-6.79E-01	-0.000165512	-2.48E+00	-5.56E-01	-3.94522
1.329	-9.45E+00	0.000140755	-6.16912	-0.000199843	0.00031495	-4.16E+00	-2.09E+00	-3.73E+00	-4.72E+00	-5.39E-01	-0.000153106	-2.17E+00	-4.47E+00	-3.68114
1.33	-9.80E+00	0.000250306	-6.02313	-0.000166915	0.00028246	-1.49E+00	-2.24E+00	-3.41E+00	-3.66E+00	-5.17E-01	-0.000140192	-1.92E+00	-3.29E+00	-3.17851
1.331	-0.000104647	0.000299607	-5.84982	-0.000203039	0.000171777	1.66E-01	-2.48E+00	-2.21E-01	-2.10E+00	-4.05E-01	-0.000125662	-1.77E-01	-2.12E+00	-2.73102
1.332	-0.000100892	0.000261148	-5.94756	-0.000282521	6.50E+00	4.33E+00	-2.76E+00	-1.10E+00	-2.47E-01	-6.48E-02	-0.000109712	-1.72E+00	-1.00E+00	-2.58111
1.333	-9.08E+00	0.000145249	-6.48153	-0.000356578	2.65E+00	5.44E+00	-3.00E+00	-5.83E-01	1.53E+00	5.64E-01	-9.30E+00	-1.76E+00	1.36E-01	-2.88E+00
1.334	-7.78E+00	9.74E-01	-7.24479	-0.00037475	4.85E+00	5.32E+00	-3.17E+00	-5.47E-01	2.86E+00	1.58E+00	-7.52E+00	-1.73E+00	1.32E+00	-3.62E+00
1.335	-6.27E+00	-9.67E+00	-7.75255	-0.000296564	7.42E+00	5.00E+00	-3.22E+00	-6.70E-01	3.74E+00	2.89E+00	-5.64E+00	-1.55E+00	2.70E+00	-4.43E+00
1.336	-5.90E+00	-0.000143058	-7.74291	-0.000109401	7.83E+00	3.05E+00	-3.21E+00	-7.45E-01	4.46E+00	3.73E+00	-3.66E+00	-1.21E+00	4.36E+00	-4.82E+00
1.337	-7.79E+00	-0.000122532	-7.37935	0.000115771	7.35E+00	-2.78E+00	-3.31E+00	-8.22E-01	5.11E+00	3.25E+00	-1.58E+00	-8.13E-01	5.95E+00	-4.81E+00
1.338	-0.000113209	-6.86E+00	-7.10874	0.000232568	5.57261	-1.00E-01	-3.47E-01	-9.74E-01	5.61E+00	1.83E+00	5.64E-01	-5.49E-01	7.29E+00	-4.77E+00
1.339	-0.000152388	-2.20E+00	-7.23579	0.000182599	1.50306	-0.000133975	-3.43E+00	-1.11E+00	5.96E+00	7.59E-01	2.63E+00	-4.72E-01	8.63E-01	-4.72E+00
1.34	-0.00018095	6.30E-02	-7.91836	4.06E+00	-3.20E+00	-0.000117792	-3.25E+00	-1.01E+00	6.41E+00	6.19E-01	4.50E+00	-4.55E-01	0.000101385	-4.25E+00
1.341	-0.000185958	-1.62E-01	-9.01965	-0.000108984	-6.33E+00	-4.60E-01	-3.16E+00	-6.78E-01	6.97E+00	1.25E+00	6.20E+00	-4.52E-01	0.000115393	-3.35E+00
1.342	-0.000166713	-1.88E+00	-0.000100506	-0.00020628	-7.54E+00	7.37E+00	-3.26E+00	-4.80E-01	7.28E+00	2.49E+00	7.60E+00	-3.54E-01	0.000123483	-2.50E+00
1.343	-0.000137268	-3.88E+00	-0.000107638	-0.000209735	-7.80255	0.000152645	-3.67E-02	-5.01E-03	7.33E+00	4.08E+00	8.60E+00	-5.23E-02	0.000125934	-1.85E+00
1.344	-0.000112774	-5.68E+00	-0.000112724	-0.000124024	-8.04872	0.00012705	-4.30E+00	-5.40E-01	7.35E+00	5.49E+00	9.15E+00	2.78E-01	0.000126861	-1.39E+00
1.345	-9.56E+00	-7.01E+00	-0.00011733	-2.87E+00	-0.90336	3.73E-01	-4.87E+00	-5.43E-01	7.52E-01	6.16E+00	9.36E+00	5.02E-01	0.000128466	-1.05E+00
1.346	-8.22E-01	-7.96E+00	-0.000120994	1.98E-01	-0.000110173	-4.53E+00	-5.39E+00	-5.30E-01	7.80E+00	5.30E+00	9.49E+00	6.23E-01	0.00013103	-6.55E-01
1.347	-6.79E+00	-8.72E+00	-0.000122536	-1.72E+00	-0.000138272	-8.69E+00	-5.77E+00	-3.80E-01	7.88E+00	2.38E+00	9.66E-01	6.12E-02	0.000133807	-4.10E-02
1.348	-4.82E+00	-9.42E+00	-0.000122076	-4.73E+00	-0.000171869	-0.000102156	-5.88E+00	-1.39E-01	7.43E-01	-1.66E+00	9.81E+00	4.61E-01	0.000136422	-6.68E-01
1.349	-2.60E+00	-9.99E+00	-0.000121757	-8.39E+00	-0.000205576	-0.000112779	-5.74E+00	8.78E-02	6.45E+00	-4.92E-01	9.89E-01	1.94E-01	0.000137511	-1.35E-01
1.35	-9.70E-01	-0.000104699	-0.000124411	-0.000123246	-0.000233982	-0.000125832	-5.40E+00	3.35E-01	5.37E-01	-6.33E+00	9.89E+00	-1.61E-02	0.000136282	-1.86E+00
1.351	-3.13E-01	-0.000108091	-0.00012966	-9.83E+00	-0.000253091	-0.000140883	-5.09E+00	5.62E-01	4.65E-01	-6.12E+00	9.78E+00	-5.70E-01	0.000132924	-1.74E+00
1.352	-2.73E-01	-0.000108288	-0.00013518	3.99E+00	-0.00025922	-0.000160494	-5.03E+00	6.43E-01	4.58E-01	-5.08E+00	9.62E-02	-8.55E-01	0.000127668	-1.04E+00
1.353	-2.81E-01	-0.000105631	-0.000139357	0.000215729	-0.000250912	-0.00018271	-5.04E+00	4.96E-01	4.99E+00	-3.86E+00	9.41E+00	-8.44E-01	0.000121046	-1.87E-01
1.354	-8.55E-02	-0.000102992	-0.000140639	0.000317273	-0.00023117	-0.000201882	-4.71E+00	2.85E-03	5.30E+00	-2.83E+00	9.14E+00	-6.59E-01	0.000115065	4.05E-01
1.355	2.90E-01	-0.000105059	-0.000139052	0.000297292	-0.000204856	-0.000215364	-3.93E+00	9.87E-02	5.03E-02	-2.18343	8.84E+00	-5.97E-01	0.000112064	7.38E-01
1.356	6.13E-01	-0.000115312	-0.00013675	0.000152957	-0.00017384	-0.000221366	-2.88E+00	-1.21E-01	4.37E-01	-2.07791	8.55E+00	-7.17E-01	0.000111762	1.01E+00
1.357	7.45E-01	-0.000131913	-0.000137089	-7.40E+00	-0.000136977	-0.000217952	-1.91E+00	-5.03E-01	4.67E+00	-2.48E-01	8.30E+00	-7.58E-01	0.000111959	1.34E+00
1.358	7.92E-02	-0.000146144	-0.000141871	-0.000281313	-9.00E+00	-0.000207379	-1.38E+00	-8.24E-01	7.30E+00	-2.83E+00	8.04E+00	-5.59E-01	0.000110593	1.71E+00
1.359	9.19E-01	-0.000155667	-0.00014834	-0.00035557	-3.68E+00	-0.000200254	-1.36E+00	-4.41E-01	0.000115364	-2.42E+00	7.75E+00	-2.28E-01	0.000107542	2.03E+00
1.36	1.25E+00	-0.000179145	-0.000150757	-0.000256796	4.41E-01	-0.000203252	-1.48E+00	9.16E-01	0.000141653	-1.26E+00	7.43E+00	6.93E-02	0.00010419	2.05E+00
1.361	1.64E+00	-0.000231772	-0.000147044	-6.70E+00	2.22E+00	-0.00020079	-1.55E+00	2.55E-01	0.000122631	-1.38E-01	7.12E+00	2.61E-01	0.000102226	1.53E+00
1.362	1.85E+00	-0.000286759	-0.000143143	7.32E+00	2.37E+00	-0.000165586	-1.59E-01	3.49E+00	5.95E+00	3.48E-01	6.74E+00	3.81E-01	0.000102444	5.78E-01
1.363	1.89E-01	-0.000306866	-0.000144719	8.48E+00	1.64E+00	-0.00010281	-1.64E+00	3.73E+00	-1.95E-02	3.48E-01	6.32E+00	4.78E-01	0.000106189	-3.13E-01
1.364	1.81E+00	-0.000301564	-0.00014947	-2.02E+00	5.58E-01	-4.31E+00	-1.66E+00	3.92E+00	-8.85E+00	2.75E-01	5.95E+00	5.47E-01	0.000112321	-7.39E-01
1.365	1.52E+00	-0.000300493	-0.000153014	-0.000183443	-9.47E-02	-1.00E+00	-1.47E+00	4.27E+00	-0.000138708	2.99E-01	5.62E+00	5.55E-01	0.000114359	-6.60E-01
1.366	1.39E+00	-0.000302812	-0.000156239	-0.000324914	-1.92E-01	-1.29E+00	-1.17E-01	4.57E+00	-0.000163021	4.10E-01	5.24E+00	4.76E-01	0.000107921	-2.83E-01
1.367	1.96E+00	-0.000292875	-0.000160976	-0.00038568	-7.58E-02	-4.35E+00	-1.06E+00	4.85E+00	-0.000151884	5.07E-01	4.84E+00	3.44E-01	9.72E+00	1.17E-01
1.368	3.94E+00	-0.000302403	-0.000162723	-0.000357551	-2.53765	-7.76E+00	-1.11E+00	5.08E+00	-0.000107129	3.94E-01	4.43E+00	1.94E-01	8.93E+00	2.21E-01
1.369	8.67E+00	-0.000374066	-0.000156956	-0.000247152	-4.64326	-9.63E+00	-1.13E+00	5.03E+00	-4.56E+00	1.17E-01	4.05E+00	1.55E-01	8.63E+00	-1.13E-01
1.37	0.000161834	-0.000419301	-0.000148403	-6.76E+00	-6.31E+00	-0.000101605	-1.17E+00	4.14E+00	8.66E-01	1.16E-02	3.75547	3.19E-01	8.53E+00	-6.77E-01
1.371	0.000219263	-0.000333327	-0.000142017	0.000137914	-7.75E+00	-0.000104169	-1.18E+00	6.99E-01	3.01E+00	6.34E-01	3.44524	5.28E-01	8.36E+00	-1.27E+00
1.372	0.000206035	-0.000203326	-0.000135101	0.000379325	-9.38E-01	-0.000126097	-1.19E+00	-6.56E+00	1.31E+00	1.60E+00	3.10775	6.97E-01	8.07E+00	-1.73E+00
1.373	0.000132133	-0.000122476	-0.000126296	0.000713593	-0.00011327	-0.000181688	-1.27E+00	-0.00015443	-2.02E+00	2.74E+00	2.82089	8.55E-01	7.74E+00	-1.86E+00
1.374	4.90E+00	-4.02E-01	-0.000119732	0.00105541	-0.000130453	-0.000219419	-1.36E-01	-0.000218939	-4.11E+00	3.66119	2.47684	9.33E-01	7.66E+00	-1.88E+00
1.375	-1.62E+00	0.000186217	-0.000116845	0.00127669	-0.000140827	-0.000163065	-1.40E+00	-0.000229754	-2.62E+00	4.48465	2.02955	9.76E-01	7.88E+00	-1.97E+00
1.376	-7.23E+00	0.000252275	-0.000112764	0.00145183	-0.000143264	-0.872908	-1.32E+00	-0.000186368	2.70E+00	5.77959	1.69572	1.13E+00	8.00E+00	-2.09E+00
1.377	-0.000122577	4.93964	-0.000101978	0.00165604	-0.000136761	0.000175374	-1.11E-02	-0.000120802	8.41E+00	7.33082	1.59091	1.31E+00	7.89E+00	-2.11E-01
1.378	-0.000154278	-0.000253071	-8.55E+00	0.00173812	-0.000122587	0.000322388	-8.93E-01	-6.54E+00	0.000107554	8.20E+00	1.62532	1.25E+00	7.88E+00	-1.90E+00
1.379	-0.000161209	-0.000410119	-7.20E+00	0.00149107	-0.000102804	0.000406743	-7.38E-01	-2.97E+00	9.59E+00	7.95E+00	1.65617	8.58E-01	8.23E+00	-1.48E-01
1.38	-0.000142584	-0.000419597	-6.95E-01	0.000846018	-7.95E+00	0.000430947	-5.11E-01	-6.27E-01	7.05E+00	7.17E+00	1.60996	3.64E-01	8.93E-01	-9.27E-01
1.381	-9.61E+00	-0.000356223	-7.62E+00	-7.50E+00	-5.75E+00	0.000401199	-1.34E-01	1.48E+00	4.92E+00	6.98E+00	1.58158	6.12E-02	9.78E+00	-3.82E-01
1.382	-2.26E+00	-0.000147216	-8.42E+00	-0.00100571	-4.14E+00	0.000316046	3.49E-02	3.46E+00	4.04E+00	7.83E+00	1.74119	2.29E-03	0.000105872	2.28E-02
1.383	6.77E+00	0.000223486	-8.87E+00	-0.00170714	-3.45E+00	0.000178858	8.04E-01	4.71E+00	4.48E+00	9.02E+00	2.06583	1.61E-01	0.000112376	1.85E-01
1.384	0.000154093	0.000543635	-9.07E+00	-0.00210225	-4.26E+00	2.43399	1.01E+00	4.90E+00	5.28E+00	9.56E+00	2.34363	3.00E-01	0.000117479	1.29E-01
1.385	0.00021118	0.000610868	-9.00E+00	-0.00224655	-6.37E-01	-8.12555	8.17E-01	4.62E+00	4.73E+00	9.11E+00	2.39509	2.47E-01	0.000121933	-7.86E-02
1.386	0.000227023	0.000525205	-8.26E+00	-0.00223808	-7.56E+00	-9.94E+00	2.25E-01	4.65E-01	2.04E+00	7.86E+00	2.23E+00	-9.94E-02	0.000123838	-3.52E-01
1.387	0.000217161	0.00056762	-7.04E+00	-0.00214612	-0.55471	-5.41E+00	-6.33E-01	4.98E+00	-2.29E+00	5.83407	1.98E+00	-6.55E-01	0.000117738	-5.83E-01
1.388	0.000203738	0.000761541	-6.44E+00	-0.00200208	-1.02755	5.45E-01	-1.62E+00	5.04E-01	-7.87E+00	2.65553	1.72E+00	-1.18E+00	0.000100804	-7.91E-01
1.389	0.000179116	0.000831954	-7.12E+00	-0.00179921	3.24479	4.81E+00	-2.66E+00	4.55E+00	-0.000144099	-1.86219	1.37E+00	-1.41E+00	7.82E+00	-1.26E+00
1.39	0.000108451	0.000679049	-8.68E+00	-0.00150389	5.33254	6.23E+00	-3.64E+00	3.48E+00	-0.000196584	-6.40738	8.51E-01	-1.20E+00	5.71E+00	-2.16E+00
1.391	-3.41E+00	0.000469302	-0.000101491	-0.00113682	5.23276	4.32E+00	-4.47E+00	1.57E+00	-0.000203896	-8.89456	2.19E-01	-7.59E-01	3.93E+00	-3.35E+00
1.392	-0.000224378	0.000331998	-0.000107727	-0.000765232	3.97501	-4.31E-01	-5.16E+00	-8.77E-01	-0.000154704	-8.68052	-3.85E-01	-3.96E-01	2.28E-01	-4.69E+00
1.393	-0.000377842	0.000263578	-0.000103554	-0.000409529	2.54E-01	-5.65E+00	-5.74E+00	-2.74E+00	-6.01E+00	-7.07302	-7.91E-02	-1.25E-01	2.66E-01	-6.01E+00
1.394	-0.000419197	0.000199358	-9.16E+00	-5.60E+00	1.45E+00	-8.40E+00	-6.08E+00	-4.79E+00	5.28E+00	-6.09E+00	-9.83E-01	2.44E-01	-2.93E+00	-7.09E+00
1.395	-0.000356711	0.000107531	-7.55E+00	0.000272703	0.766456	-7.94E-01	-6.10E+00	-8.13E+00	0.000131067	-6.37E+00	-1.12E+00	8.71E-01	-7.17E+00	-7.86E+00
1.396	-0.00025944	1.49E+00	-5.97E+00	0.000491005	0.475952	-6.05E+00	-6.14E+00	-9.72E+00	0.000129199	-6.35E-01	-1.41E+00	1.59E+00	-0.000108141	-8.40E+00
1.397	-0.000185001	-4.65E+00	-5.22E+00	0.00052166	0.573679	-5.06E+00	-6.28E+00	-7.62E+00	5.59E+00	-4.72E+00	-1.89E+00	2.06E+00	-0.000129085	-8.78E-01
1.398	-0.000143634	-6.05E+00	-5.90E+00	0.000385097	1.03469	-6.18E+00	-6.30E+00	-6.01E+00	-5.76E+00	-2.80E+00	-2.54E+00	2.21E+00	-0.000137583	-8.91E+00
1.399	-0.00011414	-3.81E+00	-7.38E+00	0.000182964	1.75177	-9.36E-01	-6.21E+00	-8.16E+00	-0.000167005	-2.11E+00	-3.30E+00	2.16E+00	-0.000140522	-8.40E+00
1.4	-8.03E+00	-3.13559	-8.26E+00	1.02E-01	2.59E+00	-0.00013341	-6.10E+00	-0.000100088	-0.000207012	-2.17E+00	-4.07E+00	2.08E+00	-0.000142883	-7.35E+00
1.401	-4.38E+00	-7.28385	-8.06E-01	-0.000130968	3.21E+00	-0.0001558	-5.89E+00	-7.23E+00	-0.000169313	-1.99E+00	-4.85E+00	2.08E+00	-0.000143478	-6.51E+00
1.402	-1.03E-01	-0.000143139	-7.52E+00	-0.000202628	3.48E+00	-0.000135105	-5.65E+00	-1.87E+00	-0.000125261	-1.29E-01	-5.62E+00	2.03e-05	-0.000140902	-6.23E-02
1.403	1.25E-01	-0.000197848	-7.60E-02	-0.000217321	3.58423	-7.38E+00	-5.57E+00	2.62E+00	-0.00013164	-6.75E-01	-6.26E+00	1.62E+00	-0.00013565	-6.04E+00
1.404	1.88E+00	-0.000208508	-8.40E+00	-0.000172745	2.20784	2.08E-01	-5.61E+00	4.58E-01	-0.000171664	-6.21E-01	-6.69E+00	8.29E-01	-0.00013036	-5.57E+00
1.405	1.36E+00	-0.00019979	-9.25E+00	-6.81E+00	-2.74595	5.73E-01	-5.71E+00	4.06E+00	-0.000201852	-8.95E-01	-6.98E+00	3.54E-02	-0.000127019	-5.05E+00
1.406	6.09E-01	-0.000218928	-9.66E+00	7.92E-01	-8.76084	6.18E+00	-5.93E+00	2.56E+00	-0.000201455	-1.26E+00	-7.15E+00	-4.27E-02	-0.000125385	-4.81E+00
1.407	9.72E-02	-0.000269084	-9.77E+00	0.000234261	-9.83672	2.85E+00	-6.21E-02	1.02E+00	-0.000177217	-1.71E+00	-7.13E+00	-5.29E-01	-0.000122909	-4.73E-01
1.408	8.25E-04	-0.000321295	-9.94E+00	0.000365273	-4.54913	4.99E-02	-6.34E+00	-8.77E-01	-0.000144611	-2.15E+00	-6.82E+00	-4.35E-01	-0.000116319	-4.61E+00
1.409	6.51E-01	-0.000358166	-0.000102027	0.000457914	3.62687	4.28E-01	-6.11E+00	-3.22E+00	-0.000114409	-2.31E+00	-6.30E+00	-3.00E-01	-0.000104279	-4.53E+00
1.41	1.45E+00	-0.000382608	-0.000103445	0.000510762	0.000115695	-9.74E-02	-5.53E+00	-4.71E+00	-9.09E+00	-1.98E+00	-5.67E+00	-2.10E-01	-9.00E+00	-4.64E+00
1.411	1.94E+00	-0.000403935	-0.000103044	0.000532985	0.000178987	-2.21E+00	-4.75E+00	-4.35E+00	-7.24E-01	-1.09E+00	-4.91E+00	-1.67E-01	-7.72E+00	-4.89E+00
1.412	1.93E+00	-0.000402092	-0.000102653	0.000531299	0.0002161	-3.97E+00	-3.86E+00	-3.08E+00	-5.72E+00	1.59E-01	-4.11E+00	-7.43E-02	-6.46E+00	-5.10E+00
1.413	1.71E+00	-0.000344583	-0.000103424	0.000510229	0.000219606	-3.76106	-3.06E+00	-2.38E+00	-4.53E+00	1.28E+00	-3.38E+00	1.34E-01	-4.94E+00	-5.13E+00
1.414	1.67E+00	-0.000251464	-0.000103466	0.00047536	0.000186208	-1.63416	-2.62E+00	-2.62E+00	-3.69E+00	1.74E+00	-2.76E+00	4.21E-01	-3.27E+00	-4.87E+00
1.415	1.97E-01	-0.000182531	-0.000100211	0.00043929	0.000117279	2.10973	-2.56E+00	-3.64E-01	-3.02E-01	1.73E+00	-2.23E-01	6.91E-01	-2.05E+00	-4.29E+00
1.416	2.29E+00	-0.000158301	-9.49E+00	0.000412085	3.68E+00	7.36736	-2.67E+00	-5.22E+00	-2.53E+00	2.04E+00	-1.75E+00	8.31E-01	-1.88E+00	-3.43E+00
1.417	2.29E+00	-0.000173561	-9.08E+00	0.000393828	-1.25E+00	0.000127006	-2.84E+00	-6.23E-01	-2.22E+00	2.97E-01	-1.26E+00	8.15E-01	-2.75E+00	-2.48E+00
1.418	2.12E+00	-0.000206619	-8.91E+00	0.000374179	-1.87E+00	0.000153334	-2.97E+00	-4.87E+00	-1.86E+00	3.99E+00	-8.62E-01	7.48E-02	-4.16E+00	-1.50E+00
1.419	1.99E-01	-0.000207078	-9.01E+00	0.000347373	-1.06E+00	0.000139705	-2.81E+00	-1.25E-01	-1.31877	4.55E+00	-6.21E-01	6.88E-01	-5.88E+00	-5.83E-01
1.42	1.82E+00	-0.000185187	-9.27E+00	0.000315517	-1.42E+00	9.54772	-2.38E+00	1.77E-02	-0.771831	4.73E-01	-4.16E-01	5.75E-02	-7.72E+00	1.14E-02
1.421	-4.00E-05	-5.07E-05	1.25E-05	-0.00010454	-3.52E-05	-1.84E-05	-7.22E-06	3.76E-06	-0.000427297	-3.08E-05	-7.06E-06	-2.10E-05	4.79E-05	-3.97E-05
1.422	-3.50E-05	-4.88E-05	2.42E-05	-0.000108706	-3.63E-05	-1.69E-05	-4.58E-06	3.80E-06	-0.000465263	-1.94E-05	-5.61E-06	-2.51E-05	5.39E-05	-3.72E-05
1.423	-3.03E-05	-4.79E-05	-4.87E-06	-0.000111972	-3.78E-05	-1.48E-05	-4.51E-06	4.01E-06	-0.00049194	1.98E-06	-4.40E-06	-2.93E-05	5.76E-05	-3.83E-05
1.424	-2.65E-05	-4.93E-05	-4.87E-05	-0.000115345	-3.88E-05	-1.31E-05	-3.53E-06	4.09E-06	-0.000507909	2.57E-05	-2.58E-06	-3.31E-05	6.11E-05	-4.03E-05
1.425	-2.43E-05	-4.96E-05	-7.63E-05	-0.000117503	-3.97E-05	-1.34E-05	-4.45E-06	3.75E-06	-0.000513994	5.06E-05	-5.56E-07	-3.28E-05	6.72E-05	-4.20E-05
1.426	-2.30E-05	-5.04E-05	-8.91E-05	-0.000120455	-3.92E-05	-1.30E-05	-8.92E-06	4.66E-06	-0.000509532	7.68E-05	5.73E-07	-2.78E-05	7.82E-05	-4.34E-05
1.427	-2.23E-05	-5.20E-05	-9.44E-05	-0.000124249	-3.83E-05	-1.21E-05	-1.39E-05	3.98E-06	-0.000491297	9.43E-05	6.71E-07	-1.94E-05	9.28E-05	-4.45E-05
1.428	-2.27E-05	-5.40E-05	-8.69E-05	-0.00012835	-3.80E-05	-1.18E-05	-1.64E-05	1.39E-06	-0.000458674	9.19E-05	-3.97E-08	-5.78E-06	0.000108375	-4.37E-05
1.429	-2.28E-05	-5.70E-05	-6.80E-05	-0.000132461	-3.71E-05	-1.23E-05	-1.63E-05	-2.46E-06	-0.000417589	6.75E-05	-1.56E-06	1.64E-05	0.000122281	-4.11E-05
1.43	-2.23E-05	-5.92E-05	-5.11E-05	-0.000136623	-3.52E-05	-1.30E-05	-1.57E-05	-5.41E-06	-0.000376494	3.26E-05	-3.33E-06	4.40E-05	0.000135438	-3.86E-05
1.431	-2.19E-05	-5.99E-05	-5.68E-05	-0.000139675	-3.37E-05	-1.26E-05	-1.44E-05	-6.70E-06	-0.000338547	3.97E-06	-4.00E-06	6.94E-05	0.000148929	-3.81E-05
1.432	-2.26E-05	-5.97E-05	-8.42E-05	-0.000141688	-3.33E-05	-1.20E-05	-1.45E-05	-8.13E-06	-0.000298288	-1.14E-05	-3.67E-06	8.61E-05	0.000158074	-3.96E-05
1.433	-2.35E-05	-5.94E-05	-0.000113134	-0.00014301	-3.26E-05	-1.19E-05	-1.52E-05	-1.06E-05	-0.000252332	-2.21E-05	-2.79E-06	9.21E-05	0.000161281	-3.92E-05
1.434	-2.33E-05	-5.89E-05	-0.000124045	-0.000144016	-3.11E-05	-1.08E-05	-1.75E-05	-1.38E-05	-0.000207248	-3.35E-05	-1.68E-06	8.87E-05	0.000165186	-3.45E-05
1.435	-2.13E-05	-5.69E-05	-0.000115725	-0.000144954	-3.01E-05	-9.88E-06	-2.00E-05	-1.63E-05	-0.000171453	-4.11E-05	-1.06E-06	8.06E-05	0.000175606	-2.62E-05
1.436	-1.94E-05	-5.45E-05	-0.000106852	-0.000147184	-2.99E-05	-1.03E-05	-2.43E-05	-1.68E-05	-0.000144408	-4.02E-05	-1.59E-06	7.26E-05	0.000189849	-1.75E-05
1.437	-1.90E-05	-5.26E-05	-0.00010983	-0.000149444	-2.98E-05	-1.10E-05	-3.03E-05	-1.66E-05	-0.000121662	-3.04E-05	-2.30E-06	6.86E-05	0.000198842	-9.33E-06
1.438	-1.90E-05	-5.10E-05	-0.000119129	-0.000147956	-2.99E-05	-1.16E-05	-3.50E-05	-1.71E-05	-0.00010076	-1.61E-05	-3.20E-06	7.06E-05	0.000195868	-3.17E-06
1.439	-1.76E-05	-4.86E-05	-0.000137432	-0.000143824	-2.98E-05	-1.24E-05	-3.67E-05	-1.70E-05	-7.96E-05	-7.74E-06	-4.85E-06	8.04E-05	0.000179157	-2.36E-06
1.44	-1.54E-05	-4.60E-05	-0.000168375	-0.000139702	-2.94E-05	-1.38E-05	-3.73E-05	-1.62E-05	-5.74E-05	-1.09E-05	-7.20E-06	9.31E-05	0.000156255	-6.29E-06
1.441	-1.44E-05	-4.35E-05	-0.000194642	-0.000137433	-2.97E-05	-1.51E-05	-3.89E-05	-1.40E-05	-3.74E-05	-1.63E-05	-9.70E-06	0.000100078	0.000147675	-7.12E-06
1.442	-1.51E-05	-4.08E-05	-0.000203725	-0.000134843	-3.00E-05	-1.66E-05	-3.88E-05	-1.13E-05	-1.97E-05	-1.18E-05	-1.13E-05	9.89E-05	0.000158904	-2.26E-06
1.443	-1.57E-05	-3.86E-05	-0.000198157	-0.000128951	-2.98E-05	-1.80E-05	-4.16E-05	-9.37E-06	-9.86E-07	-2.54E-07	-1.20E-05	9.11E-05	0.000173707	4.98E-06
1.444	-1.56E-05	-3.37E-05	-0.000186693	-0.000119151	-3.15E-05	-1.84E-05	-4.58E-05	-8.67E-06	2.12E-05	8.22E-06	-1.38E-05	7.86E-05	0.000184299	1.30E-05
1.445	-1.56E-05	-2.85E-05	-0.000176962	-0.000109727	-3.36E-05	-1.90E-05	-4.59E-05	-8.04E-06	4.13E-05	5.99E-06	-1.60E-05	6.22E-05	0.000184593	1.81E-05
1.446	-1.82E-05	-2.73E-05	-0.000185547	-0.000103884	-3.52E-05	-1.75E-05	-4.60E-05	-6.61E-06	5.85E-05	-2.54E-06	-1.66E-05	4.41E-05	0.00017271	1.99E-05
1.447	-2.13E-05	-2.86E-05	-0.00021853	-0.00010109	-3.57E-05	-1.67E-05	-4.78E-05	-5.90E-06	7.54E-05	-5.01E-06	-1.62E-05	2.86E-05	0.000158087	2.20E-05
1.448	-2.31E-05	-3.03E-05	-0.000269573	-0.00010057	-3.53E-05	-1.78E-05	-4.89E-05	-4.80E-06	8.63E-05	8.42E-06	-1.62E-05	1.81E-05	0.000143779	2.63E-05
1.449	-2.52E-05	-3.18E-05	-0.000323818	-0.000100063	-3.57E-05	-1.72E-05	-4.77E-05	-3.86E-06	8.97E-05	3.77E-05	-1.74E-05	1.14E-05	0.000126003	3.27E-05
1.45	-2.66E-05	-3.43E-05	-0.000329483	-0.000100919	-3.51E-05	-1.68E-05	-4.69E-05	-4.93E-06	8.89E-05	6.14E-05	-1.87E-05	6.04E-06	0.00010103	3.89E-05
1.451	-2.88E-05	-3.70E-05	-0.00028285	-0.000100614	-3.37E-05	-1.68E-05	-4.78E-05	-6.73E-06	9.01E-05	6.13E-05	-1.92E-05	3.20E-06	7.20E-05	4.33E-05
1.452	-2.99E-05	-3.89E-05	-0.000235132	-0.000100709	-3.31E-05	-1.72E-05	-5.02E-05	-6.65E-06	9.45E-05	4.08E-05	-1.89E-05	2.38E-06	3.97E-05	4.65E-05
1.453	-2.95E-05	-4.06E-05	-0.000185642	-0.000100437	-3.31E-05	-1.71E-05	-5.21E-05	-6.16E-06	9.96E-05	2.08E-05	-1.97E-05	2.85E-06	5.61E-06	4.83E-05
1.454	-2.83E-05	-4.26E-05	-0.000105184	-9.80E-05	-3.42E-05	-1.74E-05	-5.20E-05	-7.58E-06	0.000103379	1.63E-05	-2.05E-05	5.43E-06	-2.55E-05	5.00E-05
1.455	-2.60E-05	-4.39E-05	1.95E-06	-9.51E-05	-3.55E-05	-1.87E-05	-5.02E-05	-9.73E-06	0.000106519	2.39E-05	-2.04E-05	9.91E-06	-4.79E-05	5.38E-05
1.456	-2.40E-05	-4.49E-05	8.46E-05	-9.29E-05	-3.56E-05	-2.02E-05	-4.72E-05	-1.22E-05	0.000109393	2.55E-05	-2.05E-05	1.40E-05	-5.97E-05	6.02E-05
1.457	-2.37E-05	-4.63E-05	0.000106461	-9.22E-05	-3.53E-05	-2.02E-05	-4.44E-05	-1.47E-05	0.000111383	9.77E-06	-2.20E-05	1.48E-05	-7.03E-05	6.73E-05
1.458	-2.49E-05	-4.94E-05	6.28E-05	-9.06E-05	-3.52E-05	-1.82E-05	-4.20E-05	-1.75E-05	0.000112979	-1.24E-05	-2.55E-05	1.23E-05	-8.88E-05	7.27E-05
1.459	-2.76E-05	-5.45E-05	-3.40E-05	-8.85E-05	-3.55E-05	-1.66E-05	-4.10E-05	-2.01E-05	0.000113817	-2.29E-05	-3.03E-05	7.46E-06	-0.000112145	7.46E-05
1.46	-3.31E-05	-5.94E-05	-0.000134818	-8.53E-05	-3.61E-05	-1.64E-05	-4.01E-05	-2.21E-05	0.000114844	-1.75E-05	-3.62E-05	2.41E-06	-0.000130065	7.31E-05
1.461	-3.95E-05	-6.24E-05	-0.000185716	-8.11E-05	-3.66E-05	-1.62E-05	-3.87E-05	-2.40E-05	0.000115608	-7.38E-06	-4.19E-05	-1.55E-06	-0.000143715	6.83E-05
1.462	-4.26E-05	-6.36E-05	-0.000185412	-7.71E-05	-3.69E-05	-1.48E-05	-3.64E-05	-2.72E-05	0.00011594	-2.38E-06	-4.77E-05	-5.22E-06	-0.000162434	6.04E-05
1.463	-4.17E-05	-6.53E-05	-0.000168825	-7.27E-05	-3.69E-05	-1.40E-05	-3.52E-05	-3.15E-05	0.000115254	-3.82E-06	-5.38E-05	-1.00E-05	-0.000184239	5.18E-05
1.464	-3.92E-05	-6.70E-05	-0.000149624	-6.65E-05	-3.69E-05	-1.42E-05	-3.45E-05	-3.63E-05	0.000114069	-7.42E-06	-5.98E-05	-1.48E-05	-0.000194117	4.73E-05
1.465	-3.66E-05	-6.68E-05	-0.000123197	-6.01E-05	-3.69E-05	-1.56E-05	-3.35E-05	-4.04E-05	0.000113986	-9.10E-06	-6.45E-05	-1.73E-05	-0.000186069	4.76E-05
1.466	-3.38E-05	-6.52E-05	-8.61E-05	-5.50E-05	-3.78E-05	-1.69E-05	-3.13E-05	-4.18E-05	0.000118123	-6.52E-06	-6.67E-05	-1.85E-05	-0.000168104	4.87E-05
1.467	-3.03E-05	-6.43E-05	-4.38E-05	-5.01E-05	-3.86E-05	-1.72E-05	-2.89E-05	-4.13E-05	0.000126158	-1.36E-06	-6.61E-05	-2.01E-05	-0.000159655	4.72E-05
1.468	-2.73E-05	-6.47E-05	-1.04E-05	-4.35E-05	-3.85E-05	-1.65E-05	-2.74E-05	-4.08E-05	0.000136417	3.13E-06	-6.56E-05	-2.27E-05	-0.000173094	4.30E-05
1.469	-2.71E-05	-6.55E-05	-3.90E-06	-3.71E-05	-3.80E-05	-1.64E-05	-2.70E-05	-4.18E-05	0.000147861	6.10E-06	-6.72E-05	-2.52E-05	-0.000199225	3.78E-05
1.47	-2.59E-05	-6.60E-05	-1.67E-05	-3.03E-05	-3.70E-05	-1.65E-05	-2.62E-05	-4.32E-05	0.000158974	6.33E-06	-6.89E-05	-2.60E-05	-0.000220607	3.29E-05
1.471	-2.35E-05	-6.68E-05	-3.27E-05	-2.20E-05	-3.76E-05	-1.85E-05	-2.20E-05	-4.33E-05	0.000169478	3.66E-06	-6.95E-05	-2.65E-05	-0.000231316	2.85E-05
1.472	-2.10E-05	-6.55E-05	-4.73E-05	-1.43E-05	-3.86E-05	-2.15E-05	-1.92E-05	-4.13E-05	0.000177571	1.23E-06	-7.05E-05	-2.65E-05	-0.000235389	2.50E-05
1.473	-1.93E-05	-6.38E-05	-5.84E-05	-7.51E-06	-3.85E-05	-2.14E-05	-1.78E-05	-3.89E-05	0.000183797	1.94E-06	-6.95E-05	-2.58E-05	-0.000234891	2.04E-05
1.474	-1.73E-05	-6.08E-05	-6.79E-05	2.42E-07	-3.82E-05	-2.08E-05	-1.55E-05	-3.91E-05	0.000190618	5.06E-06	-6.52E-05	-2.57E-05	-0.000231714	1.53E-05
1.475	-1.66E-05	-5.95E-05	-7.78E-05	6.22E-06	-3.70E-05	-2.19E-05	-1.34E-05	-4.02E-05	0.000195347	6.09E-06	-5.91E-05	-2.65E-05	-0.000218742	1.21E-05
1.476	-1.72E-05	-6.12E-05	-8.80E-05	9.45E-06	-3.74E-05	-2.30E-05	-1.22E-05	-3.90E-05	0.000197035	4.58E-06	-5.31E-05	-3.03E-05	-0.000191356	9.69E-06
1.477	-1.55E-05	-6.22E-05	-9.67E-05	1.25E-05	-3.80E-05	-2.25E-05	-1.38E-05	-3.53E-05	0.000193788	8.01E-07	-4.83E-05	-3.62E-05	-0.0001624	7.44E-06
1.478	-1.46E-05	-6.13E-05	-0.000100544	1.49E-05	-3.78E-05	-2.23E-05	-1.52E-05	-3.16E-05	0.000185986	-8.62E-06	-4.37E-05	-4.19E-05	-0.000147269	4.58E-06
1.479	-1.40E-05	-6.00E-05	-0.000100198	1.83E-05	-3.67E-05	-2.29E-05	-1.65E-05	-2.73E-05	0.000179718	-2.31E-05	-3.81E-05	-4.68E-05	-0.000144869	9.65E-07
1.48	-1.47E-05	-6.02E-05	-9.98E-05	2.17E-05	-3.41E-05	-2.38E-05	-1.96E-05	-2.41E-05	0.000176848	-3.45E-05	-3.07E-05	-5.05E-05	-0.000140793	-3.59E-06
1.481	-1.57E-05	-6.07E-05	-0.000100324	2.32E-05	-3.22E-05	-2.45E-05	-2.31E-05	-2.26E-05	0.000175308	-3.52E-05	-2.20E-05	-5.36E-05	-0.00012534	-1.04E-05
1.482	-1.64E-05	-6.14E-05	-0.000100608	2.38E-05	-3.18E-05	-2.49E-05	-2.57E-05	-2.18E-05	0.000171331	-2.74E-05	-1.20E-05	-5.59E-05	-0.000106779	-1.97E-05
1.483	-1.67E-05	-6.32E-05	-9.84E-05	2.27E-05	-3.26E-05	-2.65E-05	-2.75E-05	-2.19E-05	0.000164201	-2.08E-05	-1.57E-06	-5.60E-05	-9.88E-05	-2.81E-05
1.484	-1.81E-05	-6.48E-05	-9.46E-05	2.07E-05	-3.15E-05	-2.82E-05	-2.89E-05	-2.07E-05	0.000156385	-1.80E-05	8.51E-06	-5.27E-05	-0.000100295	-3.24E-05
1.485	-2.00E-05	-6.47E-05	-9.18E-05	1.94E-05	-2.93E-05	-2.92E-05	-2.98E-05	-1.73E-05	0.000149424	-1.42E-05	1.81E-05	-4.69E-05	-9.71E-05	-3.18E-05
1.486	-2.02E-05	-6.55E-05	-9.37E-05	1.80E-05	-2.82E-05	-3.05E-05	-2.90E-05	-1.22E-05	0.000142533	-9.99E-06	2.69E-05	-4.25E-05	-7.74E-05	-2.59E-05
1.487	-1.97E-05	-6.68E-05	-9.92E-05	1.70E-05	-2.85E-05	-3.24E-05	-2.60E-05	-7.47E-06	0.000135006	-9.44E-06	3.47E-05	-3.89E-05	-4.51E-05	-1.69E-05
1.488	-1.95E-05	-6.76E-05	-0.00010604	1.63E-05	-2.82E-05	-3.34E-05	-2.21E-05	-4.03E-06	0.000127376	-1.34E-05	4.11E-05	-3.31E-05	-1.65E-05	-1.06E-05
1.489	-2.07E-05	-6.85E-05	-0.000117801	1.48E-05	-2.73E-05	-3.28E-05	-1.77E-05	-1.80E-06	0.000120551	-1.89E-05	4.63E-05	-2.62E-05	-1.93E-06	-1.15E-05
1.49	-2.17E-05	-7.06E-05	-0.000137743	1.12E-05	-2.75E-05	-3.30E-05	-1.44E-05	6.86E-07	0.000113089	-2.26E-05	5.13E-05	-2.11E-05	2.42E-06	-1.90E-05
1.491	-2.16E-05	-7.09E-05	-0.000159667	7.03E-06	-2.84E-05	-3.36E-05	-1.01E-05	3.20E-06	0.000105155	-2.47E-05	5.76E-05	-1.81E-05	8.59E-06	-2.71E-05
1.492	-2.06E-05	-7.06E-05	-0.000181119	3.96E-06	-2.89E-05	-3.26E-05	-4.44E-06	4.37E-06	9.76E-05	-2.70E-05	6.43E-05	-1.54E-05	2.19E-05	-3.14E-05
1.493	-2.07E-05	-7.02E-05	-0.000207152	2.87E-06	-2.86E-05	-3.18E-05	-7.95E-07	2.65E-06	8.97E-05	-2.83E-05	6.90E-05	-1.40E-05	3.00E-05	-3.26E-05
1.494	-2.20E-05	-6.91E-05	-0.00023351	2.07E-06	-2.72E-05	-3.25E-05	-1.87E-06	9.50E-07	8.12E-05	-2.76E-05	7.16E-05	-1.54E-05	1.52E-05	-3.54E-05
1.495	-2.31E-05	-6.81E-05	-0.00025176	-1.19E-06	-2.47E-05	-3.31E-05	-5.42E-06	9.68E-07	7.31E-05	-2.58E-05	7.37E-05	-1.67E-05	-2.30E-05	-4.11E-05
1.496	-2.32E-05	-6.85E-05	-0.000262805	-3.02E-06	-2.39E-05	-3.21E-05	-8.76E-06	-5.04E-07	6.49E-05	-2.64E-05	7.58E-05	-1.34E-05	-6.21E-05	-4.60E-05
1.497	-2.37E-05	-6.85E-05	-0.000273161	-2.40E-06	-2.44E-05	-3.07E-05	-1.03E-05	-1.86E-06	5.65E-05	-2.84E-05	7.75E-05	-6.67E-06	-7.98E-05	-4.87E-05
1.498	-2.39E-05	-6.53E-05	-0.000278347	-1.82E-06	-2.48E-05	-3.00E-05	-1.04E-05	-3.87E-06	4.90E-05	-2.90E-05	7.92E-05	3.96E-07	-6.92E-05	-5.14E-05
1.499	-2.38E-05	-6.06E-05	-0.000252264	-1.11E-06	-2.46E-05	-2.91E-05	-1.09E-05	-6.62E-06	4.16E-05	-3.44E-05	8.04E-05	7.09E-06	-4.16E-05	-5.78E-05
1.5	-2.44E-05	-5.42E-05	-0.00017936	4.56E-07	-2.45E-05	-2.95E-05	-1.21E-05	-8.10E-06	3.41E-05	-4.68E-05	8.01E-05	1.44E-05	-1.18E-05	-6.18E-05
1.501	-2.45E-05	-5.01E-05	-7.10E-05	2.09E-06	-2.45E-05	-3.19E-05	-1.62E-05	-7.53E-06	2.84E-05	-5.54E-05	7.98E-05	2.18E-05	1.58E-05	-5.48E-05
1.502	-2.32E-05	-4.83E-05	6.37E-05	2.34E-06	-2.45E-05	-3.31E-05	-1.97E-05	-6.00E-06	2.56E-05	-4.82E-05	8.04E-05	2.67E-05	4.14E-05	-3.80E-05
1.503	-2.19E-05	-4.76E-05	0.000192226	-6.02E-07	-2.45E-05	-3.36E-05	-1.79E-05	-6.58E-06	2.48E-05	-2.91E-05	8.21E-05	2.87E-05	6.71E-05	-1.78E-05
1.504	-2.19E-05	-4.84E-05	0.000273954	-5.83E-06	-2.41E-05	-3.44E-05	-1.49E-05	-9.53E-06	2.54E-05	-1.56E-05	8.35E-05	2.89E-05	9.18E-05	-8.49E-07
1.505	-2.18E-05	-4.71E-05	0.000299295	-8.50E-06	-2.42E-05	-3.49E-05	-1.30E-05	-1.23E-05	2.62E-05	-2.05E-05	8.42E-05	2.91E-05	0.000112516	1.08E-05
1.506	-2.13E-05	-4.44E-05	0.000272422	-9.74E-06	-2.49E-05	-3.53E-05	-1.17E-05	-1.39E-05	2.60E-05	-3.69E-05	8.36E-05	3.03E-05	0.000124107	1.66E-05
1.507	-2.13E-05	-4.40E-05	0.000228106	-1.24E-05	-2.48E-05	-3.54E-05	-1.01E-05	-1.59E-05	2.65E-05	-4.59E-05	8.18E-05	3.21E-05	0.000127433	1.84E-05
1.508	-2.27E-05	-4.53E-05	0.000213145	-1.60E-05	-2.52E-05	-3.50E-05	-7.73E-06	-1.66E-05	2.91E-05	-3.85E-05	8.03E-05	3.24E-05	0.000129846	1.71E-05
1.509	-2.40E-05	-4.69E-05	0.000225851	-1.98E-05	-2.68E-05	-3.41E-05	-6.16E-06	-1.60E-05	3.37E-05	-2.43E-05	7.86E-05	3.00E-05	0.000132212	1.05E-05
1.51	-2.58E-05	-4.80E-05	0.000223956	-2.31E-05	-2.82E-05	-3.45E-05	-5.69E-06	-1.56E-05	3.93E-05	-1.44E-05	7.64E-05	2.74E-05	0.000123719	-5.33E-06
1.511	-2.84E-05	-4.83E-05	0.000181676	-2.56E-05	-2.87E-05	-3.57E-05	-6.42E-06	-1.60E-05	4.49E-05	-1.11E-05	7.43E-05	2.61E-05	9.69E-05	-3.14E-05
1.512	-3.16E-05	-4.74E-05	0.000106824	-2.62E-05	-2.87E-05	-3.64E-05	-7.64E-06	-1.74E-05	5.00E-05	-1.19E-05	7.33E-05	2.48E-05	5.13E-05	-6.43E-05
1.513	-3.42E-05	-4.48E-05	1.66E-05	-2.59E-05	-2.94E-05	-3.60E-05	-8.85E-06	-1.92E-05	5.40E-05	-1.55E-05	7.18E-05	2.20E-05	-9.64E-06	-9.84E-05
1.514	-3.48E-05	-4.25E-05	-6.79E-05	-2.60E-05	-3.06E-05	-3.54E-05	-1.00E-05	-1.96E-05	5.73E-05	-1.98E-05	6.89E-05	1.84E-05	-6.67E-05	-0.000126585
1.515	-3.35E-05	-4.02E-05	-0.000117175	-2.69E-05	-3.12E-05	-3.55E-05	-1.18E-05	-1.85E-05	6.03E-05	-1.92E-05	6.47E-05	1.56E-05	-9.38E-05	-0.000140957
1.516	-3.18E-05	-3.85E-05	-0.000117021	-2.84E-05	-3.16E-05	-3.55E-05	-1.49E-05	-1.69E-05	6.34E-05	-1.27E-05	6.01E-05	1.45E-05	-8.07E-05	-0.000137896
1.517	-3.16E-05	-3.87E-05	-9.52E-05	-3.14E-05	-3.27E-05	-3.66E-05	-1.93E-05	-1.64E-05	6.60E-05	-6.12E-06	5.55E-05	1.38E-05	-4.24E-05	-0.000121738
1.518	-3.22E-05	-3.92E-05	-9.70E-05	-3.58E-05	-3.44E-05	-3.89E-05	-2.17E-05	-1.67E-05	6.83E-05	-3.65E-06	5.21E-05	1.13E-05	-1.59E-06	-9.93E-05
1.519	-3.16E-05	-3.95E-05	-0.000133509	-4.13E-05	-3.67E-05	-3.97E-05	-2.14E-05	-1.64E-05	7.04E-05	-3.60E-06	5.03E-05	7.16E-06	3.17E-05	-7.61E-05
1.52	-2.92E-05	-4.06E-05	-0.000179357	-4.76E-05	-3.79E-05	-4.04E-05	-1.98E-05	-1.40E-05	7.21E-05	-2.86E-06	4.93E-05	3.37E-06	5.49E-05	-5.78E-05
1.521	-2.77E-05	-4.21E-05	-0.000204212	-5.28E-05	-3.75E-05	-4.12E-05	-1.90E-05	-1.09E-05	7.35E-05	-8.18E-07	4.81E-05	1.69E-06	6.67E-05	-4.67E-05
1.522	-2.72E-05	-4.19E-05	-0.000202285	-5.54E-05	-3.84E-05	-3.93E-05	-1.90E-05	-8.67E-06	7.29E-05	-9.59E-07	4.56E-05	1.95E-06	6.94E-05	-3.87E-05
1.523	-2.72E-05	-4.07E-05	-0.000196374	-5.77E-05	-3.94E-05	-3.73E-05	-1.68E-05	-5.80E-06	6.66E-05	-5.36E-06	4.30E-05	2.48E-06	6.78E-05	-3.17E-05
1.524	-2.72E-05	-3.89E-05	-0.000205035	-5.94E-05	-4.03E-05	-3.70E-05	-1.46E-05	-3.49E-06	5.24E-05	-1.14E-05	4.10E-05	2.38E-06	6.59E-05	-2.58E-05
1.525	-2.57E-05	-3.79E-05	-0.000227898	-5.78E-05	-4.23E-05	-3.82E-05	-1.49E-05	2.96E-07	3.43E-05	-1.37E-05	3.91E-05	2.72E-06	6.99E-05	-2.07E-05
1.526	-2.54E-05	-3.70E-05	-0.00025426	-5.67E-05	-4.37E-05	-3.73E-05	-1.57E-05	3.11E-06	2.23E-05	-1.15E-05	3.66E-05	2.68E-06	8.43E-05	-1.49E-05
1.527	-2.47E-05	-3.57E-05	-0.000284059	-5.52E-05	-4.36E-05	-3.65E-05	-1.55E-05	3.09E-06	1.97E-05	-1.02E-05	3.47E-05	2.66E-06	0.000100511	-9.08E-06
1.528	-2.34E-05	-3.54E-05	-0.000306984	-5.43E-05	-4.23E-05	-3.76E-05	-1.61E-05	3.47E-06	2.03E-05	-1.54E-05	3.35E-05	2.96E-06	0.000107945	-3.65E-06
1.529	-2.46E-05	-3.52E-05	-0.000302235	-5.63E-05	-4.19E-05	-3.73E-05	-1.70E-05	4.63E-06	1.98E-05	-2.17E-05	3.17E-05	2.11E-06	0.000108409	1.25E-06
1.53	-2.48E-05	-3.53E-05	-0.000278577	-5.80E-05	-4.20E-05	-3.70E-05	-1.83E-05	4.68E-06	1.73E-05	-2.09E-05	2.86E-05	-5.89E-07	0.000105292	5.76E-06
1.531	-2.49E-05	-3.64E-05	-0.000256683	-6.01E-05	-4.15E-05	-3.82E-05	-1.93E-05	4.65E-06	1.53E-05	-1.71E-05	2.51E-05	-7.54E-06	9.91E-05	1.05E-05
1.532	-2.40E-05	-3.97E-05	-0.000242809	-6.08E-05	-4.17E-05	-3.86E-05	-1.92E-05	6.70E-06	1.49E-05	-1.81E-05	2.32E-05	-1.67E-05	9.33E-05	1.54E-05
1.533	-2.39E-05	-4.24E-05	-0.000229222	-6.00E-05	-4.16E-05	-3.82E-05	-2.08E-05	8.78E-06	1.48E-05	-2.46E-05	2.19E-05	-2.47E-05	8.99E-05	2.07E-05
1.534	-2.51E-05	-4.33E-05	-0.000211446	-5.91E-05	-4.09E-05	-3.86E-05	-2.13E-05	1.01E-05	1.44E-05	-2.87E-05	2.10E-05	-3.07E-05	8.68E-05	2.56E-05
1.535	-2.66E-05	-4.35E-05	-0.000190563	-5.77E-05	-4.02E-05	-3.99E-05	-2.00E-05	1.04E-05	1.71E-05	-2.39E-05	2.02E-05	-3.40E-05	8.26E-05	3.05E-05
1.536	-2.72E-05	-4.38E-05	-0.000172169	-5.48E-05	-3.95E-05	-4.06E-05	-1.95E-05	1.03E-05	2.68E-05	-9.64E-06	1.86E-05	-3.32E-05	7.91E-05	3.50E-05
1.537	-2.61E-05	-4.31E-05	-0.000167466	-5.08E-05	-3.94E-05	-4.12E-05	-1.95E-05	1.05E-05	4.24E-05	8.59E-06	1.64E-05	-2.79E-05	7.80E-05	3.85E-05
1.538	-2.49E-05	-4.04E-05	-0.000166889	-4.73E-05	-4.00E-05	-4.27E-05	-1.92E-05	1.19E-05	5.76E-05	2.05E-05	1.46E-05	-2.04E-05	7.59E-05	4.01E-05
1.539	-2.39E-05	-3.78E-05	-0.000136834	-4.25E-05	-4.03E-05	-4.34E-05	-1.94E-05	1.30E-05	6.32E-05	1.96E-05	1.31E-05	-1.46E-05	6.66E-05	3.98E-05
1.54	-2.33E-05	-3.77E-05	-6.74E-05	-3.83E-05	-3.98E-05	-4.25E-05	-1.98E-05	1.29E-05	5.50E-05	9.97E-06	1.11E-05	-1.36E-05	4.76E-05	3.88E-05
1.541	-2.35E-05	-4.04E-05	3.89E-06	-3.68E-05	-3.93E-05	-4.19E-05	-1.96E-05	1.27E-05	3.47E-05	1.14E-06	8.51E-06	-1.53E-05	2.43E-05	3.81E-05
1.542	-2.43E-05	-4.36E-05	3.95E-05	-3.73E-05	-3.93E-05	-4.16E-05	-1.96E-05	1.30E-05	5.18E-06	-1.96E-06	5.99E-06	-1.46E-05	5.64E-06	3.69E-05
1.543	-2.33E-05	-4.59E-05	4.23E-05	-3.74E-05	-3.91E-05	-4.10E-05	-2.08E-05	1.31E-05	-3.00E-05	9.26E-07	4.03E-06	-8.88E-06	-1.93E-07	3.61E-05
1.544	-2.21E-05	-4.88E-05	3.51E-05	-3.83E-05	-3.85E-05	-4.16E-05	-2.24E-05	1.34E-05	-6.46E-05	6.54E-06	2.22E-06	-1.42E-06	6.48E-06	3.86E-05
1.545	-2.18E-05	-5.31E-05	2.28E-05	-3.96E-05	-3.76E-05	-4.20E-05	-2.26E-05	1.44E-05	-9.36E-05	1.08E-05	2.59E-07	3.98E-06	1.75E-05	4.41E-05
1.546	-2.27E-05	-5.68E-05	-9.15E-06	-4.07E-05	-3.63E-05	-4.19E-05	-2.31E-05	1.48E-05	-0.000115736	1.18E-05	-2.00E-06	7.32E-06	2.52E-05	4.80E-05
1.547	-2.39E-05	-5.93E-05	-6.66E-05	-4.13E-05	-3.60E-05	-4.19E-05	-2.32E-05	1.38E-05	-0.000132339	1.14E-05	-5.00E-06	1.19E-05	2.83E-05	4.60E-05
1.548	-2.59E-05	-6.05E-05	-0.00013102	-4.16E-05	-3.49E-05	-4.12E-05	-2.30E-05	1.24E-05	-0.000144001	1.19E-05	-8.40E-06	1.72E-05	2.72E-05	3.82E-05
1.549	-2.75E-05	-5.99E-05	-0.00016987	-3.96E-05	-3.48E-05	-4.01E-05	-2.21E-05	1.12E-05	-0.000150693	1.28E-05	-1.08E-05	2.09E-05	2.17E-05	2.82E-05
1.55	-2.73E-05	-5.92E-05	-0.000160808	-3.65E-05	-3.67E-05	-3.98E-05	-2.17E-05	1.04E-05	-0.000152918	1.30E-05	-1.25E-05	2.23E-05	1.43E-05	2.05E-05
1.551	-2.52E-05	-5.73E-05	-0.000111768	-3.17E-05	-3.65E-05	-3.95E-05	-2.22E-05	1.04E-05	-0.000150446	1.32E-05	-1.43E-05	1.94E-05	8.77E-06	1.69E-05
1.552	-2.44E-05	-5.38E-05	-4.65E-05	-2.42E-05	-3.62E-05	-3.81E-05	-2.24E-05	1.04E-05	-0.000143395	1.43E-05	-1.55E-05	1.36E-05	4.29E-06	1.60E-05
1.553	-2.46E-05	-5.07E-05	1.44E-05	-1.77E-05	-3.53E-05	-3.89E-05	-2.31E-05	8.43E-06	-0.000134236	1.45E-05	-1.66E-05	7.90E-06	-1.56E-06	1.52E-05
1.554	-2.47E-05	-4.88E-05	3.59E-05	-1.44E-05	-3.52E-05	-4.14E-05	-2.22E-05	5.25E-06	-0.000122917	1.25E-05	-1.88E-05	5.39E-06	-6.16E-06	1.23E-05
1.555	-2.66E-05	-5.15E-05	-2.15E-05	-1.69E-05	-3.53E-05	-4.25E-05	-2.17E-05	4.87E-06	-0.000111569	9.03E-06	-2.07E-05	7.34E-06	-6.26E-06	8.03E-06
1.556	-2.86E-05	-5.79E-05	-0.000129057	-2.26E-05	-3.52E-05	-4.30E-05	-2.24E-05	6.01E-06	-0.000103609	6.12E-06	-2.12E-05	1.04E-05	-7.47E-06	5.40E-06
1.557	-2.91E-05	-6.45E-05	-0.000209497	-2.85E-05	-3.53E-05	-4.25E-05	-2.26E-05	5.14E-06	-9.88E-05	4.83E-06	-2.09E-05	1.28E-05	-1.95E-05	4.24E-06
1.558	-2.94E-05	-6.96E-05	-0.000234135	-3.23E-05	-3.52E-05	-4.06E-05	-2.23E-05	2.61E-06	-9.69E-05	3.20E-06	-2.03E-05	1.40E-05	-4.27E-05	3.41E-06
1.559	-3.06E-05	-7.17E-05	-0.000210268	-3.28E-05	-3.53E-05	-3.90E-05	-2.13E-05	9.11E-07	-9.21E-05	2.76E-06	-1.95E-05	1.43E-05	-6.39E-05	4.63E-06
1.56	-3.02E-05	-7.00E-05	-0.00015415	-3.00E-05	-3.55E-05	-3.84E-05	-2.21E-05	-3.11E-08	-8.15E-05	4.46E-06	-1.97E-05	1.38E-05	-6.93E-05	9.88E-06
1.561	-2.87E-05	-6.63E-05	-9.31E-05	-2.54E-05	-3.60E-05	-3.87E-05	-2.23E-05	-3.37E-07	-6.60E-05	6.72E-06	-2.06E-05	1.20E-05	-6.25E-05	1.77E-05
1.562	-2.67E-05	-6.43E-05	-4.50E-05	-2.16E-05	-3.62E-05	-3.89E-05	-2.11E-05	-3.15E-07	-5.00E-05	7.90E-06	-2.17E-05	1.02E-05	-5.47E-05	2.38E-05
1.563	-2.53E-05	-6.40E-05	-1.56E-05	-1.92E-05	-3.70E-05	-3.93E-05	-1.99E-05	-1.28E-06	-4.06E-05	7.22E-06	-2.21E-05	8.07E-06	-5.11E-05	2.53E-05
1.564	-2.48E-05	-6.48E-05	-5.80E-06	-1.77E-05	-3.75E-05	-3.95E-05	-1.94E-05	-2.72E-06	-4.02E-05	6.47E-06	-2.18E-05	6.80E-06	-4.83E-05	2.46E-05
1.565	-2.56E-05	-6.31E-05	-9.01E-06	-1.54E-05	-3.82E-05	-4.02E-05	-1.98E-05	-3.20E-06	-4.57E-05	6.39E-06	-2.20E-05	6.83E-06	-4.26E-05	2.43E-05
1.566	-2.60E-05	-5.92E-05	-3.02E-05	-1.17E-05	-3.88E-05	-4.02E-05	-2.03E-05	-3.89E-06	-5.32E-05	7.65E-06	-2.21E-05	7.30E-06	-3.53E-05	2.35E-05
1.567	-2.59E-05	-5.51E-05	-7.51E-05	-6.90E-06	-3.90E-05	-3.91E-05	-2.02E-05	-6.74E-06	-6.14E-05	1.02E-05	-2.22E-05	7.85E-06	-2.96E-05	2.25E-05
1.568	-2.63E-05	-5.29E-05	-0.00012857	-5.35E-06	-3.81E-05	-3.76E-05	-1.80E-05	-1.09E-05	-6.91E-05	1.32E-05	-2.21E-05	8.94E-06	-2.40E-05	2.28E-05
1.569	-2.72E-05	-5.35E-05	-0.000167739	-9.97E-06	-3.71E-05	-3.70E-05	-1.65E-05	-1.47E-05	-7.50E-05	1.53E-05	-2.18E-05	1.05E-05	-1.60E-05	2.61E-05
1.57	-2.73E-05	-5.71E-05	-0.000174343	-2.08E-05	-3.70E-05	-3.78E-05	-1.73E-05	-1.70E-05	-7.86E-05	1.59E-05	-2.15E-05	1.11E-05	-8.74E-06	3.22E-05
1.571	-2.61E-05	-6.21E-05	-0.000134573	-3.35E-05	-3.71E-05	-3.80E-05	-1.96E-05	-1.89E-05	-8.23E-05	1.43E-05	-2.21E-05	1.06E-05	-7.58E-06	3.71E-05
1.572	-2.42E-05	-6.44E-05	-5.31E-05	-4.15E-05	-3.65E-05	-3.79E-05	-2.04E-05	-1.95E-05	-8.89E-05	1.21E-05	-2.33E-05	9.07E-06	-1.27E-05	3.58E-05
1.573	-2.21E-05	-6.36E-05	1.93E-05	-4.39E-05	-3.58E-05	-3.82E-05	-1.98E-05	-1.88E-05	-9.84E-05	1.07E-05	-2.34E-05	7.46E-06	-1.90E-05	2.83E-05
1.574	-2.19E-05	-6.37E-05	3.22E-05	-4.63E-05	-3.54E-05	-3.87E-05	-2.04E-05	-1.76E-05	-0.000109284	1.03E-05	-2.19E-05	5.99E-06	-2.29E-05	1.76E-05
1.575	-2.29E-05	-6.58E-05	-2.07E-06	-4.99E-05	-3.52E-05	-3.70E-05	-2.32E-05	-1.80E-05	-0.000120361	1.01E-05	-1.98E-05	4.18E-06	-3.13E-05	6.19E-06
1.576	-2.25E-05	-6.61E-05	-4.44E-05	-5.11E-05	-3.54E-05	-3.52E-05	-2.47E-05	-1.78E-05	-0.000130666	8.56E-06	-1.86E-05	1.84E-07	-4.67E-05	-2.99E-06
1.577	-2.06E-05	-6.38E-05	-6.81E-05	-5.08E-05	-3.57E-05	-3.59E-05	-2.37E-05	-1.36E-05	-0.000140621	6.01E-06	-1.80E-05	-4.58E-06	-5.34E-05	-8.38E-06
1.578	-1.88E-05	-6.22E-05	-6.18E-05	-4.95E-05	-3.50E-05	-3.59E-05	-2.37E-05	-1.07E-05	-0.000150018	3.77E-06	-1.86E-05	-8.26E-06	-4.34E-05	-1.30E-05
1.579	-1.88E-05	-6.21E-05	-4.05E-05	-4.80E-05	-3.28E-05	-3.54E-05	-2.31E-05	-1.50E-05	-0.000157802	3.57E-06	-1.97E-05	-1.20E-05	-2.43E-05	-1.74E-05
1.58	-2.13E-05	-6.21E-05	-3.17E-05	-4.75E-05	-3.15E-05	-3.62E-05	-2.32E-05	-2.32E-05	-0.000162439	4.28E-06	-1.92E-05	-1.49E-05	-9.25E-06	-1.75E-05
1.581	-2.29E-05	-6.21E-05	-4.50E-05	-5.09E-05	-3.16E-05	-3.77E-05	-2.22E-05	-2.15E-05	-0.000165078	4.25E-06	-1.91E-05	-1.66E-05	-5.05E-06	-1.51E-05
1.582	-2.23E-05	-6.21E-05	-6.25E-05	-5.56E-05	-3.25E-05	-3.79E-05	-2.26E-05	-6.66E-06	-0.000168473	3.83E-06	-2.02E-05	-1.71E-05	-6.04E-06	-1.62E-05
1.583	-2.04E-05	-6.12E-05	-7.22E-05	-5.68E-05	-3.25E-05	-3.79E-05	-2.30E-05	8.54E-06	-0.000171791	4.66E-06	-2.23E-05	-1.60E-05	-5.11E-06	-2.69E-05
1.584	-1.93E-05	-5.85E-05	-9.68E-05	-5.49E-05	-3.30E-05	-3.71E-05	-2.18E-05	1.47E-05	-0.00017429	6.39E-06	-2.32E-05	-1.39E-05	-5.69E-07	-4.35E-05
1.585	-1.79E-05	-5.53E-05	-0.000197762	-5.15E-05	-3.45E-05	-3.65E-05	-2.06E-05	6.47E-06	-0.000175991	7.37E-06	-2.22E-05	-1.18E-05	4.10E-06	-5.45E-05
1.586	-1.63E-05	-5.21E-05	-0.000372272	-4.78E-05	-3.53E-05	-3.65E-05	-1.85E-05	-1.91E-05	-0.000177679	7.56E-06	-2.05E-05	-9.91E-06	5.95E-06	-5.73E-05
1.587	-1.49E-05	-4.97E-05	-0.000513658	-4.36E-05	-3.48E-05	-3.52E-05	-1.88E-05	-4.83E-05	-0.0001786	7.44E-06	-1.92E-05	-7.85E-06	7.23E-06	-6.08E-05
1.588	-1.46E-05	-4.85E-05	-0.000512579	-3.95E-05	-3.49E-05	-3.39E-05	-2.06E-05	-6.16E-05	-0.000178929	8.27E-06	-1.96E-05	-6.20E-06	8.34E-06	-7.24E-05
1.589	-1.58E-05	-4.77E-05	-0.000362777	-3.70E-05	-3.56E-05	-3.35E-05	-2.21E-05	-5.46E-05	-0.000179086	1.08E-05	-2.10E-05	-5.47E-06	5.49E-06	-8.89E-05
1.59	-1.68E-05	-4.67E-05	-0.00013495	-3.41E-05	-3.62E-05	-3.36E-05	-2.17E-05	-3.90E-05	-0.000179486	1.42E-05	-2.24E-05	-5.62E-06	-1.29E-06	-9.97E-05
1.591	-1.76E-05	-4.49E-05	8.78E-05	-2.94E-05	-3.60E-05	-3.29E-05	-2.19E-05	-2.70E-05	-0.00018048	1.60E-05	-2.26E-05	-6.93E-06	-1.31E-05	-9.73E-05
1.592	-1.83E-05	-4.26E-05	0.000222774	-2.39E-05	-3.47E-05	-3.37E-05	-2.18E-05	-2.17E-05	-0.000182648	1.63E-05	-2.17E-05	-9.12E-06	-2.89E-05	-8.71E-05
1.593	-2.01E-05	-4.04E-05	0.000230707	-1.94E-05	-3.35E-05	-3.54E-05	-2.18E-05	-2.01E-05	-0.00018557	1.66E-05	-2.12E-05	-1.04E-05	-4.80E-05	-8.21E-05
1.594	-2.31E-05	-3.99E-05	0.000116665	-1.80E-05	-3.23E-05	-3.57E-05	-2.21E-05	-1.87E-05	-0.000188247	1.67E-05	-2.23E-05	-1.06E-05	-6.53E-05	-8.88E-05
1.595	-2.64E-05	-4.34E-05	-6.46E-05	-2.06E-05	-3.13E-05	-3.53E-05	-2.22E-05	-1.71E-05	-0.000190979	1.56E-05	-2.38E-05	-1.03E-05	-6.99E-05	-0.000101351
1.596	-2.92E-05	-4.85E-05	-0.000228455	-2.65E-05	-3.08E-05	-3.49E-05	-2.16E-05	-1.41E-05	-0.000193539	1.37E-05	-2.49E-05	-9.62E-06	-5.71E-05	-0.000110698
1.597	-3.13E-05	-5.36E-05	-0.000278092	-3.37E-05	-3.17E-05	-3.38E-05	-2.08E-05	-1.05E-05	-0.000195746	1.28E-05	-2.58E-05	-9.14E-06	-3.45E-05	-0.000111378
1.598	-3.31E-05	-5.79E-05	-0.00014455	-3.96E-05	-3.33E-05	-3.25E-05	-2.19E-05	-6.96E-06	-0.000197614	1.34E-05	-2.60E-05	-9.51E-06	-1.39E-05	-0.000103287
1.599	-3.47E-05	-5.95E-05	0.000140506	-4.13E-05	-3.46E-05	-3.14E-05	-2.24E-05	-4.53E-06	-0.00019827	1.51E-05	-2.53E-05	-1.07E-05	2.33E-06	-8.64E-05
1.6	-3.49E-05	-5.82E-05	0.000390506	-3.97E-05	-3.53E-05	-3.09E-05	-2.26E-05	-3.37E-06	-0.000197444	1.67E-05	-2.46E-05	-1.21E-05	1.55E-05	-6.20E-05
1.601	-3.26E-05	-5.70E-05	0.000428264	-3.94E-05	-3.59E-05	-3.05E-05	-2.31E-05	-2.46E-06	-0.000196667	1.73E-05	-2.47E-05	-1.38E-05	2.89E-05	-3.45E-05
1.602	-3.06E-05	-5.69E-05	0.000279081	-4.12E-05	-3.59E-05	-3.00E-05	-2.37E-05	-2.91E-06	-0.000196268	1.75E-05	-2.54E-05	-1.58E-05	3.86E-05	-8.89E-06
1.603	-2.93E-05	-5.74E-05	8.39E-05	-4.22E-05	-3.54E-05	-3.01E-05	-2.43E-05	-4.95E-06	-0.000195724	1.76E-05	-2.53E-05	-1.75E-05	3.56E-05	9.25E-06
1.604	-2.82E-05	-5.97E-05	-5.13E-05	-4.25E-05	-3.57E-05	-2.97E-05	-2.46E-05	-5.55E-06	-0.000194056	1.69E-05	-2.44E-05	-1.84E-05	2.05E-05	1.80E-05
1.605	-2.68E-05	-6.03E-05	-0.000116928	-4.16E-05	-3.55E-05	-3.00E-05	-2.39E-05	-4.94E-06	-0.000190987	1.49E-05	-2.46E-05	-1.89E-05	3.88E-06	2.10E-05
1.606	-2.43E-05	-5.89E-05	-0.000147033	-4.06E-05	-3.35E-05	-2.98E-05	-2.33E-05	-4.32E-06	-0.000185376	1.28E-05	-2.42E-05	-2.06E-05	-1.56E-06	2.48E-05
1.607	-2.26E-05	-5.87E-05	-0.000147629	-4.22E-05	-3.31E-05	-2.94E-05	-2.41E-05	-3.91E-06	-0.000178178	1.23E-05	-2.34E-05	-2.17E-05	6.60E-06	2.88E-05
1.608	-2.25E-05	-5.74E-05	-0.000137258	-4.33E-05	-3.38E-05	-2.98E-05	-2.62E-05	-2.64E-06	-0.00016949	1.39E-05	-2.31E-05	-2.15E-05	1.40E-05	2.97E-05
1.609	-2.43E-05	-5.65E-05	-0.000141636	-4.23E-05	-3.43E-05	-3.02E-05	-2.70E-05	-1.35E-06	-0.000159227	1.60E-05	-2.26E-05	-2.22E-05	1.15E-05	2.86E-05
1.61	-2.67E-05	-5.60E-05	-0.000142431	-3.97E-05	-3.51E-05	-3.02E-05	-2.57E-05	1.24E-07	-0.000148424	1.66E-05	-2.19E-05	-2.25E-05	8.36E-06	2.25E-05
1.611	-2.63E-05	-5.56E-05	-0.000123494	-3.80E-05	-3.54E-05	-3.15E-05	-2.36E-05	1.52E-07	-0.000136185	1.76E-05	-2.12E-05	-2.27E-05	1.39E-05	9.97E-06
1.612	-2.42E-05	-5.67E-05	-0.000106227	-3.74E-05	-3.50E-05	-3.23E-05	-2.32E-05	-1.32E-06	-0.000119876	1.84E-05	-2.07E-05	-2.20E-05	2.84E-05	-4.14E-06
1.613	-2.33E-05	-5.60E-05	-0.000104018	-3.70E-05	-3.37E-05	-3.26E-05	-2.36E-05	-8.18E-07	-9.87E-05	1.88E-05	-2.00E-05	-2.02E-05	5.18E-05	-1.60E-05
1.614	-2.45E-05	-5.59E-05	-7.05E-05	-3.81E-05	-3.36E-05	-3.33E-05	-2.35E-05	-3.56E-07	-7.80E-05	1.92E-05	-1.91E-05	-1.78E-05	8.00E-05	-2.63E-05
1.615	-2.64E-05	-5.66E-05	1.13E-05	-3.99E-05	-3.36E-05	-3.25E-05	-2.25E-05	-1.02E-06	-6.08E-05	2.02E-05	-1.82E-05	-1.60E-05	0.000104633	-3.09E-05
1.616	-2.83E-05	-5.69E-05	6.65E-05	-4.16E-05	-3.29E-05	-3.09E-05	-2.08E-05	-5.66E-07	-4.77E-05	2.14E-05	-1.85E-05	-1.47E-05	0.000122624	-2.65E-05
1.617	-2.98E-05	-5.60E-05	3.54E-05	-4.16E-05	-3.20E-05	-3.21E-05	-1.99E-05	1.17E-06	-3.68E-05	2.14E-05	-2.02E-05	-1.36E-05	0.000134001	-2.08E-05
1.618	-3.08E-05	-5.43E-05	-4.46E-05	-4.00E-05	-3.12E-05	-3.44E-05	-2.04E-05	1.87E-06	-2.55E-05	2.08E-05	-2.10E-05	-1.24E-05	0.000129797	-2.05E-05
1.619	-3.07E-05	-5.32E-05	-0.000101648	-3.77E-05	-3.10E-05	-3.52E-05	-2.19E-05	3.45E-06	-1.32E-05	1.92E-05	-1.99E-05	-1.09E-05	0.000105514	-2.35E-05
1.62	-2.87E-05	-5.22E-05	-0.000125909	-3.69E-05	-3.08E-05	-3.51E-05	-2.30E-05	6.74E-06	-1.30E-06	1.70E-05	-1.83E-05	-9.37E-06	7.92E-05	-2.28E-05
1.621	-2.60E-05	-5.17E-05	-0.000148263	-3.84E-05	-3.18E-05	-3.39E-05	-2.32E-05	1.27E-05	9.43E-06	1.48E-05	-1.79E-05	-8.29E-06	7.08E-05	-2.09E-05
1.622	-2.41E-05	-5.25E-05	-0.000173722	-4.14E-05	-3.31E-05	-3.24E-05	-2.28E-05	2.21E-05	2.05E-05	1.43E-05	-1.87E-05	-8.75E-06	7.94E-05	-2.30E-05
1.623	-2.39E-05	-5.43E-05	-0.000187467	-4.52E-05	-3.38E-05	-3.06E-05	-2.26E-05	3.46E-05	3.23E-05	1.39E-05	-1.95E-05	-1.00E-05	8.88E-05	-2.76E-05
1.624	-2.58E-05	-5.54E-05	-0.000188359	-4.86E-05	-3.37E-05	-2.85E-05	-2.31E-05	4.32E-05	4.42E-05	1.17E-05	-1.94E-05	-1.08E-05	9.31E-05	-2.64E-05
1.625	-2.85E-05	-5.63E-05	-0.00018767	-5.04E-05	-3.29E-05	-2.78E-05	-2.41E-05	3.96E-05	5.62E-05	8.44E-06	-1.86E-05	-1.09E-05	9.67E-05	-1.94E-05
1.626	-2.88E-05	-5.48E-05	-0.000193614	-5.07E-05	-3.28E-05	-2.86E-05	-2.46E-05	2.56E-05	6.92E-05	6.80E-06	-1.82E-05	-1.11E-05	0.000101456	-1.67E-05
1.627	-2.75E-05	-5.14E-05	-0.000214091	-4.97E-05	-3.37E-05	-2.85E-05	-2.47E-05	1.12E-05	8.15E-05	6.35E-06	-1.90E-05	-1.10E-05	9.86E-05	-2.20E-05
1.628	-2.71E-05	-4.89E-05	-0.000242539	-4.92E-05	-3.40E-05	-2.88E-05	-2.44E-05	3.20E-06	9.20E-05	5.59E-06	-2.04E-05	-1.05E-05	8.20E-05	-2.76E-05
1.629	-2.72E-05	-4.89E-05	-0.000253416	-5.21E-05	-3.39E-05	-3.00E-05	-2.46E-05	-2.83E-07	0.00010105	5.69E-06	-2.13E-05	-1.05E-05	5.96E-05	-2.69E-05
1.63	-2.64E-05	-5.11E-05	-0.000239624	-5.50E-05	-3.42E-05	-3.11E-05	-2.45E-05	-3.13E-06	0.000109	6.72E-06	-2.06E-05	-1.15E-05	4.24E-05	-2.21E-05
1.631	-2.53E-05	-5.32E-05	-0.000214648	-5.67E-05	-3.43E-05	-3.00E-05	-2.51E-05	-7.87E-06	0.000116908	7.68E-06	-1.88E-05	-1.17E-05	3.05E-05	-2.09E-05
1.632	-2.29E-05	-5.34E-05	-0.000187247	-5.70E-05	-3.51E-05	-2.87E-05	-2.58E-05	-1.36E-05	0.00012435	7.57E-06	-1.86E-05	-1.10E-05	2.14E-05	-2.61E-05
1.633	-2.07E-05	-5.18E-05	-0.000155223	-5.79E-05	-3.61E-05	-2.95E-05	-2.59E-05	-1.84E-05	0.00013188	7.54E-06	-1.96E-05	-1.07E-05	2.32E-05	-3.07E-05
1.634	-2.14E-05	-5.01E-05	-0.000114788	-5.84E-05	-3.80E-05	-3.01E-05	-2.73E-05	-1.94E-05	0.000139536	7.31E-06	-2.07E-05	-9.79E-06	3.78E-05	-3.04E-05
1.635	-2.20E-05	-4.81E-05	-7.81E-05	-5.74E-05	-3.98E-05	-2.93E-05	-2.81E-05	-1.79E-05	0.000146428	6.69E-06	-2.05E-05	-9.01E-06	5.77E-05	-2.48E-05
1.636	-2.17E-05	-4.57E-05	-6.61E-05	-5.43E-05	-3.94E-05	-2.92E-05	-2.72E-05	-2.15E-05	0.000153372	6.29E-06	-1.95E-05	-8.09E-06	7.60E-05	-1.61E-05
1.637	-2.19E-05	-4.43E-05	-7.01E-05	-4.85E-05	-3.88E-05	-2.83E-05	-2.64E-05	-2.54E-05	0.000160488	5.33E-06	-1.82E-05	-5.53E-06	8.53E-05	-1.02E-05
1.638	-2.13E-05	-4.33E-05	-5.21E-05	-4.39E-05	-3.90E-05	-2.86E-05	-2.57E-05	-2.48E-05	0.000168811	3.72E-06	-1.67E-05	-2.80E-06	8.47E-05	-9.61E-06
1.639	-2.07E-05	-4.20E-05	-4.24E-05	-4.18E-05	-3.85E-05	-3.08E-05	-2.55E-05	-2.30E-05	0.000177136	2.27E-06	-1.57E-05	-1.60E-06	7.41E-05	-1.50E-05
1.64	-2.12E-05	-4.00E-05	-8.30E-05	-4.19E-05	-3.78E-05	-3.17E-05	-2.40E-05	-2.20E-05	0.000183277	7.79E-07	-1.46E-05	-1.82E-06	5.63E-05	-2.39E-05
1.641	-2.15E-05	-3.95E-05	-0.000124813	-4.32E-05	-3.88E-05	-3.01E-05	-2.24E-05	-2.23E-05	0.000185088	-7.48E-07	-1.40E-05	-2.77E-06	4.26E-05	-2.74E-05
1.642	-2.08E-05	-4.06E-05	-0.00012587	-4.54E-05	-3.89E-05	-2.70E-05	-2.29E-05	-1.96E-05	0.000182171	-1.35E-06	-1.38E-05	-3.86E-06	4.07E-05	-1.96E-05
1.643	-2.08E-05	-4.33E-05	-0.000107601	-4.79E-05	-3.83E-05	-2.66E-05	-2.41E-05	-1.53E-05	0.000175692	6.43E-07	-1.33E-05	-4.54E-06	4.52E-05	-4.48E-06
1.644	-2.12E-05	-4.43E-05	-0.000104741	-5.04E-05	-3.80E-05	-2.77E-05	-2.45E-05	-7.26E-06	0.000169228	2.94E-06	-1.27E-05	-3.59E-06	4.57E-05	9.72E-06
1.645	-2.14E-05	-4.32E-05	-0.000117079	-5.26E-05	-3.76E-05	-2.91E-05	-2.42E-05	4.75E-06	0.000163957	2.32E-06	-1.21E-05	-1.71E-06	4.01E-05	1.86E-05
1.646	-2.29E-05	-4.24E-05	-0.000128135	-5.45E-05	-3.68E-05	-2.95E-05	-2.31E-05	1.62E-05	0.000158724	-5.48E-08	-1.12E-05	-4.36E-07	2.74E-05	2.23E-05
1.647	-2.48E-05	-4.19E-05	-0.000132767	-5.58E-05	-3.63E-05	-2.85E-05	-2.18E-05	2.19E-05	0.000150817	-2.28E-06	-9.43E-06	-2.99E-07	5.29E-06	2.17E-05
1.648	-2.61E-05	-4.14E-05	-0.000136833	-5.69E-05	-3.72E-05	-2.77E-05	-2.23E-05	2.50E-05	0.000137188	-3.88E-06	-7.73E-06	-3.76E-07	-2.35E-05	1.79E-05
1.649	-2.66E-05	-4.10E-05	-0.000143257	-5.74E-05	-3.79E-05	-2.90E-05	-2.28E-05	3.69E-05	0.000121192	-4.59E-06	-7.02E-06	-1.37E-07	-4.78E-05	1.49E-05
1.65	-2.69E-05	-4.10E-05	-0.000147603	-5.82E-05	-3.76E-05	-3.04E-05	-2.24E-05	6.08E-05	0.00010681	-3.69E-06	-7.19E-06	-5.71E-08	-5.73E-05	1.59E-05
1.651	-2.58E-05	-4.16E-05	-0.000145882	-6.07E-05	-3.70E-05	-3.01E-05	-2.14E-05	8.96E-05	9.65E-05	-2.18E-06	-7.86E-06	2.50E-08	-4.88E-05	2.01E-05
1.652	-2.47E-05	-4.38E-05	-0.000137015	-6.38E-05	-3.78E-05	-2.86E-05	-2.08E-05	0.000117611	9.09E-05	-1.90E-06	-7.86E-06	5.69E-07	-3.39E-05	2.30E-05
1.653	-2.44E-05	-4.63E-05	-0.000125341	-6.59E-05	-3.84E-05	-2.86E-05	-2.04E-05	0.00014231	8.92E-05	-3.67E-06	-6.43E-06	8.72E-07	-3.33E-05	1.95E-05
1.654	-2.43E-05	-4.89E-05	-0.000114503	-6.67E-05	-3.86E-05	-3.16E-05	-1.95E-05	0.000155167	8.94E-05	-6.66E-06	-5.08E-06	-2.68E-07	-5.10E-05	1.08E-05
1.655	-2.31E-05	-4.99E-05	-0.000107466	-6.76E-05	-3.92E-05	-3.32E-05	-1.79E-05	0.00014876	9.23E-05	-9.39E-06	-4.78E-06	-1.73E-06	-7.26E-05	2.44E-06
1.656	-2.21E-05	-5.00E-05	-0.000101004	-6.94E-05	-3.91E-05	-3.30E-05	-1.80E-05	0.000121398	9.58E-05	-1.12E-05	-5.98E-06	-2.18E-06	-8.39E-05	-2.09E-06
1.657	-2.30E-05	-4.94E-05	-8.88E-05	-7.01E-05	-3.82E-05	-3.37E-05	-1.90E-05	6.73E-05	9.51E-05	-1.26E-05	-7.52E-06	-2.22E-06	-7.63E-05	-3.97E-06
1.658	-2.48E-05	-4.87E-05	-7.21E-05	-7.01E-05	-3.78E-05	-3.33E-05	-2.02E-05	-3.78E-05	9.02E-05	-1.21E-05	-7.32E-06	-2.87E-06	-5.82E-05	-7.63E-06
1.659	-2.60E-05	-4.76E-05	-6.11E-05	-6.91E-05	-3.80E-05	-3.15E-05	-1.87E-05	-0.000194893	8.59E-05	-8.98E-06	-6.45E-06	-4.78E-06	-4.78E-05	-1.22E-05
1.66	-2.60E-05	-4.72E-05	-6.14E-05	-6.66E-05	-3.68E-05	-3.11E-05	-1.75E-05	-0.000327769	8.54E-05	-5.91E-06	-4.43E-06	-5.68E-06	-4.10E-05	-1.00E-05
1.661	-2.57E-05	-4.75E-05	-6.36E-05	-6.52E-05	-3.60E-05	-3.06E-05	-1.85E-05	-0.000315697	8.84E-05	-4.53E-06	-3.18E-06	-4.42E-06	-3.02E-05	-2.66E-06
1.662	-2.59E-05	-4.63E-05	-6.27E-05	-6.33E-05	-3.55E-05	-3.08E-05	-1.91E-05	-0.000181721	8.94E-05	-2.79E-06	-3.66E-06	-4.61E-06	-2.07E-05	4.08E-06
1.663	-2.53E-05	-4.55E-05	-6.79E-05	-6.10E-05	-3.42E-05	-3.24E-05	-1.99E-05	-5.86E-05	8.48E-05	-6.01E-07	-2.95E-06	-5.91E-06	-1.51E-05	6.53E-06
1.664	-2.47E-05	-4.53E-05	-8.13E-05	-6.00E-05	-3.34E-05	-3.25E-05	-1.88E-05	-1.26E-05	7.57E-05	3.94E-07	-2.00E-06	-6.01E-06	-1.41E-05	1.10E-06
1.665	-2.32E-05	-4.49E-05	-9.67E-05	-5.84E-05	-3.28E-05	-3.26E-05	-2.06E-05	-5.88E-05	5.97E-05	7.10E-07	-7.78E-07	-5.73E-06	-1.86E-05	-1.31E-05
1.666	-2.24E-05	-4.32E-05	-0.00010883	-5.69E-05	-3.27E-05	-3.20E-05	-2.21E-05	-0.000139196	3.27E-05	6.38E-07	-8.19E-07	-6.03E-06	-2.51E-05	-3.44E-05
1.667	-2.26E-05	-4.20E-05	-0.00011445	-5.48E-05	-3.31E-05	-3.21E-05	-2.08E-05	-0.000172604	3.68E-06	9.80E-07	-6.63E-07	-6.60E-06	-2.36E-05	-5.31E-05
1.668	-2.24E-05	-4.24E-05	-0.000102974	-5.48E-05	-3.43E-05	-3.27E-05	-2.02E-05	-0.000132075	-1.08E-05	1.45E-06	8.28E-07	-7.16E-06	-9.87E-06	-5.73E-05
1.669	-2.22E-05	-4.36E-05	-7.26E-05	-5.82E-05	-3.62E-05	-3.11E-05	-2.02E-05	-6.72E-05	-1.12E-05	2.02E-06	1.99E-06	-7.90E-06	7.52E-06	-4.60E-05
1.67	-2.14E-05	-4.66E-05	-4.28E-05	-6.30E-05	-3.67E-05	-2.93E-05	-2.07E-05	-2.25E-05	-7.38E-06	2.44E-06	2.04E-06	-9.28E-06	1.67E-05	-2.93E-05
1.671	-2.12E-05	-5.11E-05	-3.06E-05	-6.66E-05	-3.72E-05	-2.88E-05	-2.04E-05	-1.39E-06	-6.21E-06	2.49E-06	1.73E-06	-1.09E-05	1.52E-05	-1.54E-05
1.672	-2.08E-05	-5.51E-05	-3.30E-05	-6.80E-05	-3.71E-05	-2.97E-05	-2.11E-05	1.02E-05	-8.27E-06	2.97E-06	1.75E-06	-1.13E-05	8.37E-06	-6.12E-06
1.673	-1.96E-05	-5.66E-05	-3.92E-05	-6.71E-05	-3.52E-05	-3.03E-05	-2.15E-05	2.41E-05	-9.44E-06	3.07E-06	1.08E-06	-1.03E-05	-1.38E-06	-2.28E-06
1.674	-1.86E-05	-5.62E-05	-4.48E-05	-6.38E-05	-3.41E-05	-3.08E-05	-2.14E-05	3.41E-05	-8.51E-06	1.83E-06	5.87E-07	-9.23E-06	-1.21E-05	-2.14E-06
1.675	-2.04E-05	-5.57E-05	-4.85E-05	-5.99E-05	-3.41E-05	-3.09E-05	-2.18E-05	3.82E-05	-8.07E-06	4.19E-07	6.88E-07	-9.53E-06	-1.86E-05	-2.31E-06
1.676	-2.33E-05	-5.50E-05	-4.89E-05	-5.61E-05	-3.37E-05	-3.08E-05	-2.13E-05	3.71E-05	-9.95E-06	3.92E-07	1.48E-06	-1.07E-05	-1.56E-05	-8.59E-07
1.677	-2.38E-05	-5.15E-05	-4.60E-05	-5.04E-05	-3.35E-05	-3.11E-05	-2.04E-05	3.71E-05	-1.19E-05	1.07E-06	2.27E-06	-1.14E-05	-3.79E-06	1.49E-06
1.678	-2.16E-05	-4.54E-05	-4.67E-05	-4.03E-05	-3.41E-05	-3.11E-05	-2.04E-05	3.50E-05	-1.19E-05	9.65E-07	3.09E-06	-1.04E-05	1.08E-05	2.87E-06
1.679	-1.95E-05	-3.98E-05	-5.40E-05	-2.67E-05	-3.41E-05	-3.11E-05	-2.05E-05	3.11E-05	-9.61E-06	-1.81E-07	3.97E-06	-8.62E-06	2.04E-05	2.74E-06
1.68	-2.01E-05	-3.66E-05	-6.01E-05	-1.37E-05	-3.37E-05	-3.28E-05	-1.93E-05	2.21E-05	-8.59E-06	-1.64E-06	4.87E-06	-7.72E-06	2.00E-05	2.30E-06
1.681	-2.19E-05	-3.61E-05	-5.99E-05	-6.09E-06	-3.41E-05	-3.39E-05	-1.91E-05	1.06E-05	-1.15E-05	-2.50E-06	5.06E-06	-6.94E-06	1.17E-05	2.29E-06
1.682	-2.33E-05	-3.70E-05	-7.96E-05	-6.67E-06	-3.49E-05	-3.40E-05	-1.92E-05	-6.68E-07	-1.71E-05	-2.60E-06	4.59E-06	-5.54E-06	2.43E-06	1.41E-06
1.683	-2.50E-05	-4.06E-05	-0.000142239	-1.40E-05	-3.45E-05	-3.51E-05	-1.91E-05	-1.18E-05	-2.45E-05	-3.19E-06	4.28E-06	-4.68E-06	-5.32E-06	-8.10E-07
1.684	-2.65E-05	-4.58E-05	-0.000198737	-2.32E-05	-3.39E-05	-3.52E-05	-1.93E-05	-3.21E-05	-3.22E-05	-4.12E-06	4.76E-06	-4.85E-06	-1.46E-05	-4.88E-06
1.685	-2.73E-05	-5.08E-05	-0.000207953	-3.17E-05	-3.51E-05	-3.41E-05	-2.02E-05	-5.27E-05	-3.80E-05	-6.10E-06	4.85E-06	-5.82E-06	-2.46E-05	-9.50E-06
1.686	-2.66E-05	-5.41E-05	-0.000219178	-3.62E-05	-3.59E-05	-3.43E-05	-2.09E-05	-4.97E-05	-4.20E-05	-1.01E-05	3.74E-06	-7.00E-06	-2.88E-05	-1.02E-05
1.687	-2.36E-05	-5.32E-05	-0.000253085	-3.82E-05	-3.57E-05	-3.55E-05	-1.94E-05	-2.29E-05	-4.39E-05	-1.33E-05	3.16E-06	-9.12E-06	-2.34E-05	-5.96E-06
1.688	-2.20E-05	-5.34E-05	-0.000261099	-4.03E-05	-3.43E-05	-3.63E-05	-1.85E-05	2.66E-06	-4.52E-05	-1.33E-05	3.10E-06	-1.17E-05	-1.45E-05	-4.67E-07
1.689	-2.23E-05	-5.47E-05	-0.000238168	-4.02E-05	-3.42E-05	-3.50E-05	-1.76E-05	1.26E-05	-4.61E-05	-1.18E-05	3.94E-06	-1.26E-05	-9.86E-06	4.60E-06
1.69	-2.39E-05	-5.57E-05	-0.00020844	-3.98E-05	-3.52E-05	-3.28E-05	-1.67E-05	1.66E-05	-4.59E-05	-1.05E-05	5.90E-06	-1.09E-05	-1.26E-05	8.48E-06
1.691	-2.53E-05	-5.80E-05	-0.000162564	-4.22E-05	-3.56E-05	-3.44E-05	-1.76E-05	1.66E-05	-4.57E-05	-9.54E-06	7.09E-06	-8.08E-06	-1.84E-05	9.38E-06
1.692	-2.70E-05	-5.87E-05	-8.38E-05	-4.52E-05	-3.58E-05	-3.66E-05	-1.86E-05	1.35E-05	-4.56E-05	-7.41E-06	7.71E-06	-7.36E-06	-1.73E-05	9.14E-06
1.693	-3.00E-05	-5.96E-05	1.70E-05	-4.36E-05	-3.53E-05	-3.60E-05	-2.08E-05	8.65E-06	-4.45E-05	-3.72E-06	8.51E-06	-8.86E-06	-6.59E-06	8.99E-06
1.694	-3.05E-05	-5.78E-05	9.14E-05	-3.91E-05	-3.61E-05	-3.48E-05	-2.27E-05	5.94E-06	-4.16E-05	-8.77E-07	9.39E-06	-9.01E-06	8.07E-06	8.77E-06
1.695	-2.70E-05	-5.31E-05	8.98E-05	-3.37E-05	-3.68E-05	-3.54E-05	-2.31E-05	3.55E-06	-3.82E-05	-1.09E-07	9.66E-06	-7.57E-06	2.07E-05	8.66E-06
1.696	-2.33E-05	-4.72E-05	7.70E-06	-2.53E-05	-3.64E-05	-3.56E-05	-2.32E-05	1.31E-06	-3.53E-05	-8.79E-07	9.36E-06	-7.44E-06	2.79E-05	7.59E-06
1.697	-2.16E-05	-4.31E-05	-0.000109662	-1.70E-05	-3.53E-05	-3.39E-05	-2.35E-05	-2.73E-07	-3.25E-05	-1.34E-06	8.69E-06	-8.55E-06	3.09E-05	5.34E-06
1.698	-2.12E-05	-4.20E-05	-0.00020714	-1.28E-05	-3.49E-05	-3.32E-05	-2.42E-05	-2.84E-06	-3.11E-05	-2.45E-07	7.81E-06	-8.82E-06	3.31E-05	3.13E-06
1.699	-2.14E-05	-4.37E-05	-0.000254307	-1.34E-05	-3.53E-05	-3.44E-05	-2.46E-05	-2.35E-06	-3.25E-05	1.51E-06	7.60E-06	-7.76E-06	3.42E-05	1.53E-06
1.7	-2.23E-05	-4.66E-05	-0.00024769	-1.58E-05	-3.52E-05	-3.52E-05	-2.47E-05	7.77E-06	-3.67E-05	2.99E-06	7.52E-06	-6.67E-06	3.20E-05	-2.65E-07
1.701	-2.26E-05	-4.99E-05	-0.000204751	-1.75E-05	-3.53E-05	-3.47E-05	-2.45E-05	2.86E-05	-4.13E-05	3.93E-06	7.21E-06	-6.48E-06	2.73E-05	-1.41E-06
1.702	-2.21E-05	-5.37E-05	-0.000145406	-1.98E-05	-3.52E-05	-3.38E-05	-2.41E-05	5.61E-05	-4.35E-05	3.95E-06	6.30E-06	-7.07E-06	2.39E-05	-1.02E-06
1.703	-2.27E-05	-5.69E-05	-0.000100506	-2.45E-05	-3.49E-05	-3.39E-05	-2.32E-05	7.54E-05	-4.70E-05	3.79E-06	5.92E-06	-7.52E-06	2.22E-05	-3.98E-07
1.704	-2.34E-05	-6.03E-05	-9.35E-05	-3.17E-05	-3.36E-05	-3.51E-05	-2.31E-05	7.35E-05	-5.79E-05	4.40E-06	6.05E-06	-7.37E-06	1.64E-05	-2.72E-06
1.705	-2.27E-05	-6.15E-05	-8.05E-05	-3.87E-05	-3.27E-05	-3.53E-05	-2.32E-05	5.75E-05	-7.56E-05	4.98E-06	5.68E-06	-7.37E-06	1.05E-06	-9.53E-06
1.706	-2.17E-05	-6.13E-05	3.85E-05	-4.37E-05	-3.25E-05	-3.52E-05	-2.31E-05	4.05E-05	-9.30E-05	3.74E-06	4.98E-06	-8.80E-06	-1.90E-05	-1.82E-05
1.707	-2.29E-05	-6.19E-05	0.000304446	-4.65E-05	-3.27E-05	-3.53E-05	-2.32E-05	1.98E-05	-0.000104104	3.38E-07	5.02E-06	-1.04E-05	-2.83E-05	-2.20E-05
1.708	-2.62E-05	-6.30E-05	0.000585791	-4.76E-05	-3.29E-05	-3.51E-05	-2.30E-05	-7.97E-06	-0.000110594	-2.92E-06	5.45E-06	-1.04E-05	-1.94E-05	-1.77E-05
1.709	-2.98E-05	-6.32E-05	0.000668833	-4.83E-05	-3.34E-05	-3.47E-05	-2.26E-05	-2.58E-05	-0.00011733	-3.30E-06	6.37E-06	-9.24E-06	-1.74E-06	-1.07E-05
1.71	-3.22E-05	-6.34E-05	0.000538872	-4.80E-05	-3.45E-05	-3.46E-05	-2.25E-05	-1.23E-05	-0.000123545	-1.64E-06	6.86E-06	-8.11E-06	1.14E-05	-6.35E-06
1.711	-3.14E-05	-6.15E-05	0.000360647	-4.55E-05	-3.60E-05	-3.51E-05	-2.30E-05	2.38E-05	-0.000128859	-5.50E-07	6.05E-06	-7.51E-06	1.65E-05	-3.92E-06
1.712	-2.99E-05	-5.97E-05	0.000236047	-4.34E-05	-3.76E-05	-3.41E-05	-2.25E-05	3.17E-05	-0.000134705	-1.64E-06	5.44E-06	-6.43E-06	1.79E-05	-1.36E-06
1.713	-2.93E-05	-5.96E-05	0.000125707	-4.11E-05	-3.81E-05	-3.27E-05	-2.03E-05	-1.37E-06	-0.000137441	-3.35E-06	6.47E-06	-4.13E-06	2.14E-05	1.94E-06
1.714	-2.86E-05	-5.96E-05	-7.60E-05	-3.70E-05	-3.78E-05	-3.20E-05	-1.96E-05	-2.63E-05	-0.000130554	-3.06E-06	7.77E-06	-1.41E-06	2.87E-05	6.92E-06
1.715	-2.88E-05	-5.73E-05	-0.000287435	-3.41E-05	-3.83E-05	-3.23E-05	-2.15E-05	-1.91E-05	-0.0001153	1.33E-07	7.39E-06	-4.56E-07	3.66E-05	1.16E-05
1.716	-2.77E-05	-5.46E-05	-0.000363846	-3.10E-05	-3.80E-05	-3.37E-05	-2.38E-05	8.41E-08	-9.33E-05	8.40E-06	7.52E-06	-7.06E-07	4.33E-05	1.30E-05
1.717	-2.56E-05	-5.49E-05	-0.000325888	-2.86E-05	-3.74E-05	-3.49E-05	-2.47E-05	1.03E-05	-6.52E-05	1.85E-05	8.60E-06	-7.41E-07	4.33E-05	1.02E-05
1.718	-2.47E-05	-5.64E-05	-0.000255066	-2.96E-05	-3.59E-05	-3.44E-05	-2.39E-05	1.21E-05	-3.57E-05	2.15E-05	1.11E-05	-6.67E-07	3.06E-05	1.19E-06
1.719	-2.53E-05	-5.80E-05	-0.000214089	-3.20E-05	-3.55E-05	-3.29E-05	-2.43E-05	1.55E-05	-9.41E-06	1.79E-05	1.29E-05	-6.53E-07	5.03E-06	-1.20E-05
1.72	-2.68E-05	-5.88E-05	-0.000199673	-3.50E-05	-3.65E-05	-3.26E-05	-2.45E-05	2.26E-05	7.45E-06	1.17E-05	1.27E-05	-2.31E-06	-2.37E-05	-2.29E-05
1.721	-2.72E-05	-5.91E-05	-0.000195265	-3.67E-05	-3.65E-05	-3.33E-05	-2.45E-05	2.64E-05	1.57E-05	6.29E-06	1.21E-05	-4.59E-06	-4.07E-05	-2.81E-05
1.722	-2.57E-05	-5.80E-05	-0.000186681	-3.80E-05	-3.60E-05	-3.39E-05	-2.49E-05	2.34E-05	1.50E-05	4.46E-06	1.20E-05	-6.45E-06	-4.89E-05	-3.23E-05
1.723	-2.51E-05	-5.56E-05	-0.000177319	-3.85E-05	-3.45E-05	-3.40E-05	-2.55E-05	1.33E-05	1.02E-05	4.74E-06	1.20E-05	-7.23E-06	-5.78E-05	-4.00E-05
1.724	-2.56E-05	-5.45E-05	-0.000172909	-3.71E-05	-3.43E-05	-3.41E-05	-2.49E-05	-2.53E-05	5.88E-06	7.65E-06	1.13E-05	-6.85E-06	-6.17E-05	-4.72E-05
1.725	-2.51E-05	-5.44E-05	-0.00017318	-3.39E-05	-3.48E-05	-3.39E-05	-2.37E-05	-9.76E-05	2.10E-06	9.93E-06	1.06E-05	-6.35E-06	-5.07E-05	-4.88E-05
1.726	-2.52E-05	-5.47E-05	-0.000180797	-2.95E-05	-3.52E-05	-3.45E-05	-2.41E-05	-0.000158366	-2.78E-06	8.61E-06	1.08E-05	-6.82E-06	-3.09E-05	-4.60E-05
1.727	-2.52E-05	-5.37E-05	-0.000192395	-2.63E-05	-3.50E-05	-3.58E-05	-2.49E-05	-0.000168435	-1.39E-05	4.79E-06	1.18E-05	-8.52E-06	-1.52E-05	-4.39E-05
1.728	-2.47E-05	-5.16E-05	-0.000203683	-2.27E-05	-3.49E-05	-3.72E-05	-2.47E-05	-0.000132786	-4.10E-05	4.88E-06	1.31E-05	-9.23E-06	-8.46E-06	-4.23E-05
1.729	-2.42E-05	-5.12E-05	-0.000208883	-1.76E-05	-3.52E-05	-3.88E-05	-2.36E-05	-6.44E-05	-8.53E-05	1.11E-05	1.47E-05	-8.56E-06	-1.02E-05	-3.86E-05
1.73	-2.36E-05	-5.09E-05	-0.00021371	-1.21E-05	-3.44E-05	-3.86E-05	-2.28E-05	2.73E-05	-0.000125517	1.90E-05	1.62E-05	-7.25E-06	-1.55E-05	-3.26E-05
1.731	-2.17E-05	-4.91E-05	-0.000214913	-9.55E-06	-3.30E-05	-3.73E-05	-2.19E-05	0.000100995	-0.000148807	3.10E-05	1.72E-05	-5.51E-06	-1.74E-05	-2.62E-05
1.732	-2.04E-05	-4.63E-05	-0.000210742	-9.56E-06	-3.33E-05	-3.64E-05	-2.19E-05	0.000112151	-0.000159987	5.28E-05	1.69E-05	-3.31E-06	-1.03E-05	-2.13E-05
1.733	-2.09E-05	-4.52E-05	-0.000203435	-1.02E-05	-3.42E-05	-3.59E-05	-2.24E-05	7.53E-05	-0.000157598	7.12E-05	1.55E-05	-1.42E-06	3.60E-06	-1.88E-05
1.734	-2.18E-05	-4.66E-05	-0.000204421	-1.07E-05	-3.39E-05	-3.52E-05	-2.25E-05	3.89E-05	-0.000129988	6.24E-05	1.46E-05	-3.53E-07	1.85E-05	-1.82E-05
1.735	-2.32E-05	-5.06E-05	-0.000217074	-1.10E-05	-3.38E-05	-3.51E-05	-2.12E-05	2.63E-05	-7.87E-05	2.83E-05	1.49E-05	3.66E-08	2.71E-05	-1.72E-05
1.736	-2.35E-05	-5.37E-05	-0.00023469	-1.20E-05	-3.33E-05	-3.39E-05	-2.16E-05	3.59E-05	-2.47E-05	-9.98E-06	1.52E-05	2.14E-07	2.70E-05	-1.47E-05
1.737	-2.23E-05	-5.43E-05	-0.00023747	-1.25E-05	-3.32E-05	-3.29E-05	-2.31E-05	5.85E-05	3.38E-06	-3.89E-05	1.43E-05	-2.48E-07	2.24E-05	-1.25E-05
1.738	-2.04E-05	-5.43E-05	-0.000218402	-1.03E-05	-3.34E-05	-3.38E-05	-2.18E-05	8.28E-05	-1.32E-06	-5.68E-05	1.30E-05	-1.72E-06	2.04E-05	-1.26E-05
1.739	-1.89E-05	-5.29E-05	-0.000188226	-7.60E-06	-3.49E-05	-3.57E-05	-2.07E-05	9.47E-05	-1.84E-05	-6.28E-05	1.24E-05	-2.97E-06	1.96E-05	-1.25E-05
1.74	-1.88E-05	-5.07E-05	-0.000148993	-6.23E-06	-3.57E-05	-3.65E-05	-1.98E-05	8.58E-05	-2.66E-05	-5.94E-05	1.16E-05	-4.00E-06	1.86E-05	-9.03E-06
1.741	-2.04E-05	-5.18E-05	-7.77E-05	-8.31E-06	-3.60E-05	-3.48E-05	-1.98E-05	2.66E-05	-2.00E-05	-5.51E-05	1.10E-05	-5.07E-06	2.24E-05	-2.12E-06
1.742	-2.15E-05	-5.27E-05	2.05E-06	-1.12E-05	-3.67E-05	-3.42E-05	-1.93E-05	-6.31E-05	-6.03E-06	-5.56E-05	1.10E-05	-6.01E-06	2.92E-05	3.01E-06
1.743	-2.20E-05	-5.17E-05	2.22E-05	-1.14E-05	-3.51E-05	-3.63E-05	-1.81E-05	-9.79E-05	7.90E-06	-5.99E-05	1.06E-05	-6.28E-06	3.05E-05	2.71E-06
1.744	-2.22E-05	-5.31E-05	-1.92E-05	-9.31E-06	-3.40E-05	-3.75E-05	-1.89E-05	-6.70E-05	1.97E-05	-5.64E-05	9.66E-06	-6.62E-06	2.56E-05	-9.04E-07
1.745	-2.30E-05	-5.63E-05	-6.61E-05	-8.84E-06	-3.49E-05	-3.71E-05	-2.03E-05	-1.50E-05	2.73E-05	-3.82E-05	8.56E-06	-7.09E-06	1.81E-05	-5.31E-06
1.746	-2.40E-05	-5.73E-05	-8.07E-05	-1.05E-05	-3.53E-05	-3.66E-05	-2.12E-05	2.41E-05	3.22E-05	-1.10E-05	8.43E-06	-6.46E-06	8.42E-06	-9.06E-06
1.747	-2.46E-05	-5.70E-05	-8.57E-05	-1.27E-05	-3.40E-05	-3.77E-05	-2.27E-05	4.25E-05	3.90E-05	1.45E-05	8.07E-06	-4.79E-06	-3.05E-06	-1.24E-05
1.748	-2.39E-05	-5.60E-05	-0.000106228	-1.56E-05	-3.16E-05	-3.66E-05	-2.28E-05	4.81E-05	5.08E-05	2.96E-05	7.30E-06	-2.33E-06	-1.18E-05	-1.21E-05
1.749	-2.13E-05	-5.46E-05	-0.000147955	-1.76E-05	-3.05E-05	-3.46E-05	-2.21E-05	4.13E-05	6.94E-05	3.47E-05	6.96E-06	-6.15E-07	-1.16E-05	-5.29E-06
1.75	-1.96E-05	-5.36E-05	-0.000196815	-1.89E-05	-3.23E-05	-3.43E-05	-2.22E-05	2.96E-06	8.67E-05	2.79E-05	7.07E-06	-2.71E-07	-4.49E-06	5.84E-06
1.751	-2.18E-05	-5.25E-05	-0.000235763	-1.81E-05	-3.60E-05	-3.55E-05	-2.34E-05	-9.72E-05	8.83E-05	2.16E-06	6.79E-06	-5.11E-07	8.40E-06	1.81E-05
1.752	-2.53E-05	-5.30E-05	-0.00022911	-1.75E-05	-3.92E-05	-3.72E-05	-2.45E-05	-0.000221836	5.95E-05	-3.00E-05	6.32E-06	5.73E-07	2.78E-05	2.83E-05
1.753	-2.85E-05	-5.48E-05	-0.0001502	-1.78E-05	-4.00E-05	-3.70E-05	-2.36E-05	-0.000263092	9.28E-06	-3.86E-05	5.70E-06	2.67E-06	4.61E-05	3.24E-05
1.754	-3.13E-05	-5.55E-05	-4.06E-05	-1.73E-05	-3.90E-05	-3.55E-05	-2.23E-05	-0.000197527	-2.82E-05	-1.58E-05	5.09E-06	4.57E-06	5.17E-05	2.87E-05
1.755	-3.17E-05	-5.40E-05	4.39E-05	-1.55E-05	-3.88E-05	-3.48E-05	-2.16E-05	-0.00011239	-3.20E-05	1.55E-05	4.15E-06	6.07E-06	4.19E-05	2.11E-05
1.756	-3.05E-05	-5.38E-05	8.73E-05	-1.44E-05	-3.86E-05	-3.57E-05	-2.15E-05	-6.74E-05	-1.48E-05	4.03E-05	2.38E-06	6.21E-06	2.43E-05	1.48E-05
1.757	-2.94E-05	-5.60E-05	8.21E-05	-1.60E-05	-3.72E-05	-3.60E-05	-2.21E-05	-3.38E-05	-1.59E-08	6.87E-05	1.27E-06	5.53E-06	7.82E-06	1.18E-05
1.758	-2.82E-05	-5.85E-05	3.23E-05	-1.94E-05	-3.50E-05	-3.54E-05	-2.29E-05	1.37E-05	6.83E-06	9.91E-05	1.34E-06	4.94E-06	-3.00E-06	9.52E-06
1.759	-2.61E-05	-5.95E-05	-2.06E-05	-2.30E-05	-3.34E-05	-3.55E-05	-2.20E-05	3.83E-05	1.35E-05	0.000100168	1.55E-06	5.28E-06	-9.47E-06	3.84E-06
1.76	-2.44E-05	-5.94E-05	-4.76E-05	-2.67E-05	-3.14E-05	-3.63E-05	-2.07E-05	2.86E-05	1.65E-05	6.22E-05	2.30E-07	5.59E-06	-1.42E-05	-8.46E-06
1.761	-2.27E-05	-5.89E-05	-5.53E-05	-3.11E-05	-2.97E-05	-3.59E-05	-2.02E-05	1.86E-05	3.73E-06	1.33E-05	-2.48E-06	4.24E-06	-2.06E-05	-2.74E-05
1.762	-2.06E-05	-5.93E-05	-5.88E-05	-3.63E-05	-2.89E-05	-3.63E-05	-1.95E-05	2.02E-05	-1.70E-05	-2.67E-05	-4.70E-06	1.74E-06	-2.77E-05	-4.38E-05
1.763	-1.93E-05	-5.91E-05	-5.96E-05	-4.12E-05	-3.00E-05	-3.62E-05	-1.86E-05	2.04E-05	-2.31E-05	-5.92E-05	-5.57E-06	-1.87E-07	-2.55E-05	-4.63E-05
1.764	-2.04E-05	-5.66E-05	-6.04E-05	-4.45E-05	-3.23E-05	-3.63E-05	-1.91E-05	1.78E-05	-1.29E-05	-8.37E-05	-5.61E-06	-1.98E-06	-1.98E-06	-3.60E-05
1.765	-2.12E-05	-5.24E-05	-6.24E-05	-4.61E-05	-3.25E-05	-3.67E-05	-2.02E-05	1.50E-05	-1.00E-06	-9.30E-05	-5.61E-06	-4.52E-06	4.24E-05	-2.40E-05
1.766	-2.21E-05	-4.95E-05	-6.48E-05	-4.60E-05	-3.12E-05	-3.52E-05	-2.16E-05	-2.59E-06	2.37E-07	-8.60E-05	-6.64E-06	-7.26E-06	9.23E-05	-1.83E-05
1.767	-2.47E-05	-4.88E-05	-6.59E-05	-4.38E-05	-2.87E-05	-3.36E-05	-2.30E-05	-5.72E-05	-1.41E-05	-7.07E-05	-6.73E-06	-8.36E-06	0.000125994	-2.10E-05
1.768	-2.75E-05	-4.76E-05	-6.63E-05	-4.15E-05	-2.77E-05	-3.28E-05	-2.27E-05	-8.87E-05	-3.47E-05	-4.26E-05	-4.61E-06	-7.34E-06	0.00012373	-3.02E-05
1.769	-2.88E-05	-4.62E-05	-7.00E-05	-4.47E-05	-3.15E-05	-3.38E-05	-2.09E-05	-5.42E-05	-4.89E-05	8.09E-06	-7.64E-07	-6.03E-06	8.90E-05	-3.71E-05
1.77	-2.76E-05	-4.69E-05	-8.08E-05	-5.14E-05	-3.80E-05	-3.42E-05	-2.13E-05	-1.64E-05	-5.95E-05	7.95E-05	3.39E-06	-4.18E-06	4.87E-05	-3.59E-05
1.771	-2.71E-05	-4.85E-05	-9.35E-05	-5.43E-05	-4.39E-05	-3.40E-05	-2.26E-05	9.81E-06	-7.81E-05	0.000156102	5.02E-06	-1.02E-06	2.31E-05	-3.19E-05
1.772	-2.64E-05	-4.77E-05	-0.000103272	-5.25E-05	-4.77E-05	-3.30E-05	-2.10E-05	2.50E-05	-8.98E-05	0.000221616	4.40E-06	1.39E-06	1.49E-05	-3.14E-05
1.773	-2.48E-05	-4.64E-05	-0.00010552	-4.90E-05	-4.88E-05	-3.20E-05	-1.92E-05	1.71E-05	-8.08E-05	0.000261419	2.17E-06	1.52E-06	1.50E-05	-3.28E-05
1.774	-2.33E-05	-4.62E-05	-0.000102565	-4.76E-05	-4.78E-05	-3.19E-05	-1.88E-05	1.13E-05	-6.03E-05	0.000224492	-2.35E-06	-3.18E-07	1.08E-05	-2.96E-05
1.775	-2.20E-05	-4.58E-05	-0.000101277	-4.78E-05	-4.73E-05	-3.15E-05	-2.00E-05	1.75E-05	-3.32E-05	9.94E-05	-7.95E-06	-1.99E-06	-1.94E-07	-2.09E-05
1.776	-2.13E-05	-4.34E-05	-0.000100256	-4.78E-05	-4.70E-05	-3.07E-05	-1.94E-05	2.75E-05	-1.09E-06	-3.66E-05	-1.15E-05	-1.49E-06	-9.39E-06	-1.15E-05
1.777	-2.06E-05	-4.08E-05	-9.98E-05	-4.75E-05	-4.52E-05	-3.14E-05	-1.74E-05	3.01E-05	3.55E-05	-0.000117681	-1.34E-05	1.34E-07	-8.83E-06	-7.62E-06
1.778	-2.05E-05	-3.92E-05	-9.90E-05	-4.71E-05	-4.20E-05	-3.39E-05	-1.65E-05	2.88E-05	8.18E-05	-0.000128865	-1.40E-05	2.42E-07	-2.49E-06	-1.19E-05
1.779	-2.17E-05	-3.92E-05	-9.84E-05	-4.75E-05	-3.91E-05	-3.67E-05	-1.77E-05	3.27E-05	0.000133579	-9.11E-05	-1.18E-05	-2.10E-06	-2.00E-06	-2.13E-05
1.78	-2.42E-05	-4.02E-05	-9.80E-05	-4.82E-05	-3.80E-05	-3.89E-05	-2.00E-05	4.59E-05	0.000168011	-4.25E-05	-7.17E-06	-5.74E-06	-1.07E-05	-2.96E-05
1.781	-2.63E-05	-4.06E-05	-9.78E-05	-4.83E-05	-3.74E-05	-3.87E-05	-2.16E-05	6.82E-05	0.000174965	-5.31E-06	-1.93E-06	-8.95E-06	-1.88E-05	-3.17E-05
1.782	-2.61E-05	-3.99E-05	-9.74E-05	-4.66E-05	-3.59E-05	-3.76E-05	-2.25E-05	9.49E-05	0.00016455	2.26E-05	2.40E-06	-1.12E-05	-1.77E-05	-2.80E-05
1.783	-2.43E-05	-3.89E-05	-9.73E-05	-4.50E-05	-3.44E-05	-3.73E-05	-2.22E-05	0.000122013	0.000130363	3.26E-05	5.20E-06	-1.33E-05	-1.22E-05	-2.34E-05
1.784	-2.34E-05	-3.94E-05	-9.96E-05	-4.56E-05	-3.33E-05	-3.83E-05	-2.15E-05	0.000141026	5.40E-05	-3.74E-07	5.17E-06	-1.53E-05	-9.45E-06	-2.12E-05
1.785	-2.37E-05	-3.97E-05	-0.000105434	-4.77E-05	-3.19E-05	-3.92E-05	-2.05E-05	0.000149947	-5.11E-05	-6.49E-05	2.19E-06	-1.68E-05	-7.10E-06	-2.08E-05
1.786	-2.28E-05	-3.90E-05	-0.000109375	-4.86E-05	-3.14E-05	-3.87E-05	-1.96E-05	0.000154466	-0.000144829	-0.000111577	-1.34E-06	-1.74E-05	-4.18E-06	-2.12E-05
1.787	-2.21E-05	-3.76E-05	-0.000106758	-4.77E-05	-3.37E-05	-3.71E-05	-1.80E-05	0.000157779	-0.000191882	-0.000116694	-1.87E-06	-1.68E-05	-5.34E-06	-2.17E-05
1.788	-2.22E-05	-3.58E-05	-9.89E-05	-4.57E-05	-4.27E-05	-3.68E-05	-1.77E-05	0.000131516	-0.000182037	-0.000100294	2.86E-07	-1.46E-05	-8.91E-06	-2.03E-05
1.789	-2.20E-05	-3.44E-05	-8.93E-05	-4.40E-05	-5.95E-05	-3.81E-05	-1.93E-05	3.07E-05	-0.000138224	-8.51E-05	2.40E-06	-1.24E-05	-3.07E-06	-1.69E-05
1.79	-2.21E-05	-3.29E-05	-8.10E-05	-4.23E-05	-7.42E-05	-3.93E-05	-2.10E-05	-0.000119562	-9.70E-05	-6.95E-05	3.46E-06	-1.17E-05	2.36E-05	-1.35E-05
1.791	-2.45E-05	-3.12E-05	-7.68E-05	-3.97E-05	-7.67E-05	-4.04E-05	-2.19E-05	-0.000209658	-9.27E-05	-4.27E-05	4.34E-06	-1.21E-05	6.54E-05	-1.08E-05
1.792	-2.70E-05	-3.02E-05	-7.94E-05	-3.65E-05	-6.80E-05	-3.97E-05	-2.20E-05	-0.000186947	-0.000140258	-9.64E-06	6.75E-06	-1.13E-05	9.92E-05	-1.16E-05
1.793	-2.65E-05	-3.15E-05	-8.69E-05	-3.31E-05	-5.45E-05	-3.86E-05	-2.20E-05	-0.000105673	-0.000194802	2.54E-05	9.71E-06	-8.57E-06	0.000102709	-1.61E-05
1.794	-2.46E-05	-3.27E-05	-9.29E-05	-3.01E-05	-3.91E-05	-3.81E-05	-2.20E-05	-7.72E-05	-0.000223202	6.01E-05	1.27E-05	-5.84E-06	7.68E-05	-1.93E-05
1.795	-2.45E-05	-3.04E-05	-0.00010171	-2.41E-05	-2.20E-05	-3.66E-05	-2.12E-05	-0.000200111	-0.000240518	6.85E-05	1.35E-05	-6.46E-06	4.42E-05	-1.96E-05
1.796	-2.50E-05	-2.81E-05	-0.000111775	-1.74E-05	-4.85E-06	-3.58E-05	-2.13E-05	-0.000340561	-0.000233003	1.98E-05	1.08E-05	-9.02E-06	1.96E-05	-1.83E-05
1.797	-2.33E-05	-2.74E-05	-0.000111449	-1.66E-05	8.85E-06	-3.65E-05	-2.26E-05	-0.000263852	-0.000197683	-3.31E-05	7.89E-06	-1.01E-05	2.68E-06	-1.94E-05
1.798	-2.08E-05	-2.85E-05	-0.000107676	-2.19E-05	1.60E-05	-3.70E-05	-2.28E-05	-1.51E-05	-0.000178148	9.01E-06	5.24E-06	-1.09E-05	-1.08E-05	-2.50E-05
1.799	-2.14E-05	-3.29E-05	-0.000110239	-3.22E-05	1.49E-05	-3.64E-05	-2.24E-05	0.000143455	-0.000198818	0.000128024	3.86E-06	-1.22E-05	-3.38E-05	-2.96E-05
1.8	-2.23E-05	-3.61E-05	-0.000119698	-3.89E-05	1.05E-05	-3.58E-05	-2.16E-05	7.46E-05	-0.00022495	0.000195157	5.11E-06	-1.36E-05	-7.72E-05	-2.77E-05
1.801	-2.36E-05	-3.73E-05	-0.000131551	-4.18E-05	5.00E-06	-3.68E-05	-2.36E-05	-7.59E-05	-0.000222487	0.000142008	7.29E-06	-1.51E-05	-0.000122506	-2.08E-05
1.802	-2.52E-05	-3.92E-05	-0.000138015	-4.39E-05	-2.68E-06	-3.69E-05	-2.46E-05	-0.000119251	-0.000193015	3.47E-05	7.20E-06	-1.72E-05	-0.00013285	-1.24E-05
1.803	-2.59E-05	-4.07E-05	-0.000133171	-4.42E-05	-9.16E-06	-3.58E-05	-2.30E-05	-3.55E-05	-0.000150868	-3.63E-05	4.55E-06	-1.89E-05	-9.21E-05	-4.98E-06
1.804	-2.60E-05	-4.20E-05	-0.000112742	-4.37E-05	-1.42E-05	-3.42E-05	-2.19E-05	6.52E-05	-0.00012402	-4.18E-05	1.91E-06	-1.85E-05	-2.39E-05	-1.14E-06
1.805	-2.55E-05	-4.16E-05	-7.17E-05	-4.26E-05	-1.74E-05	-3.32E-05	-2.18E-05	0.000107478	-0.000150336	-1.73E-05	8.64E-07	-1.63E-05	2.70E-05	2.25E-06
1.806	-2.77E-05	-3.94E-05	-1.53E-05	-4.08E-05	-1.87E-05	-3.42E-05	-2.25E-05	9.87E-05	-0.000234584	-1.24E-05	2.08E-06	-1.25E-05	3.20E-05	9.95E-06
1.807	-2.93E-05	-3.77E-05	3.52E-05	-3.78E-05	-1.98E-05	-3.63E-05	-2.28E-05	8.52E-05	-0.00032672	-3.04E-05	4.90E-06	-7.14E-06	3.79E-07	1.87E-05
1.808	-2.99E-05	-3.65E-05	6.00E-05	-3.49E-05	-2.22E-05	-3.76E-05	-2.23E-05	8.00E-05	-0.000348236	-4.16E-05	7.44E-06	-8.65E-07	-3.88E-05	1.92E-05
1.809	-2.91E-05	-3.54E-05	5.48E-05	-3.21E-05	-2.66E-05	-3.68E-05	-2.19E-05	2.19E-05	-0.000262841	-3.39E-05	8.37E-06	4.55E-06	-6.85E-05	9.53E-06
1.81	-2.76E-05	-3.59E-05	2.36E-05	-3.19E-05	-3.24E-05	-3.58E-05	-2.30E-05	-0.000125239	-0.000119573	8.67E-07	8.08E-06	7.57E-06	-9.49E-05	-1.17E-06
1.811	-2.61E-05	-3.78E-05	-2.45E-05	-3.50E-05	-3.81E-05	-3.53E-05	-2.48E-05	-0.000289828	1.82E-05	7.31E-05	7.58E-06	7.92E-06	-0.000130146	-5.43E-06
1.812	-2.55E-05	-4.01E-05	-7.11E-05	-4.07E-05	-4.24E-05	-3.51E-05	-2.57E-05	-0.000342774	0.000135202	0.00012394	6.73E-06	7.08E-06	-0.000171044	-5.45E-06
1.813	-2.59E-05	-4.37E-05	-9.72E-05	-4.86E-05	-4.55E-05	-3.43E-05	-2.41E-05	-0.000249924	0.000238879	7.01E-05	3.86E-06	6.56E-06	-0.000196743	-7.08E-06
1.814	-2.73E-05	-4.78E-05	-0.000102667	-5.77E-05	-4.86E-05	-3.29E-05	-2.27E-05	-8.49E-05	0.000314444	-7.39E-05	-2.74E-06	5.80E-06	-0.000182077	-1.26E-05
1.815	-2.95E-05	-4.90E-05	-9.92E-05	-6.02E-05	-4.98E-05	-3.13E-05	-2.21E-05	5.96E-05	0.000343872	-0.000212787	-1.15E-05	2.88E-06	-0.000120446	-2.21E-05
1.816	-3.03E-05	-4.45E-05	-9.66E-05	-5.04E-05	-4.83E-05	-3.08E-05	-2.13E-05	0.000142452	0.000339247	-0.000279459	-1.84E-05	-3.13E-06	-3.42E-05	-3.30E-05
1.817	-2.96E-05	-3.66E-05	-0.000106347	-3.09E-05	-4.60E-05	-3.20E-05	-2.03E-05	0.000151061	0.000325407	-0.000269975	-2.08E-05	-9.34E-06	3.63E-05	-4.11E-05
1.818	-2.84E-05	-3.06E-05	-0.00014598	-1.29E-05	-4.33E-05	-3.36E-05	-1.97E-05	8.05E-05	0.000276578	-0.000209595	-1.82E-05	-1.29E-05	6.30E-05	-4.21E-05
1.819	-2.70E-05	-3.03E-05	-0.000218106	-4.36E-06	-4.08E-05	-3.33E-05	-1.98E-05	-4.96E-05	0.000157389	-9.87E-05	-1.12E-05	-1.49E-05	5.33E-05	-3.61E-05
1.82	-2.56E-05	-3.74E-05	-0.000276622	-6.67E-06	-3.81E-05	-3.14E-05	-2.16E-05	-0.000136931	1.89E-05	5.39E-05	-2.45E-06	-1.59E-05	3.55E-05	-2.79E-05
1.821	-2.47E-05	-4.62E-05	-0.000275173	-1.45E-05	-3.59E-05	-3.01E-05	-2.25E-05	-9.01E-05	-8.35E-05	0.000198053	3.32E-06	-1.42E-05	2.94E-05	-2.23E-05
1.822	-2.49E-05	-4.99E-05	-0.000226247	-3.03E-05	-3.52E-05	-2.88E-05	-2.25E-05	5.22E-05	-0.000191786	0.000303724	3.38E-06	-8.73E-06	3.15E-05	-1.70E-05
1.823	-2.55E-05	-5.00E-05	-0.00017216	-5.47E-05	-3.63E-05	-2.89E-05	-2.20E-05	0.000170016	-0.000332606	0.000282884	-9.50E-07	-2.10E-06	2.95E-05	-1.14E-05
1.824	-2.65E-05	-5.00E-05	-0.000115516	-6.88E-05	-3.81E-05	-3.13E-05	-2.17E-05	0.000217456	-0.000447968	0.000122669	-6.36E-06	1.92E-06	2.54E-05	-9.77E-06
1.825	-2.60E-05	-4.91E-05	-4.52E-05	-6.47E-05	-4.01E-05	-3.20E-05	-2.24E-05	0.000256336	-0.000471983	2.28E-05	-1.07E-05	2.93E-06	3.15E-05	-1.28E-05
1.826	-2.40E-05	-4.86E-05	-8.68E-06	-5.19E-05	-4.12E-05	-3.00E-05	-2.16E-05	0.000307679	-0.000399859	5.67E-05	-1.33E-05	1.66E-06	5.51E-05	-1.80E-05
1.827	-2.22E-05	-5.38E-05	-2.53E-05	-3.98E-05	-4.25E-05	-2.85E-05	-2.11E-05	0.000338498	-0.000286063	8.57E-05	-1.43E-05	2.68E-07	8.30E-05	-2.02E-05
1.828	-2.18E-05	-6.08E-05	-5.91E-05	-3.24E-05	-4.43E-05	-2.64E-05	-2.08E-05	0.000333901	-0.000173936	1.76E-05	-1.39E-05	-9.83E-07	9.58E-05	-1.58E-05
1.829	-2.19E-05	-6.00E-05	-7.47E-05	-3.37E-05	-4.40E-05	-1.85E-05	-2.12E-05	0.000325474	-8.51E-05	-8.12E-05	-1.28E-05	-3.38E-06	8.50E-05	-6.62E-06
1.83	-2.14E-05	-4.92E-05	-7.02E-05	-4.30E-05	-4.20E-05	-6.97E-06	-2.27E-05	0.000322028	-2.41E-05	-0.000140598	-1.22E-05	-8.20E-06	4.74E-05	7.38E-07
1.831	-2.17E-05	-3.45E-05	-6.91E-05	-5.11E-05	-4.47E-05	-2.79E-08	-2.31E-05	0.000282185	-1.15E-05	-0.00015038	-1.19E-05	-1.44E-05	-2.19E-06	3.62E-06
1.832	-2.21E-05	-2.26E-05	-8.00E-05	-5.19E-05	-6.19E-05	-2.97E-06	-2.28E-05	0.000150583	-6.62E-05	-0.00011568	-1.03E-05	-1.91E-05	-3.59E-05	5.41E-06
1.833	-2.17E-05	-1.43E-05	-9.62E-05	-4.80E-05	-8.56E-05	-1.50E-05	-2.31E-05	-9.06E-05	-0.000137384	-3.65E-05	-7.71E-06	-2.13E-05	-4.29E-05	8.83E-06
1.834	-2.08E-05	-2.30E-05	-0.000106839	-4.13E-05	-0.000100603	-2.92E-05	-2.35E-05	-0.000455447	-0.000156779	9.20E-05	-6.63E-06	-2.17E-05	-3.66E-05	1.43E-05
1.835	-2.00E-05	-6.04E-05	-0.000110379	-3.50E-05	-0.000103008	-4.11E-05	-2.32E-05	-0.000883327	-0.000134383	0.000228401	-8.84E-06	-2.04E-05	-2.91E-05	2.16E-05
1.836	-1.91E-05	-0.000105291	-0.000111845	-3.21E-05	-9.98E-05	-5.08E-05	-2.34E-05	-0.00113359	-0.000123459	0.00029215	-1.18E-05	-1.66E-05	-2.14E-05	2.94E-05
1.837	-1.94E-05	-0.000115215	-0.000119839	-3.08E-05	-9.68E-05	-5.81E-05	-2.33E-05	-0.00101101	-0.000128825	0.000233137	-1.18E-05	-1.15E-05	-1.46E-05	3.47E-05
1.838	-1.95E-05	-8.33E-05	-0.000134086	-2.73E-05	-8.83E-05	-6.28E-05	-2.15E-05	-0.000616346	-0.000112993	0.000100081	-9.54E-06	-7.54E-06	-1.07E-05	3.66E-05
1.839	-1.94E-05	-4.73E-05	-0.000144179	-2.39E-05	-6.75E-05	-6.48E-05	-1.98E-05	-0.000212693	-5.68E-05	-9.72E-06	-7.49E-06	-6.31E-06	-6.08E-06	3.52E-05
1.84	-1.99E-05	-3.74E-05	-0.000141734	-2.71E-05	-3.51E-05	-6.46E-05	-1.96E-05	4.83E-05	1.27E-05	-3.55E-05	-6.52E-06	-5.73E-06	3.99E-06	3.06E-05
1.841	-2.11E-05	-5.02E-05	-0.000132248	-3.76E-05	7.34E-07	-6.35E-05	-2.11E-05	0.000160907	5.98E-05	9.85E-06	-5.40E-06	-3.64E-06	1.56E-05	2.37E-05
1.842	-2.31E-05	-6.60E-05	-0.000116008	-5.02E-05	3.16E-05	-6.16E-05	-2.22E-05	0.000170607	8.48E-05	8.32E-05	-2.98E-06	-1.52E-06	2.42E-05	1.79E-05
1.843	-2.47E-05	-7.19E-05	-7.92E-05	-5.98E-05	5.26E-05	-5.67E-05	-2.37E-05	0.000131017	0.000104163	0.000118679	-4.91E-07	-1.97E-07	3.68E-05	1.57E-05
1.844	-2.55E-05	-6.58E-05	-2.73E-05	-6.51E-05	6.04E-05	-5.03E-05	-2.47E-05	0.000104455	0.000108437	8.52E-05	-6.09E-07	1.07E-06	6.34E-05	1.59E-05
1.845	-2.54E-05	-5.67E-05	3.61E-06	-6.63E-05	5.69E-05	-4.60E-05	-2.57E-05	0.000113929	6.85E-05	3.47E-05	-3.99E-06	4.19E-06	9.89E-05	1.39E-05
1.846	-2.50E-05	-5.32E-05	1.92E-06	-6.54E-05	4.69E-05	-4.33E-05	-2.70E-05	0.000122015	-1.73E-05	-4.68E-06	-6.85E-06	1.05E-05	0.000128482	6.70E-06
1.847	-2.52E-05	-5.62E-05	-1.50E-05	-6.28E-05	3.24E-05	-3.84E-05	-2.64E-05	6.90E-05	-7.61E-05	-8.69E-05	-6.30E-06	1.41E-05	0.000144709	-4.59E-06
1.848	-2.46E-05	-6.03E-05	-3.76E-05	-5.67E-05	1.63E-05	-3.33E-05	-2.58E-05	-1.94E-05	-8.07E-05	-0.000202417	-5.33E-06	9.74E-06	0.000142872	-1.70E-05
1.849	-2.24E-05	-5.91E-05	-6.83E-05	-4.62E-05	2.20E-07	-2.92E-05	-2.31E-05	-4.13E-05	-7.07E-05	-0.000279529	-7.76E-06	-2.12E-07	0.000124318	-3.15E-05
1.85	-2.25E-05	-5.30E-05	-0.00010199	-3.67E-05	-1.50E-05	-2.60E-05	-2.09E-05	1.44E-05	-3.40E-05	-0.000297053	-1.06E-05	-1.23E-05	9.77E-05	-4.54E-05
1.851	-2.64E-05	-5.10E-05	-0.000141876	-3.97E-05	-2.82E-05	-2.40E-05	-2.00E-05	5.01E-05	2.67E-05	-0.000283033	-1.09E-05	-2.29E-05	6.82E-05	-5.23E-05
1.852	-2.92E-05	-5.63E-05	-0.00019259	-6.82E-05	-3.88E-05	-2.22E-05	-1.71E-05	1.31E-05	4.91E-05	-0.000251781	-1.09E-05	-2.75E-05	5.02E-05	-5.03E-05
1.853	-3.08E-05	-6.20E-05	-0.000224411	-0.000104733	-4.73E-05	-2.18E-05	-1.62E-05	-1.48E-05	7.71E-06	-0.000185301	-1.18E-05	-2.40E-05	4.76E-05	-4.06E-05
1.854	-3.13E-05	-6.44E-05	-0.000222978	-0.000130996	-5.50E-05	-2.27E-05	-1.78E-05	2.63E-05	-2.07E-05	-0.000109142	-1.33E-05	-1.31E-05	4.64E-05	-2.82E-05
1.855	-3.03E-05	-6.42E-05	-0.000201907	-0.000172206	-6.52E-05	-2.48E-05	-2.04E-05	9.16E-05	2.45E-05	-7.77E-05	-1.25E-05	6.41E-07	4.06E-05	-1.61E-05
1.856	-2.84E-05	-6.33E-05	-0.000168059	-0.000226953	-8.52E-05	-2.71E-05	-2.05E-05	0.00011221	0.000112322	-6.69E-05	-8.19E-06	1.26E-05	3.38E-05	-4.32E-06
1.857	-2.63E-05	-6.42E-05	-0.000104367	-0.000253339	-0.000110644	-2.86E-05	-2.12E-05	6.54E-05	0.000186102	6.35E-05	-2.89E-06	2.16E-05	3.88E-05	8.45E-06
1.858	-2.53E-05	-6.60E-05	-3.33E-05	-0.000234377	-0.000125218	-2.85E-05	-2.26E-05	-1.27E-06	0.000196031	0.000312694	1.21E-06	2.71E-05	5.59E-05	2.22E-05
1.859	-2.38E-05	-6.94E-05	-3.77E-06	-0.00018812	-0.000120441	-2.65E-05	-2.34E-05	-2.74E-05	8.69E-05	0.000452501	2.16E-06	2.84E-05	7.34E-05	3.45E-05
1.86	-2.33E-05	-7.67E-05	-2.81E-05	-0.000128105	-0.000103058	-2.49E-05	-2.39E-05	-1.86E-05	-0.000115662	0.000353871	-4.98E-07	2.44E-05	7.80E-05	4.05E-05
1.861	-2.28E-05	-8.54E-05	-9.10E-05	-5.13E-05	-8.10E-05	-2.48E-05	-2.46E-05	-4.38E-05	-0.00026792	0.000148533	-4.54E-06	1.79E-05	6.17E-05	3.92E-05
1.862	-2.12E-05	-9.03E-05	-0.000171866	3.76E-05	-5.93E-05	-2.54E-05	-2.70E-05	-0.000127382	-0.00027682	1.92E-05	-8.05E-06	1.34E-05	2.85E-05	3.40E-05
1.863	-1.82E-05	-9.28E-05	-0.000254519	0.000121447	-3.95E-05	-2.66E-05	-2.86E-05	-0.000217821	-0.000195206	-1.07E-05	-1.07E-05	1.16E-05	-8.45E-06	2.79E-05
1.864	-1.71E-05	-9.79E-05	-0.000304853	0.000186485	-2.17E-05	-2.91E-05	-2.91E-05	-0.000261139	-0.000140056	-3.30E-05	-1.35E-05	9.92E-06	-3.22E-05	2.31E-05
1.865	-1.85E-05	-0.000102264	-0.000257851	0.000219063	-8.77E-06	-3.29E-05	-2.76E-05	-0.000249448	-0.000151837	-9.73E-05	-1.69E-05	6.88E-06	-3.58E-05	1.87E-05
1.866	-2.11E-05	-9.81E-05	-9.19E-05	0.00021305	-2.39E-06	-3.62E-05	-2.60E-05	-0.000196384	-0.000194737	-0.000164865	-2.01E-05	1.07E-06	-2.93E-05	1.16E-05
1.867	-2.36E-05	-7.40E-05	9.75E-05	0.000181711	-1.58E-06	-3.77E-05	-2.51E-05	-0.000126717	-0.000245858	-0.000193498	-2.21E-05	-7.73E-06	-3.15E-05	8.25E-07
1.868	-2.68E-05	-3.32E-05	0.000187433	0.000141926	-4.33E-06	-3.72E-05	-2.51E-05	-8.38E-05	-0.000317157	-0.000192017	-2.28E-05	-1.73E-05	-4.90E-05	-8.95E-06
1.869	-3.07E-05	-1.31E-05	0.00014434	9.74E-05	-1.13E-05	-3.68E-05	-2.43E-05	-0.000110054	-0.000404522	-0.000176771	-2.14E-05	-2.47E-05	-7.18E-05	-1.63E-05
1.87	-3.28E-05	-1.26E-05	7.17E-05	4.50E-05	-2.16E-05	-3.73E-05	-2.35E-05	-0.000165095	-0.000461231	-0.000118569	-1.73E-05	-2.75E-05	-8.38E-05	-2.02E-05
1.871	-3.35E-05	3.94E-05	9.16E-05	-2.86E-06	-3.13E-05	-3.65E-05	-2.25E-05	-0.000137297	-0.000450056	4.59E-05	-1.06E-05	-2.60E-05	-7.54E-05	-1.69E-05
1.872	-3.19E-05	0.00012483	0.000170301	-3.02E-05	-3.84E-05	-3.45E-05	-2.21E-05	-4.15E-05	-0.00041247	0.000329049	-2.86E-06	-2.06E-05	-4.88E-05	-8.04E-06
1.873	-2.43E-05	0.000107043	0.000197538	-4.21E-05	-4.36E-05	-3.29E-05	-2.13E-05	9.99E-06	-0.000408967	0.0005704	1.12E-06	-1.10E-05	-1.83E-05	1.28E-07
1.874	-1.48E-05	-6.51E-07	0.000162412	-5.20E-05	-4.65E-05	-3.25E-05	-2.04E-05	2.20E-05	-0.000395684	0.000531396	-2.43E-06	5.23E-07	3.37E-06	1.51E-06
1.875	-1.11E-05	-7.14E-05	0.000120503	-6.19E-05	-4.84E-05	-3.37E-05	-1.84E-05	6.04E-05	-0.000288123	0.000216976	-1.09E-05	9.37E-06	1.68E-05	-4.15E-06
1.876	-1.32E-05	-0.000107014	7.89E-05	-7.17E-05	-4.99E-05	-3.50E-05	-1.54E-05	0.000121553	-8.34E-05	-0.000105157	-1.75E-05	1.35E-05	3.01E-05	-1.22E-05
1.877	-1.66E-05	-0.000146375	1.28E-05	-8.16E-05	-5.18E-05	-3.49E-05	-1.50E-05	0.000152624	0.000109369	-0.000179301	-1.96E-05	1.30E-05	3.86E-05	-1.96E-05
1.878	-2.16E-05	-0.000178186	-7.03E-05	-8.40E-05	-5.38E-05	-3.39E-05	-1.66E-05	0.000138391	0.000193704	-0.000103611	-1.72E-05	9.99E-06	3.41E-05	-2.29E-05
1.879	-2.53E-05	-0.000173757	-0.000136388	-7.24E-05	-5.54E-05	-3.30E-05	-1.82E-05	0.000106477	0.000166727	-0.000128194	-1.28E-05	5.24E-06	2.40E-05	-2.16E-05
1.88	-2.46E-05	-0.000127572	-0.000154291	-5.18E-05	-5.71E-05	-3.11E-05	-1.82E-05	7.19E-05	8.48E-05	-0.000250615	-1.02E-05	-2.14E-08	1.53E-05	-1.80E-05
1.881	-2.33E-05	-5.11E-05	-0.0001293	-3.19E-05	-5.69E-05	-2.97E-05	-1.88E-05	5.58E-05	3.70E-05	-0.000349397	-1.01E-05	-6.08E-06	9.82E-06	-1.46E-05
1.882	-2.11E-05	6.02E-05	-8.97E-05	-5.49E-06	-5.39E-05	-2.74E-05	-1.88E-05	7.03E-05	7.05E-05	-0.000344265	-9.67E-06	-1.26E-05	3.48E-06	-1.31E-05
1.883	-1.90E-05	0.000184413	-5.96E-05	6.52E-05	-4.99E-05	-2.51E-05	-1.78E-05	9.50E-05	0.000159685	-0.000268752	-7.24E-06	-1.77E-05	-2.79E-06	-1.18E-05
1.884	-1.66E-05	0.00023631	-4.49E-05	0.000131234	-4.88E-05	-2.31E-05	-1.69E-05	0.000104881	0.000235596	-0.000150986	-3.83E-06	-2.18E-05	-3.44E-06	-5.93E-06
1.885	-1.57E-05	0.000180041	-4.82E-05	0.00010836	-4.80E-05	-2.24E-05	-1.66E-05	9.81E-05	0.000287021	-1.96E-05	4.07E-07	-2.39E-05	2.99E-06	5.87E-06
1.886	-1.53E-05	7.21E-05	-0.000119136	7.69E-05	-4.67E-05	-3.05E-05	-1.68E-05	6.29E-05	0.000362166	8.38E-05	6.58E-06	-2.24E-05	1.12E-05	1.87E-05
1.887	-1.54E-05	-4.33E-05	-0.000276599	9.14E-05	-4.60E-05	-4.69E-05	-1.68E-05	1.02E-05	0.000502415	0.000132933	1.38E-05	-1.73E-05	1.50E-05	2.73E-05
1.888	-1.72E-05	-0.000124318	-0.000404046	5.89E-05	-4.54E-05	-5.93E-05	-1.78E-05	4.87E-06	0.000693775	0.000156345	1.80E-05	-1.10E-05	1.39E-05	2.95E-05
1.889	-2.14E-05	-0.000133712	-0.000381274	-5.06E-05	-4.23E-05	-5.68E-05	-1.91E-05	7.03E-05	0.000873369	0.0002004	1.69E-05	-4.53E-06	9.05E-06	2.52E-05
1.89	-2.47E-05	-8.32E-05	-0.000247822	-0.000141211	-3.58E-05	-4.37E-05	-1.96E-05	0.000109959	0.00100607	0.000235308	1.29E-05	3.86E-06	5.78E-07	1.51E-05
1.891	-2.41E-05	-2.37E-05	-0.000144711	-0.000139105	-2.94E-05	-2.83E-05	-2.04E-05	4.38E-05	0.00111517	0.000207578	8.64E-06	1.43E-05	-9.64E-06	2.77E-06
1.892	-2.28E-05	9.27E-06	-0.000141962	-7.65E-05	-2.63E-05	-1.51E-05	-2.05E-05	-3.64E-05	0.00123404	9.11E-05	4.72E-06	2.27E-05	-1.81E-05	-9.11E-06
1.893	-2.27E-05	1.05E-05	-0.000184895	-1.13E-05	-2.68E-05	-4.03E-06	-2.09E-05	-2.79E-05	0.0013196	-6.36E-05	5.71E-07	2.52E-05	-2.57E-05	-1.98E-05
1.894	-2.51E-05	-6.90E-06	-0.000203986	3.21E-05	-2.83E-05	5.01E-06	-2.22E-05	6.98E-06	0.0012937	-0.000189912	-3.57E-06	2.07E-05	-3.33E-05	-2.89E-05
1.895	-2.81E-05	-3.64E-05	-0.000195601	3.84E-05	-3.00E-05	1.07E-05	-2.40E-05	-2.07E-06	0.00113087	-0.000256367	-7.16E-06	1.10E-05	-3.81E-05	-3.43E-05
1.896	-2.93E-05	-8.54E-05	-0.000187965	-5.00E-06	-3.16E-05	1.48E-05	-2.53E-05	-1.43E-05	0.000878866	-0.000290754	-9.83E-06	-4.96E-07	-3.90E-05	-3.57E-05
1.897	-2.78E-05	-0.000142736	-0.000185693	-7.04E-05	-3.36E-05	1.87E-05	-2.63E-05	-2.49E-05	0.000599124	-0.000298889	-1.18E-05	-1.11E-05	-4.00E-05	-3.43E-05
1.898	-2.58E-05	-0.000176572	-0.000173685	-0.000104247	-3.54E-05	2.15E-05	-2.55E-05	-7.25E-05	0.00034536	-0.000267398	-1.24E-05	-1.83E-05	-4.19E-05	-3.23E-05
1.899	-2.51E-05	-0.000182983	-0.000149284	-8.91E-05	-3.66E-05	2.24E-05	-2.29E-05	-0.000145071	0.000177885	-0.000201988	-9.57E-06	-2.19E-05	-3.97E-05	-3.06E-05
1.9	-2.62E-05	-0.000198168	-0.000128668	-5.67E-05	-3.67E-05	2.12E-05	-2.26E-05	-0.000174927	0.000119013	-0.000137033	-4.87E-06	-2.42E-05	-3.03E-05	-2.77E-05
1.901	-3.18E-05	-0.000211057	-0.000122433	-3.95E-05	-3.53E-05	1.98E-05	-2.55E-05	-0.000126547	0.000128232	-7.13E-05	8.09E-07	-2.63E-05	-1.55E-05	-2.31E-05
1.902	-3.80E-05	-0.00017706	-0.000139081	-3.55E-05	-3.47E-05	1.82E-05	-2.71E-05	-5.88E-05	0.000150308	2.93E-05	6.01E-06	-2.77E-05	-1.16E-06	-1.74E-05
1.903	-4.17E-05	-8.42E-05	-0.000173065	-3.21E-05	-3.43E-05	1.55E-05	-2.66E-05	-1.99E-05	0.000179322	0.000174617	8.28E-06	-2.62E-05	9.20E-06	-1.18E-05
1.904	-4.53E-05	3.96E-05	-0.000191902	-3.02E-05	-3.50E-05	1.24E-05	-2.60E-05	2.86E-05	0.000250497	0.00030415	8.42E-06	-2.09E-05	1.12E-05	-9.77E-06
1.905	-4.64E-05	0.000114609	-0.000145001	-3.42E-05	-3.54E-05	8.63E-06	-2.58E-05	0.000108597	0.000332195	0.000337794	7.63E-06	-1.36E-05	5.10E-06	-1.23E-05
1.906	-4.41E-05	6.12E-05	-3.37E-05	-3.67E-05	-3.51E-05	5.22E-06	-2.59E-05	0.000184002	0.000407521	0.000292475	8.03E-06	-5.21E-06	-2.25E-06	-1.32E-05
1.907	-4.31E-05	-8.89E-05	3.34E-05	-3.40E-05	-3.45E-05	2.91E-06	-2.52E-05	0.000224019	0.000531732	0.000268567	9.27E-06	3.06E-06	-6.39E-06	-8.01E-06
1.908	-4.43E-05	-0.000205897	-1.63E-05	-3.06E-05	-3.21E-05	5.69E-06	-2.42E-05	0.000232563	0.000707373	0.000306211	1.02E-05	9.17E-06	-3.80E-06	9.41E-07
1.909	-4.06E-05	-0.000235028	-0.000107511	-3.44E-05	-2.96E-05	1.25E-05	-2.22E-05	0.000236888	0.000862413	0.000301258	8.89E-06	1.07E-05	1.16E-06	6.72E-06
1.91	-3.11E-05	-0.000216271	-0.00016173	-4.22E-05	-2.77E-05	1.25E-05	-2.03E-05	0.000236237	0.000930412	0.000188446	5.36E-06	7.31E-06	2.66E-06	6.09E-06
1.911	-2.04E-05	-0.000195364	-0.000192128	-4.49E-05	-2.67E-05	4.73E-07	-1.88E-05	0.0002153	0.000887164	1.42E-05	1.41E-06	1.48E-06	-2.92E-06	2.82E-07
1.912	-1.25E-05	-0.000183167	-0.00022943	-4.18E-05	-2.53E-05	-1.70E-05	-1.77E-05	0.000182921	0.000708772	-0.000126661	-1.40E-06	-4.46E-06	-1.30E-05	-6.74E-06
1.913	-6.64E-06	-0.000159182	-0.000271375	-3.21E-05	-2.52E-05	-3.15E-05	-1.79E-05	0.000153485	0.000434299	-0.000186416	-1.04E-06	-8.62E-06	-1.94E-05	-1.07E-05
1.914	1.27E-06	-0.000108619	-0.000293795	-1.70E-05	-2.71E-05	-4.26E-05	-1.79E-05	0.000113099	0.000180769	-0.000168648	1.33E-06	-1.11E-05	-1.92E-05	-1.01E-05
1.915	1.07E-05	-4.89E-05	-0.000281509	-4.41E-06	-2.79E-05	-5.10E-05	-1.87E-05	4.30E-05	3.87E-05	-0.000114789	4.04E-06	-1.39E-05	-1.50E-05	-9.39E-06
1.916	1.79E-05	-9.13E-06	-0.00023289	1.25E-06	-2.67E-05	-5.58E-05	-2.06E-05	-2.91E-05	2.68E-05	-7.17E-05	5.84E-06	-1.86E-05	-1.19E-05	-1.12E-05
1.917	1.92E-05	1.27E-05	-0.000151216	3.82E-06	-2.59E-05	-5.92E-05	-2.31E-05	-5.18E-05	0.000148123	-4.69E-05	6.65E-06	-2.47E-05	-1.12E-05	-1.38E-05
1.918	1.61E-05	2.25E-05	-3.19E-05	7.27E-06	-2.63E-05	-6.26E-05	-2.51E-05	-9.62E-06	0.000364266	-2.22E-05	7.20E-06	-3.02E-05	-1.16E-05	-1.58E-05
1.919	7.36E-06	2.13E-05	0.000117629	8.77E-06	-2.69E-05	-6.64E-05	-2.66E-05	6.40E-05	0.000550489	1.09E-05	8.04E-06	-3.24E-05	-1.14E-05	-1.75E-05
1.92	-7.36E-06	1.29E-05	0.000244158	5.55E-06	-2.57E-05	-6.92E-05	-2.74E-05	0.00012881	0.000594756	4.26E-05	8.52E-06	-2.74E-05	-1.01E-05	-1.89E-05
1.921	-2.48E-05	4.74E-06	0.000253916	-3.91E-07	-2.32E-05	-7.03E-05	-2.76E-05	0.000167684	0.00050659	6.70E-05	8.74E-06	-1.42E-05	-6.17E-06	-1.88E-05
1.922	-4.13E-05	-2.24E-06	0.000132551	-8.07E-06	-2.29E-05	-7.07E-05	-2.67E-05	0.000181026	0.000377158	7.08E-05	9.23E-06	1.80E-06	-1.09E-06	-1.80E-05
1.923	-5.39E-05	-1.00E-05	1.95E-05	-1.84E-05	-2.54E-05	-7.03E-05	-2.42E-05	0.000172895	0.000270825	4.11E-05	9.03E-06	1.20E-05	1.83E-06	-1.75E-05
1.924	-5.92E-05	-2.16E-05	3.15E-05	-3.37E-05	-2.97E-05	-6.70E-05	-2.21E-05	0.000147603	0.000198565	-9.48E-06	6.72E-06	1.25E-05	1.78E-06	-1.70E-05
1.925	-5.59E-05	-3.44E-05	0.000102768	-5.50E-05	-3.23E-05	-5.87E-05	-2.21E-05	0.000109919	0.000141082	-5.03E-05	3.87E-06	7.17E-06	-3.01E-07	-1.60E-05
1.926	-4.77E-05	-4.40E-05	0.000141289	-7.59E-05	-3.07E-05	-4.74E-05	-2.45E-05	6.23E-05	5.87E-05	-6.90E-05	2.23E-06	1.34E-06	-2.48E-06	-1.59E-05
1.927	-3.96E-05	-5.23E-05	0.000147749	-8.75E-05	-2.57E-05	-4.05E-05	-2.69E-05	7.11E-06	-7.83E-05	-7.53E-05	1.97E-06	-3.43E-06	-3.77E-06	-1.79E-05
1.928	-3.39E-05	-6.10E-05	0.000144845	-9.15E-05	-2.00E-05	-4.56E-05	-2.72E-05	-5.29E-05	-0.00027521	-7.51E-05	2.54E-06	-6.70E-06	-4.65E-06	-2.09E-05
1.929	-3.02E-05	-6.48E-05	0.000133445	-9.28E-05	-1.53E-05	-6.07E-05	-2.49E-05	-0.000109333	-0.000518187	-5.87E-05	3.18E-06	-8.16E-06	-3.58E-06	-2.23E-05
1.93	-2.83E-05	-6.15E-05	8.19E-05	-9.83E-05	-8.56E-06	-7.92E-05	-2.33E-05	-0.000146177	-0.00077365	-1.19E-05	3.32E-06	-9.00E-06	-6.26E-07	-2.16E-05
1.931	-2.67E-05	-5.74E-05	-1.27E-05	-0.000107967	-1.59E-06	-9.36E-05	-2.32E-05	-0.000136003	-0.000922539	6.37E-05	-1.40E-07	-1.06E-05	2.52E-06	-1.89E-05
1.932	-2.70E-05	-5.46E-05	-0.000109989	-0.000106488	4.81E-06	-0.000100222	-2.17E-05	-8.77E-05	-0.000886258	0.000122142	-7.23E-06	-1.15E-05	6.77E-06	-1.58E-05
1.933	-2.91E-05	-5.30E-05	-0.000175394	-9.38E-05	1.41E-05	-0.000104077	-2.05E-05	-5.09E-05	-0.000727864	0.000117707	-1.37E-05	-1.18E-05	1.14E-05	-1.35E-05
1.934	-3.18E-05	-5.22E-05	-0.000199973	-8.23E-05	2.54E-05	-0.000105262	-2.15E-05	-2.69E-05	-0.000505358	7.14E-05	-1.65E-05	-1.22E-05	1.39E-05	-1.26E-05
1.935	-3.26E-05	-5.25E-05	-0.000197145	-7.34E-05	2.99E-05	-0.000104051	-2.27E-05	3.01E-05	-0.000287327	3.61E-05	-1.74E-05	-1.08E-05	1.44E-05	-1.23E-05
1.936	-3.13E-05	-5.35E-05	-0.000186016	-6.87E-05	2.31E-05	-0.000102186	-2.32E-05	0.000121954	-0.000158136	2.01E-05	-1.86E-05	-7.05E-06	1.61E-05	-1.13E-05
1.937	-3.25E-05	-5.64E-05	-0.00016762	-7.25E-05	6.97E-06	-0.000100488	-2.31E-05	0.000199686	-0.00016879	-1.72E-07	-1.98E-05	-3.07E-06	1.95E-05	-1.02E-05
1.938	-3.88E-05	-5.81E-05	-0.000141458	-8.71E-05	-1.15E-05	-9.87E-05	-2.25E-05	0.000242424	-0.000279303	-3.04E-05	-1.98E-05	-1.14E-06	2.14E-05	-9.43E-06
1.939	-4.51E-05	-5.66E-05	-0.000116701	-0.000104231	-2.20E-05	-9.36E-05	-2.06E-05	0.000263773	-0.000445671	-5.25E-05	-1.79E-05	-1.74E-06	1.76E-05	-9.96E-06
1.94	-4.59E-05	-5.64E-05	-9.85E-05	-0.000109763	-2.58E-05	-8.80E-05	-1.88E-05	0.000273216	-0.000642915	-6.07E-05	-1.57E-05	-3.98E-06	1.05E-05	-1.28E-05
1.941	-3.92E-05	-6.08E-05	-8.69E-05	-9.61E-05	-2.62E-05	-8.28E-05	-1.74E-05	0.000255595	-0.000807571	-6.52E-05	-1.32E-05	-6.80E-06	4.91E-06	-1.70E-05
1.942	-2.44E-05	-6.57E-05	-9.00E-05	-6.96E-05	-2.59E-05	-7.89E-05	-1.62E-05	0.000205411	-0.000844794	-6.69E-05	-9.25E-06	-8.75E-06	3.74E-06	-1.90E-05
1.943	-6.00E-06	-6.98E-05	-0.000126232	-4.06E-05	-2.48E-05	-7.64E-05	-1.58E-05	0.000136434	-0.000700682	-5.46E-05	-3.83E-06	-8.69E-06	4.71E-06	-1.79E-05
1.944	9.11E-06	-8.49E-05	-0.00019725	-1.70E-05	-2.03E-05	-7.51E-05	-1.65E-05	7.09E-05	-0.000451502	-2.05E-05	1.40E-06	-7.12E-06	3.00E-06	-1.49E-05
1.945	1.24E-05	-0.000115771	-0.000275147	-1.12E-05	-1.26E-05	-7.47E-05	-1.86E-05	2.90E-05	-0.000238511	2.16E-05	4.31E-06	-5.84E-06	-1.89E-06	-1.09E-05
1.946	2.90E-06	-0.000133826	-0.000332533	-2.66E-05	-6.63E-06	-7.60E-05	-2.09E-05	1.17E-05	-0.000163958	4.59E-05	4.95E-06	-5.97E-06	-5.78E-06	-7.77E-06
1.947	-1.05E-05	-0.00010675	-0.000370751	-4.78E-05	-8.14E-06	-7.82E-05	-2.38E-05	-1.44E-06	-0.000224779	3.07E-05	4.83E-06	-7.92E-06	-5.13E-06	-8.32E-06
1.948	-1.98E-05	-5.13E-05	-0.000394985	-5.74E-05	-2.09E-05	-7.94E-05	-2.78E-05	-4.13E-05	-0.000358256	-8.76E-06	5.01E-06	-1.15E-05	-1.09E-06	-1.23E-05
1.949	-2.40E-05	-2.21E-05	-0.000393125	-5.82E-05	-4.96E-05	-7.70E-05	-3.09E-05	-0.00011951	-0.000511574	-3.34E-05	6.20E-06	-1.44E-05	4.18E-06	-1.62E-05
1.95	-2.32E-05	-4.22E-05	-0.000353666	-5.66E-05	-8.69E-05	-7.03E-05	-3.24E-05	-0.000210137	-0.000694993	-2.92E-05	8.07E-06	-1.45E-05	9.25E-06	-1.77E-05
1.951	-1.97E-05	-7.73E-05	-0.000291426	-5.03E-05	-0.000113059	-6.22E-05	-3.27E-05	-0.000265737	-0.00094654	-1.42E-05	9.70E-06	-1.32E-05	1.29E-05	-1.76E-05
1.952	-1.68E-05	-8.51E-05	-0.000228627	-3.88E-05	-0.000122082	-5.50E-05	-3.11E-05	-0.000273015	-0.00125919	-3.72E-06	1.06E-05	-1.31E-05	1.59E-05	-1.70E-05
1.953	-1.64E-05	-7.15E-05	-0.000150362	-2.87E-05	-0.000122733	-4.93E-05	-2.88E-05	-0.000237945	-0.0015176	-6.13E-07	1.16E-05	-1.49E-05	1.93E-05	-1.52E-05
1.954	-1.71E-05	-6.52E-05	-5.04E-05	-2.74E-05	-0.000114205	-4.58E-05	-2.60E-05	-0.000177614	-0.00160544	-1.27E-07	1.38E-05	-1.63E-05	2.26E-05	-1.20E-05
1.955	-1.73E-05	-6.80E-05	1.94E-05	-3.42E-05	-9.33E-05	-4.38E-05	-2.33E-05	-0.00012052	-0.00155427	8.84E-07	1.64E-05	-1.53E-05	2.44E-05	-8.74E-06
1.956	-1.93E-05	-6.64E-05	2.00E-05	-4.19E-05	-6.23E-05	-4.14E-05	-1.98E-05	-7.63E-05	-0.0014448	-8.62E-08	1.59E-05	-1.46E-05	2.34E-05	-8.13E-06
1.957	-2.45E-05	-5.45E-05	-2.11E-06	-5.02E-05	-2.61E-05	-3.98E-05	-1.88E-05	-3.90E-05	-0.00126915	-4.74E-06	1.27E-05	-1.48E-05	2.25E-05	-1.03E-05
1.958	-2.73E-05	-4.43E-05	6.08E-05	-5.39E-05	9.01E-06	-3.60E-05	-1.97E-05	-1.12E-05	-0.00102853	-9.33E-06	8.69E-06	-1.44E-05	2.19E-05	-1.27E-05
1.959	-2.22E-05	-4.14E-05	0.0001824	-4.84E-05	4.04E-05	-3.16E-05	-2.02E-05	3.01E-06	-0.000776079	-1.08E-05	3.65E-06	-1.14E-05	1.99E-05	-1.44E-05
1.96	-1.72E-05	-3.81E-05	0.000213895	-4.20E-05	5.99E-05	-2.85E-05	-2.13E-05	8.96E-06	-0.000601448	-1.15E-05	-1.18E-06	-5.49E-06	1.36E-05	-1.45E-05
1.961	-1.85E-05	-3.67E-05	0.000140917	-4.12E-05	6.03E-05	-2.58E-05	-2.05E-05	7.91E-06	-0.000587567	-1.23E-05	-6.16E-06	-4.05E-07	2.17E-06	-1.42E-05
1.962	-2.16E-05	-3.88E-05	5.40E-05	-4.18E-05	4.29E-05	-2.24E-05	-1.97E-05	-1.15E-06	-0.000651182	-1.30E-05	-9.39E-06	2.29E-06	-8.37E-06	-1.46E-05
1.963	-2.29E-05	-4.13E-05	7.25E-06	-4.19E-05	2.11E-05	-1.84E-05	-1.74E-05	-1.48E-05	-0.000614688	-1.22E-05	-1.05E-05	1.43E-06	-1.46E-05	-1.54E-05
1.964	-2.33E-05	-4.27E-05	-1.75E-05	-4.20E-05	1.14E-05	-1.50E-05	-1.53E-05	-2.60E-05	-0.000411139	-1.37E-05	-1.10E-05	-1.16E-06	-1.87E-05	-1.50E-05
1.965	-2.33E-05	-4.35E-05	-6.42E-05	-4.04E-05	1.68E-05	-1.23E-05	-1.37E-05	-3.65E-05	-0.000141393	-2.01E-05	-1.01E-05	-2.70E-06	-1.88E-05	-1.32E-05
1.966	-2.33E-05	-4.52E-05	-0.000123931	-4.00E-05	3.17E-05	-9.72E-06	-1.37E-05	-4.79E-05	7.56E-05	-3.44E-05	-9.15E-06	-3.29E-06	-1.34E-05	-1.11E-05
1.967	-2.60E-05	-4.90E-05	-0.000165738	-4.19E-05	4.30E-05	-6.42E-06	-1.50E-05	-6.02E-05	0.000199498	-5.47E-05	-9.22E-06	-3.17E-06	-6.08E-06	-1.09E-05
1.968	-3.03E-05	-5.47E-05	-0.00019074	-4.53E-05	4.40E-05	-2.01E-06	-1.64E-05	-7.03E-05	0.000254267	-6.60E-05	-1.04E-05	-3.11E-06	8.10E-07	-1.25E-05
1.969	-3.24E-05	-6.23E-05	-0.000227044	-4.93E-05	3.39E-05	2.37E-06	-1.75E-05	-7.72E-05	0.000272807	-4.13E-05	-1.25E-05	-3.18E-06	6.19E-06	-1.28E-05
1.97	-3.16E-05	-6.95E-05	-0.000272771	-5.31E-05	1.31E-05	2.85E-06	-1.62E-05	-8.45E-05	0.000273829	1.23E-05	-1.52E-05	-3.19E-06	1.09E-05	-1.15E-05
1.971	-2.99E-05	-7.23E-05	-0.000285821	-5.52E-05	-1.36E-05	-7.68E-07	-1.40E-05	-9.43E-05	0.00027183	3.83E-05	-1.60E-05	-3.19E-06	1.46E-05	-9.92E-06
1.972	-2.88E-05	-7.08E-05	-0.00023506	-5.41E-05	-3.78E-05	-5.54E-06	-1.09E-05	-0.000105057	0.000277188	9.72E-06	-1.58E-05	-3.42E-06	1.65E-05	-9.58E-06
1.973	-2.65E-05	-6.89E-05	-0.000124916	-4.91E-05	-5.35E-05	-9.59E-06	-8.41E-06	-0.000112815	0.000293968	-2.13E-05	-1.72E-05	-3.81E-06	1.76E-05	-1.03E-05
1.974	-2.31E-05	-6.73E-05	5.83E-06	-4.19E-05	-6.15E-05	-1.53E-05	-6.92E-06	-0.000116099	0.00032441	3.65E-06	-2.14E-05	-3.30E-06	1.83E-05	-1.11E-05
1.975	-2.35E-05	-6.03E-05	7.81E-05	-3.49E-05	-6.53E-05	-2.28E-05	-8.06E-06	-0.000111723	0.000375485	6.47E-05	-2.67E-05	-1.38E-06	1.88E-05	-1.17E-05
1.976	-2.94E-05	-4.72E-05	2.49E-05	-3.20E-05	-6.93E-05	-2.94E-05	-1.02E-05	-9.76E-05	0.000440899	9.78E-05	-3.04E-05	8.95E-07	1.89E-05	-1.34E-05
1.977	-3.47E-05	-3.28E-05	-5.59E-05	-3.12E-05	-7.59E-05	-3.41E-05	-1.24E-05	-7.83E-05	0.000493969	7.93E-05	-3.14E-05	2.36E-06	2.04E-05	-1.61E-05
1.978	-3.45E-05	-1.95E-05	-2.68E-05	-3.12E-05	-8.70E-05	-3.59E-05	-1.41E-05	-6.32E-05	0.000513231	3.54E-05	-2.98E-05	2.35E-06	2.27E-05	-1.67E-05
1.979	-2.98E-05	-6.26E-06	6.79E-05	-3.08E-05	-9.89E-05	-3.22E-05	-1.60E-05	-5.47E-05	0.000515949	-9.87E-06	-2.58E-05	1.09E-06	2.45E-05	-1.39E-05
1.98	-2.50E-05	4.23E-06	0.000108534	-2.98E-05	-0.000110297	-2.59E-05	-1.98E-05	-5.19E-05	0.000510069	-5.30E-05	-2.02E-05	-6.43E-07	2.38E-05	-1.23E-05
1.981	-2.37E-05	7.04E-06	7.26E-05	-3.62E-05	-0.000122802	-1.95E-05	-2.37E-05	-5.13E-05	0.000467894	-8.92E-05	-1.41E-05	-3.54E-06	2.07E-05	-1.47E-05
1.982	-2.39E-05	-8.25E-06	1.13E-05	-5.46E-05	-0.000142965	-1.42E-05	-2.82E-05	-4.84E-05	0.000384617	-0.000112858	-7.10E-06	-8.36E-06	1.82E-05	-1.78E-05
1.983	-2.32E-05	-4.62E-05	-4.91E-05	-7.11E-05	-0.000163454	-1.03E-05	-3.31E-05	-4.62E-05	0.000297047	-0.000127714	-1.49E-06	-1.30E-05	1.74E-05	-1.89E-05
1.984	-2.39E-05	-8.77E-05	-0.000108194	-7.86E-05	-0.000167746	-7.92E-06	-3.74E-05	-4.62E-05	0.000228821	-0.000137355	2.77E-06	-1.49E-05	1.80E-05	-1.75E-05
1.985	-2.51E-05	-0.000101698	-0.000158675	-7.89E-05	-0.000162221	-6.68E-06	-3.87E-05	-4.52E-05	0.000160015	-0.000102202	6.13E-06	-1.34E-05	1.95E-05	-1.53E-05
1.986	-2.66E-05	-8.68E-05	-0.000181507	-6.63E-05	-0.000152143	-4.34E-06	-3.80E-05	-3.86E-05	7.74E-05	2.74E-05	8.05E-06	-8.98E-06	2.06E-05	-1.37E-05
1.987	-2.79E-05	-7.27E-05	-0.000159852	-3.97E-05	-0.000132522	-1.22E-06	-3.84E-05	-2.58E-05	1.91E-05	0.00018246	8.70E-06	-4.26E-06	2.13E-05	-1.25E-05
1.988	-2.73E-05	-7.45E-05	-0.000104584	9.03E-06	-9.89E-05	6.66E-06	-3.82E-05	-1.04E-05	9.52E-07	0.000236523	8.01E-06	-2.86E-06	2.16E-05	-1.15E-05
1.989	-2.64E-05	-6.32E-05	-6.01E-05	4.34E-05	-5.57E-05	2.50E-05	-3.78E-05	4.08E-06	-1.57E-05	0.000167203	6.02E-06	-3.57E-06	2.42E-05	-1.01E-05
1.99	-2.49E-05	-6.03E-06	-3.78E-05	-3.93E-06	-1.33E-05	4.08E-05	-3.64E-05	1.63E-05	-3.39E-05	7.24E-05	3.06E-06	-3.16E-06	2.75E-05	-8.92E-06
1.991	-2.45E-05	5.20E-05	-2.82E-05	-0.000102219	2.22E-05	3.92E-05	-3.31E-05	2.52E-05	-3.04E-05	5.19E-05	4.52E-06	-7.96E-07	2.93E-05	-8.37E-06
1.992	-2.38E-05	5.01E-05	-3.38E-05	-0.00016467	4.67E-05	2.90E-05	-3.05E-05	3.12E-05	-2.05E-05	8.58E-05	1.24E-05	1.88E-07	3.04E-05	-7.76E-06
1.993	-2.14E-05	2.97E-07	-5.14E-05	-0.000155843	5.63E-05	1.83E-05	-2.91E-05	3.39E-05	-1.47E-05	7.80E-05	2.34E-05	-3.28E-06	3.07E-05	-6.78E-06
1.994	-1.89E-05	-3.75E-05	-7.62E-05	-9.44E-05	5.30E-05	5.98E-06	-2.90E-05	3.55E-05	-2.98E-06	2.70E-06	3.17E-05	-7.08E-06	3.03E-05	-5.72E-06
1.995	-1.72E-05	-6.62E-06	-0.000101875	-2.13E-05	4.18E-05	-9.15E-06	-2.80E-05	3.75E-05	1.61E-05	-6.60E-05	3.54E-05	-5.83E-06	2.87E-05	-4.55E-06
1.996	-1.56E-05	8.28E-05	-0.00012995	1.22E-05	2.58E-05	-2.44E-05	-2.57E-05	3.91E-05	4.11E-05	-7.58E-05	3.64E-05	-2.14E-07	2.66E-05	-2.92E-06
1.997	-1.53E-05	0.000134607	-0.000151233	-1.29E-05	5.55E-06	-3.73E-05	-2.17E-05	3.97E-05	7.15E-05	-1.71E-05	3.55E-05	5.34E-06	2.53E-05	-7.18E-07
1.998	-1.81E-05	0.000106045	-0.000145721	-5.44E-05	-2.77E-05	-4.77E-05	-1.83E-05	3.85E-05	0.000103669	0.00011427	3.47E-05	7.67E-06	2.50E-05	2.94E-06
1.999	-2.34E-05	6.41E-05	-0.000112224	-6.67E-05	-7.50E-05	-5.45E-05	-1.64E-05	3.72E-05	0.000134101	0.000259693	3.32E-05	6.84E-06	2.48E-05	7.31E-06
[truncated: 57,141 more rows]
