# Supplementary material for: Muscle synergies during the walk-run and run-walk transitions
Source: PeerJ. 2024 Oct 22;12:e18162. doi: 10.7717/peerj.18162 (PMC11505887; doi:10.7717/peerj.18162)
Supplement: Supplemental Information 2 — Files must be processed using the R script. [file peerj-12-18162-s002.zip › RWT (C, D)/D/cycles/D-RWT.txt]

V1	V2
0.001	0.832
1.461	2.211
2.901	3.53
4.281	4.911
5.681	6.572
7.261	8.031
8.761	9.45
10.281	11.031
11.781	12.511
13.121	13.709
14.601	15.45
16.341	17.111
17.841	18.712
19.381	20.009
20.801	21.51
22.281	22.929
23.801	24.368
25.301	26.212
26.941	27.811
28.521	29.13
29.881	30.449
