# Supplementary material for: Muscle synergies during the walk-run and run-walk transitions
Source: PeerJ. 2024 Oct 22;12:e18162. doi: 10.7717/peerj.18162 (PMC11505887; doi:10.7717/peerj.18162)
Supplement: Supplemental Information 2 — Files must be processed using the R script. [file peerj-12-18162-s002.zip › RWT (C, D)/D/emg/D-RWT.txt]

time	SOL	GASM	TIBA	PERL	VASL	VASM	RECF	BICF	SEMT	GLUM	GLUMAY	TFL	LONG	ILIO
0.001	5.19E-05	-0.000191132	-0.000109236	0.000266735	3.15E-05	-6.52E-07	-2.78E-05	1.12E-05	1.25E-05	5.85E-05	4.80E-05	4.43E-05	2.14E-05	-3.20E-05
0.002	3.98E-05	0.000123163	-0.000104847	0.000555399	5.68E-05	0.000174752	-2.68E-05	5.42E-05	1.61E-05	2.98E-05	4.14E-05	4.43E-05	1.93E-05	-3.76E-05
0.003	5.22E-05	0.000148542	-0.000104984	0.000792006	3.90E-05	0.000293287	-2.73E-05	9.06E-05	1.95E-05	3.96E-06	3.16E-05	4.53E-05	1.44E-05	-4.45E-05
0.004	8.29E-05	2.05E-05	-0.000107124	0.000906641	1.41E-06	0.000344755	-2.86E-05	0.000101387	2.03E-05	-1.87E-06	1.74E-05	4.59E-05	7.98E-06	-5.14E-05
0.005	0.000104311	-7.63E-06	-0.000107478	0.000834303	-5.50E-05	0.000347243	-2.97E-05	8.43E-05	1.41E-05	9.87E-06	-1.51E-06	4.40E-05	4.92E-06	-5.66E-05
0.006	0.000101988	0.000105396	-0.000105859	0.000529406	-0.000118113	0.000314153	-2.88E-05	4.67E-05	6.17E-06	2.44E-05	-2.32E-05	3.94E-05	4.96E-06	-5.83E-05
0.007	8.13E-05	0.000212187	-0.000101955	5.81E-05	-0.000137472	0.000254165	-2.48E-05	1.37E-05	3.46E-06	3.21E-05	-4.41E-05	3.29E-05	3.84E-06	-5.51E-05
0.008	4.58E-05	0.000222959	-9.88E-05	-0.000432164	-8.38E-05	0.000176868	-1.92E-05	2.48E-05	5.99E-06	3.55E-05	-6.26E-05	2.38E-05	5.53E-07	-4.83E-05
0.009	-7.07E-06	0.000107735	-9.90E-05	-0.000817326	9.56E-06	9.18E-05	-1.33E-05	7.03E-05	1.48E-05	3.93E-05	-7.85E-05	1.33E-05	-9.81E-07	-4.03E-05
0.01	-6.54E-05	-6.26E-05	-0.00010143	-0.00105072	8.98E-05	1.39E-05	-7.07E-06	8.89E-05	3.24E-05	3.54E-05	-9.26E-05	5.57E-06	3.70E-06	-3.19E-05
0.011	-9.29E-05	-0.000191086	-0.000101663	-0.00112324	0.000121036	-5.16E-05	-2.50E-06	3.51E-05	5.35E-05	5.26E-06	-0.000106036	1.18E-06	1.50E-05	-2.38E-05
0.012	-7.40E-05	-0.000242934	-9.81E-05	-0.00104664	0.000109309	-0.000102695	-6.22E-08	-8.15E-05	6.15E-05	-5.46E-05	-0.000119045	-3.78E-06	2.72E-05	-1.75E-05
0.013	-4.13E-05	-0.000241717	-9.26E-05	-0.000870684	7.63E-05	-0.000139631	5.43E-07	-0.000199681	3.71E-05	-0.000118695	-0.000130045	-1.16E-05	3.30E-05	-1.23E-05
0.014	-3.51E-05	-0.000186224	-8.94E-05	-0.000663302	4.33E-05	-0.000158113	-3.08E-07	-0.000250678	-1.99E-05	-0.00015661	-0.00013708	-1.80E-05	3.02E-05	-7.19E-06
0.015	-5.76E-05	-5.51E-05	-9.12E-05	-0.000467947	1.47E-05	-0.000159699	-5.60E-07	-0.00022441	-8.01E-05	-0.000160846	-0.000140466	-1.93E-05	2.31E-05	-4.37E-06
0.016	-8.37E-05	9.46E-05	-9.64E-05	-0.000289973	-7.90E-06	-0.000150478	2.35E-06	-0.000165252	-0.000110315	-0.000143718	-0.000141967	-1.86E-05	1.62E-05	-6.27E-06
0.017	-9.35E-05	0.000188375	-0.00010196	-0.000122791	-2.65E-05	-0.000147436	8.64E-06	-0.000116354	-0.000105543	-0.000125446	-0.000143197	-2.40E-05	1.10E-05	-1.07E-05
0.018	-8.48E-05	0.000249922	-0.000105912	2.34E-05	-4.17E-05	-0.000152423	1.54E-05	-0.00011314	-8.38E-05	-0.000116808	-0.000143822	-3.99E-05	7.72E-06	-1.43E-05
0.019	-7.15E-05	0.000283628	-0.000107595	0.000130214	-5.65E-05	-0.000150335	1.96E-05	-0.000163189	-5.28E-05	-0.000107937	-0.000142608	-5.72E-05	6.96E-06	-1.67E-05
0.02	-6.63E-05	0.000213868	-0.000107055	0.000192637	-7.26E-05	-0.000133809	2.02E-05	-0.000220616	-1.42E-05	-8.56E-05	-0.000138785	-6.23E-05	7.15E-06	-1.72E-05
0.021	-6.31E-05	8.62E-05	-0.000103004	0.000223115	-8.76E-05	-0.00011818	1.76E-05	-0.000240331	1.14E-05	-5.52E-05	-0.00013316	-5.35E-05	6.54E-06	-1.40E-05
0.022	-5.02E-05	-3.38E-05	-9.30E-05	0.000241807	-9.48E-05	-0.000116645	1.30E-05	-0.000224386	1.03E-05	-3.03E-05	-0.000127064	-4.07E-05	6.55E-06	-6.74E-06
0.023	-2.64E-05	-0.000114229	-7.98E-05	0.000256513	-9.61E-05	-0.000127679	6.89E-06	-0.000199609	-5.83E-06	-1.36E-05	-0.000119791	-3.09E-05	8.12E-06	6.62E-07
0.024	-1.35E-06	-9.52E-05	-7.08E-05	0.00026495	-0.000106232	-0.000138579	-3.41E-07	-0.000182257	-2.34E-05	1.80E-06	-0.000109388	-2.26E-05	1.07E-05	3.67E-06
0.025	8.06E-06	9.95E-06	-6.85E-05	0.00028204	-0.00012218	-0.000139455	-5.89E-06	-0.000146554	-3.43E-05	1.47E-05	-9.81E-05	-1.14E-05	1.22E-05	1.68E-06
0.026	1.13E-06	0.000110699	-7.18E-05	0.000333407	-0.000121514	-0.000132422	-9.86E-06	-6.30E-05	-3.57E-05	2.10E-05	-8.83E-05	3.20E-06	1.03E-05	-1.49E-06
0.027	-2.47E-06	8.53E-05	-7.65E-05	0.000413573	-9.64E-05	-0.000121499	-1.30E-05	8.75E-06	-2.99E-05	1.86E-05	-7.70E-05	1.76E-05	5.83E-06	-2.98E-06
0.028	1.00E-05	-7.03E-05	-7.95E-05	0.000478787	-6.26E-05	-0.000112814	-1.58E-05	2.24E-05	-2.03E-05	7.04E-06	-6.16E-05	2.58E-05	2.09E-06	-3.26E-06
0.029	1.76E-05	-0.000214286	-8.25E-05	0.000475097	-3.27E-05	-0.000107511	-1.92E-05	1.66E-05	-1.07E-05	-4.72E-06	-4.23E-05	2.65E-05	6.69E-09	-2.14E-06
0.03	-1.43E-05	-0.000258404	-8.74E-05	0.000387193	-1.54E-05	-0.000101804	-2.39E-05	1.77E-05	-3.77E-06	-9.22E-06	-2.18E-05	2.37E-05	-2.00E-06	-1.68E-06
0.031	-7.30E-05	-0.000123209	-9.30E-05	0.000283134	-1.25E-05	-9.42E-05	-2.95E-05	2.56E-05	-2.61E-07	-4.64E-06	-2.07E-06	2.22E-05	-3.76E-06	-3.74E-06
0.032	-0.000118101	0.000126048	-9.67E-05	0.000254555	-2.05E-05	-8.65E-05	-3.71E-05	3.17E-05	8.83E-07	4.57E-06	1.49E-05	2.33E-05	-5.22E-06	-6.61E-06
0.033	-0.000133598	0.000261847	-0.000100225	0.000287688	-3.42E-05	-7.82E-05	-4.71E-05	3.76E-05	4.67E-07	1.15E-05	2.80E-05	2.61E-05	-6.91E-06	-9.12E-06
0.034	-0.000125131	0.000204295	-0.000104351	0.000268883	-4.80E-05	-7.14E-05	-5.60E-05	4.22E-05	1.00E-08	1.30E-05	3.69E-05	2.73E-05	-8.59E-06	-1.18E-05
0.035	-0.000104152	0.000111112	-0.000107529	0.000121899	-5.78E-05	-6.52E-05	-6.18E-05	4.59E-05	3.20E-07	9.83E-06	4.26E-05	2.14E-05	-9.20E-06	-1.51E-05
0.036	-8.32E-05	0.000120485	-0.000109068	-0.000115711	-6.43E-05	-5.91E-05	-6.44E-05	4.76E-05	8.47E-07	1.31E-06	4.61E-05	6.74E-06	-8.94E-06	-1.93E-05
0.037	-7.59E-05	0.000165618	-0.000108751	-0.00034731	-7.12E-05	-5.20E-05	-6.46E-05	4.76E-05	9.45E-07	-1.18E-05	4.88E-05	-1.16E-05	-7.83E-06	-2.33E-05
0.038	-7.96E-05	0.000132047	-0.000106559	-0.000508942	-8.07E-05	-4.49E-05	-6.30E-05	4.86E-05	3.66E-07	-2.18E-05	5.16E-05	-2.75E-05	-6.93E-06	-2.46E-05
0.039	-7.03E-05	2.75E-05	-0.00010446	-0.000579381	-8.89E-05	-3.84E-05	-5.97E-05	5.00E-05	-4.66E-07	-2.09E-05	5.40E-05	-3.77E-05	-7.38E-06	-2.35E-05
0.04	-3.19E-05	-5.29E-05	-0.000103531	-0.000541754	-9.08E-05	-3.54E-05	-5.65E-05	5.28E-05	-9.94E-07	-9.20E-06	5.49E-05	-4.21E-05	-8.10E-06	-2.20E-05
0.041	1.35E-05	-7.87E-05	-0.000102263	-0.000397239	-8.42E-05	-3.79E-05	-5.51E-05	5.70E-05	-2.68E-07	3.58E-06	5.49E-05	-4.22E-05	-7.65E-06	-2.10E-05
0.042	3.05E-05	-8.28E-05	-9.88E-05	-0.00020622	-7.21E-05	-4.23E-05	-5.46E-05	6.26E-05	1.41E-06	5.56E-06	5.54E-05	-4.18E-05	-6.33E-06	-2.13E-05
0.043	1.56E-05	-0.000106568	-9.36E-05	-6.16E-05	-5.87E-05	-4.38E-05	-5.46E-05	6.73E-05	3.14E-06	-4.60E-06	5.61E-05	-4.48E-05	-4.90E-06	-2.35E-05
0.044	-5.30E-06	-0.000145437	-8.71E-05	-2.28E-05	-4.52E-05	-4.12E-05	-5.57E-05	7.21E-05	3.54E-06	-1.34E-05	5.66E-05	-5.09E-05	-3.46E-06	-2.61E-05
0.045	-1.69E-05	-0.0001676	-8.25E-05	-9.29E-05	-3.34E-05	-3.65E-05	-5.80E-05	7.46E-05	2.49E-06	-8.54E-06	5.63E-05	-5.41E-05	-2.31E-06	-2.74E-05
0.046	-2.30E-05	-0.000142499	-8.62E-05	-0.000226758	-2.50E-05	-3.22E-05	-6.06E-05	7.48E-05	9.42E-07	7.55E-06	5.56E-05	-4.90E-05	-7.82E-07	-2.87E-05
0.047	-2.61E-05	-9.20E-05	-9.78E-05	-0.000350828	-2.01E-05	-2.86E-05	-6.23E-05	7.08E-05	3.15E-07	2.44E-05	5.50E-05	-3.60E-05	1.01E-06	-3.13E-05
0.048	-2.49E-05	-7.60E-05	-0.000108107	-0.000397578	-1.74E-05	-2.38E-05	-6.33E-05	6.80E-05	1.26E-06	3.95E-05	5.51E-05	-1.99E-05	2.95E-06	-3.29E-05
0.049	-2.17E-05	-0.000110267	-0.000110753	-0.000331143	-1.56E-05	-1.82E-05	-6.48E-05	7.46E-05	2.02E-06	5.43E-05	5.50E-05	-5.04E-06	5.07E-06	-3.37E-05
0.05	-2.02E-05	-0.000170553	-0.000108963	-0.000166127	-1.50E-05	-1.34E-05	-6.55E-05	8.76E-05	6.52E-07	5.99E-05	5.34E-05	5.18E-06	5.71E-06	-3.37E-05
0.051	-1.84E-05	-0.00024553	-0.000108288	2.34E-05	-1.74E-05	-1.06E-05	-6.54E-05	9.07E-05	-3.01E-06	5.12E-05	5.03E-05	1.09E-05	2.43E-06	-3.11E-05
0.052	-1.35E-05	-0.000294851	-0.000110098	0.000149137	-2.07E-05	-1.04E-05	-6.54E-05	7.30E-05	-6.57E-06	4.21E-05	4.61E-05	1.73E-05	-1.90E-06	-2.78E-05
0.053	-1.05E-05	-0.000289648	-0.000110693	0.000204223	-2.26E-05	-1.13E-05	-6.49E-05	3.49E-05	-7.06E-06	4.56E-05	4.28E-05	2.76E-05	-3.66E-06	-2.55E-05
0.054	-1.85E-05	-0.000242965	-0.000109366	0.00022452	-2.21E-05	-1.24E-05	-6.43E-05	7.45E-06	-5.74E-06	5.77E-05	4.14E-05	3.98E-05	-3.15E-06	-2.36E-05
0.055	-3.88E-05	-0.000159166	-0.000109781	0.000219054	-2.15E-05	-1.42E-05	-6.25E-05	3.40E-05	-5.79E-06	6.90E-05	4.10E-05	4.93E-05	-8.65E-07	-2.19E-05
0.056	-6.05E-05	-4.59E-05	-0.000110254	0.000203353	-2.34E-05	-1.58E-05	-6.05E-05	7.16E-05	-6.70E-06	7.83E-05	3.97E-05	5.21E-05	4.32E-06	-2.30E-05
0.057	-6.94E-05	8.76E-05	-0.000108829	0.000184067	-2.53E-05	-1.57E-05	-5.83E-05	5.51E-05	-4.69E-06	8.61E-05	3.72E-05	4.63E-05	1.21E-05	-2.76E-05
0.058	-6.46E-05	0.000169216	-0.000107891	0.000178098	-2.64E-05	-1.39E-05	-5.45E-05	3.81E-06	4.49E-06	8.79E-05	3.48E-05	3.64E-05	1.89E-05	-3.09E-05
0.059	-5.19E-05	0.000107343	-0.000111867	0.000213776	-2.78E-05	-1.42E-05	-5.10E-05	-2.66E-05	2.17E-05	8.15E-05	3.29E-05	2.78E-05	2.23E-05	-3.08E-05
0.06	-3.49E-05	-6.87E-05	-0.000120322	0.000309613	-2.88E-05	-1.67E-05	-4.80E-05	-3.03E-06	4.46E-05	6.94E-05	3.10E-05	2.27E-05	2.04E-05	-3.04E-05
0.061	-1.72E-05	-0.000279302	-0.000129275	0.000488414	-2.88E-05	-1.97E-05	-4.64E-05	6.53E-05	6.52E-05	5.40E-05	2.90E-05	1.94E-05	1.43E-05	-3.14E-05
0.062	-1.77E-06	-0.000491996	-0.000136373	0.000749153	-2.95E-05	-2.19E-05	-4.48E-05	0.000128916	6.85E-05	3.68E-05	2.72E-05	1.66E-05	6.85E-06	-3.24E-05
0.063	7.55E-06	-0.000638925	-0.000138957	0.000962176	-3.07E-05	-2.14E-05	-4.22E-05	0.000134274	4.25E-05	2.01E-05	2.59E-05	1.46E-05	2.33E-06	-3.07E-05
0.064	1.10E-05	-0.000661963	-0.000135148	0.000922294	-3.05E-05	-1.90E-05	-3.89E-05	0.00010097	-1.97E-06	7.24E-06	2.49E-05	1.39E-05	9.79E-07	-2.68E-05
0.065	1.06E-05	-0.000605992	-0.000123224	0.000546316	-2.93E-05	-1.86E-05	-3.51E-05	9.55E-05	-3.47E-05	-1.39E-06	2.40E-05	1.46E-05	-1.51E-06	-2.28E-05
0.066	7.52E-06	-0.000505717	-0.000105883	-6.21E-05	-2.92E-05	-2.23E-05	-3.18E-05	0.000139082	-3.84E-05	-7.74E-06	2.23E-05	1.61E-05	-6.93E-06	-1.95E-05
0.067	3.15E-06	-0.000322324	-8.89E-05	-0.000708973	-2.99E-05	-2.79E-05	-3.03E-05	0.000191806	-1.93E-05	-1.21E-05	2.01E-05	1.76E-05	-1.18E-05	-1.66E-05
0.068	-2.36E-06	-0.000128147	-7.42E-05	-0.00123215	-2.99E-05	-3.37E-05	-2.91E-05	0.000203874	6.65E-06	-1.02E-05	1.78E-05	1.84E-05	-1.21E-05	-1.48E-05
0.069	-4.54E-06	-5.63E-05	-5.95E-05	-0.00152152	-2.99E-05	-3.75E-05	-2.60E-05	0.000165055	2.37E-05	5.74E-07	1.58E-05	1.84E-05	-8.42E-06	-1.49E-05
0.07	1.04E-05	-3.34E-05	-4.86E-05	-0.00153225	-2.95E-05	-3.85E-05	-2.28E-05	0.000101328	2.75E-05	1.23E-05	1.51E-05	1.72E-05	-2.63E-06	-1.54E-05
0.071	4.12E-05	0.000137488	-4.96E-05	-0.00132149	-2.87E-05	-3.64E-05	-2.04E-05	5.45E-05	2.85E-05	1.50E-05	1.51E-05	1.47E-05	4.31E-06	-1.39E-05
0.072	5.91E-05	0.000440336	-6.20E-05	-0.00102051	-2.76E-05	-3.32E-05	-1.74E-05	1.87E-05	3.56E-05	6.98E-06	1.40E-05	1.01E-05	1.24E-05	-1.05E-05
0.073	4.46E-05	0.000660994	-7.50E-05	-0.000729044	-2.69E-05	-3.06E-05	-1.38E-05	-8.03E-05	4.96E-05	-8.91E-06	1.13E-05	5.37E-06	2.05E-05	-8.75E-06
0.074	8.75E-06	0.000776687	-8.09E-05	-0.000493535	-2.65E-05	-2.84E-05	-1.05E-05	-0.000288057	5.64E-05	-3.00E-05	8.90E-06	3.36E-06	2.71E-05	-9.70E-06
0.075	-2.78E-05	0.00088688	-8.10E-05	-0.000334041	-2.70E-05	-2.71E-05	-7.64E-06	-0.000521653	3.55E-05	-5.34E-05	7.75E-06	2.57E-06	2.86E-05	-9.79E-06
0.076	-4.86E-05	0.00086927	-8.04E-05	-0.000233302	-2.70E-05	-2.74E-05	-5.14E-06	-0.000659474	-1.45E-06	-7.55E-05	6.96E-06	1.81E-07	2.58E-05	-8.42E-06
0.077	-2.16E-05	0.00063834	-8.08E-05	-0.000139532	-2.58E-05	-2.76E-05	-2.12E-06	-0.000671758	-2.29E-05	-9.17E-05	6.10E-06	-2.56E-06	2.34E-05	-9.67E-06
0.078	7.47E-05	0.000338764	-8.00E-05	-1.98E-05	-2.57E-05	-2.70E-05	-2.00E-07	-0.000576659	-2.38E-05	-9.47E-05	5.79E-06	-2.99E-06	2.39E-05	-1.60E-05
0.079	0.000169188	0.000149709	-7.55E-05	9.01E-05	-2.78E-05	-2.52E-05	1.47E-06	-0.000408736	-2.73E-05	-8.20E-05	5.60E-06	-2.09E-06	2.38E-05	-2.28E-05
0.08	0.000171851	4.51E-05	-7.32E-05	0.000133566	-3.00E-05	-2.43E-05	4.09E-06	-0.000239422	-5.58E-05	-6.38E-05	4.68E-06	-1.51E-06	2.03E-05	-2.50E-05
0.081	0.000106592	-5.93E-05	-8.06E-05	0.000119431	-3.07E-05	-2.24E-05	5.96E-06	-0.000126236	-0.000101072	-4.76E-05	3.82E-06	-9.23E-07	1.84E-05	-2.56E-05
0.082	1.38E-05	-7.82E-05	-9.15E-05	0.000108902	-3.03E-05	-1.80E-05	7.43E-06	-6.91E-05	-0.000149962	-3.51E-05	2.90E-06	-8.73E-07	1.96E-05	-2.73E-05
0.083	-8.73E-05	-2.68E-05	-9.60E-05	0.000133432	-3.01E-05	-1.93E-05	9.09E-06	-3.49E-05	-0.000196942	-2.92E-05	1.82E-06	-1.21E-06	1.92E-05	-2.91E-05
0.084	-0.000180778	-7.52E-05	-9.15E-05	0.000165615	-3.22E-05	-3.10E-05	9.64E-06	-6.84E-06	-0.000220925	-2.72E-05	6.16E-07	-1.80E-06	1.47E-05	-3.03E-05
0.085	-0.000262109	-0.000221027	-8.00E-05	0.000184715	-3.43E-05	-4.48E-05	8.24E-06	1.54E-05	-0.000215491	-2.53E-05	-4.72E-07	-2.73E-06	7.93E-06	-3.09E-05
0.086	-0.000329863	-0.000269008	-6.43E-05	0.0001968	-3.63E-05	-5.33E-05	5.42E-06	2.34E-05	-0.00020046	-2.60E-05	-1.35E-06	-3.89E-06	3.56E-06	-3.08E-05
0.087	-0.000386444	-0.000199205	-4.90E-05	0.000209281	-3.81E-05	-5.34E-05	2.98E-06	1.50E-05	-0.000194573	-3.22E-05	-2.04E-06	-6.11E-06	3.23E-06	-3.01E-05
0.088	-0.000408583	-0.000100429	-3.84E-05	0.000216188	-3.83E-05	-4.42E-05	2.79E-07	3.17E-06	-0.000192229	-3.96E-05	-2.03E-06	-8.81E-06	4.70E-06	-3.05E-05
0.089	-0.000389823	-2.82E-05	-3.39E-05	0.000209705	-3.79E-05	-3.06E-05	-2.41E-06	1.54E-06	-0.000173773	-4.26E-05	-2.09E-06	-1.07E-05	5.98E-06	-3.20E-05
0.09	-0.000343937	8.48E-06	-3.74E-05	0.000194455	-3.79E-05	-1.75E-05	-4.89E-06	1.33E-05	-0.000137877	-4.16E-05	-2.85E-06	-1.13E-05	8.71E-06	-3.42E-05
0.091	-0.000290206	1.44E-05	-4.70E-05	0.000178993	-3.78E-05	-7.24E-06	-7.14E-06	3.49E-05	-0.000101341	-3.98E-05	-4.30E-06	-1.16E-05	1.39E-05	-3.54E-05
0.092	-0.000238897	-9.02E-06	-5.60E-05	0.000171617	-3.86E-05	-6.61E-07	-9.57E-06	6.51E-05	-7.60E-05	-4.05E-05	-5.51E-06	-1.25E-05	1.82E-05	-3.40E-05
0.093	-0.000190524	-3.38E-05	-6.10E-05	0.000168885	-4.13E-05	2.59E-06	-1.21E-05	9.85E-05	-6.15E-05	-4.29E-05	-6.31E-06	-1.45E-05	1.72E-05	-3.05E-05
0.094	-0.000138262	-5.60E-05	-6.43E-05	0.000165433	-4.31E-05	3.69E-06	-1.39E-05	0.00013084	-5.34E-05	-4.14E-05	-6.80E-06	-1.66E-05	1.21E-05	-2.76E-05
0.095	-7.51E-05	-7.77E-05	-6.85E-05	0.000156736	-4.28E-05	1.45E-06	-1.61E-05	0.000159552	-4.75E-05	-3.24E-05	-7.51E-06	-1.79E-05	6.87E-06	-2.67E-05
0.096	-1.17E-05	-0.000105645	-7.37E-05	0.000143784	-4.20E-05	-2.40E-06	-1.77E-05	0.000187693	-4.06E-05	-1.98E-05	-8.44E-06	-1.84E-05	1.30E-06	-2.73E-05
0.097	2.92E-05	-0.000132463	-7.97E-05	0.000125219	-4.25E-05	-5.21E-06	-1.87E-05	0.000218535	-3.06E-05	-9.07E-06	-8.56E-06	-1.80E-05	-3.73E-06	-2.89E-05
0.098	4.61E-05	-0.000157071	-8.52E-05	0.000102802	-4.32E-05	-7.13E-06	-1.89E-05	0.000250188	-1.80E-05	-2.54E-06	-7.77E-06	-1.64E-05	-4.47E-06	-3.06E-05
0.099	6.07E-05	-0.000174366	-8.91E-05	8.11E-05	-4.36E-05	-9.13E-06	-1.88E-05	0.000272101	-5.59E-06	7.88E-07	-6.99E-06	-1.52E-05	-1.59E-07	-3.05E-05
0.1	7.41E-05	-0.000188185	-9.20E-05	6.72E-05	-4.41E-05	-1.15E-05	-1.91E-05	0.00027649	2.79E-06	3.31E-06	-7.47E-06	-1.53E-05	5.75E-06	-2.90E-05
0.101	7.96E-05	-0.000198883	-9.36E-05	6.23E-05	-4.44E-05	-1.52E-05	-1.96E-05	0.000262404	6.18E-06	6.62E-06	-9.00E-06	-1.55E-05	1.00E-05	-2.79E-05
0.102	7.71E-05	-0.000207162	-9.61E-05	5.83E-05	-4.33E-05	-1.92E-05	-2.07E-05	0.000233252	7.97E-06	9.76E-06	-1.01E-05	-1.55E-05	1.29E-05	-2.75E-05
0.103	7.06E-05	-0.000210648	-0.000100786	4.94E-05	-4.15E-05	-2.07E-05	-2.22E-05	0.000195628	1.11E-05	1.14E-05	-1.01E-05	-1.61E-05	1.49E-05	-2.73E-05
0.104	6.51E-05	-0.000208812	-0.000103847	4.66E-05	-4.14E-05	-2.19E-05	-2.25E-05	0.000139069	1.56E-05	1.22E-05	-1.02E-05	-1.73E-05	1.47E-05	-2.68E-05
0.105	6.32E-05	-0.000203102	-0.000104513	6.38E-05	-4.27E-05	-2.73E-05	-2.26E-05	3.77E-05	2.26E-05	1.36E-05	-1.02E-05	-1.73E-05	1.28E-05	-2.55E-05
0.106	6.51E-05	-0.000201149	-0.000105326	8.69E-05	-4.30E-05	-3.72E-05	-2.32E-05	-0.000100388	3.09E-05	1.51E-05	-1.01E-05	-1.75E-05	8.54E-06	-2.72E-05
0.107	7.13E-05	-0.000207581	-0.000105558	8.34E-05	-4.21E-05	-4.67E-05	-2.39E-05	-0.000242676	3.83E-05	1.73E-05	-1.03E-05	-1.93E-05	-1.71E-07	-3.20E-05
0.108	7.48E-05	-0.0002076	-0.000106185	4.62E-05	-4.13E-05	-5.28E-05	-2.44E-05	-0.000305154	4.26E-05	2.02E-05	-1.10E-05	-2.16E-05	-1.14E-05	-3.48E-05
0.109	7.12E-05	-0.000191938	-0.000107469	-2.80E-06	-4.11E-05	-5.53E-05	-2.45E-05	-0.000251536	4.36E-05	2.18E-05	-1.19E-05	-2.33E-05	-2.10E-05	-3.49E-05
0.11	6.86E-05	-0.00017096	-0.000107612	-3.98E-05	-4.00E-05	-5.44E-05	-2.49E-05	-0.00015968	4.29E-05	2.25E-05	-1.21E-05	-2.38E-05	-2.76E-05	-3.33E-05
0.111	7.48E-05	-0.000160509	-0.000107013	-5.94E-05	-3.81E-05	-5.16E-05	-2.66E-05	-6.55E-05	4.19E-05	2.23E-05	-1.21E-05	-2.40E-05	-3.09E-05	-3.07E-05
0.112	8.36E-05	-0.000159605	-0.00010807	-6.95E-05	-3.67E-05	-5.03E-05	-2.84E-05	9.52E-06	4.24E-05	2.20E-05	-1.29E-05	-2.44E-05	-3.31E-05	-2.83E-05
0.113	8.34E-05	-0.000163107	-0.000109735	-5.92E-05	-3.69E-05	-5.12E-05	-2.91E-05	4.22E-05	4.14E-05	2.27E-05	-1.38E-05	-2.33E-05	-3.47E-05	-2.75E-05
0.114	7.25E-05	-0.000171957	-0.00010924	1.44E-05	-3.82E-05	-5.22E-05	-2.99E-05	-1.51E-07	3.72E-05	2.45E-05	-1.43E-05	-2.14E-05	-3.39E-05	-2.80E-05
0.115	5.99E-05	-0.000183636	-0.000107138	0.000181823	-3.83E-05	-5.22E-05	-2.98E-05	-0.000148775	3.21E-05	2.52E-05	-1.49E-05	-2.13E-05	-3.06E-05	-2.78E-05
0.116	5.16E-05	-0.000179623	-0.000104808	0.000400723	-3.73E-05	-5.18E-05	-2.92E-05	-0.000382913	2.92E-05	2.42E-05	-1.50E-05	-2.20E-05	-2.23E-05	-2.72E-05
0.117	4.46E-05	-0.000157099	-0.000103223	0.000574221	-3.57E-05	-5.21E-05	-2.93E-05	-0.000566966	2.96E-05	2.32E-05	-1.47E-05	-2.20E-05	-1.00E-05	-2.79E-05
0.118	3.49E-05	-0.000133531	-0.000103577	0.000605291	-3.47E-05	-5.21E-05	-3.03E-05	-0.000529273	3.52E-05	2.30E-05	-1.46E-05	-2.18E-05	-1.51E-06	-3.08E-05
0.119	2.33E-05	-0.000123256	-0.000106654	0.000463493	-3.41E-05	-5.00E-05	-3.05E-05	-0.00029869	4.65E-05	2.35E-05	-1.47E-05	-2.18E-05	-1.96E-06	-3.35E-05
0.12	1.46E-05	-0.000115387	-0.000110297	0.000196383	-3.42E-05	-4.74E-05	-3.02E-05	-7.89E-05	5.89E-05	2.40E-05	-1.47E-05	-2.22E-05	-6.23E-06	-3.55E-05
0.121	1.31E-05	-9.99E-05	-0.000110657	-0.000107133	-3.41E-05	-4.57E-05	-2.99E-05	4.50E-06	6.46E-05	2.49E-05	-1.44E-05	-2.29E-05	-7.01E-06	-3.86E-05
0.122	1.95E-05	-7.92E-05	-0.000107912	-0.000352828	-3.33E-05	-4.57E-05	-3.02E-05	3.80E-06	5.99E-05	2.68E-05	-1.44E-05	-2.39E-05	-2.06E-06	-4.33E-05
0.123	2.77E-05	-5.96E-05	-0.00010547	-0.000470325	-3.27E-05	-4.63E-05	-3.10E-05	4.09E-07	4.73E-05	3.02E-05	-1.48E-05	-2.44E-05	6.96E-06	-4.67E-05
0.124	3.12E-05	-4.16E-05	-0.00010376	-0.000455946	-3.30E-05	-4.72E-05	-3.16E-05	8.86E-06	2.98E-05	3.37E-05	-1.47E-05	-2.43E-05	1.86E-05	-4.76E-05
0.125	2.81E-05	-3.39E-05	-0.000102169	-0.000382527	-3.35E-05	-4.81E-05	-3.17E-05	7.86E-06	8.34E-06	3.57E-05	-1.36E-05	-2.38E-05	3.04E-05	-4.72E-05
0.126	1.97E-05	-4.93E-05	-0.00010171	-0.00033999	-3.29E-05	-4.82E-05	-3.07E-05	1.48E-05	-1.60E-05	3.50E-05	-1.29E-05	-2.34E-05	4.03E-05	-4.57E-05
0.127	1.01E-05	-7.31E-05	-0.000103374	-0.00036097	-3.27E-05	-4.69E-05	-2.89E-05	5.80E-05	-3.79E-05	3.14E-05	-1.36E-05	-2.35E-05	4.70E-05	-4.36E-05
0.128	7.02E-06	-7.93E-05	-0.00010668	-0.00039514	-3.28E-05	-4.52E-05	-2.76E-05	0.000104711	-5.09E-05	2.59E-05	-1.51E-05	-2.35E-05	4.82E-05	-4.20E-05
0.129	9.98E-06	-6.78E-05	-0.000109951	-0.000387035	-3.19E-05	-4.33E-05	-2.69E-05	0.000103208	-5.35E-05	2.03E-05	-1.52E-05	-2.35E-05	4.37E-05	-4.12E-05
0.13	9.93E-06	-5.38E-05	-0.000112277	-0.000361312	-3.17E-05	-4.24E-05	-2.56E-05	8.47E-05	-4.93E-05	1.66E-05	-1.35E-05	-2.36E-05	3.62E-05	-4.01E-05
0.131	-3.89E-06	-3.94E-05	-0.000108967	-0.00035435	-3.27E-05	-4.21E-05	-2.48E-05	0.000110131	-4.18E-05	1.38E-05	-1.23E-05	-2.31E-05	2.77E-05	-3.82E-05
0.132	-3.26E-05	-2.07E-05	-9.92E-05	-0.000361773	-3.32E-05	-4.21E-05	-2.53E-05	0.000162952	-2.95E-05	1.14E-05	-1.25E-05	-2.17E-05	2.04E-05	-3.48E-05
0.133	-5.84E-05	-5.26E-07	-9.15E-05	-0.000378128	-3.33E-05	-4.35E-05	-2.53E-05	0.00018042	-1.39E-05	8.37E-06	-1.30E-05	-2.02E-05	1.58E-05	-3.08E-05
0.134	-6.99E-05	1.47E-05	-9.07E-05	-0.000388239	-3.32E-05	-4.49E-05	-2.48E-05	0.000156511	4.81E-07	3.52E-06	-1.24E-05	-1.88E-05	1.30E-05	-2.77E-05
0.135	-6.99E-05	1.86E-05	-9.37E-05	-0.000381214	-3.33E-05	-4.55E-05	-2.47E-05	0.000122574	9.23E-06	-6.55E-07	-1.11E-05	-1.75E-05	1.14E-05	-2.56E-05
0.136	-6.58E-05	5.18E-06	-9.81E-05	-0.000355	-3.33E-05	-4.36E-05	-2.33E-05	9.19E-05	9.22E-06	-4.51E-06	-1.03E-05	-1.72E-05	1.05E-05	-2.37E-05
0.137	-6.68E-05	-2.16E-05	-0.000100853	-0.000317371	-3.37E-05	-4.12E-05	-2.19E-05	8.29E-05	5.43E-06	-7.25E-06	-1.03E-05	-1.77E-05	1.07E-05	-2.05E-05
0.138	-7.19E-05	-4.83E-05	-9.91E-05	-0.000280083	-3.37E-05	-3.93E-05	-2.02E-05	9.29E-05	2.49E-06	-5.39E-06	-1.04E-05	-1.80E-05	1.31E-05	-1.68E-05
0.139	-7.48E-05	-6.64E-05	-9.55E-05	-0.00025157	-3.40E-05	-3.82E-05	-1.69E-05	0.000107998	2.03E-07	5.47E-07	-1.02E-05	-1.75E-05	1.77E-05	-1.53E-05
0.14	-7.33E-05	-8.22E-05	-9.38E-05	-0.000235804	-3.47E-05	-3.70E-05	-1.50E-05	0.000117355	-1.53E-06	7.05E-06	-9.50E-06	-1.63E-05	2.13E-05	-1.59E-05
0.141	-7.12E-05	-9.49E-05	-9.52E-05	-0.000227343	-3.39E-05	-3.36E-05	-1.57E-05	0.000123929	-1.87E-06	1.09E-05	-8.62E-06	-1.44E-05	1.98E-05	-1.60E-05
0.142	-7.01E-05	-8.98E-05	-9.72E-05	-0.000207398	-3.14E-05	-3.10E-05	-1.46E-05	0.00013212	-1.06E-06	1.21E-05	-8.25E-06	-1.18E-05	1.47E-05	-1.32E-05
0.143	-6.84E-05	-5.52E-05	-9.81E-05	-0.000149561	-3.03E-05	-3.08E-05	-1.21E-05	0.00011734	-5.95E-07	1.15E-05	-8.40E-06	-9.76E-06	1.13E-05	-7.67E-06
0.144	-6.30E-05	-5.98E-06	-9.75E-05	-5.67E-05	-3.11E-05	-3.27E-05	-1.16E-05	5.58E-05	3.69E-07	9.68E-06	-8.21E-06	-9.29E-06	9.67E-06	-8.54E-07
0.145	-5.36E-05	2.78E-05	-9.67E-05	3.36E-05	-3.21E-05	-3.63E-05	-1.21E-05	-6.11E-05	3.81E-06	7.05E-06	-7.28E-06	-9.56E-06	5.92E-06	5.90E-06
0.146	-4.23E-05	1.94E-05	-9.70E-05	9.20E-05	-3.35E-05	-4.17E-05	-1.27E-05	-0.000201943	1.26E-05	4.73E-06	-6.52E-06	-9.06E-06	-2.63E-06	1.19E-05
0.147	-3.15E-05	-4.07E-05	-9.88E-05	0.000125679	-3.52E-05	-4.65E-05	-1.25E-05	-0.000276447	2.86E-05	3.23E-06	-6.63E-06	-8.22E-06	-1.48E-05	1.62E-05
0.148	-2.36E-05	-0.00012624	-0.000102281	0.000145684	-3.64E-05	-4.75E-05	-1.11E-05	-0.000225305	4.86E-05	2.86E-06	-6.87E-06	-7.72E-06	-2.71E-05	1.79E-05
0.149	-1.64E-05	-0.00017524	-0.00010564	0.000148439	-3.56E-05	-4.42E-05	-9.34E-06	-8.77E-05	6.09E-05	4.06E-06	-6.33E-06	-7.50E-06	-3.68E-05	1.71E-05
0.15	-1.06E-05	-0.000153396	-0.000106076	0.000137759	-3.38E-05	-3.92E-05	-8.86E-06	3.22E-05	5.43E-05	6.52E-06	-5.04E-06	-7.53E-06	-4.24E-05	1.35E-05
0.151	-1.06E-05	-0.000111581	-0.000100758	0.000133487	-3.26E-05	-3.78E-05	-8.94E-06	5.59E-05	3.13E-05	9.11E-06	-4.19E-06	-8.05E-06	-4.35E-05	6.49E-06
0.152	-1.78E-05	-0.000110366	-8.96E-05	0.000146593	-3.20E-05	-3.96E-05	-9.03E-06	7.78E-06	6.43E-06	1.12E-05	-4.31E-06	-8.65E-06	-4.01E-05	-1.16E-06
0.153	-2.76E-05	-0.000129453	-7.55E-05	0.000167554	-3.16E-05	-4.04E-05	-9.58E-06	-2.75E-05	-9.19E-06	1.26E-05	-3.48E-06	-8.44E-06	-3.25E-05	-6.48E-06
0.154	-3.63E-05	-0.000133897	-6.50E-05	0.000188075	-3.21E-05	-3.94E-05	-1.02E-05	-1.86E-05	-1.75E-05	1.25E-05	-2.07E-06	-8.44E-06	-2.19E-05	-8.97E-06
0.155	-4.31E-05	-0.000113872	-6.27E-05	0.000225	-3.28E-05	-3.77E-05	-1.05E-05	-5.92E-06	-2.43E-05	1.08E-05	-1.71E-06	-8.96E-06	-8.77E-06	-9.59E-06
0.156	-4.58E-05	-1.12E-05	-6.83E-05	0.000312106	-3.24E-05	-3.45E-05	-1.03E-05	-3.47E-05	-2.52E-05	9.15E-06	-1.68E-06	-8.53E-06	8.76E-06	-9.62E-06
0.157	-3.79E-05	0.000170636	-8.00E-05	0.000462797	-3.23E-05	-3.20E-05	-8.02E-06	-9.76E-05	-1.91E-05	8.36E-06	-1.04E-06	-7.33E-06	2.83E-05	-1.12E-05
0.158	-1.17E-05	0.000252367	-9.50E-05	0.000619486	-3.31E-05	-3.19E-05	-6.24E-06	-0.000130497	-1.78E-05	7.00E-06	3.38E-08	-6.51E-06	4.03E-05	-1.56E-05
0.159	3.51E-05	0.000123286	-0.000110145	0.000680054	-3.34E-05	-3.26E-05	-8.07E-06	-9.66E-05	-2.66E-05	4.38E-06	-4.58E-08	-5.53E-06	4.19E-05	-2.05E-05
0.16	8.19E-05	-5.67E-05	-0.000120218	0.000591449	-3.32E-05	-3.21E-05	-8.20E-06	-4.68E-05	-3.74E-05	-6.07E-07	-6.64E-07	-3.68E-06	4.11E-05	-2.30E-05
0.161	9.83E-05	-0.000143851	-0.000122064	0.000389855	-3.39E-05	-3.00E-05	-6.16E-06	-3.39E-05	-4.60E-05	-7.33E-06	1.90E-07	-1.16E-06	4.16E-05	-2.19E-05
0.162	8.02E-05	-0.000173652	-0.000116371	0.000144345	-3.39E-05	-2.84E-05	-7.07E-06	-4.27E-05	-5.36E-05	-1.26E-05	1.78E-06	1.26E-06	4.22E-05	-1.78E-05
0.163	4.23E-05	-0.000156507	-0.000105274	-9.35E-05	-3.39E-05	-3.04E-05	-9.16E-06	-3.74E-05	-5.82E-05	-1.60E-05	2.36E-06	2.63E-06	4.24E-05	-1.42E-05
0.164	-6.40E-06	-5.09E-05	-9.27E-05	-0.00026525	-3.41E-05	-3.48E-05	-1.13E-05	-1.64E-05	-5.99E-05	-1.75E-05	1.68E-06	3.06E-06	3.73E-05	-1.44E-05
0.165	-5.88E-05	0.000160981	-8.13E-05	-0.000327939	-3.47E-05	-3.69E-05	-1.30E-05	1.56E-06	-5.96E-05	-1.62E-05	7.50E-07	2.73E-06	2.33E-05	-1.83E-05
0.166	-9.78E-05	0.000360503	-7.50E-05	-0.000279512	-3.46E-05	-3.62E-05	-1.35E-05	1.03E-05	-5.98E-05	-1.24E-05	1.46E-07	3.08E-06	6.04E-06	-2.46E-05
0.167	-0.000114923	0.000395945	-7.69E-05	-0.000172355	-3.49E-05	-3.60E-05	-1.38E-05	1.20E-05	-6.32E-05	-7.63E-06	-4.85E-07	5.01E-06	-2.72E-06	-3.13E-05
0.168	-0.000122434	0.000338239	-8.40E-05	-6.98E-05	-3.61E-05	-3.64E-05	-1.36E-05	1.06E-05	-6.94E-05	-3.88E-06	-1.61E-06	7.20E-06	1.51E-06	-3.70E-05
0.169	-0.000124802	0.000291383	-8.65E-05	1.70E-05	-3.57E-05	-3.66E-05	-1.27E-05	8.47E-06	-7.42E-05	-2.09E-06	-1.91E-06	8.30E-06	9.35E-06	-4.11E-05
0.17	-0.000102015	0.000201999	-7.95E-05	0.000105348	-3.54E-05	-3.67E-05	-1.10E-05	9.95E-06	-7.29E-05	-4.79E-07	-8.26E-07	8.43E-06	8.20E-06	-4.25E-05
0.171	-4.38E-05	3.58E-05	-6.98E-05	0.000149823	-3.62E-05	-3.73E-05	-9.72E-06	1.46E-05	-6.38E-05	1.96E-06	6.24E-07	8.96E-06	-3.32E-06	-4.07E-05
0.172	2.34E-05	-0.000103996	-6.45E-05	6.16E-05	-3.79E-05	-3.78E-05	-9.66E-06	1.92E-05	-4.96E-05	3.53E-06	1.86E-06	1.06E-05	-1.36E-05	-3.71E-05
0.173	6.08E-05	-9.72E-05	-6.44E-05	-0.000178733	-3.96E-05	-3.71E-05	-1.13E-05	2.16E-05	-3.60E-05	2.90E-06	2.92E-06	1.22E-05	-1.40E-05	-3.32E-05
0.174	4.61E-05	7.12E-05	-6.66E-05	-0.00049945	-4.05E-05	-3.58E-05	-1.34E-05	2.33E-05	-2.60E-05	8.61E-07	3.79E-06	1.25E-05	-7.09E-06	-3.03E-05
0.175	-1.06E-05	0.000290219	-7.11E-05	-0.000788967	-3.97E-05	-3.38E-05	-1.48E-05	2.47E-05	-1.85E-05	-1.11E-06	3.72E-06	1.15E-05	9.45E-07	-2.93E-05
0.176	-7.48E-05	0.000397374	-7.70E-05	-0.000960884	-3.90E-05	-3.15E-05	-1.55E-05	2.52E-05	-1.23E-05	-3.02E-06	2.92E-06	9.96E-06	8.65E-06	-2.85E-05
0.177	-0.000115297	0.000323175	-8.07E-05	-0.000981351	-3.99E-05	-3.05E-05	-1.60E-05	2.39E-05	-8.86E-06	-4.74E-06	2.28E-06	9.36E-06	1.81E-05	-2.66E-05
0.178	-0.000123093	0.000160646	-8.02E-05	-0.000874995	-4.11E-05	-3.14E-05	-1.63E-05	2.17E-05	-8.84E-06	-6.30E-06	2.57E-06	9.85E-06	2.96E-05	-2.45E-05
0.179	-0.000114766	4.02E-05	-7.90E-05	-0.000689539	-4.18E-05	-3.16E-05	-1.72E-05	1.99E-05	-1.11E-05	-7.21E-06	3.81E-06	9.98E-06	3.82E-05	-2.36E-05
0.18	-0.000113699	-1.53E-05	-7.97E-05	-0.000467204	-4.12E-05	-3.07E-05	-1.99E-05	1.79E-05	-1.37E-05	-7.41E-06	5.00E-06	8.59E-06	4.06E-05	-2.30E-05
0.181	-0.000123447	-5.54E-05	-8.12E-05	-0.000244187	-3.90E-05	-2.95E-05	-2.23E-05	1.71E-05	-1.46E-05	-7.17E-06	4.85E-06	6.83E-06	3.84E-05	-2.11E-05
0.182	-0.000124909	-0.000104137	-8.17E-05	-5.13E-05	-3.64E-05	-2.82E-05	-2.35E-05	1.65E-05	-1.36E-05	-6.69E-06	3.95E-06	5.66E-06	3.67E-05	-1.82E-05
0.183	-0.000107434	-0.000140172	-8.15E-05	9.60E-05	-3.59E-05	-2.69E-05	-2.45E-05	1.45E-05	-1.23E-05	-5.46E-06	3.59E-06	4.79E-06	3.99E-05	-1.61E-05
0.184	-7.72E-05	-0.000153475	-7.99E-05	0.000191202	-3.77E-05	-2.59E-05	-2.50E-05	1.20E-05	-1.13E-05	-3.43E-06	3.52E-06	3.94E-06	4.14E-05	-1.68E-05
0.185	-3.91E-05	-0.000163502	-7.62E-05	0.00025697	-3.81E-05	-2.57E-05	-2.69E-05	1.10E-05	-1.00E-05	-2.50E-06	2.42E-06	3.40E-06	3.40E-05	-2.05E-05
0.186	6.85E-08	-0.000180397	-7.60E-05	0.000322415	-3.78E-05	-2.52E-05	-2.97E-05	1.00E-05	-9.18E-06	-2.65E-06	9.93E-07	3.47E-06	2.54E-05	-2.33E-05
0.187	2.29E-05	-0.000176286	-7.99E-05	0.000378653	-3.77E-05	-2.47E-05	-3.00E-05	8.04E-06	-8.70E-06	-3.26E-06	1.67E-07	3.37E-06	2.69E-05	-2.30E-05
0.188	2.44E-05	-0.000153253	-8.35E-05	0.000421808	-3.61E-05	-2.56E-05	-2.99E-05	7.32E-06	-7.61E-06	-3.99E-06	2.28E-07	3.13E-06	3.23E-05	-2.23E-05
0.189	1.69E-05	-0.000145945	-8.64E-05	0.000447925	-3.61E-05	-2.59E-05	-3.08E-05	6.67E-06	-6.74E-06	-3.78E-06	1.16E-06	2.87E-06	3.04E-05	-2.21E-05
0.19	4.77E-06	-0.000149863	-8.88E-05	0.000418656	-3.71E-05	-2.54E-05	-3.22E-05	5.50E-06	-6.74E-06	-3.88E-06	1.69E-06	2.66E-06	2.31E-05	-2.13E-05
0.191	-1.23E-05	-0.000154493	-9.16E-05	0.00030386	-3.75E-05	-2.39E-05	-3.35E-05	5.30E-06	-7.92E-06	-3.37E-06	1.77E-06	2.88E-06	1.95E-05	-1.83E-05
0.192	-3.10E-05	-0.000159607	-9.45E-05	0.000126869	-3.60E-05	-2.31E-05	-3.45E-05	5.98E-06	-8.81E-06	-1.16E-06	1.77E-06	2.26E-06	2.23E-05	-1.51E-05
0.193	-4.30E-05	-0.000164355	-9.71E-05	-5.53E-05	-3.31E-05	-2.36E-05	-3.43E-05	7.41E-06	-5.95E-06	3.30E-07	2.00E-06	1.10E-06	2.74E-05	-1.26E-05
0.194	-4.41E-05	-0.000167845	-9.83E-05	-0.000197227	-3.11E-05	-2.27E-05	-3.27E-05	7.03E-06	2.56E-06	1.47E-06	2.76E-06	1.58E-06	3.17E-05	-9.18E-06
0.195	-3.64E-05	-0.000170312	-9.92E-05	-0.00026883	-3.10E-05	-2.16E-05	-3.17E-05	5.88E-06	1.46E-05	3.18E-06	4.37E-06	2.75E-06	3.50E-05	-4.77E-06
0.196	-2.74E-05	-0.000172373	-9.89E-05	-0.000264705	-3.23E-05	-2.12E-05	-3.13E-05	3.77E-06	2.37E-05	4.88E-06	5.84E-06	2.95E-06	3.62E-05	-1.06E-06
0.197	-1.94E-05	-0.000172406	-9.68E-05	-0.000209755	-3.33E-05	-2.19E-05	-3.19E-05	2.11E-06	2.68E-05	5.38E-06	6.85E-06	2.23E-06	3.29E-05	1.11E-06
0.198	-1.11E-05	-0.000170234	-9.51E-05	-0.000134528	-3.41E-05	-2.29E-05	-3.17E-05	3.39E-06	2.53E-05	4.42E-06	7.31E-06	1.34E-06	2.45E-05	1.88E-06
0.199	-4.62E-06	-0.000166178	-9.55E-05	-5.75E-05	-3.47E-05	-2.40E-05	-3.06E-05	6.75E-06	2.35E-05	2.92E-06	6.79E-06	1.01E-06	1.34E-05	2.78E-06
0.2	-8.87E-07	-0.000162259	-9.73E-05	1.47E-05	-3.57E-05	-2.49E-05	-3.07E-05	8.76E-06	2.46E-05	1.42E-06	5.76E-06	1.49E-06	2.96E-06	5.39E-06
0.201	6.13E-08	-0.000159099	-9.94E-05	7.43E-05	-3.63E-05	-2.55E-05	-3.15E-05	8.28E-06	2.80E-05	-7.10E-07	5.03E-06	2.50E-06	-6.03E-06	8.21E-06
0.202	-1.07E-06	-0.000157813	-0.000103096	0.000113288	-3.73E-05	-2.62E-05	-3.18E-05	9.98E-06	3.14E-05	-3.98E-06	4.85E-06	2.71E-06	-1.44E-05	9.16E-06
0.203	-4.78E-06	-0.000157374	-0.000108894	0.000127369	-3.83E-05	-2.63E-05	-3.20E-05	2.03E-05	3.35E-05	-7.37E-06	4.52E-06	1.72E-06	-2.11E-05	9.01E-06
0.204	-9.07E-06	-0.00015653	-0.000115172	0.000120631	-3.96E-05	-2.62E-05	-3.26E-05	4.28E-05	3.41E-05	-1.01E-05	3.60E-06	7.30E-07	-2.36E-05	9.74E-06
0.205	-1.24E-05	-0.000153324	-0.000118183	9.77E-05	-4.16E-05	-2.60E-05	-3.32E-05	7.47E-05	3.20E-05	-1.32E-05	2.50E-06	8.24E-08	-2.17E-05	1.18E-05
0.206	-1.47E-05	-0.000146181	-0.000116443	6.86E-05	-4.31E-05	-2.58E-05	-3.43E-05	0.000111842	3.05E-05	-1.76E-05	2.65E-06	-1.46E-07	-1.80E-05	1.43E-05
0.207	-1.61E-05	-0.000136612	-0.000112235	4.85E-05	-4.26E-05	-2.53E-05	-3.49E-05	0.000145557	3.84E-05	-2.18E-05	3.50E-06	2.59E-07	-1.53E-05	1.65E-05
0.208	-1.43E-05	-0.000126867	-0.000109525	4.19E-05	-4.07E-05	-2.47E-05	-3.36E-05	0.000167757	6.11E-05	-2.34E-05	3.49E-06	1.42E-06	-1.37E-05	1.77E-05
0.209	-1.06E-05	-0.000117996	-0.000108761	3.84E-05	-3.89E-05	-2.48E-05	-3.09E-05	0.000174198	9.28E-05	-2.11E-05	2.77E-06	3.00E-06	-1.02E-05	1.83E-05
0.21	-8.75E-06	-0.000110089	-0.000107814	3.00E-05	-3.76E-05	-2.62E-05	-2.88E-05	0.000166648	0.000123118	-1.57E-05	1.89E-06	3.51E-06	-1.54E-06	2.02E-05
0.211	-1.01E-05	-0.000101976	-0.000107379	1.93E-05	-3.59E-05	-2.72E-05	-2.86E-05	0.000160624	0.00014056	-1.05E-05	5.14E-07	2.88E-06	1.02E-05	2.49E-05
0.212	-1.19E-05	-9.46E-05	-0.000105978	1.00E-05	-3.30E-05	-2.75E-05	-2.73E-05	0.000167305	0.000131564	-8.10E-06	-1.29E-06	2.25E-06	2.10E-05	2.98E-05
0.213	-1.31E-05	-8.88E-05	-0.000103164	2.14E-06	-3.04E-05	-2.71E-05	-2.57E-05	0.000137023	8.62E-05	-7.13E-06	-2.05E-06	2.27E-06	3.14E-05	3.28E-05
0.214	-1.35E-05	-8.43E-05	-0.000102299	-3.94E-06	-2.93E-05	-2.68E-05	-2.59E-05	-8.88E-07	2.14E-05	-6.13E-06	-1.71E-06	2.28E-06	4.24E-05	3.44E-05
0.215	-1.24E-05	-8.07E-05	-0.000102697	-9.42E-06	-2.95E-05	-2.85E-05	-2.59E-05	-0.000191432	-3.68E-05	-4.53E-06	-1.25E-06	2.36E-06	5.07E-05	3.44E-05
0.216	-1.13E-05	-7.54E-05	-0.000103409	-1.60E-05	-3.19E-05	-3.36E-05	-2.64E-05	-0.000326769	-8.54E-05	-3.00E-06	-6.03E-07	2.62E-06	5.36E-05	3.36E-05
0.217	-1.11E-05	-7.06E-05	-0.000103518	-2.15E-05	-3.57E-05	-3.96E-05	-2.74E-05	-0.000390287	-0.000130305	-2.32E-06	5.77E-07	1.70E-06	5.15E-05	3.34E-05
0.218	-1.20E-05	-6.59E-05	-0.000101601	-2.61E-05	-3.78E-05	-4.37E-05	-2.84E-05	-0.000382562	-0.000164557	-1.05E-06	2.00E-06	4.64E-07	4.63E-05	3.38E-05
0.219	-1.39E-05	-6.05E-05	-9.99E-05	-2.96E-05	-3.64E-05	-4.48E-05	-2.89E-05	-0.000328284	-0.000167563	1.18E-07	1.96E-06	2.36E-07	3.94E-05	3.30E-05
0.22	-1.58E-05	-5.53E-05	-9.86E-05	-3.33E-05	-3.46E-05	-4.45E-05	-2.94E-05	-0.000294179	-0.000153266	9.68E-09	1.15E-06	8.34E-07	3.07E-05	3.10E-05
0.221	-1.74E-05	-5.14E-05	-9.79E-05	-3.71E-05	-3.48E-05	-4.42E-05	-2.90E-05	-0.000305402	-0.00015869	3.97E-07	6.84E-07	1.91E-06	2.02E-05	2.86E-05
0.222	-1.97E-05	-4.89E-05	-9.77E-05	-4.06E-05	-3.46E-05	-4.22E-05	-2.68E-05	-0.00034142	-0.000187541	1.75E-06	-2.40E-07	3.12E-06	1.04E-05	2.61E-05
0.223	-2.09E-05	-4.67E-05	-9.76E-05	-4.39E-05	-3.33E-05	-3.89E-05	-2.39E-05	-0.000349303	-0.000216122	3.38E-06	-2.10E-06	4.08E-06	5.06E-06	2.30E-05
0.224	-2.17E-05	-4.31E-05	-9.72E-05	-4.75E-05	-3.31E-05	-3.50E-05	-2.17E-05	-0.000287118	-0.000231801	5.14E-06	-3.17E-06	4.25E-06	6.43E-06	2.04E-05
0.225	-2.23E-05	-3.97E-05	-9.60E-05	-5.11E-05	-3.41E-05	-3.29E-05	-2.18E-05	-0.000161897	-0.000242683	6.49E-06	-2.29E-06	3.21E-06	1.07E-05	2.01E-05
0.226	-2.33E-05	-3.74E-05	-9.45E-05	-5.52E-05	-3.48E-05	-3.24E-05	-2.31E-05	-3.51E-05	-0.000251401	7.18E-06	-9.61E-07	2.01E-06	1.09E-05	2.13E-05
0.227	-2.39E-05	-3.56E-05	-9.32E-05	-5.96E-05	-3.45E-05	-3.18E-05	-2.52E-05	1.35E-05	-0.000243515	7.47E-06	-7.92E-07	1.23E-06	5.85E-06	2.21E-05
0.228	-2.47E-05	-3.46E-05	-9.26E-05	-6.32E-05	-3.35E-05	-3.09E-05	-2.66E-05	-2.01E-05	-0.000205432	8.20E-06	-1.81E-06	-1.58E-07	-1.84E-06	2.25E-05
0.229	-2.62E-05	-3.41E-05	-9.20E-05	-6.57E-05	-3.29E-05	-3.01E-05	-2.72E-05	-5.90E-05	-0.000147867	9.55E-06	-2.20E-06	-2.11E-06	-1.16E-05	2.29E-05
0.23	-2.76E-05	-3.33E-05	-9.20E-05	-6.70E-05	-3.27E-05	-2.90E-05	-2.72E-05	-4.30E-05	-9.50E-05	1.08E-05	-1.82E-06	-3.12E-06	-2.36E-05	2.36E-05
0.231	-2.79E-05	-3.15E-05	-9.22E-05	-6.67E-05	-3.33E-05	-2.81E-05	-2.73E-05	7.19E-06	-6.13E-05	1.09E-05	-1.76E-06	-3.46E-06	-3.41E-05	2.60E-05
0.232	-2.77E-05	-3.14E-05	-9.14E-05	-6.47E-05	-3.49E-05	-2.93E-05	-2.83E-05	3.62E-05	-3.94E-05	9.91E-06	-2.35E-06	-5.34E-06	-3.97E-05	2.88E-05
0.233	-2.78E-05	-3.36E-05	-8.93E-05	-6.16E-05	-3.65E-05	-3.19E-05	-3.00E-05	1.48E-05	-1.45E-05	9.41E-06	-2.23E-06	-8.26E-06	-4.22E-05	2.82E-05
0.234	-2.79E-05	-3.54E-05	-8.72E-05	-5.88E-05	-3.66E-05	-3.37E-05	-3.09E-05	-4.23E-05	1.59E-05	9.44E-06	-1.35E-06	-1.04E-05	-4.40E-05	2.47E-05
0.235	-2.82E-05	-3.38E-05	-8.59E-05	-5.76E-05	-3.60E-05	-3.45E-05	-3.16E-05	-7.29E-05	4.32E-05	8.61E-06	-4.87E-07	-1.11E-05	-4.31E-05	2.28E-05
0.236	-2.93E-05	-3.04E-05	-8.50E-05	-5.84E-05	-3.48E-05	-3.57E-05	-3.27E-05	-3.44E-05	6.32E-05	7.09E-06	-1.04E-06	-1.14E-05	-3.67E-05	2.41E-05
0.237	-3.06E-05	-2.69E-05	-8.48E-05	-6.11E-05	-3.36E-05	-3.51E-05	-3.23E-05	3.29E-05	7.59E-05	7.18E-06	-3.24E-06	-1.22E-05	-2.63E-05	2.72E-05
0.238	-3.12E-05	-2.59E-05	-8.47E-05	-6.28E-05	-3.43E-05	-3.23E-05	-3.11E-05	7.15E-05	7.76E-05	9.00E-06	-4.97E-06	-1.32E-05	-1.59E-05	3.05E-05
0.239	-3.12E-05	-2.58E-05	-8.33E-05	-6.28E-05	-3.40E-05	-3.09E-05	-3.04E-05	7.54E-05	6.94E-05	1.08E-05	-5.43E-06	-1.39E-05	-8.72E-06	3.31E-05
0.24	-3.14E-05	-2.61E-05	-8.20E-05	-6.28E-05	-3.30E-05	-3.24E-05	-3.00E-05	6.60E-05	5.77E-05	1.06E-05	-5.13E-06	-1.42E-05	-1.10E-06	3.54E-05
0.241	-3.24E-05	-2.72E-05	-8.27E-05	-6.23E-05	-3.24E-05	-3.32E-05	-2.99E-05	6.19E-05	4.72E-05	8.66E-06	-5.13E-06	-1.52E-05	1.20E-05	3.64E-05
0.242	-3.27E-05	-2.89E-05	-8.38E-05	-6.01E-05	-3.09E-05	-3.25E-05	-2.99E-05	6.42E-05	3.92E-05	7.87E-06	-5.04E-06	-1.62E-05	2.93E-05	3.59E-05
0.243	-3.27E-05	-3.10E-05	-8.40E-05	-5.76E-05	-3.12E-05	-3.19E-05	-3.17E-05	6.64E-05	3.48E-05	8.44E-06	-3.91E-06	-1.67E-05	4.34E-05	3.56E-05
0.244	-3.27E-05	-3.25E-05	-8.45E-05	-5.68E-05	-3.27E-05	-3.11E-05	-3.42E-05	6.69E-05	3.30E-05	8.48E-06	-3.06E-06	-1.77E-05	4.76E-05	3.58E-05
0.245	-3.25E-05	-3.30E-05	-8.46E-05	-5.67E-05	-3.42E-05	-3.00E-05	-3.36E-05	6.65E-05	3.19E-05	7.98E-06	-3.15E-06	-1.82E-05	4.30E-05	3.51E-05
0.246	-3.27E-05	-3.38E-05	-8.45E-05	-5.65E-05	-3.49E-05	-2.87E-05	-3.16E-05	6.51E-05	3.19E-05	7.58E-06	-3.32E-06	-1.88E-05	3.74E-05	3.25E-05
0.247	-3.29E-05	-3.47E-05	-8.41E-05	-5.52E-05	-3.37E-05	-2.79E-05	-2.91E-05	6.32E-05	3.22E-05	7.21E-06	-2.60E-06	-1.94E-05	3.65E-05	2.80E-05
0.248	-3.28E-05	-3.45E-05	-8.39E-05	-5.42E-05	-3.33E-05	-2.84E-05	-2.82E-05	6.22E-05	3.15E-05	6.53E-06	-1.27E-06	-1.93E-05	3.77E-05	2.19E-05
0.249	-3.24E-05	-3.52E-05	-8.35E-05	-5.39E-05	-3.47E-05	-2.96E-05	-2.87E-05	6.14E-05	2.96E-05	5.64E-06	-5.73E-07	-1.89E-05	3.54E-05	1.47E-05
0.25	-3.20E-05	-3.69E-05	-8.34E-05	-5.32E-05	-3.66E-05	-3.11E-05	-2.84E-05	5.98E-05	2.82E-05	4.51E-06	-8.10E-07	-1.88E-05	2.56E-05	6.36E-06
0.251	-3.11E-05	-3.87E-05	-8.42E-05	-5.26E-05	-3.78E-05	-3.21E-05	-2.62E-05	5.71E-05	2.73E-05	3.74E-06	-1.34E-06	-1.95E-05	1.06E-05	-1.71E-06
0.252	-3.11E-05	-4.06E-05	-8.53E-05	-5.18E-05	-3.88E-05	-3.19E-05	-2.36E-05	5.41E-05	2.68E-05	4.19E-06	-1.53E-06	-2.01E-05	-1.87E-06	-7.42E-06
0.253	-3.19E-05	-4.23E-05	-8.51E-05	-5.05E-05	-4.00E-05	-3.12E-05	-2.28E-05	5.09E-05	2.58E-05	4.94E-06	-1.23E-06	-2.06E-05	-8.26E-06	-9.68E-06
0.254	-3.22E-05	-4.32E-05	-8.42E-05	-4.89E-05	-4.06E-05	-3.12E-05	-2.38E-05	4.76E-05	2.35E-05	5.06E-06	-5.03E-07	-2.07E-05	-1.08E-05	-8.25E-06
0.255	-3.23E-05	-4.39E-05	-8.37E-05	-4.72E-05	-4.00E-05	-3.19E-05	-2.47E-05	4.43E-05	2.16E-05	5.09E-06	-3.11E-07	-2.08E-05	-1.42E-05	-4.49E-06
0.256	-3.26E-05	-4.37E-05	-8.38E-05	-4.56E-05	-3.83E-05	-3.25E-05	-2.39E-05	4.02E-05	2.08E-05	5.50E-06	-1.30E-06	-2.09E-05	-2.07E-05	5.88E-07
0.257	-3.29E-05	-4.35E-05	-8.41E-05	-4.35E-05	-3.62E-05	-3.19E-05	-2.35E-05	3.63E-05	2.01E-05	5.78E-06	-3.26E-06	-2.01E-05	-2.81E-05	5.47E-06
0.258	-3.32E-05	-4.47E-05	-8.38E-05	-4.13E-05	-3.61E-05	-3.10E-05	-2.37E-05	3.28E-05	1.79E-05	5.74E-06	-4.68E-06	-1.86E-05	-3.31E-05	8.72E-06
0.259	-3.34E-05	-4.65E-05	-8.37E-05	-3.92E-05	-3.78E-05	-3.08E-05	-2.36E-05	2.94E-05	1.54E-05	6.31E-06	-4.09E-06	-1.73E-05	-3.56E-05	9.52E-06
0.26	-3.28E-05	-4.67E-05	-8.43E-05	-3.71E-05	-3.92E-05	-3.14E-05	-2.31E-05	2.61E-05	1.38E-05	8.10E-06	-2.58E-06	-1.65E-05	-3.62E-05	7.90E-06
0.261	-3.13E-05	-4.57E-05	-8.66E-05	-3.44E-05	-3.92E-05	-3.19E-05	-2.27E-05	2.19E-05	1.33E-05	9.88E-06	-2.22E-06	-1.57E-05	-3.61E-05	4.31E-06
0.262	-3.09E-05	-4.47E-05	-8.96E-05	-3.20E-05	-3.92E-05	-3.25E-05	-2.21E-05	1.77E-05	1.25E-05	1.00E-05	-2.88E-06	-1.55E-05	-3.64E-05	5.82E-07
0.263	-3.21E-05	-4.53E-05	-9.18E-05	-3.12E-05	-4.01E-05	-3.28E-05	-2.22E-05	1.49E-05	1.13E-05	8.71E-06	-3.15E-06	-1.66E-05	-3.62E-05	-1.94E-06
0.264	-3.27E-05	-4.67E-05	-9.25E-05	-3.34E-05	-3.92E-05	-3.33E-05	-2.20E-05	1.23E-05	9.94E-06	7.79E-06	-2.60E-06	-1.76E-05	-3.41E-05	-5.03E-06
0.265	-3.32E-05	-4.74E-05	-9.29E-05	-3.91E-05	-3.79E-05	-3.38E-05	-2.17E-05	1.01E-05	8.12E-06	7.59E-06	-1.45E-06	-1.76E-05	-3.04E-05	-1.10E-05
0.266	-3.31E-05	-4.75E-05	-9.33E-05	-4.48E-05	-3.69E-05	-3.37E-05	-2.20E-05	8.41E-06	6.09E-06	7.46E-06	-7.34E-07	-1.73E-05	-2.64E-05	-1.57E-05
0.267	-3.24E-05	-4.90E-05	-9.45E-05	-4.78E-05	-3.41E-05	-3.51E-05	-2.27E-05	5.82E-06	4.64E-06	7.07E-06	-1.56E-06	-1.75E-05	-2.29E-05	-1.61E-05
0.268	-3.11E-05	-5.10E-05	-9.60E-05	-5.05E-05	-3.31E-05	-3.62E-05	-2.46E-05	2.31E-06	3.33E-06	6.07E-06	-3.30E-06	-1.85E-05	-2.29E-05	-1.39E-05
0.269	-2.99E-05	-5.08E-05	-9.57E-05	-5.48E-05	-3.51E-05	-3.67E-05	-2.57E-05	-4.57E-07	1.94E-06	5.56E-06	-3.58E-06	-1.88E-05	-2.78E-05	-1.19E-05
0.27	-2.93E-05	-4.99E-05	-9.65E-05	-5.78E-05	-3.70E-05	-3.86E-05	-2.45E-05	-2.30E-06	3.35E-07	5.45E-06	-1.62E-06	-1.74E-05	-3.33E-05	-1.15E-05
0.271	-2.93E-05	-4.91E-05	-9.89E-05	-5.54E-05	-3.67E-05	-4.00E-05	-2.22E-05	-4.66E-06	-1.07E-06	4.75E-06	-3.87E-07	-1.60E-05	-3.80E-05	-1.12E-05
0.272	-2.96E-05	-4.81E-05	-0.00010051	-4.81E-05	-3.64E-05	-4.19E-05	-2.19E-05	-8.03E-06	-1.60E-06	3.54E-06	-8.02E-07	-1.46E-05	-4.41E-05	-1.07E-05
0.273	-2.88E-05	-4.76E-05	-0.000100293	-4.22E-05	-3.60E-05	-4.43E-05	-2.25E-05	-1.18E-05	-2.85E-06	3.28E-06	-1.22E-06	-1.34E-05	-5.07E-05	-9.26E-06
0.274	-2.80E-05	-4.79E-05	-9.82E-05	-4.05E-05	-3.64E-05	-4.66E-05	-2.33E-05	-1.40E-05	-4.94E-06	4.51E-06	-9.13E-07	-1.24E-05	-5.38E-05	-6.30E-06
0.275	-2.79E-05	-4.90E-05	-9.61E-05	-3.95E-05	-3.75E-05	-4.91E-05	-2.43E-05	-1.51E-05	-7.53E-06	5.11E-06	-1.22E-06	-1.08E-05	-5.14E-05	-2.31E-06
0.276	-2.92E-05	-5.04E-05	-9.59E-05	-3.84E-05	-3.75E-05	-5.03E-05	-2.49E-05	-1.59E-05	-9.48E-06	4.70E-06	-2.52E-06	-8.84E-06	-4.43E-05	2.18E-06
0.277	-3.10E-05	-5.02E-05	-9.69E-05	-3.79E-05	-3.74E-05	-4.91E-05	-2.50E-05	-1.63E-05	-1.06E-05	4.40E-06	-3.46E-06	-7.65E-06	-3.10E-05	5.80E-06
0.278	-3.24E-05	-4.84E-05	-9.72E-05	-3.79E-05	-3.62E-05	-4.71E-05	-2.45E-05	-1.72E-05	-1.16E-05	4.73E-06	-3.32E-06	-7.30E-06	-8.69E-06	8.05E-06
0.279	-3.32E-05	-4.74E-05	-9.70E-05	-3.79E-05	-3.37E-05	-4.63E-05	-2.38E-05	-1.94E-05	-1.26E-05	5.68E-06	-2.76E-06	-7.84E-06	1.99E-05	9.53E-06
0.28	-3.25E-05	-4.81E-05	-9.59E-05	-3.78E-05	-3.19E-05	-4.72E-05	-2.30E-05	-2.09E-05	-1.35E-05	6.33E-06	-2.76E-06	-8.83E-06	4.24E-05	1.14E-05
0.281	-3.05E-05	-4.88E-05	-9.49E-05	-3.72E-05	-3.16E-05	-4.79E-05	-2.24E-05	-2.17E-05	-1.43E-05	6.11E-06	-2.64E-06	-9.02E-06	4.93E-05	1.45E-05
0.282	-2.81E-05	-4.88E-05	-9.58E-05	-3.66E-05	-3.27E-05	-4.78E-05	-2.12E-05	-2.32E-05	-1.53E-05	5.32E-06	-2.37E-06	-8.23E-06	4.23E-05	1.89E-05
0.283	-2.71E-05	-4.79E-05	-9.79E-05	-3.62E-05	-3.38E-05	-4.76E-05	-2.06E-05	-2.49E-05	-1.65E-05	4.57E-06	-2.26E-06	-7.47E-06	2.97E-05	2.31E-05
0.284	-2.70E-05	-4.66E-05	-9.93E-05	-3.54E-05	-3.32E-05	-4.67E-05	-2.11E-05	-2.62E-05	-1.76E-05	4.73E-06	-2.32E-06	-7.30E-06	1.73E-05	2.46E-05
0.285	-2.73E-05	-4.48E-05	-9.97E-05	-3.52E-05	-3.18E-05	-4.53E-05	-2.17E-05	-2.80E-05	-1.79E-05	6.30E-06	-2.13E-06	-7.74E-06	7.72E-06	2.17E-05
0.286	-2.81E-05	-4.30E-05	-9.97E-05	-3.61E-05	-3.09E-05	-4.33E-05	-2.13E-05	-2.96E-05	-1.85E-05	7.95E-06	-1.39E-06	-9.50E-06	-2.72E-07	1.37E-05
0.287	-2.68E-05	-4.25E-05	-9.91E-05	-3.64E-05	-3.12E-05	-4.10E-05	-2.03E-05	-2.99E-05	-1.96E-05	7.86E-06	-2.52E-07	-1.19E-05	-8.97E-06	1.40E-06
0.288	-2.40E-05	-4.39E-05	-9.83E-05	-3.61E-05	-3.18E-05	-3.98E-05	-1.99E-05	-2.89E-05	-2.03E-05	6.40E-06	3.66E-07	-1.27E-05	-1.76E-05	-1.11E-05
0.289	-2.27E-05	-4.47E-05	-9.79E-05	-3.62E-05	-3.24E-05	-3.93E-05	-2.04E-05	-2.62E-05	-2.07E-05	4.64E-06	-2.16E-07	-1.17E-05	-2.35E-05	-1.87E-05
0.29	-2.35E-05	-4.40E-05	-9.87E-05	-3.57E-05	-3.20E-05	-3.69E-05	-2.19E-05	-2.34E-05	-2.15E-05	3.18E-06	-1.95E-06	-1.10E-05	-2.31E-05	-2.16E-05
0.291	-2.41E-05	-4.45E-05	-9.90E-05	-3.58E-05	-2.99E-05	-3.40E-05	-2.25E-05	-2.19E-05	-2.21E-05	2.90E-06	-2.70E-06	-1.19E-05	-1.46E-05	-2.34E-05
0.292	-2.29E-05	-4.69E-05	-9.69E-05	-3.67E-05	-2.80E-05	-3.25E-05	-2.24E-05	-2.19E-05	-2.14E-05	3.19E-06	-2.65E-06	-1.42E-05	-3.39E-06	-2.43E-05
0.293	-2.11E-05	-4.81E-05	-9.34E-05	-3.86E-05	-2.77E-05	-3.24E-05	-2.29E-05	-2.26E-05	-2.04E-05	3.19E-06	-3.33E-06	-1.59E-05	8.79E-07	-2.43E-05
0.294	-2.08E-05	-4.89E-05	-9.26E-05	-4.74E-05	-2.78E-05	-3.14E-05	-2.25E-05	-2.34E-05	-2.00E-05	3.13E-06	-4.36E-06	-1.41E-05	-5.49E-06	-2.56E-05
0.295	-2.10E-05	-5.01E-05	-9.43E-05	-5.73E-05	-2.86E-05	-2.96E-05	-2.17E-05	-2.33E-05	-1.99E-05	2.93E-06	-5.54E-06	-1.17E-05	-1.66E-05	-2.70E-05
0.296	-2.15E-05	-5.12E-05	-9.55E-05	-5.72E-05	-3.08E-05	-2.75E-05	-2.13E-05	-2.32E-05	-1.97E-05	2.88E-06	-6.19E-06	-1.12E-05	-2.08E-05	-2.53E-05
0.297	-2.11E-05	-5.15E-05	-9.53E-05	-5.06E-05	-3.31E-05	-2.65E-05	-2.06E-05	-2.37E-05	-1.97E-05	2.44E-06	-6.48E-06	-1.19E-05	-1.54E-05	-2.06E-05
0.298	-1.99E-05	-5.17E-05	-9.57E-05	-4.34E-05	-3.51E-05	-2.66E-05	-2.00E-05	-2.32E-05	-2.00E-05	1.45E-06	-7.07E-06	-1.17E-05	-6.87E-06	-1.58E-05
0.299	-1.94E-05	-5.16E-05	-9.67E-05	-3.87E-05	-3.61E-05	-2.66E-05	-1.97E-05	-2.28E-05	-2.05E-05	1.64E-06	-7.32E-06	-9.42E-06	1.36E-06	-1.37E-05
0.3	-1.94E-05	-5.13E-05	-9.65E-05	-3.74E-05	-3.74E-05	-2.71E-05	-2.04E-05	-2.36E-05	-2.07E-05	3.04E-06	-6.83E-06	-8.01E-06	1.17E-05	-1.48E-05
0.301	-1.97E-05	-5.13E-05	-9.56E-05	-3.70E-05	-3.77E-05	-2.73E-05	-2.02E-05	-2.43E-05	-2.02E-05	4.56E-06	-5.90E-06	-8.29E-06	2.48E-05	-1.72E-05
0.302	-1.95E-05	-4.98E-05	-9.34E-05	-3.54E-05	-3.59E-05	-2.79E-05	-1.94E-05	-2.29E-05	-1.99E-05	4.92E-06	-4.84E-06	-9.23E-06	3.74E-05	-1.89E-05
0.303	-2.02E-05	-4.94E-05	-9.16E-05	-3.08E-05	-3.44E-05	-2.91E-05	-1.92E-05	-2.04E-05	-2.01E-05	3.63E-06	-4.30E-06	-9.38E-06	4.94E-05	-2.02E-05
0.304	-2.15E-05	-5.03E-05	-9.06E-05	-1.67E-05	-3.40E-05	-2.93E-05	-1.96E-05	-1.85E-05	-1.99E-05	2.25E-06	-3.60E-06	-8.36E-06	5.82E-05	-2.07E-05
0.305	-2.15E-05	-5.12E-05	-8.89E-05	1.11E-05	-3.40E-05	-2.82E-05	-2.10E-05	-1.77E-05	-1.96E-05	1.28E-06	-2.63E-06	-7.07E-06	5.83E-05	-1.95E-05
0.306	-2.10E-05	-5.20E-05	-8.77E-05	3.99E-05	-3.34E-05	-2.72E-05	-2.23E-05	-1.75E-05	-1.97E-05	3.48E-07	-2.17E-06	-6.62E-06	5.04E-05	-1.60E-05
0.307	-2.12E-05	-5.26E-05	-8.81E-05	5.18E-05	-3.31E-05	-2.71E-05	-2.29E-05	-1.75E-05	-1.97E-05	6.66E-07	-2.09E-06	-7.10E-06	4.20E-05	-1.19E-05
0.308	-2.12E-05	-5.34E-05	-8.94E-05	4.27E-05	-3.39E-05	-2.86E-05	-2.31E-05	-1.77E-05	-1.92E-05	2.58E-06	-1.98E-06	-7.94E-06	3.91E-05	-1.01E-05
0.309	-2.10E-05	-5.58E-05	-9.04E-05	2.03E-05	-3.63E-05	-2.99E-05	-2.32E-05	-1.71E-05	-1.86E-05	4.37E-06	-1.76E-06	-8.54E-06	3.86E-05	-1.07E-05
0.31	-2.04E-05	-5.83E-05	-9.16E-05	-8.01E-06	-3.85E-05	-3.04E-05	-2.32E-05	-1.66E-05	-1.83E-05	4.75E-06	-1.50E-06	-8.13E-06	3.41E-05	-1.09E-05
0.311	-1.68E-05	-5.90E-05	-9.27E-05	-3.83E-05	-3.92E-05	-3.21E-05	-2.39E-05	-1.71E-05	-1.85E-05	4.66E-06	-1.35E-06	-6.89E-06	2.36E-05	-9.13E-06
0.312	-1.12E-05	-5.87E-05	-9.35E-05	-6.11E-05	-3.90E-05	-3.54E-05	-2.53E-05	-1.83E-05	-1.90E-05	5.19E-06	-1.20E-06	-6.19E-06	1.11E-05	-5.86E-06
0.313	-7.26E-06	-5.71E-05	-9.42E-05	-6.31E-05	-3.84E-05	-3.83E-05	-2.69E-05	-1.92E-05	-2.01E-05	5.63E-06	-1.17E-06	-7.02E-06	4.21E-07	-2.84E-06
0.314	-8.38E-06	-5.41E-05	-9.33E-05	-4.93E-05	-3.80E-05	-3.94E-05	-2.77E-05	-1.97E-05	-2.18E-05	5.15E-06	-1.33E-06	-8.51E-06	-8.49E-06	-1.92E-06
0.315	-1.59E-05	-5.14E-05	-9.16E-05	-4.30E-05	-3.84E-05	-3.97E-05	-2.80E-05	-2.00E-05	-2.39E-05	3.80E-06	-1.64E-06	-9.94E-06	-1.66E-05	-3.99E-06
0.316	-2.88E-05	-5.12E-05	-9.12E-05	-5.82E-05	-3.89E-05	-4.05E-05	-2.70E-05	-1.85E-05	-2.53E-05	2.55E-06	-2.29E-06	-1.05E-05	-2.06E-05	-6.37E-06
0.317	-4.18E-05	-5.28E-05	-9.25E-05	-8.52E-05	-3.78E-05	-4.00E-05	-2.51E-05	-1.65E-05	-2.56E-05	2.56E-06	-3.22E-06	-9.60E-06	-1.73E-05	-6.39E-06
0.318	-4.90E-05	-5.30E-05	-9.45E-05	-0.000102106	-3.50E-05	-3.80E-05	-2.41E-05	-1.64E-05	-2.49E-05	3.27E-06	-3.53E-06	-8.29E-06	-7.83E-06	-4.10E-06
0.319	-4.73E-05	-5.23E-05	-9.65E-05	-9.80E-05	-3.29E-05	-3.67E-05	-2.32E-05	-1.65E-05	-2.34E-05	3.40E-06	-2.53E-06	-8.73E-06	7.18E-06	-1.70E-06
0.32	-2.74E-05	-5.28E-05	-9.88E-05	-8.46E-05	-3.24E-05	-3.57E-05	-2.21E-05	-1.62E-05	-2.21E-05	2.58E-06	-7.12E-07	-9.31E-06	2.55E-05	4.42E-07
0.321	6.26E-06	-5.38E-05	-9.98E-05	-7.91E-05	-3.22E-05	-3.42E-05	-2.08E-05	-1.54E-05	-2.11E-05	2.39E-06	9.19E-07	-7.33E-06	3.72E-05	3.75E-06
0.322	2.25E-05	-5.25E-05	-9.83E-05	-8.24E-05	-3.31E-05	-3.32E-05	-1.92E-05	-1.57E-05	-1.97E-05	3.88E-06	1.63E-06	-4.85E-06	3.23E-05	6.99E-06
0.323	1.61E-05	-5.04E-05	-9.54E-05	-8.26E-05	-3.36E-05	-3.24E-05	-1.96E-05	-1.61E-05	-1.90E-05	5.55E-06	2.32E-06	-4.05E-06	2.03E-05	8.24E-06
0.324	2.38E-06	-5.10E-05	-9.19E-05	-7.56E-05	-3.20E-05	-3.12E-05	-2.11E-05	-1.40E-05	-1.87E-05	6.14E-06	1.91E-06	-4.32E-06	1.55E-05	4.02E-06
0.325	-1.68E-05	-5.35E-05	-9.15E-05	-6.64E-05	-3.07E-05	-3.01E-05	-2.08E-05	-1.18E-05	-1.76E-05	6.02E-06	-1.47E-07	-4.61E-06	1.52E-05	-4.91E-06
0.326	-3.63E-05	-5.46E-05	-9.31E-05	-5.57E-05	-2.99E-05	-2.99E-05	-1.99E-05	-1.11E-05	-1.61E-05	6.58E-06	-1.97E-06	-3.65E-06	1.55E-05	-1.21E-05
0.327	-5.17E-05	-5.42E-05	-9.52E-05	-4.56E-05	-2.97E-05	-3.04E-05	-2.04E-05	-1.09E-05	-1.46E-05	7.73E-06	-2.99E-06	-2.38E-06	1.49E-05	-1.41E-05
0.328	-6.12E-05	-5.41E-05	-9.57E-05	-3.94E-05	-3.16E-05	-3.05E-05	-2.03E-05	-1.01E-05	-1.41E-05	8.72E-06	-3.36E-06	-1.62E-06	1.24E-05	-1.21E-05
0.329	-6.76E-05	-5.42E-05	-9.31E-05	-3.69E-05	-3.48E-05	-2.98E-05	-1.94E-05	-9.70E-06	-1.41E-05	8.93E-06	-3.07E-06	-9.47E-07	9.12E-06	-9.88E-06
0.33	-7.10E-05	-5.50E-05	-8.94E-05	-3.69E-05	-3.72E-05	-2.82E-05	-1.82E-05	-9.77E-06	-1.40E-05	8.71E-06	-2.95E-06	-5.38E-07	8.98E-06	-9.42E-06
0.331	-6.53E-05	-5.57E-05	-8.66E-05	-3.85E-05	-3.80E-05	-2.68E-05	-1.80E-05	-9.70E-06	-1.37E-05	8.87E-06	-3.49E-06	-1.09E-06	1.46E-05	-9.97E-06
0.332	-4.77E-05	-5.55E-05	-8.41E-05	-4.34E-05	-3.82E-05	-2.61E-05	-1.88E-05	-9.63E-06	-1.29E-05	9.03E-06	-3.55E-06	-2.63E-06	2.41E-05	-1.09E-05
0.333	-2.83E-05	-5.62E-05	-8.14E-05	-5.10E-05	-3.87E-05	-2.56E-05	-1.94E-05	-8.74E-06	-1.24E-05	9.26E-06	-2.29E-06	-3.95E-06	3.14E-05	-1.45E-05
0.334	-1.89E-05	-5.90E-05	-7.95E-05	-5.89E-05	-3.83E-05	-2.63E-05	-1.91E-05	-7.34E-06	-1.26E-05	9.38E-06	-2.59E-07	-4.42E-06	3.12E-05	-2.06E-05
0.335	-1.81E-05	-6.07E-05	-7.83E-05	-6.34E-05	-3.64E-05	-2.71E-05	-1.81E-05	-6.77E-06	-1.30E-05	9.24E-06	9.81E-07	-3.82E-06	2.45E-05	-2.53E-05
0.336	-1.95E-05	-6.07E-05	-7.95E-05	-6.20E-05	-3.46E-05	-2.66E-05	-1.75E-05	-8.18E-06	-1.33E-05	9.35E-06	1.08E-06	-3.33E-06	1.70E-05	-2.54E-05
0.337	-1.94E-05	-6.03E-05	-8.16E-05	-5.55E-05	-3.36E-05	-2.67E-05	-1.73E-05	-1.01E-05	-1.32E-05	1.02E-05	7.61E-07	-3.86E-06	1.33E-05	-2.21E-05
0.338	-1.91E-05	-5.91E-05	-8.39E-05	-4.77E-05	-3.36E-05	-2.85E-05	-1.69E-05	-1.11E-05	-1.29E-05	1.20E-05	6.01E-08	-4.43E-06	1.18E-05	-1.88E-05
0.339	-1.84E-05	-5.70E-05	-8.58E-05	-4.17E-05	-3.39E-05	-3.10E-05	-1.65E-05	-1.13E-05	-1.23E-05	1.39E-05	-1.18E-06	-3.67E-06	1.01E-05	-1.68E-05
0.34	-1.71E-05	-5.54E-05	-8.73E-05	-3.85E-05	-3.47E-05	-3.26E-05	-1.70E-05	-1.11E-05	-1.20E-05	1.52E-05	-2.09E-06	-2.18E-06	7.27E-06	-1.54E-05
0.341	-1.53E-05	-5.44E-05	-8.74E-05	-3.56E-05	-3.63E-05	-3.31E-05	-1.77E-05	-9.90E-06	-1.15E-05	1.59E-05	-1.80E-06	-8.42E-07	5.11E-06	-1.38E-05
0.342	-1.45E-05	-5.26E-05	-8.59E-05	-2.88E-05	-3.78E-05	-3.39E-05	-1.78E-05	-8.87E-06	-1.14E-05	1.60E-05	-7.84E-07	1.66E-08	4.43E-06	-1.24E-05
0.343	-1.43E-05	-5.08E-05	-8.28E-05	-1.83E-05	-3.75E-05	-3.51E-05	-1.80E-05	-9.02E-06	-1.17E-05	1.62E-05	6.83E-08	5.45E-07	5.35E-06	-1.05E-05
0.344	-1.41E-05	-4.93E-05	-7.86E-05	-8.69E-06	-3.67E-05	-3.51E-05	-1.94E-05	-9.08E-06	-1.17E-05	1.69E-05	7.94E-08	1.25E-06	6.93E-06	-7.59E-06
0.345	-1.36E-05	-4.69E-05	-7.52E-05	-4.56E-06	-3.65E-05	-3.44E-05	-2.05E-05	-8.85E-06	-1.11E-05	1.80E-05	-1.30E-06	2.19E-06	9.57E-06	-4.20E-06
0.346	-1.31E-05	-4.55E-05	-7.43E-05	-4.62E-06	-3.63E-05	-3.40E-05	-2.08E-05	-8.23E-06	-1.06E-05	1.84E-05	-3.32E-06	3.74E-06	1.25E-05	-2.48E-06
0.347	-1.29E-05	-4.60E-05	-7.71E-05	-3.53E-06	-3.55E-05	-3.41E-05	-2.20E-05	-7.48E-06	-1.05E-05	1.70E-05	-5.14E-06	5.96E-06	1.33E-05	-2.86E-06
0.348	-1.35E-05	-4.67E-05	-8.18E-05	-1.73E-06	-3.59E-05	-3.53E-05	-2.35E-05	-7.59E-06	-1.02E-05	1.40E-05	-5.63E-06	7.46E-06	1.24E-05	-2.94E-06
0.349	-1.45E-05	-4.68E-05	-8.60E-05	-1.87E-06	-3.69E-05	-3.56E-05	-2.37E-05	-7.54E-06	-9.85E-06	1.11E-05	-4.61E-06	7.97E-06	1.06E-05	-1.83E-06
0.35	-1.71E-05	-4.77E-05	-9.11E-05	-3.83E-06	-3.78E-05	-3.38E-05	-2.30E-05	-7.70E-06	-9.54E-06	9.46E-06	-3.10E-06	8.93E-06	4.88E-06	-1.43E-06
0.351	-2.11E-05	-4.99E-05	-9.92E-05	-9.16E-06	-3.87E-05	-3.17E-05	-2.33E-05	-8.19E-06	-9.03E-06	9.11E-06	-2.01E-06	1.06E-05	-8.68E-06	-1.47E-06
0.352	-2.41E-05	-5.18E-05	-0.000108763	-1.60E-05	-3.92E-05	-3.20E-05	-2.45E-05	-7.73E-06	-8.50E-06	8.85E-06	-2.22E-06	1.25E-05	-2.26E-05	-1.42E-06
0.353	-2.61E-05	-5.26E-05	-0.000115902	-2.11E-05	-3.98E-05	-3.39E-05	-2.56E-05	-8.40E-06	-8.43E-06	7.63E-06	-2.80E-06	1.39E-05	-2.65E-05	-7.57E-07
0.354	-2.87E-05	-5.28E-05	-0.000118319	-2.45E-05	-3.96E-05	-3.51E-05	-2.59E-05	-1.00E-05	-9.22E-06	5.79E-06	-3.48E-06	1.48E-05	-1.94E-05	9.13E-07
0.355	-3.14E-05	-5.31E-05	-0.000115913	-2.78E-05	-4.00E-05	-3.55E-05	-2.52E-05	-1.09E-05	-9.66E-06	3.71E-06	-4.20E-06	1.54E-05	-6.28E-06	3.74E-06
0.356	-3.23E-05	-5.28E-05	-0.000110293	-3.11E-05	-3.98E-05	-3.42E-05	-2.47E-05	-1.11E-05	-9.80E-06	2.87E-06	-4.62E-06	1.63E-05	9.24E-06	6.75E-06
0.357	-3.23E-05	-5.13E-05	-0.000103791	-3.20E-05	-3.91E-05	-3.18E-05	-2.52E-05	-1.16E-05	-1.01E-05	3.50E-06	-4.09E-06	1.73E-05	2.27E-05	9.21E-06
0.358	-3.03E-05	-4.84E-05	-9.73E-05	-2.89E-05	-3.89E-05	-2.98E-05	-2.59E-05	-1.29E-05	-9.59E-06	4.41E-06	-2.61E-06	1.81E-05	3.02E-05	1.12E-05
0.359	-2.66E-05	-4.53E-05	-9.19E-05	-2.26E-05	-3.86E-05	-2.83E-05	-2.67E-05	-1.35E-05	-8.38E-06	4.75E-06	-1.30E-06	1.93E-05	2.71E-05	1.16E-05
0.36	-2.25E-05	-4.45E-05	-8.80E-05	-1.72E-05	-3.89E-05	-2.84E-05	-2.71E-05	-1.20E-05	-7.25E-06	4.99E-06	-9.29E-07	2.08E-05	1.14E-05	1.04E-05
0.361	-1.98E-05	-4.55E-05	-8.64E-05	-1.40E-05	-3.84E-05	-3.03E-05	-2.69E-05	-1.00E-05	-7.14E-06	5.24E-06	-1.37E-06	2.28E-05	-1.27E-05	8.17E-06
0.362	-1.86E-05	-4.57E-05	-8.70E-05	-1.25E-05	-3.77E-05	-3.28E-05	-2.69E-05	-9.53E-06	-7.56E-06	5.50E-06	-1.50E-06	2.48E-05	-3.53E-05	5.76E-06
0.363	-1.88E-05	-4.56E-05	-8.79E-05	-1.26E-05	-3.74E-05	-3.54E-05	-2.72E-05	-1.05E-05	-7.93E-06	6.45E-06	-4.71E-07	2.62E-05	-4.73E-05	4.17E-06
0.364	-2.08E-05	-4.67E-05	-8.89E-05	-1.52E-05	-3.69E-05	-3.78E-05	-2.77E-05	-1.18E-05	-8.28E-06	8.06E-06	1.25E-06	2.67E-05	-4.74E-05	4.55E-06
0.365	-2.34E-05	-4.80E-05	-9.10E-05	-2.01E-05	-3.57E-05	-3.92E-05	-2.94E-05	-1.30E-05	-9.09E-06	9.63E-06	2.48E-06	2.65E-05	-3.97E-05	6.53E-06
0.366	-2.63E-05	-4.94E-05	-9.40E-05	-2.62E-05	-3.52E-05	-3.86E-05	-3.16E-05	-1.34E-05	-1.03E-05	1.03E-05	2.30E-06	2.63E-05	-2.77E-05	7.72E-06
0.367	-2.80E-05	-5.10E-05	-9.70E-05	-3.26E-05	-3.53E-05	-3.70E-05	-3.20E-05	-1.25E-05	-1.12E-05	1.04E-05	6.27E-07	2.70E-05	-1.35E-05	5.27E-06
0.368	-2.80E-05	-5.19E-05	-9.77E-05	-3.83E-05	-3.52E-05	-3.55E-05	-3.07E-05	-1.13E-05	-1.07E-05	1.14E-05	-6.86E-07	2.85E-05	-4.42E-07	1.90E-07
0.369	-2.65E-05	-5.19E-05	-9.60E-05	-4.32E-05	-3.50E-05	-3.46E-05	-2.97E-05	-1.06E-05	-8.57E-06	1.41E-05	-7.55E-07	3.00E-05	7.25E-06	-3.79E-06
0.37	-2.46E-05	-5.18E-05	-9.27E-05	-4.81E-05	-3.39E-05	-3.34E-05	-2.92E-05	-9.61E-06	-6.40E-06	1.60E-05	-5.65E-07	3.06E-05	6.27E-06	-6.54E-06
0.371	-2.35E-05	-5.12E-05	-8.87E-05	-5.33E-05	-3.21E-05	-3.21E-05	-2.94E-05	-8.83E-06	-5.75E-06	1.51E-05	-2.48E-07	3.02E-05	-5.71E-06	-1.13E-05
0.372	-2.40E-05	-4.93E-05	-8.72E-05	-5.82E-05	-3.06E-05	-3.14E-05	-3.01E-05	-8.48E-06	-6.49E-06	1.31E-05	1.19E-06	2.94E-05	-2.71E-05	-1.96E-05
0.373	-2.48E-05	-4.78E-05	-8.87E-05	-6.19E-05	-3.08E-05	-3.11E-05	-3.12E-05	-8.49E-06	-7.03E-06	1.20E-05	2.33E-06	2.84E-05	-5.01E-05	-2.82E-05
0.374	-2.45E-05	-4.72E-05	-8.97E-05	-6.36E-05	-3.22E-05	-3.14E-05	-3.27E-05	-9.17E-06	-7.56E-06	1.10E-05	2.18E-06	2.82E-05	-6.45E-05	-3.25E-05
0.375	-2.41E-05	-4.91E-05	-8.68E-05	-6.40E-05	-3.38E-05	-3.16E-05	-3.42E-05	-9.91E-06	-7.90E-06	9.91E-06	2.09E-06	2.85E-05	-6.54E-05	-3.38E-05
0.376	-2.24E-05	-5.12E-05	-8.01E-05	-6.44E-05	-3.47E-05	-3.32E-05	-3.60E-05	-1.11E-05	-8.17E-06	8.99E-06	1.75E-06	2.74E-05	-5.53E-05	-3.68E-05
0.377	-2.12E-05	-5.09E-05	-7.24E-05	-6.73E-05	-3.68E-05	-3.62E-05	-3.77E-05	-1.19E-05	-9.55E-06	8.04E-06	1.60E-06	2.69E-05	-4.05E-05	-4.23E-05
0.378	-1.98E-05	-5.17E-05	-6.51E-05	-7.26E-05	-4.02E-05	-3.83E-05	-3.76E-05	-1.29E-05	-1.10E-05	8.34E-06	1.50E-06	2.81E-05	-2.61E-05	-4.70E-05
0.379	-1.89E-05	-5.46E-05	-6.09E-05	-8.04E-05	-4.11E-05	-3.99E-05	-3.57E-05	-1.40E-05	-1.15E-05	1.01E-05	7.93E-07	2.97E-05	-1.86E-05	-4.75E-05
0.38	-1.98E-05	-5.77E-05	-5.34E-05	-9.06E-05	-4.05E-05	-4.27E-05	-3.44E-05	-1.53E-05	-1.17E-05	1.22E-05	-7.28E-07	3.05E-05	-2.02E-05	-4.62E-05
0.381	-1.90E-05	-6.01E-05	-4.17E-05	-0.000102219	-3.93E-05	-4.31E-05	-3.33E-05	-1.62E-05	-1.21E-05	1.36E-05	-2.64E-06	3.11E-05	-2.39E-05	-4.54E-05
0.382	-1.79E-05	-6.16E-05	-4.15E-05	-0.000111559	-3.76E-05	-4.17E-05	-3.10E-05	-1.53E-05	-1.20E-05	1.46E-05	-2.86E-06	3.30E-05	-2.28E-05	-4.18E-05
0.383	-1.57E-05	-6.18E-05	-6.35E-05	-0.000115254	-3.48E-05	-4.08E-05	-2.90E-05	-1.44E-05	-1.07E-05	1.60E-05	-1.65E-06	3.57E-05	-1.65E-05	-3.46E-05
0.384	-1.41E-05	-6.16E-05	-0.000104984	-0.00011496	-3.15E-05	-4.05E-05	-2.74E-05	-1.37E-05	-8.72E-06	1.75E-05	-7.45E-07	3.85E-05	-8.53E-06	-2.85E-05
0.385	-1.30E-05	-6.04E-05	-0.000148432	-0.000109469	-3.02E-05	-4.00E-05	-2.59E-05	-1.31E-05	-6.92E-06	1.86E-05	-9.97E-07	4.01E-05	-3.79E-06	-2.69E-05
0.386	-1.15E-05	-5.70E-05	-0.000183274	-9.66E-05	-3.00E-05	-3.89E-05	-2.51E-05	-1.32E-05	-5.30E-06	1.90E-05	-2.46E-06	4.11E-05	-7.42E-06	-2.60E-05
0.387	-9.63E-06	-5.20E-05	-0.000212298	-7.61E-05	-3.08E-05	-3.80E-05	-2.47E-05	-1.39E-05	-3.02E-06	1.84E-05	-3.87E-06	4.15E-05	-1.72E-05	-2.25E-05
0.388	-6.75E-06	-4.46E-05	-0.00023904	-4.76E-05	-3.21E-05	-3.71E-05	-2.38E-05	-1.37E-05	-4.15E-07	1.68E-05	-3.77E-06	4.08E-05	-2.46E-05	-1.75E-05
0.389	-3.29E-06	-3.49E-05	-0.000267431	-1.25E-05	-3.34E-05	-3.65E-05	-2.31E-05	-1.28E-05	3.09E-08	1.44E-05	-2.88E-06	4.00E-05	-2.62E-05	-1.30E-05
0.39	-9.11E-07	-2.48E-05	-0.000307138	2.27E-05	-3.46E-05	-3.70E-05	-2.26E-05	-1.22E-05	-2.95E-06	1.26E-05	-2.63E-06	3.97E-05	-2.13E-05	-1.08E-05
0.391	-1.21E-06	-1.72E-05	-0.000367165	4.94E-05	-3.52E-05	-3.89E-05	-2.12E-05	-1.30E-05	-9.03E-06	1.15E-05	-3.50E-06	3.91E-05	-1.06E-05	-1.32E-05
0.392	-1.84E-06	-1.31E-05	-0.000442086	6.40E-05	-3.49E-05	-3.99E-05	-1.99E-05	-1.33E-05	-1.64E-05	9.98E-06	-4.44E-06	3.81E-05	1.45E-07	-2.20E-05
0.393	-1.79E-06	-1.32E-05	-0.000502347	6.51E-05	-3.39E-05	-3.88E-05	-2.01E-05	-1.19E-05	-2.31E-05	7.33E-06	-4.50E-06	3.76E-05	3.24E-06	-3.39E-05
0.394	-1.09E-06	-1.66E-05	-0.0005039	5.63E-05	-3.29E-05	-3.56E-05	-2.06E-05	-1.09E-05	-2.62E-05	4.64E-06	-3.78E-06	3.69E-05	-1.34E-08	-4.18E-05
0.395	-2.35E-06	-1.97E-05	-0.000411968	4.78E-05	-3.30E-05	-3.34E-05	-2.00E-05	-1.06E-05	-2.58E-05	3.52E-06	-3.04E-06	3.56E-05	-2.82E-07	-4.32E-05
0.396	-7.28E-06	-2.18E-05	-0.000204076	4.43E-05	-3.33E-05	-3.22E-05	-1.93E-05	-1.05E-05	-2.43E-05	3.34E-06	-3.01E-06	3.35E-05	8.75E-06	-4.23E-05
0.397	-1.58E-05	-2.53E-05	0.000121534	3.95E-05	-3.16E-05	-3.17E-05	-1.93E-05	-8.93E-06	-2.35E-05	2.62E-06	-3.03E-06	3.10E-05	2.31E-05	-4.12E-05
0.398	-2.66E-05	-3.03E-05	0.000518332	3.03E-05	-2.89E-05	-3.24E-05	-1.92E-05	-6.40E-06	-2.20E-05	8.70E-07	-2.96E-06	2.88E-05	3.65E-05	-3.92E-05
0.399	-3.86E-05	-3.63E-05	0.000866773	2.00E-05	-2.80E-05	-3.19E-05	-1.91E-05	-4.88E-06	-1.85E-05	-1.51E-06	-2.84E-06	2.69E-05	5.14E-05	-3.55E-05
0.4	-5.02E-05	-4.40E-05	0.000994069	9.81E-06	-2.97E-05	-2.97E-05	-1.95E-05	-6.13E-06	-1.38E-05	-3.97E-06	-2.97E-06	2.50E-05	6.90E-05	-3.12E-05
0.401	-6.10E-05	-5.37E-05	0.000817316	2.79E-07	-3.16E-05	-2.89E-05	-1.99E-05	-8.68E-06	-1.12E-05	-5.31E-06	-3.96E-06	2.34E-05	7.90E-05	-2.83E-05
0.402	-7.27E-05	-6.62E-05	0.000422109	-1.39E-05	-3.13E-05	-3.04E-05	-1.82E-05	-1.01E-05	-1.13E-05	-4.68E-06	-4.94E-06	2.19E-05	6.88E-05	-2.73E-05
0.403	-8.31E-05	-7.80E-05	1.20E-05	-3.50E-05	-3.08E-05	-3.11E-05	-1.64E-05	-1.01E-05	-1.15E-05	-4.44E-06	-4.46E-06	2.07E-05	4.80E-05	-3.02E-05
0.404	-8.76E-05	-8.58E-05	-0.000262838	-5.43E-05	-3.25E-05	-3.10E-05	-1.69E-05	-1.00E-05	-1.04E-05	-4.77E-06	-2.94E-06	1.98E-05	4.24E-05	-3.26E-05
0.405	-8.36E-05	-8.82E-05	-0.00036591	-6.11E-05	-3.40E-05	-3.08E-05	-1.83E-05	-1.00E-05	-8.13E-06	-5.03E-06	-2.05E-06	1.87E-05	6.05E-05	-3.08E-05
0.406	-7.35E-05	-8.53E-05	-0.000318688	-5.56E-05	-3.53E-05	-3.07E-05	-2.00E-05	-9.68E-06	-6.63E-06	-7.03E-06	-2.48E-06	1.84E-05	8.60E-05	-2.59E-05
0.407	-6.17E-05	-7.95E-05	-0.000225467	-4.88E-05	-3.58E-05	-3.20E-05	-2.04E-05	-1.07E-05	-6.87E-06	-8.87E-06	-3.16E-06	1.86E-05	0.000102242	-1.99E-05
0.408	-4.99E-05	-7.37E-05	-0.000167628	-4.69E-05	-3.52E-05	-3.13E-05	-2.03E-05	-1.24E-05	-8.02E-06	-9.40E-06	-3.73E-06	1.76E-05	0.000103131	-1.31E-05
0.409	-4.11E-05	-6.95E-05	-0.000168287	-4.94E-05	-3.44E-05	-2.90E-05	-1.94E-05	-1.37E-05	-8.76E-06	-1.02E-05	-3.99E-06	1.50E-05	8.74E-05	-5.02E-06
0.41	-3.42E-05	-6.65E-05	-0.00019033	-5.26E-05	-3.42E-05	-2.77E-05	-1.81E-05	-1.34E-05	-8.97E-06	-1.11E-05	-3.29E-06	1.24E-05	6.18E-05	2.93E-06
0.411	-2.89E-05	-6.53E-05	-0.000204953	-5.57E-05	-3.49E-05	-2.76E-05	-1.77E-05	-1.20E-05	-8.24E-06	-1.08E-05	-2.07E-06	1.04E-05	3.94E-05	1.06E-05
0.412	-2.63E-05	-6.48E-05	-0.000207444	-5.80E-05	-3.49E-05	-2.91E-05	-1.80E-05	-1.05E-05	-7.21E-06	-1.00E-05	-1.71E-06	8.46E-06	3.03E-05	1.76E-05
0.413	-2.44E-05	-6.32E-05	-0.000201893	-5.84E-05	-3.50E-05	-3.03E-05	-1.88E-05	-9.89E-06	-6.89E-06	-9.60E-06	-2.81E-06	6.38E-06	3.34E-05	2.35E-05
0.414	-2.30E-05	-6.15E-05	-0.000198464	-5.78E-05	-3.51E-05	-3.04E-05	-1.83E-05	-8.89E-06	-6.67E-06	-9.25E-06	-3.91E-06	4.08E-06	3.91E-05	2.81E-05
0.415	-2.28E-05	-6.09E-05	-0.00019514	-5.78E-05	-3.44E-05	-2.93E-05	-1.68E-05	-8.07E-06	-6.16E-06	-9.02E-06	-4.20E-06	1.55E-06	4.17E-05	3.21E-05
0.416	-2.38E-05	-6.00E-05	-0.00019445	-5.94E-05	-3.35E-05	-2.79E-05	-1.62E-05	-8.22E-06	-5.65E-06	-8.60E-06	-4.19E-06	-1.03E-06	4.25E-05	3.72E-05
0.417	-2.36E-05	-5.72E-05	-0.000191413	-6.19E-05	-3.42E-05	-2.76E-05	-1.72E-05	-9.16E-06	-5.86E-06	-8.47E-06	-4.17E-06	-3.59E-06	4.34E-05	4.39E-05
0.418	-2.14E-05	-5.42E-05	-0.000189655	-6.48E-05	-3.66E-05	-2.82E-05	-1.84E-05	-1.07E-05	-6.40E-06	-9.21E-06	-4.10E-06	-5.43E-06	4.87E-05	5.12E-05
0.419	-1.86E-05	-5.26E-05	-0.000183959	-6.66E-05	-3.78E-05	-2.86E-05	-1.92E-05	-1.12E-05	-6.74E-06	-1.09E-05	-4.43E-06	-5.99E-06	6.48E-05	5.67E-05
0.42	-1.66E-05	-5.17E-05	-0.000175288	-6.71E-05	-3.72E-05	-2.93E-05	-1.93E-05	-1.00E-05	-6.76E-06	-1.20E-05	-5.51E-06	-6.48E-06	9.01E-05	5.87E-05
0.421	-1.61E-05	-5.00E-05	-0.000161989	-6.62E-05	-3.56E-05	-3.09E-05	-2.00E-05	-8.18E-06	-7.21E-06	-1.22E-05	-6.29E-06	-9.21E-06	0.0001072	5.62E-05
0.422	-1.63E-05	-4.90E-05	-0.000149899	-6.41E-05	-3.46E-05	-3.31E-05	-2.14E-05	-8.02E-06	-7.63E-06	-1.29E-05	-5.50E-06	-1.47E-05	9.42E-05	5.00E-05
0.423	-1.55E-05	-4.96E-05	-0.000141039	-6.05E-05	-3.61E-05	-3.49E-05	-2.26E-05	-8.63E-06	-7.44E-06	-1.51E-05	-3.80E-06	-2.19E-05	4.52E-05	4.27E-05
0.424	-1.30E-05	-5.04E-05	-0.000136512	-5.63E-05	-3.83E-05	-3.73E-05	-2.21E-05	-9.76E-06	-7.96E-06	-1.72E-05	-2.61E-06	-2.99E-05	-2.27E-05	3.58E-05
0.425	-1.08E-05	-5.12E-05	-0.000131818	-5.43E-05	-3.96E-05	-3.92E-05	-2.23E-05	-1.15E-05	-9.47E-06	-1.79E-05	-2.82E-06	-3.82E-05	-8.57E-05	2.73E-05
0.426	-9.59E-06	-5.09E-05	-0.000126223	-5.53E-05	-4.00E-05	-3.90E-05	-2.40E-05	-1.32E-05	-1.12E-05	-1.82E-05	-3.82E-06	-4.58E-05	-0.000132635	1.75E-05
0.427	-8.94E-06	-4.96E-05	-0.000119741	-5.81E-05	-3.87E-05	-3.85E-05	-2.42E-05	-1.34E-05	-1.28E-05	-1.87E-05	-4.35E-06	-5.14E-05	-0.000161221	6.92E-06
0.428	-7.93E-06	-5.01E-05	-0.000111988	-5.94E-05	-3.79E-05	-4.02E-05	-2.34E-05	-1.21E-05	-1.42E-05	-1.99E-05	-4.38E-06	-5.55E-05	-0.000169647	-4.39E-06
0.429	-5.86E-06	-5.15E-05	-0.000104521	-5.88E-05	-3.86E-05	-4.28E-05	-2.35E-05	-9.92E-06	-1.50E-05	-2.02E-05	-4.27E-06	-5.80E-05	-0.000164108	-1.56E-05
0.43	-5.37E-06	-5.16E-05	-9.76E-05	-5.88E-05	-3.87E-05	-4.36E-05	-2.45E-05	-9.58E-06	-1.53E-05	-1.87E-05	-3.85E-06	-5.69E-05	-0.000156359	-2.32E-05
0.431	-8.01E-06	-5.02E-05	-9.07E-05	-5.94E-05	-3.96E-05	-4.29E-05	-2.47E-05	-9.98E-06	-1.57E-05	-1.71E-05	-3.45E-06	-5.18E-05	-0.000146696	-2.71E-05
0.432	-1.08E-05	-4.85E-05	-7.90E-05	-6.02E-05	-4.18E-05	-4.27E-05	-2.57E-05	-1.05E-05	-1.60E-05	-1.58E-05	-3.79E-06	-4.44E-05	-0.000126343	-3.12E-05
0.433	-1.12E-05	-4.73E-05	-6.73E-05	-6.13E-05	-4.34E-05	-4.39E-05	-2.66E-05	-1.24E-05	-1.66E-05	-1.46E-05	-4.53E-06	-3.63E-05	-9.38E-05	-3.75E-05
0.434	-1.06E-05	-4.62E-05	-6.44E-05	-6.18E-05	-4.30E-05	-4.47E-05	-2.69E-05	-1.39E-05	-1.70E-05	-1.42E-05	-4.72E-06	-2.76E-05	-5.73E-05	-4.83E-05
0.435	-1.16E-05	-4.68E-05	-7.47E-05	-6.11E-05	-4.13E-05	-4.46E-05	-2.66E-05	-1.39E-05	-1.75E-05	-1.59E-05	-3.88E-06	-1.55E-05	-2.43E-05	-6.19E-05
0.436	-1.28E-05	-4.81E-05	-9.01E-05	-6.04E-05	-4.04E-05	-4.35E-05	-2.55E-05	-1.31E-05	-1.80E-05	-1.68E-05	-2.32E-06	1.02E-06	2.75E-06	-7.16E-05
0.437	-1.39E-05	-4.91E-05	-0.000101057	-5.85E-05	-4.02E-05	-4.23E-05	-2.53E-05	-1.27E-05	-1.76E-05	-1.57E-05	-2.64E-07	1.72E-05	2.35E-05	-7.14E-05
0.438	-1.55E-05	-4.97E-05	-0.000101529	-5.45E-05	-3.92E-05	-4.11E-05	-2.60E-05	-1.23E-05	-1.67E-05	-1.60E-05	1.18E-06	2.74E-05	3.84E-05	-6.40E-05
0.439	-1.72E-05	-4.96E-05	-9.77E-05	-4.92E-05	-3.79E-05	-3.89E-05	-2.75E-05	-1.18E-05	-1.54E-05	-1.99E-05	1.10E-06	3.07E-05	4.71E-05	-5.86E-05
0.44	-1.84E-05	-4.93E-05	-9.40E-05	-4.32E-05	-3.64E-05	-3.68E-05	-2.89E-05	-1.04E-05	-1.47E-05	-2.29E-05	1.08E-07	2.95E-05	4.91E-05	-6.25E-05
0.441	-1.88E-05	-5.00E-05	-9.39E-05	-3.92E-05	-3.61E-05	-3.66E-05	-2.90E-05	-9.58E-06	-1.53E-05	-2.12E-05	-7.96E-07	2.54E-05	4.28E-05	-7.45E-05
0.442	-1.90E-05	-5.09E-05	-9.42E-05	-3.66E-05	-3.71E-05	-3.74E-05	-2.81E-05	-1.06E-05	-1.66E-05	-1.66E-05	-9.09E-07	1.93E-05	2.89E-05	-8.75E-05
0.443	-2.00E-05	-5.14E-05	-9.30E-05	-3.43E-05	-3.81E-05	-3.74E-05	-2.72E-05	-1.29E-05	-1.72E-05	-1.36E-05	-3.38E-07	1.09E-05	1.42E-05	-9.61E-05
0.444	-2.15E-05	-5.19E-05	-9.11E-05	-3.14E-05	-3.75E-05	-3.68E-05	-2.53E-05	-1.41E-05	-1.65E-05	-1.44E-05	4.76E-07	4.38E-07	7.90E-06	-9.88E-05
0.445	-2.24E-05	-5.29E-05	-9.10E-05	-2.89E-05	-3.60E-05	-3.65E-05	-2.26E-05	-1.33E-05	-1.53E-05	-1.70E-05	1.28E-06	-1.05E-05	1.19E-05	-9.65E-05
0.446	-2.23E-05	-5.47E-05	-9.23E-05	-2.76E-05	-3.54E-05	-3.60E-05	-2.07E-05	-1.23E-05	-1.46E-05	-1.84E-05	2.06E-06	-1.90E-05	2.06E-05	-8.97E-05
0.447	-2.20E-05	-5.63E-05	-9.35E-05	-2.74E-05	-3.51E-05	-3.45E-05	-1.99E-05	-1.17E-05	-1.42E-05	-1.69E-05	2.52E-06	-2.34E-05	2.91E-05	-8.23E-05
0.448	-2.21E-05	-5.74E-05	-9.43E-05	-2.81E-05	-3.43E-05	-3.25E-05	-1.95E-05	-1.10E-05	-1.40E-05	-1.34E-05	1.84E-06	-2.53E-05	3.66E-05	-7.80E-05
0.449	-2.13E-05	-5.77E-05	-9.41E-05	-2.90E-05	-3.36E-05	-3.07E-05	-1.98E-05	-1.02E-05	-1.41E-05	-1.04E-05	-4.60E-07	-2.55E-05	4.24E-05	-7.59E-05
0.45	-2.10E-05	-5.82E-05	-9.39E-05	-3.02E-05	-3.30E-05	-2.95E-05	-2.05E-05	-9.80E-06	-1.41E-05	-9.10E-06	-2.98E-06	-2.42E-05	4.31E-05	-7.29E-05
0.451	-2.24E-05	-5.84E-05	-9.37E-05	-3.41E-05	-3.12E-05	-2.92E-05	-2.09E-05	-9.89E-06	-1.42E-05	-8.95E-06	-4.04E-06	-2.29E-05	3.80E-05	-6.76E-05
0.452	-2.29E-05	-5.77E-05	-9.24E-05	-3.96E-05	-3.08E-05	-3.08E-05	-2.17E-05	-1.02E-05	-1.46E-05	-9.80E-06	-3.76E-06	-2.36E-05	3.04E-05	-6.17E-05
0.453	-2.16E-05	-5.72E-05	-8.95E-05	-4.30E-05	-3.16E-05	-3.23E-05	-2.19E-05	-1.03E-05	-1.52E-05	-1.16E-05	-3.20E-06	-2.61E-05	2.32E-05	-5.67E-05
0.454	-2.11E-05	-5.67E-05	-8.60E-05	-4.35E-05	-3.08E-05	-3.36E-05	-2.18E-05	-1.15E-05	-1.57E-05	-1.30E-05	-2.42E-06	-2.95E-05	1.89E-05	-5.16E-05
0.455	-2.19E-05	-5.58E-05	-8.33E-05	-4.30E-05	-2.94E-05	-3.54E-05	-2.24E-05	-1.18E-05	-1.63E-05	-1.32E-05	-7.78E-07	-3.39E-05	1.95E-05	-4.53E-05
0.456	-2.32E-05	-5.51E-05	-8.19E-05	-4.31E-05	-3.00E-05	-3.69E-05	-2.33E-05	-1.10E-05	-1.59E-05	-1.30E-05	3.34E-07	-3.94E-05	2.30E-05	-3.80E-05
0.457	-2.34E-05	-5.55E-05	-7.85E-05	-4.36E-05	-3.12E-05	-3.90E-05	-2.44E-05	-1.14E-05	-1.54E-05	-1.23E-05	4.82E-07	-4.43E-05	2.42E-05	-3.22E-05
0.458	-2.32E-05	-5.61E-05	-7.32E-05	-4.42E-05	-3.17E-05	-4.03E-05	-2.42E-05	-1.25E-05	-1.57E-05	-1.03E-05	9.81E-07	-4.52E-05	2.23E-05	-2.95E-05
0.459	-2.30E-05	-5.57E-05	-6.53E-05	-4.46E-05	-3.21E-05	-3.94E-05	-2.27E-05	-1.41E-05	-1.63E-05	-7.25E-06	7.56E-07	-4.13E-05	1.91E-05	-3.21E-05
0.46	-2.27E-05	-5.61E-05	-5.34E-05	-4.86E-05	-3.09E-05	-3.87E-05	-2.18E-05	-1.36E-05	-1.70E-05	-5.98E-06	-3.15E-07	-3.48E-05	1.61E-05	-4.10E-05
0.461	-2.30E-05	-5.69E-05	-4.26E-05	-5.37E-05	-2.99E-05	-3.86E-05	-2.12E-05	-1.17E-05	-1.71E-05	-7.67E-06	-7.01E-07	-3.03E-05	1.42E-05	-4.98E-05
0.462	-2.31E-05	-5.83E-05	-4.60E-05	-5.65E-05	-3.00E-05	-3.83E-05	-2.03E-05	-8.89E-06	-1.68E-05	-1.06E-05	-8.16E-07	-3.11E-05	1.26E-05	-5.26E-05
0.463	-2.25E-05	-5.92E-05	-6.29E-05	-5.55E-05	-2.97E-05	-3.68E-05	-1.88E-05	-6.71E-06	-1.64E-05	-1.23E-05	-5.12E-07	-3.46E-05	1.15E-05	-5.01E-05
0.464	-2.25E-05	-5.88E-05	-7.97E-05	-5.07E-05	-2.90E-05	-3.44E-05	-1.65E-05	-7.79E-06	-1.64E-05	-1.20E-05	-2.49E-07	-3.52E-05	1.03E-05	-4.51E-05
0.465	-2.33E-05	-5.83E-05	-9.01E-05	-4.53E-05	-2.75E-05	-3.24E-05	-1.35E-05	-9.63E-06	-1.72E-05	-1.21E-05	-1.29E-06	-3.21E-05	9.05E-06	-3.74E-05
0.466	-2.31E-05	-5.79E-05	-9.90E-05	-4.19E-05	-2.59E-05	-3.07E-05	-1.07E-05	-9.30E-06	-1.75E-05	-1.36E-05	-3.02E-06	-2.81E-05	1.01E-05	-2.69E-05
0.467	-2.11E-05	-5.68E-05	-0.000109817	-3.86E-05	-2.49E-05	-2.95E-05	-9.88E-06	-7.52E-06	-1.66E-05	-1.59E-05	-3.73E-06	-2.42E-05	1.62E-05	-1.65E-05
0.468	-1.80E-05	-5.37E-05	-0.000121761	-3.12E-05	-2.53E-05	-2.88E-05	-1.06E-05	-6.13E-06	-1.61E-05	-1.66E-05	-2.37E-06	-1.99E-05	2.81E-05	-8.24E-06
0.469	-1.58E-05	-5.03E-05	-0.000138204	-2.12E-05	-2.61E-05	-2.84E-05	-1.14E-05	-5.76E-06	-1.66E-05	-1.45E-05	-3.81E-07	-1.49E-05	3.90E-05	-1.97E-06
0.47	-1.56E-05	-4.83E-05	-0.00016786	-1.20E-05	-2.68E-05	-2.78E-05	-1.14E-05	-6.09E-06	-1.74E-05	-1.19E-05	6.18E-07	-9.78E-06	4.27E-05	3.75E-06
0.471	-1.69E-05	-4.83E-05	-0.000212174	-7.06E-06	-2.80E-05	-2.69E-05	-1.09E-05	-6.45E-06	-1.73E-05	-1.31E-05	4.56E-07	-6.77E-06	3.85E-05	1.01E-05
0.472	-1.88E-05	-4.89E-05	-0.000248939	-5.04E-06	-2.91E-05	-2.68E-05	-1.02E-05	-6.15E-06	-1.63E-05	-1.78E-05	-1.38E-07	-7.21E-06	2.87E-05	1.73E-05
0.473	-2.06E-05	-4.87E-05	-0.00024752	-4.51E-06	-3.00E-05	-2.71E-05	-9.83E-06	-5.05E-06	-1.53E-05	-2.16E-05	-4.82E-07	-9.96E-06	1.71E-05	2.42E-05
0.474	-2.12E-05	-4.79E-05	-0.000201277	-4.90E-06	-3.09E-05	-2.68E-05	-1.11E-05	-3.91E-06	-1.48E-05	-2.14E-05	-4.90E-07	-1.39E-05	7.74E-06	2.94E-05
0.475	-2.05E-05	-4.59E-05	-0.000127874	-5.73E-06	-3.29E-05	-2.65E-05	-1.18E-05	-3.68E-06	-1.46E-05	-1.79E-05	-7.45E-07	-1.86E-05	3.40E-07	3.08E-05
0.476	-1.94E-05	-4.20E-05	-4.38E-05	-5.49E-06	-3.47E-05	-2.66E-05	-1.05E-05	-4.98E-06	-1.47E-05	-1.50E-05	-1.76E-06	-2.29E-05	-6.35E-06	2.88E-05
0.477	-1.81E-05	-3.85E-05	3.34E-05	-5.10E-06	-3.49E-05	-2.55E-05	-9.08E-06	-6.11E-06	-1.48E-05	-1.46E-05	-2.78E-06	-2.54E-05	-1.14E-05	2.74E-05
0.478	-1.86E-05	-3.79E-05	7.91E-05	-7.57E-06	-3.43E-05	-2.47E-05	-8.46E-06	-5.78E-06	-1.46E-05	-1.54E-05	-2.46E-06	-2.81E-05	-1.70E-05	2.78E-05
0.479	-2.21E-05	-4.00E-05	6.64E-05	-1.35E-05	-3.47E-05	-2.53E-05	-8.53E-06	-5.64E-06	-1.45E-05	-1.60E-05	-1.02E-06	-3.31E-05	-2.71E-05	2.79E-05
0.48	-2.68E-05	-4.17E-05	-1.13E-05	-2.04E-05	-3.71E-05	-2.57E-05	-8.85E-06	-5.76E-06	-1.41E-05	-1.76E-05	-2.18E-07	-3.87E-05	-3.49E-05	2.57E-05
0.481	-3.22E-05	-4.49E-05	-0.000114662	-2.59E-05	-3.91E-05	-2.57E-05	-8.23E-06	-5.67E-06	-1.35E-05	-2.02E-05	2.40E-07	-4.27E-05	-3.03E-05	2.19E-05
0.482	-3.80E-05	-5.03E-05	-0.000188138	-2.94E-05	-3.87E-05	-2.74E-05	-7.29E-06	-5.74E-06	-1.29E-05	-2.31E-05	1.25E-06	-4.43E-05	-1.60E-05	2.08E-05
0.483	-4.18E-05	-5.39E-05	-0.000212456	-3.16E-05	-3.87E-05	-3.00E-05	-7.06E-06	-5.81E-06	-1.27E-05	-2.40E-05	2.05E-06	-4.54E-05	7.19E-07	2.31E-05
0.484	-4.27E-05	-5.38E-05	-0.000197809	-3.41E-05	-4.00E-05	-3.09E-05	-8.12E-06	-6.41E-06	-1.33E-05	-2.29E-05	2.41E-06	-4.64E-05	7.13E-06	2.55E-05
0.485	-4.22E-05	-5.19E-05	-0.000149153	-3.61E-05	-4.09E-05	-2.99E-05	-8.56E-06	-7.21E-06	-1.38E-05	-2.15E-05	2.59E-06	-4.77E-05	-1.02E-06	2.64E-05
0.486	-4.13E-05	-5.03E-05	-8.37E-05	-3.54E-05	-4.14E-05	-2.87E-05	-8.05E-06	-8.46E-06	-1.42E-05	-1.94E-05	1.66E-06	-4.98E-05	-1.18E-05	2.57E-05
0.487	-4.31E-05	-5.02E-05	-5.36E-05	-3.43E-05	-4.20E-05	-2.87E-05	-7.64E-06	-9.96E-06	-1.43E-05	-1.72E-05	1.84E-07	-5.06E-05	-1.00E-05	2.23E-05
0.488	-4.47E-05	-5.17E-05	-8.31E-05	-3.32E-05	-4.28E-05	-2.97E-05	-8.11E-06	-9.95E-06	-1.42E-05	-1.54E-05	-3.32E-07	-4.97E-05	1.49E-05	1.90E-05
0.489	-4.59E-05	-5.24E-05	-0.000120049	-2.66E-05	-4.23E-05	-3.03E-05	-9.65E-06	-9.76E-06	-1.41E-05	-1.39E-05	-7.20E-08	-4.90E-05	5.31E-05	1.66E-05
0.49	-4.54E-05	-5.18E-05	-9.63E-05	-1.57E-05	-4.13E-05	-3.02E-05	-1.03E-05	-1.04E-05	-1.43E-05	-1.27E-05	4.47E-07	-4.85E-05	8.82E-05	1.26E-05
0.491	-4.27E-05	-5.18E-05	-6.51E-06	-9.37E-06	-4.09E-05	-3.05E-05	-1.15E-05	-1.09E-05	-1.45E-05	-1.18E-05	8.26E-07	-4.78E-05	0.000115943	5.35E-06
0.492	-4.10E-05	-5.46E-05	8.01E-05	-1.52E-05	-4.04E-05	-3.16E-05	-1.21E-05	-1.16E-05	-1.39E-05	-1.14E-05	8.11E-07	-4.70E-05	0.000134079	-2.29E-06
0.493	-3.98E-05	-5.81E-05	8.47E-05	-3.03E-05	-3.98E-05	-3.24E-05	-1.20E-05	-1.21E-05	-1.32E-05	-1.30E-05	2.08E-07	-4.60E-05	0.00014084	-4.46E-06
0.494	-3.89E-05	-6.11E-05	-3.88E-06	-4.65E-05	-3.92E-05	-3.32E-05	-1.20E-05	-1.20E-05	-1.24E-05	-1.55E-05	-5.99E-07	-4.50E-05	0.000138251	-2.18E-06
0.495	-3.76E-05	-6.39E-05	-0.000115152	-5.85E-05	-3.92E-05	-3.46E-05	-1.30E-05	-1.16E-05	-1.24E-05	-1.67E-05	-1.40E-06	-4.49E-05	0.000126806	-6.32E-07
0.496	-3.63E-05	-6.49E-05	-0.000172964	-6.63E-05	-3.85E-05	-3.66E-05	-1.47E-05	-1.24E-05	-1.32E-05	-1.69E-05	-2.10E-06	-4.84E-05	0.000107651	-3.17E-06
0.497	-3.38E-05	-6.32E-05	-0.000174618	-7.13E-05	-3.80E-05	-3.83E-05	-1.59E-05	-1.43E-05	-1.41E-05	-1.66E-05	-2.24E-06	-5.59E-05	8.20E-05	-8.50E-06
0.498	-3.02E-05	-6.03E-05	-0.000165094	-7.45E-05	-3.83E-05	-3.96E-05	-1.67E-05	-1.58E-05	-1.48E-05	-1.59E-05	-2.21E-06	-6.29E-05	5.06E-05	-1.46E-05
0.499	-2.56E-05	-5.82E-05	-0.000169707	-7.61E-05	-3.88E-05	-4.02E-05	-1.67E-05	-1.68E-05	-1.50E-05	-1.51E-05	-3.18E-06	-6.56E-05	1.71E-05	-1.90E-05
0.5	-2.20E-05	-5.57E-05	-0.000180399	-7.43E-05	-3.86E-05	-4.16E-05	-1.72E-05	-1.74E-05	-1.53E-05	-1.43E-05	-4.67E-06	-6.41E-05	-1.19E-05	-2.04E-05
0.501	-2.04E-05	-5.23E-05	-0.000182251	-6.83E-05	-3.71E-05	-4.43E-05	-1.79E-05	-1.79E-05	-1.61E-05	-1.27E-05	-4.62E-06	-6.07E-05	-3.36E-05	-2.04E-05
0.502	-1.92E-05	-4.96E-05	-0.000165934	-6.13E-05	-3.54E-05	-4.59E-05	-1.87E-05	-1.80E-05	-1.70E-05	-1.07E-05	-3.01E-06	-5.68E-05	-5.18E-05	-2.01E-05
0.503	-1.70E-05	-4.86E-05	-0.000128172	-5.74E-05	-3.45E-05	-4.57E-05	-2.00E-05	-1.79E-05	-1.77E-05	-9.40E-06	-1.35E-06	-5.29E-05	-7.02E-05	-1.91E-05
0.504	-1.43E-05	-4.82E-05	-7.79E-05	-5.75E-05	-3.49E-05	-4.52E-05	-2.11E-05	-1.83E-05	-1.83E-05	-9.20E-06	-8.91E-07	-4.77E-05	-8.94E-05	-1.94E-05
0.505	-1.24E-05	-4.65E-05	-3.50E-05	-5.80E-05	-3.68E-05	-4.51E-05	-2.21E-05	-1.95E-05	-1.90E-05	-9.81E-06	-1.61E-06	-4.08E-05	-0.000108364	-2.08E-05
0.506	-1.17E-05	-4.38E-05	-1.37E-05	-5.34E-05	-3.80E-05	-4.58E-05	-2.36E-05	-2.06E-05	-1.96E-05	-1.16E-05	-1.87E-06	-3.25E-05	-0.000123166	-2.13E-05
0.507	-1.09E-05	-4.10E-05	-9.07E-06	-4.34E-05	-3.77E-05	-4.55E-05	-2.42E-05	-2.11E-05	-2.02E-05	-1.43E-05	-1.29E-06	-2.18E-05	-0.000128476	-1.82E-05
0.508	-9.74E-06	-3.91E-05	-1.89E-06	-3.21E-05	-3.77E-05	-4.37E-05	-2.39E-05	-2.12E-05	-2.06E-05	-1.67E-05	-2.07E-06	-8.57E-06	-0.000123254	-9.84E-06
0.509	-9.13E-06	-3.73E-05	1.25E-05	-2.66E-05	-3.88E-05	-4.24E-05	-2.34E-05	-1.98E-05	-2.01E-05	-1.72E-05	-3.75E-06	4.33E-06	-0.000106819	-7.58E-07
0.51	-1.00E-05	-3.67E-05	4.81E-06	-2.90E-05	-4.06E-05	-4.25E-05	-2.36E-05	-1.79E-05	-1.93E-05	-1.42E-05	-3.80E-06	1.40E-05	-8.07E-05	6.25E-06
0.511	-1.16E-05	-3.78E-05	3.73E-07	-3.23E-05	-4.06E-05	-4.39E-05	-2.50E-05	-1.72E-05	-1.86E-05	-1.13E-05	-2.92E-06	1.58E-05	-5.60E-05	1.10E-05
0.512	-1.23E-05	-3.85E-05	7.49E-05	-3.22E-05	-3.99E-05	-4.45E-05	-2.58E-05	-1.64E-05	-1.83E-05	-9.74E-06	-2.22E-06	9.55E-06	-3.84E-05	1.12E-05
0.513	-1.21E-05	-4.09E-05	0.000165124	-2.75E-05	-3.92E-05	-4.36E-05	-2.52E-05	-1.57E-05	-1.79E-05	-8.25E-06	-1.54E-06	-5.25E-06	-2.36E-05	7.65E-06
0.514	-1.35E-05	-4.33E-05	0.000112816	-2.00E-05	-3.82E-05	-4.24E-05	-2.53E-05	-1.44E-05	-1.81E-05	-7.26E-06	-6.08E-07	-2.68E-05	-1.03E-05	4.40E-06
0.515	-1.74E-05	-4.41E-05	-9.59E-05	-1.22E-05	-3.79E-05	-4.15E-05	-2.68E-05	-1.40E-05	-1.81E-05	-6.30E-06	1.63E-07	-4.26E-05	6.13E-07	2.62E-06
0.516	-2.12E-05	-4.40E-05	-0.000319855	-3.87E-06	-3.82E-05	-3.99E-05	-2.86E-05	-1.50E-05	-1.72E-05	-5.54E-06	-6.13E-07	-4.74E-05	8.91E-06	1.08E-06
0.517	-2.43E-05	-4.34E-05	-0.000417111	3.98E-06	-3.80E-05	-3.82E-05	-3.00E-05	-1.60E-05	-1.58E-05	-5.31E-06	-2.16E-06	-4.38E-05	1.96E-05	1.30E-06
0.518	-2.75E-05	-4.48E-05	-0.000349715	8.12E-06	-3.79E-05	-3.69E-05	-3.11E-05	-1.60E-05	-1.53E-05	-5.52E-06	-3.08E-06	-3.83E-05	3.27E-05	2.75E-06
0.519	-3.07E-05	-4.73E-05	-0.000186112	7.81E-06	-3.78E-05	-3.55E-05	-3.13E-05	-1.55E-05	-1.62E-05	-5.47E-06	-2.63E-06	-3.72E-05	4.07E-05	3.63E-06
0.52	-3.28E-05	-4.90E-05	-2.72E-05	5.10E-06	-3.76E-05	-3.43E-05	-3.16E-05	-1.43E-05	-1.66E-05	-4.46E-06	-1.53E-06	-4.16E-05	4.21E-05	4.03E-06
0.521	-3.49E-05	-4.94E-05	6.44E-05	-2.16E-06	-3.91E-05	-3.34E-05	-3.17E-05	-1.25E-05	-1.61E-05	-2.83E-06	-1.09E-06	-4.64E-05	4.04E-05	4.79E-06
0.522	-3.80E-05	-5.20E-05	6.06E-05	-1.62E-05	-4.18E-05	-3.36E-05	-3.21E-05	-1.22E-05	-1.59E-05	-6.96E-07	-1.39E-06	-4.63E-05	3.73E-05	5.86E-06
0.523	-4.10E-05	-5.67E-05	-2.89E-05	-3.48E-05	-4.23E-05	-3.47E-05	-3.34E-05	-1.24E-05	-1.63E-05	1.18E-06	-1.77E-06	-4.09E-05	3.21E-05	5.23E-06
0.524	-4.25E-05	-6.06E-05	-0.000129402	-5.22E-05	-4.06E-05	-3.55E-05	-3.39E-05	-1.26E-05	-1.64E-05	2.00E-06	-1.68E-06	-3.39E-05	2.36E-05	1.89E-06
0.525	-4.30E-05	-6.26E-05	-0.000162916	-6.43E-05	-3.94E-05	-3.55E-05	-3.41E-05	-1.27E-05	-1.57E-05	1.45E-06	-1.76E-06	-2.86E-05	1.20E-05	-2.83E-06
0.526	-4.23E-05	-6.42E-05	-0.000120443	-7.02E-05	-3.98E-05	-3.47E-05	-3.42E-05	-1.22E-05	-1.46E-05	6.28E-07	-1.77E-06	-2.38E-05	-1.05E-06	-5.67E-06
0.527	-4.12E-05	-6.59E-05	-4.57E-05	-7.29E-05	-3.98E-05	-3.46E-05	-3.49E-05	-1.08E-05	-1.41E-05	6.48E-07	-1.82E-06	-1.75E-05	-1.45E-05	-6.07E-06
0.528	-3.99E-05	-6.66E-05	1.39E-05	-7.61E-05	-3.75E-05	-3.57E-05	-3.60E-05	-9.47E-06	-1.44E-05	1.41E-06	-2.23E-06	-8.46E-06	-2.75E-05	-7.01E-06
0.529	-3.66E-05	-6.50E-05	1.89E-05	-8.04E-05	-3.44E-05	-3.65E-05	-3.60E-05	-8.79E-06	-1.45E-05	1.72E-06	-2.60E-06	3.46E-06	-4.06E-05	-9.24E-06
0.53	-3.14E-05	-6.15E-05	-3.72E-05	-8.45E-05	-3.28E-05	-3.58E-05	-3.43E-05	-8.46E-06	-1.44E-05	1.82E-06	-2.29E-06	1.87E-05	-5.22E-05	-9.67E-06
0.531	-2.58E-05	-5.73E-05	-0.000112646	-8.66E-05	-3.31E-05	-3.40E-05	-3.30E-05	-8.57E-06	-1.42E-05	3.33E-06	-2.04E-06	3.60E-05	-5.86E-05	-7.37E-06
0.532	-2.16E-05	-5.33E-05	-0.000159853	-8.68E-05	-3.26E-05	-3.22E-05	-3.37E-05	-8.76E-06	-1.42E-05	7.43E-06	-2.20E-06	5.27E-05	-5.85E-05	-2.66E-06
0.533	-2.09E-05	-5.19E-05	-0.000157582	-8.47E-05	-3.12E-05	-3.13E-05	-3.52E-05	-7.76E-06	-1.43E-05	1.22E-05	-2.24E-06	6.57E-05	-5.34E-05	3.34E-06
0.534	-2.25E-05	-5.26E-05	-0.000111749	-8.09E-05	-3.11E-05	-3.08E-05	-3.49E-05	-5.90E-06	-1.45E-05	1.41E-05	-2.57E-06	7.15E-05	-4.58E-05	7.95E-06
0.535	-2.42E-05	-5.25E-05	-7.46E-05	-7.52E-05	-3.26E-05	-3.04E-05	-3.34E-05	-5.03E-06	-1.42E-05	1.20E-05	-3.12E-06	6.84E-05	-3.77E-05	1.20E-05
0.536	-2.37E-05	-4.90E-05	-9.68E-05	-6.56E-05	-3.35E-05	-3.13E-05	-3.10E-05	-4.91E-06	-1.33E-05	8.22E-06	-3.15E-06	5.93E-05	-2.91E-05	1.61E-05
0.537	-2.14E-05	-4.58E-05	-0.000163812	-5.26E-05	-3.45E-05	-3.31E-05	-2.93E-05	-4.50E-06	-1.22E-05	5.61E-06	-2.79E-06	4.74E-05	-1.81E-05	1.98E-05
0.538	-1.89E-05	-4.41E-05	-0.00021198	-3.97E-05	-3.54E-05	-3.27E-05	-2.93E-05	-4.88E-06	-1.13E-05	5.24E-06	-3.17E-06	3.55E-05	-4.83E-06	2.07E-05
0.539	-1.56E-05	-4.23E-05	-0.000208986	-3.01E-05	-3.57E-05	-3.27E-05	-2.97E-05	-6.35E-06	-1.01E-05	6.64E-06	-3.49E-06	2.67E-05	1.06E-05	1.87E-05
0.54	-1.30E-05	-4.19E-05	-0.00017514	-2.72E-05	-3.57E-05	-3.33E-05	-2.92E-05	-7.20E-06	-9.57E-06	8.24E-06	-3.37E-06	2.06E-05	2.44E-05	1.72E-05
0.541	-1.17E-05	-4.09E-05	-0.000131013	-3.06E-05	-3.53E-05	-3.15E-05	-2.84E-05	-6.94E-06	-9.64E-06	9.78E-06	-3.44E-06	1.61E-05	3.17E-05	1.62E-05
0.542	-1.35E-05	-3.94E-05	-9.24E-05	-3.50E-05	-3.56E-05	-2.94E-05	-2.83E-05	-5.80E-06	-8.31E-06	1.10E-05	-3.93E-06	1.27E-05	3.15E-05	1.38E-05
0.543	-1.62E-05	-3.97E-05	-6.92E-05	-3.91E-05	-3.44E-05	-2.99E-05	-2.74E-05	-4.68E-06	-6.54E-06	1.23E-05	-4.83E-06	9.13E-06	2.55E-05	7.91E-06
0.544	-1.84E-05	-4.14E-05	-6.46E-05	-4.48E-05	-3.15E-05	-3.13E-05	-2.60E-05	-4.42E-06	-5.69E-06	1.39E-05	-4.70E-06	5.28E-06	1.80E-05	1.54E-06
0.545	-1.97E-05	-4.40E-05	-6.82E-05	-5.41E-05	-2.98E-05	-3.20E-05	-2.51E-05	-5.05E-06	-6.62E-06	1.54E-05	-3.02E-06	2.40E-06	1.01E-05	-2.95E-06
0.546	-1.98E-05	-4.71E-05	-5.34E-05	-6.59E-05	-3.09E-05	-3.22E-05	-2.57E-05	-6.33E-06	-8.55E-06	1.63E-05	-1.50E-06	3.51E-07	1.14E-06	-6.41E-06
0.547	-2.03E-05	-4.92E-05	1.32E-05	-7.58E-05	-3.30E-05	-3.22E-05	-2.84E-05	-7.88E-06	-9.38E-06	1.64E-05	-1.65E-06	-9.59E-07	-7.35E-06	-7.32E-06
0.548	-2.06E-05	-4.92E-05	0.000108047	-8.01E-05	-3.41E-05	-3.22E-05	-3.25E-05	-8.93E-06	-8.89E-06	1.54E-05	-2.88E-06	-1.67E-06	-1.35E-05	-5.57E-06
0.549	-2.02E-05	-4.98E-05	0.000149409	-8.05E-05	-3.41E-05	-3.20E-05	-3.65E-05	-9.91E-06	-8.61E-06	1.38E-05	-3.33E-06	-2.58E-06	-1.68E-05	-2.58E-06
0.55	-1.94E-05	-5.13E-05	9.90E-05	-7.99E-05	-3.41E-05	-3.14E-05	-4.20E-05	-1.07E-05	-9.35E-06	1.30E-05	-2.19E-06	-4.34E-06	-1.39E-05	-1.63E-07
0.551	-1.94E-05	-5.32E-05	2.62E-06	-7.88E-05	-3.39E-05	-3.12E-05	-5.06E-05	-1.07E-05	-9.55E-06	1.30E-05	-1.21E-07	-6.46E-06	2.33E-06	2.78E-06
0.552	-2.06E-05	-5.47E-05	-7.85E-05	-7.65E-05	-3.32E-05	-3.11E-05	-5.77E-05	-1.04E-05	-9.07E-06	1.27E-05	1.37E-06	-8.29E-06	2.90E-05	7.08E-06
0.553	-2.23E-05	-5.52E-05	-0.00012519	-7.21E-05	-3.32E-05	-3.06E-05	-6.05E-05	-1.14E-05	-9.03E-06	1.18E-05	1.13E-06	-1.01E-05	5.02E-05	1.16E-05
0.554	-2.24E-05	-5.43E-05	-0.000141421	-6.28E-05	-3.28E-05	-2.98E-05	-6.17E-05	-1.36E-05	-9.87E-06	1.12E-05	-5.60E-07	-1.26E-05	5.19E-05	1.56E-05
0.555	-2.07E-05	-5.12E-05	-0.000138224	-4.52E-05	-3.20E-05	-2.90E-05	-6.27E-05	-1.56E-05	-1.07E-05	1.08E-05	-2.24E-06	-1.52E-05	3.60E-05	1.88E-05
0.556	-1.87E-05	-4.75E-05	-0.000131256	-2.13E-05	-3.09E-05	-2.74E-05	-6.10E-05	-1.62E-05	-1.11E-05	1.10E-05	-2.96E-06	-1.69E-05	1.49E-05	2.15E-05
0.557	-1.76E-05	-4.45E-05	-0.000134998	1.10E-06	-3.01E-05	-2.59E-05	-5.43E-05	-1.60E-05	-1.08E-05	1.24E-05	-3.04E-06	-1.78E-05	1.74E-07	2.29E-05
0.558	-1.72E-05	-4.25E-05	-0.000147743	1.75E-05	-2.93E-05	-2.60E-05	-4.24E-05	-1.54E-05	-1.06E-05	1.35E-05	-2.78E-06	-1.83E-05	-5.65E-06	2.27E-05
0.559	-1.81E-05	-4.02E-05	-0.000162666	3.35E-05	-2.95E-05	-2.65E-05	-2.44E-05	-1.33E-05	-1.12E-05	1.30E-05	-2.69E-06	-1.89E-05	-5.35E-06	2.29E-05
0.56	-1.80E-05	-3.83E-05	-0.000177706	5.04E-05	-3.01E-05	-2.73E-05	-2.89E-06	-1.11E-05	-1.16E-05	1.13E-05	-3.15E-06	-1.95E-05	-1.45E-06	2.37E-05
0.561	-1.72E-05	-3.75E-05	-0.000186057	6.13E-05	-2.99E-05	-2.77E-05	1.62E-05	-9.56E-06	-1.15E-05	1.05E-05	-3.75E-06	-2.08E-05	5.36E-06	2.37E-05
0.562	-1.88E-05	-4.03E-05	-0.00017215	5.72E-05	-2.98E-05	-2.68E-05	2.88E-05	-8.20E-06	-1.13E-05	1.15E-05	-4.58E-06	-2.27E-05	1.63E-05	2.33E-05
0.563	-2.10E-05	-4.78E-05	-0.000134511	3.66E-05	-3.01E-05	-2.52E-05	3.47E-05	-7.80E-06	-1.09E-05	1.28E-05	-5.36E-06	-2.38E-05	3.31E-05	2.27E-05
0.564	-2.39E-05	-5.66E-05	-8.99E-05	6.29E-06	-3.10E-05	-2.42E-05	3.63E-05	-7.66E-06	-1.06E-05	1.37E-05	-4.87E-06	-2.17E-05	4.99E-05	2.11E-05
0.565	-2.61E-05	-6.23E-05	-5.22E-05	-2.37E-05	-3.26E-05	-2.33E-05	3.23E-05	-7.87E-06	-1.01E-05	1.44E-05	-4.16E-06	-1.74E-05	5.26E-05	1.91E-05
0.566	-2.70E-05	-6.53E-05	-3.24E-06	-4.48E-05	-3.31E-05	-2.30E-05	2.31E-05	-8.60E-06	-1.04E-05	1.57E-05	-4.11E-06	-1.44E-05	4.08E-05	1.92E-05
0.567	-2.77E-05	-6.66E-05	5.84E-05	-5.44E-05	-3.28E-05	-2.58E-05	1.35E-05	-1.02E-05	-1.23E-05	1.75E-05	-4.24E-06	-1.29E-05	2.58E-05	2.06E-05
0.568	-2.63E-05	-6.61E-05	8.04E-05	-5.41E-05	-3.36E-05	-2.85E-05	5.11E-06	-1.14E-05	-1.40E-05	1.86E-05	-4.88E-06	-1.17E-05	1.36E-05	2.16E-05
0.569	-2.44E-05	-6.48E-05	4.29E-05	-4.83E-05	-3.63E-05	-2.92E-05	-2.29E-06	-1.24E-05	-1.43E-05	1.96E-05	-5.62E-06	-9.65E-06	5.49E-06	2.01E-05
0.57	-2.30E-05	-6.12E-05	-2.31E-05	-3.63E-05	-3.93E-05	-2.93E-05	-9.65E-06	-1.43E-05	-1.46E-05	2.08E-05	-6.36E-06	-6.99E-06	-6.54E-07	1.57E-05
0.571	-2.19E-05	-5.55E-05	-8.00E-05	-2.02E-05	-4.02E-05	-2.97E-05	-1.61E-05	-1.58E-05	-1.52E-05	2.22E-05	-7.12E-06	-3.55E-06	-3.55E-06	8.97E-06
0.572	-1.96E-05	-4.92E-05	-0.000117588	-3.96E-06	-3.91E-05	-3.01E-05	-2.18E-05	-1.57E-05	-1.58E-05	2.39E-05	-7.44E-06	5.25E-07	-1.08E-06	2.31E-06
0.573	-1.72E-05	-4.54E-05	-0.000145736	4.35E-06	-3.75E-05	-3.00E-05	-2.59E-05	-1.38E-05	-1.65E-05	2.58E-05	-7.02E-06	4.82E-06	6.91E-06	-1.06E-06
0.574	-1.57E-05	-4.43E-05	-0.000173159	2.73E-06	-3.65E-05	-3.00E-05	-2.95E-05	-1.23E-05	-1.70E-05	2.73E-05	-6.23E-06	9.20E-06	1.53E-05	-1.71E-06
0.575	-1.63E-05	-4.47E-05	-0.000197874	-4.38E-06	-3.64E-05	-3.08E-05	-3.46E-05	-1.20E-05	-1.73E-05	2.86E-05	-4.82E-06	1.28E-05	1.95E-05	-2.36E-06
0.576	-1.88E-05	-4.68E-05	-0.000209963	-1.56E-05	-3.75E-05	-3.17E-05	-3.89E-05	-1.15E-05	-1.77E-05	3.04E-05	-3.11E-06	1.58E-05	1.91E-05	-5.27E-06
0.577	-2.29E-05	-5.04E-05	-0.000197769	-2.83E-05	-3.87E-05	-3.24E-05	-4.09E-05	-1.03E-05	-1.82E-05	3.13E-05	-1.95E-06	1.82E-05	1.73E-05	-1.01E-05
0.578	-2.78E-05	-5.40E-05	-0.000155979	-3.88E-05	-3.97E-05	-3.27E-05	-4.16E-05	-9.70E-06	-1.84E-05	3.03E-05	-1.30E-06	2.03E-05	1.64E-05	-1.46E-05
0.579	-3.27E-05	-5.69E-05	-0.000103337	-4.37E-05	-4.02E-05	-3.27E-05	-4.24E-05	-9.36E-06	-1.88E-05	2.81E-05	-9.81E-07	2.24E-05	1.34E-05	-1.75E-05
0.58	-3.67E-05	-5.95E-05	-7.14E-05	-4.61E-05	-4.00E-05	-3.33E-05	-4.15E-05	-8.95E-06	-1.94E-05	2.67E-05	-6.33E-07	2.44E-05	5.52E-06	-1.93E-05
0.581	-3.87E-05	-6.21E-05	-6.75E-05	-5.04E-05	-3.89E-05	-3.46E-05	-3.92E-05	-8.85E-06	-2.04E-05	2.70E-05	-6.08E-07	2.61E-05	-6.54E-06	-2.15E-05
0.582	-3.92E-05	-6.45E-05	-8.13E-05	-5.77E-05	-3.80E-05	-3.58E-05	-3.78E-05	-8.89E-06	-2.15E-05	2.75E-05	-1.01E-06	2.71E-05	-1.98E-05	-2.45E-05
0.583	-3.85E-05	-6.58E-05	-0.000131928	-6.57E-05	-3.78E-05	-3.65E-05	-3.70E-05	-8.62E-06	-2.19E-05	2.69E-05	-1.26E-06	2.79E-05	-3.36E-05	-2.86E-05
0.584	-3.61E-05	-6.39E-05	-0.000238323	-7.15E-05	-3.69E-05	-3.62E-05	-3.46E-05	-8.27E-06	-2.17E-05	2.60E-05	-1.08E-06	2.85E-05	-4.68E-05	-3.39E-05
0.585	-3.16E-05	-5.77E-05	-0.000359901	-6.98E-05	-3.46E-05	-3.59E-05	-3.21E-05	-7.40E-06	-2.17E-05	2.60E-05	-1.02E-06	2.80E-05	-5.97E-05	-4.09E-05
0.586	-2.61E-05	-4.82E-05	-0.000422964	-5.91E-05	-3.31E-05	-3.70E-05	-3.33E-05	-5.07E-06	-2.18E-05	2.80E-05	-1.23E-06	2.67E-05	-7.16E-05	-4.79E-05
0.587	-1.88E-05	-3.88E-05	-0.000387414	-4.52E-05	-3.38E-05	-3.74E-05	-4.52E-05	-2.79E-06	-2.13E-05	3.24E-05	-1.01E-06	2.58E-05	-8.01E-05	-5.10E-05
0.588	-1.10E-05	-3.26E-05	-0.000257407	-3.22E-05	-3.51E-05	-3.59E-05	-6.77E-05	-1.18E-06	-2.03E-05	3.65E-05	-3.45E-07	2.46E-05	-8.21E-05	-5.07E-05
0.589	-7.35E-06	-2.95E-05	-9.47E-05	-1.97E-05	-3.55E-05	-3.54E-05	-8.74E-05	-9.28E-09	-1.97E-05	3.66E-05	1.26E-07	2.24E-05	-7.95E-05	-4.99E-05
0.59	-7.05E-06	-2.78E-05	-1.90E-05	-6.18E-06	-3.61E-05	-3.63E-05	-9.39E-05	1.13E-06	-1.96E-05	3.58E-05	1.06E-07	2.07E-05	-7.64E-05	-4.87E-05
0.591	-7.41E-06	-2.77E-05	-0.000106414	5.39E-06	-3.79E-05	-3.68E-05	-8.92E-05	2.48E-06	-1.95E-05	3.83E-05	-3.33E-07	2.14E-05	-7.31E-05	-4.56E-05
0.592	-9.19E-06	-2.96E-05	-0.000272591	1.06E-05	-3.83E-05	-3.77E-05	-7.77E-05	3.67E-06	-1.88E-05	4.39E-05	-3.95E-07	2.10E-05	-6.98E-05	-4.13E-05
0.593	-1.18E-05	-3.08E-05	-0.000354645	8.98E-06	-3.82E-05	-3.78E-05	-5.88E-05	5.59E-06	-1.85E-05	4.93E-05	9.90E-08	1.81E-05	-6.38E-05	-3.68E-05
0.594	-1.53E-05	-3.15E-05	-0.000276633	3.44E-06	-3.90E-05	-3.68E-05	-3.23E-05	7.05E-06	-1.88E-05	5.21E-05	3.15E-07	1.51E-05	-5.20E-05	-3.35E-05
0.595	-2.06E-05	-3.50E-05	-5.85E-05	-4.46E-06	-3.96E-05	-3.67E-05	-1.02E-06	7.24E-06	-1.93E-05	5.32E-05	3.55E-08	1.32E-05	-3.86E-05	-3.15E-05
0.596	-2.74E-05	-4.12E-05	0.000200847	-1.45E-05	-4.02E-05	-3.69E-05	3.08E-05	6.16E-06	-1.91E-05	5.23E-05	-6.22E-07	1.29E-05	-2.96E-05	-3.05E-05
0.597	-3.62E-05	-5.02E-05	0.000371999	-2.94E-05	-4.05E-05	-3.60E-05	5.44E-05	4.96E-06	-1.83E-05	4.74E-05	-8.73E-07	1.24E-05	-2.48E-05	-2.96E-05
0.598	-4.47E-05	-5.91E-05	0.000417734	-5.02E-05	-3.94E-05	-3.53E-05	6.48E-05	4.39E-06	-1.79E-05	3.75E-05	-2.88E-07	1.02E-05	-2.28E-05	-2.73E-05
0.599	-5.04E-05	-6.61E-05	0.000384709	-7.06E-05	-3.84E-05	-3.50E-05	6.64E-05	2.90E-06	-1.82E-05	2.50E-05	-1.79E-07	6.06E-06	-2.28E-05	-2.43E-05
0.6	-5.23E-05	-7.14E-05	0.00029955	-8.38E-05	-3.81E-05	-3.36E-05	6.39E-05	2.60E-06	-1.93E-05	1.51E-05	-5.73E-07	-1.28E-06	-2.26E-05	-2.07E-05
0.601	-5.10E-05	-7.46E-05	0.000168901	-9.02E-05	-3.92E-05	-3.16E-05	5.89E-05	3.69E-06	-2.01E-05	1.05E-05	-4.24E-07	-1.29E-05	-1.98E-05	-1.67E-05
0.602	-4.78E-05	-7.51E-05	3.09E-05	-9.26E-05	-3.98E-05	-3.01E-05	5.05E-05	4.79E-06	-1.99E-05	1.07E-05	2.39E-07	-2.40E-05	-1.45E-05	-1.31E-05
0.603	-4.29E-05	-7.24E-05	-6.14E-05	-9.27E-05	-3.91E-05	-2.86E-05	3.85E-05	4.90E-06	-1.93E-05	1.29E-05	9.01E-07	-2.85E-05	-1.00E-05	-1.12E-05
0.604	-3.78E-05	-6.83E-05	-9.63E-05	-9.02E-05	-3.83E-05	-2.76E-05	2.45E-05	3.93E-06	-1.95E-05	1.56E-05	1.05E-06	-2.55E-05	-7.90E-06	-1.07E-05
0.605	-3.28E-05	-6.44E-05	-9.84E-05	-8.50E-05	-3.78E-05	-2.77E-05	1.20E-05	1.32E-06	-2.04E-05	1.89E-05	3.69E-07	-1.84E-05	-6.64E-06	-9.56E-06
0.606	-2.82E-05	-6.11E-05	-9.64E-05	-7.86E-05	-3.70E-05	-2.89E-05	3.19E-06	-2.08E-06	-2.13E-05	2.19E-05	-8.28E-07	-1.05E-05	-4.94E-06	-7.02E-06
0.607	-2.58E-05	-5.90E-05	-0.000102967	-7.18E-05	-3.49E-05	-3.00E-05	-3.81E-06	-4.23E-06	-2.15E-05	2.36E-05	-1.55E-06	-3.77E-06	-3.00E-06	-3.90E-06
0.608	-2.45E-05	-5.76E-05	-0.000111536	-6.55E-05	-3.31E-05	-3.04E-05	-1.14E-05	-4.66E-06	-2.16E-05	2.39E-05	-1.93E-06	9.18E-08	-1.46E-06	-1.37E-06
0.609	-2.32E-05	-5.50E-05	-0.000109895	-6.07E-05	-3.57E-05	-3.05E-05	-1.89E-05	-3.85E-06	-2.22E-05	2.40E-05	-2.42E-06	8.96E-07	2.17E-07	-2.04E-07
0.61	-2.17E-05	-5.17E-05	-0.000104044	-5.99E-05	-4.77E-05	-3.04E-05	-2.65E-05	-3.37E-06	-2.28E-05	2.49E-05	-2.17E-06	1.59E-06	2.03E-06	-8.95E-07
0.611	-2.00E-05	-4.96E-05	-0.000115893	-6.46E-05	-6.75E-05	-3.00E-05	-3.65E-05	-3.77E-06	-2.33E-05	2.62E-05	-9.46E-07	6.47E-06	2.65E-06	-2.15E-06
0.612	-1.87E-05	-4.86E-05	-0.000149146	-7.39E-05	-8.32E-05	-2.97E-05	-4.85E-05	-3.71E-06	-2.36E-05	2.72E-05	-4.04E-07	1.69E-05	1.22E-06	-2.40E-06
0.613	-1.79E-05	-4.75E-05	-0.000195698	-8.52E-05	-8.84E-05	-2.90E-05	-5.83E-05	-2.56E-06	-2.39E-05	2.82E-05	-7.10E-07	2.95E-05	-1.23E-06	-2.15E-06
0.614	-1.78E-05	-4.44E-05	-0.000251599	-9.19E-05	-8.75E-05	-2.86E-05	-6.37E-05	-3.40E-06	-2.44E-05	2.73E-05	-1.06E-06	3.82E-05	-3.20E-06	-3.22E-06
0.615	-1.82E-05	-4.09E-05	-0.0003083	-9.11E-05	-8.50E-05	-2.85E-05	-6.67E-05	-6.61E-06	-2.56E-05	2.38E-05	-8.36E-07	3.55E-05	-9.08E-07	-4.60E-06
0.616	-1.93E-05	-3.94E-05	-0.000352821	-8.84E-05	-8.31E-05	-2.84E-05	-6.94E-05	-8.99E-06	-2.62E-05	2.02E-05	-1.59E-07	2.04E-05	6.50E-06	-5.02E-06
0.617	-2.02E-05	-3.80E-05	-0.000375648	-8.42E-05	-8.07E-05	-2.80E-05	-7.12E-05	-9.13E-06	-2.60E-05	1.72E-05	-2.13E-08	4.57E-06	1.42E-05	-5.57E-06
0.618	-1.90E-05	-3.43E-05	-0.000372049	-7.13E-05	-7.85E-05	-2.87E-05	-7.01E-05	-9.01E-06	-2.54E-05	1.33E-05	-1.58E-07	8.92E-07	2.05E-05	-6.19E-06
0.619	-1.74E-05	-2.72E-05	-0.000337598	-4.88E-05	-7.56E-05	-2.99E-05	-6.50E-05	-9.10E-06	-2.49E-05	1.05E-05	-1.18E-07	7.46E-06	2.41E-05	-6.83E-06
0.62	-1.51E-05	-2.04E-05	-0.000269204	-2.35E-05	-7.19E-05	-3.08E-05	-5.93E-05	-9.25E-06	-2.44E-05	1.19E-05	9.20E-08	1.36E-05	2.50E-05	-7.48E-06
0.621	-1.27E-05	-1.77E-05	-0.000187133	-2.06E-06	-6.78E-05	-3.23E-05	-5.44E-05	-1.03E-05	-2.41E-05	1.51E-05	7.81E-08	1.47E-05	2.56E-05	-8.79E-06
0.622	-1.27E-05	-1.66E-05	-0.000120569	1.49E-05	-6.22E-05	-3.35E-05	-5.06E-05	-1.11E-05	-2.47E-05	1.62E-05	3.33E-07	1.21E-05	2.78E-05	-1.12E-05
0.623	-1.47E-05	-1.55E-05	-4.20E-05	3.31E-05	-5.64E-05	-3.50E-05	-4.87E-05	-1.17E-05	-2.52E-05	1.39E-05	1.37E-06	7.36E-06	3.43E-05	-1.37E-05
0.624	-1.91E-05	-1.73E-05	0.000102928	5.17E-05	-5.30E-05	-3.68E-05	-4.71E-05	-1.25E-05	-2.49E-05	9.69E-06	1.83E-06	2.19E-06	4.30E-05	-1.52E-05
0.625	-2.61E-05	-2.40E-05	0.000268009	5.97E-05	-5.12E-05	-3.83E-05	-4.37E-05	-1.39E-05	-2.40E-05	6.05E-06	1.69E-06	-2.49E-06	5.21E-05	-1.52E-05
0.626	-3.23E-05	-3.33E-05	0.000338777	5.21E-05	-4.75E-05	-3.96E-05	-3.92E-05	-1.71E-05	-2.36E-05	4.44E-06	1.49E-06	-6.16E-06	6.07E-05	-1.63E-05
0.627	-3.53E-05	-4.11E-05	0.000264342	3.58E-05	-4.29E-05	-4.02E-05	-3.58E-05	-2.05E-05	-2.31E-05	5.10E-06	4.44E-07	-7.52E-06	6.62E-05	-1.93E-05
0.628	-3.78E-05	-4.64E-05	0.000100216	1.79E-05	-3.79E-05	-4.14E-05	-3.33E-05	-2.17E-05	-2.22E-05	6.15E-06	-5.48E-07	-6.64E-06	6.74E-05	-2.23E-05
0.629	-4.27E-05	-5.08E-05	-4.65E-05	2.23E-06	-3.29E-05	-4.33E-05	-3.08E-05	-2.10E-05	-2.11E-05	5.52E-06	-3.42E-07	-5.17E-06	6.48E-05	-2.33E-05
0.63	-4.85E-05	-5.59E-05	-0.000123915	-1.16E-05	-2.85E-05	-4.45E-05	-2.96E-05	-2.05E-05	-2.06E-05	3.58E-06	2.45E-07	-3.53E-06	5.92E-05	-2.29E-05
0.631	-5.07E-05	-6.02E-05	-0.000153212	-2.57E-05	-2.46E-05	-4.54E-05	-3.19E-05	-2.10E-05	-2.11E-05	2.12E-06	-3.04E-08	-3.01E-06	5.11E-05	-2.19E-05
0.632	-4.67E-05	-6.18E-05	-0.000169632	-3.81E-05	-2.07E-05	-4.59E-05	-3.74E-05	-2.20E-05	-2.13E-05	1.38E-06	-1.83E-06	-4.61E-06	4.25E-05	-2.00E-05
0.633	-4.00E-05	-6.17E-05	-0.000182182	-4.77E-05	-1.67E-05	-4.56E-05	-4.13E-05	-2.36E-05	-2.08E-05	-5.13E-07	-4.93E-06	-9.16E-06	3.50E-05	-1.75E-05
0.634	-3.47E-05	-6.16E-05	-0.000182825	-5.45E-05	-1.18E-05	-4.50E-05	-4.05E-05	-2.55E-05	-2.01E-05	-3.61E-06	-7.35E-06	-1.65E-05	2.99E-05	-1.63E-05
0.635	-3.13E-05	-6.12E-05	-0.000171967	-6.07E-05	-6.77E-06	-4.46E-05	-3.74E-05	-2.68E-05	-1.97E-05	-5.48E-06	-7.29E-06	-2.36E-05	2.71E-05	-1.79E-05
0.636	-2.77E-05	-6.10E-05	-0.000158994	-6.74E-05	-3.25E-06	-4.44E-05	-3.71E-05	-2.76E-05	-1.91E-05	-5.42E-06	-5.18E-06	-2.65E-05	2.52E-05	-2.17E-05
0.637	-2.35E-05	-6.19E-05	-0.000145859	-7.54E-05	-8.36E-07	-4.42E-05	-4.34E-05	-2.88E-05	-1.78E-05	-5.11E-06	-2.43E-06	-2.45E-05	2.28E-05	-2.71E-05
0.638	-1.98E-05	-6.48E-05	-0.000127437	-8.43E-05	1.27E-06	-4.40E-05	-5.70E-05	-3.09E-05	-1.61E-05	-4.99E-06	-2.95E-07	-1.93E-05	1.94E-05	-3.15E-05
0.639	-1.84E-05	-7.01E-05	-0.000105185	-9.37E-05	2.05E-06	-4.29E-05	-7.69E-05	-3.31E-05	-1.48E-05	-5.33E-06	7.12E-07	-1.32E-05	1.64E-05	-3.26E-05
0.64	-1.95E-05	-7.44E-05	-8.81E-05	-0.000104765	2.06E-06	-4.10E-05	-0.000103012	-3.37E-05	-1.40E-05	-7.16E-06	1.37E-06	-7.97E-06	1.67E-05	-3.15E-05
0.641	-2.11E-05	-7.57E-05	-8.76E-05	-0.000115659	1.96E-06	-3.88E-05	-0.000130513	-3.31E-05	-1.29E-05	-9.64E-06	2.28E-06	-6.55E-06	2.21E-05	-3.05E-05
0.642	-2.13E-05	-7.59E-05	-0.000111856	-0.000121635	1.22E-06	-3.70E-05	-0.000150972	-3.25E-05	-1.04E-05	-1.02E-05	2.37E-06	-1.13E-05	2.98E-05	-2.85E-05
0.643	-1.97E-05	-7.65E-05	-0.000149234	-0.000119777	1.47E-06	-3.67E-05	-0.000168603	-3.27E-05	-8.30E-06	-7.81E-06	7.66E-07	-1.83E-05	3.80E-05	-2.51E-05
0.644	-1.52E-05	-7.34E-05	-0.000182189	-0.000107502	2.35E-06	-3.47E-05	-0.00018812	-3.51E-05	-8.16E-06	-4.37E-06	-1.35E-06	-2.37E-05	4.79E-05	-2.13E-05
0.645	-7.40E-06	-6.50E-05	-0.000224175	-8.49E-05	2.30E-06	-3.12E-05	-0.000200346	-3.70E-05	-7.85E-06	-3.04E-06	-2.75E-06	-3.04E-05	5.84E-05	-1.72E-05
0.646	1.32E-06	-5.25E-05	-0.000301516	-5.34E-05	1.88E-06	-2.99E-05	-0.000200264	-3.75E-05	-5.64E-06	-5.49E-06	-3.48E-06	-4.32E-05	6.37E-05	-1.48E-05
0.647	6.63E-06	-3.48E-05	-0.000404885	-1.16E-05	1.15E-06	-2.99E-05	-0.000186937	-3.69E-05	-2.90E-06	-9.08E-06	-3.46E-06	-5.92E-05	6.16E-05	-1.46E-05
0.648	8.41E-06	-1.84E-05	-0.000489139	3.11E-05	1.15E-06	-2.96E-05	-0.000153505	-3.47E-05	-1.08E-06	-1.05E-05	-2.94E-06	-7.21E-05	5.65E-05	-1.42E-05
0.649	8.88E-06	-1.13E-05	-0.000517038	5.93E-05	2.12E-06	-2.86E-05	-0.000105245	-3.41E-05	6.99E-07	-1.02E-05	-2.06E-06	-8.13E-05	5.25E-05	-1.18E-05
0.65	8.64E-06	-1.10E-05	-0.000480356	7.04E-05	2.14E-06	-2.73E-05	-5.81E-05	-3.41E-05	2.35E-06	-9.04E-06	-1.35E-06	-8.35E-05	5.17E-05	-6.10E-06
0.651	5.92E-06	-1.27E-05	-0.000398328	7.42E-05	1.09E-06	-2.62E-05	-1.14E-05	-3.48E-05	3.39E-06	-7.65E-06	-1.96E-06	-7.60E-05	5.24E-05	9.07E-07
0.652	1.55E-06	-1.62E-05	-0.000284192	7.45E-05	3.96E-07	-2.48E-05	4.27E-05	-3.50E-05	4.19E-06	-7.04E-06	-3.37E-06	-6.08E-05	5.21E-05	5.77E-06
0.653	-4.21E-06	-2.29E-05	-0.000103705	6.55E-05	-8.42E-07	-2.34E-05	0.000100507	-3.51E-05	4.58E-06	-7.23E-06	-4.28E-06	-4.22E-05	5.07E-05	7.47E-06
0.654	-1.43E-05	-3.45E-05	0.000159287	4.47E-05	-3.29E-06	-2.21E-05	0.000150166	-3.52E-05	4.71E-06	-7.95E-06	-4.42E-06	-2.46E-05	5.02E-05	8.31E-06
0.655	-2.86E-05	-4.98E-05	0.000427731	2.19E-05	-4.74E-06	-2.03E-05	0.0001834	-3.34E-05	5.35E-06	-9.05E-06	-3.78E-06	-1.02E-05	5.02E-05	1.03E-05
0.656	-4.42E-05	-6.50E-05	0.000585213	7.38E-06	-6.80E-06	-1.85E-05	0.000204079	-3.03E-05	6.57E-06	-9.14E-06	-2.96E-06	1.48E-07	4.89E-05	1.26E-05
0.657	-5.78E-05	-7.72E-05	0.00058717	-7.08E-07	-1.06E-05	-1.69E-05	0.000215562	-2.78E-05	7.19E-06	-8.28E-06	-2.89E-06	7.55E-06	4.67E-05	1.42E-05
0.658	-6.71E-05	-8.59E-05	0.000482567	-1.36E-05	-1.49E-05	-1.59E-05	0.000218995	-2.79E-05	7.04E-06	-7.28E-06	-3.51E-06	1.28E-05	4.47E-05	1.43E-05
0.659	-7.14E-05	-9.31E-05	0.000320728	-3.85E-05	-1.82E-05	-1.59E-05	0.000217917	-2.79E-05	6.96E-06	-6.48E-06	-3.97E-06	1.65E-05	4.37E-05	1.24E-05
0.66	-7.19E-05	-9.98E-05	0.000114952	-7.00E-05	-1.93E-05	-1.68E-05	0.000214949	-2.62E-05	6.98E-06	-6.07E-06	-3.80E-06	1.97E-05	4.35E-05	9.09E-06
0.661	-6.97E-05	-0.000105535	-0.00011217	-9.63E-05	-2.05E-05	-1.75E-05	0.000209123	-2.30E-05	7.12E-06	-6.28E-06	-3.60E-06	2.34E-05	4.36E-05	5.62E-06
0.662	-6.64E-05	-0.000109146	-0.00029325	-0.000111504	-2.40E-05	-1.87E-05	0.000195397	-2.02E-05	7.73E-06	-6.93E-06	-4.06E-06	2.81E-05	4.31E-05	2.35E-06
0.663	-6.23E-05	-0.00010965	-0.000339119	-0.000117735	-2.82E-05	-2.18E-05	0.000166871	-1.91E-05	8.80E-06	-6.60E-06	-4.64E-06	3.32E-05	4.04E-05	-4.43E-07
0.664	-5.56E-05	-0.000105542	-0.000259235	-0.000118623	-3.05E-05	-2.82E-05	0.000121473	-1.90E-05	9.74E-06	-5.06E-06	-4.68E-06	3.60E-05	3.51E-05	-2.35E-06
0.665	-4.50E-05	-9.79E-05	-0.000191631	-0.000116648	-3.17E-05	-3.65E-05	7.08E-05	-1.81E-05	1.02E-05	-2.90E-06	-4.63E-06	3.48E-05	2.90E-05	-3.99E-06
0.666	-3.38E-05	-9.14E-05	-0.000210713	-0.000111443	-3.28E-05	-4.42E-05	2.85E-05	-1.59E-05	1.04E-05	-1.01E-06	-5.16E-06	3.16E-05	2.39E-05	-7.01E-06
0.667	-2.74E-05	-8.57E-05	-0.000236049	-9.76E-05	-3.29E-05	-5.03E-05	-4.74E-06	-1.45E-05	1.05E-05	3.93E-07	-5.87E-06	2.77E-05	2.00E-05	-1.07E-05
0.668	-2.59E-05	-8.11E-05	-0.000203397	-7.58E-05	-3.23E-05	-5.48E-05	-3.81E-05	-1.44E-05	9.93E-06	1.41E-06	-6.08E-06	2.10E-05	1.87E-05	-1.31E-05
0.669	-2.55E-05	-7.90E-05	-0.000167153	-5.51E-05	-3.17E-05	-5.75E-05	-7.08E-05	-1.37E-05	8.84E-06	1.67E-06	-6.38E-06	1.19E-05	2.20E-05	-1.36E-05
0.67	-2.33E-05	-7.68E-05	-0.000165447	-4.09E-05	-3.31E-05	-5.76E-05	-9.06E-05	-1.16E-05	7.41E-06	1.03E-06	-6.14E-06	1.30E-06	2.69E-05	-1.36E-05
0.671	-1.99E-05	-7.32E-05	-0.000133337	-2.86E-05	-3.59E-05	-5.60E-05	-9.30E-05	-1.06E-05	6.56E-06	4.05E-07	-5.53E-06	-1.08E-05	2.88E-05	-1.52E-05
0.672	-1.63E-05	-7.06E-05	-8.11E-06	-1.48E-05	-3.76E-05	-5.46E-05	-8.53E-05	-1.13E-05	6.35E-06	6.34E-07	-5.66E-06	-2.09E-05	2.84E-05	-1.91E-05
0.673	-1.35E-05	-7.01E-05	0.000150155	-2.63E-08	-3.69E-05	-5.35E-05	-7.47E-05	-9.95E-06	5.63E-06	1.53E-06	-6.29E-06	-2.64E-05	2.92E-05	-2.49E-05
0.674	-1.24E-05	-7.02E-05	0.000203907	1.40E-05	-3.52E-05	-5.04E-05	-5.91E-05	-8.46E-06	5.17E-06	1.82E-06	-7.22E-06	-2.80E-05	3.41E-05	-3.04E-05
0.675	-1.37E-05	-7.06E-05	9.86E-05	1.90E-05	-3.46E-05	-4.77E-05	-3.91E-05	-7.73E-06	5.19E-06	3.45E-07	-7.77E-06	-2.94E-05	4.20E-05	-3.37E-05
0.676	-1.63E-05	-7.29E-05	-9.36E-05	8.02E-06	-3.42E-05	-4.74E-05	-2.15E-05	-6.01E-06	4.86E-06	-1.68E-06	-7.75E-06	-3.39E-05	4.67E-05	-3.54E-05
0.677	-1.75E-05	-7.63E-05	-0.000247597	-1.41E-05	-3.50E-05	-4.80E-05	-1.06E-05	-6.03E-06	4.54E-06	-2.74E-06	-7.57E-06	-4.08E-05	4.62E-05	-3.59E-05
0.678	-1.80E-05	-7.85E-05	-0.000311773	-3.62E-05	-3.53E-05	-4.86E-05	-8.69E-06	-6.21E-06	4.10E-06	-3.07E-06	-7.37E-06	-4.87E-05	4.32E-05	-3.58E-05
0.679	-1.85E-05	-7.89E-05	-0.000322186	-4.88E-05	-3.41E-05	-4.97E-05	-1.33E-05	-5.91E-06	3.80E-06	-3.69E-06	-6.42E-06	-5.52E-05	4.00E-05	-3.62E-05
0.68	-1.82E-05	-7.62E-05	-0.000326898	-5.29E-05	-3.25E-05	-5.23E-05	-2.26E-05	-5.85E-06	3.71E-06	-4.78E-06	-5.22E-06	-5.87E-05	3.78E-05	-3.59E-05
0.681	-1.69E-05	-7.19E-05	-0.000347056	-5.28E-05	-3.18E-05	-5.48E-05	-3.23E-05	-6.75E-06	3.15E-06	-5.50E-06	-4.74E-06	-5.93E-05	3.56E-05	-3.46E-05
0.682	-1.58E-05	-6.81E-05	-0.00035848	-5.28E-05	-3.21E-05	-5.65E-05	-4.10E-05	-7.92E-06	2.01E-06	-6.46E-06	-4.63E-06	-5.86E-05	3.27E-05	-3.31E-05
0.683	-1.48E-05	-6.53E-05	-0.000329158	-5.59E-05	-3.31E-05	-5.83E-05	-4.93E-05	-8.24E-06	7.52E-07	-7.83E-06	-4.81E-06	-5.73E-05	2.92E-05	-3.31E-05
0.684	-1.40E-05	-6.29E-05	-0.000255385	-6.17E-05	-3.40E-05	-5.77E-05	-5.77E-05	-7.50E-06	-2.44E-07	-9.46E-06	-5.29E-06	-5.42E-05	2.63E-05	-3.41E-05
0.685	-1.34E-05	-5.94E-05	-0.000150453	-6.53E-05	-3.32E-05	-5.49E-05	-6.59E-05	-6.41E-06	-6.47E-07	-1.11E-05	-5.70E-06	-4.85E-05	2.41E-05	-3.41E-05
0.686	-1.11E-05	-5.50E-05	-7.71E-06	-6.23E-05	-3.17E-05	-5.08E-05	-7.18E-05	-6.55E-06	-5.86E-07	-1.17E-05	-5.64E-06	-4.06E-05	2.17E-05	-3.20E-05
0.687	-7.41E-06	-5.06E-05	0.000170185	-5.58E-05	-2.98E-05	-4.56E-05	-7.70E-05	-7.62E-06	-1.04E-06	-1.12E-05	-5.19E-06	-3.22E-05	1.83E-05	-2.89E-05
0.688	-4.05E-06	-4.70E-05	0.000316734	-5.01E-05	-2.84E-05	-3.99E-05	-8.12E-05	-8.00E-06	-2.15E-06	-1.05E-05	-4.72E-06	-2.51E-05	1.55E-05	-2.61E-05
0.689	-2.22E-06	-4.44E-05	0.000334274	-4.62E-05	-2.88E-05	-3.48E-05	-8.24E-05	-7.04E-06	-3.15E-06	-1.06E-05	-4.53E-06	-2.00E-05	1.48E-05	-2.34E-05
0.69	-2.01E-06	-4.40E-05	0.000195357	-4.45E-05	-3.01E-05	-3.13E-05	-7.87E-05	-5.86E-06	-3.56E-06	-1.06E-05	-4.45E-06	-1.69E-05	1.56E-05	-1.95E-05
0.691	-3.53E-06	-4.57E-05	-1.04E-06	-4.60E-05	-3.10E-05	-2.88E-05	-7.52E-05	-5.08E-06	-4.00E-06	-9.89E-06	-4.31E-06	-1.51E-05	1.64E-05	-1.35E-05
0.692	-6.34E-06	-4.77E-05	-0.000113279	-4.62E-05	-3.25E-05	-2.65E-05	-7.45E-05	-5.27E-06	-4.93E-06	-9.28E-06	-4.18E-06	-1.34E-05	1.68E-05	-7.25E-06
0.693	-1.07E-05	-4.90E-05	-9.83E-05	-3.96E-05	-3.40E-05	-2.47E-05	-7.40E-05	-5.72E-06	-5.99E-06	-1.04E-05	-4.03E-06	-1.13E-05	1.67E-05	-4.02E-06
0.694	-1.54E-05	-5.05E-05	-2.86E-05	-2.78E-05	-3.39E-05	-2.32E-05	-7.04E-05	-6.16E-06	-6.61E-06	-1.24E-05	-3.38E-06	-9.72E-06	1.46E-05	-5.57E-06
0.695	-2.05E-05	-5.37E-05	1.18E-05	-1.81E-05	-3.35E-05	-2.17E-05	-6.65E-05	-6.90E-06	-6.88E-06	-1.39E-05	-2.21E-06	-8.65E-06	1.05E-05	-9.12E-06
0.696	-2.50E-05	-5.73E-05	1.43E-05	-1.35E-05	-3.38E-05	-2.05E-05	-6.34E-05	-6.76E-06	-6.75E-06	-1.44E-05	-1.65E-06	-7.94E-06	6.23E-06	-1.23E-05
0.697	-2.76E-05	-5.92E-05	1.84E-05	-1.45E-05	-3.37E-05	-1.85E-05	-6.01E-05	-5.19E-06	-6.46E-06	-1.42E-05	-2.17E-06	-8.05E-06	3.52E-06	-1.39E-05
0.698	-2.97E-05	-5.83E-05	3.61E-05	-1.76E-05	-3.26E-05	-1.56E-05	-5.70E-05	-3.61E-06	-6.71E-06	-1.48E-05	-2.65E-06	-8.40E-06	2.79E-06	-1.30E-05
0.699	-3.33E-05	-5.56E-05	4.15E-05	-1.74E-05	-3.25E-05	-1.41E-05	-5.41E-05	-3.69E-06	-7.81E-06	-1.60E-05	-2.14E-06	-7.28E-06	4.03E-06	-1.16E-05
0.7	-3.85E-05	-5.54E-05	-1.07E-05	-1.50E-05	-3.26E-05	-1.54E-05	-5.28E-05	-4.76E-06	-8.67E-06	-1.75E-05	-1.97E-06	-6.58E-06	5.99E-06	-1.13E-05
0.701	-4.39E-05	-5.70E-05	-0.00012205	-1.60E-05	-3.25E-05	-1.67E-05	-5.17E-05	-5.18E-06	-8.89E-06	-1.80E-05	-2.51E-06	-7.76E-06	8.42E-06	-1.25E-05
0.702	-4.76E-05	-5.87E-05	-0.000241201	-2.41E-05	-3.23E-05	-1.63E-05	-4.98E-05	-6.06E-06	-9.66E-06	-1.68E-05	-2.76E-06	-8.01E-06	1.23E-05	-1.45E-05
0.703	-4.84E-05	-6.05E-05	-0.000308652	-3.73E-05	-3.06E-05	-1.56E-05	-4.75E-05	-6.12E-06	-1.13E-05	-1.64E-05	-1.75E-06	-6.88E-06	1.64E-05	-1.76E-05
0.704	-4.70E-05	-6.06E-05	-0.000274873	-4.80E-05	-2.86E-05	-1.52E-05	-4.46E-05	-6.53E-06	-1.31E-05	-1.61E-05	1.49E-07	-5.60E-06	2.00E-05	-2.11E-05
0.705	-4.36E-05	-5.96E-05	-0.000162827	-4.92E-05	-2.68E-05	-1.56E-05	-4.11E-05	-6.44E-06	-1.43E-05	-1.59E-05	5.63E-07	-5.49E-06	2.34E-05	-2.29E-05
0.706	-3.97E-05	-5.83E-05	-6.56E-05	-4.37E-05	-2.56E-05	-1.65E-05	-3.73E-05	-4.53E-06	-1.44E-05	-1.57E-05	3.09E-07	-5.98E-06	2.58E-05	-2.39E-05
0.707	-3.58E-05	-5.72E-05	-4.79E-05	-3.98E-05	-2.60E-05	-1.75E-05	-3.47E-05	-3.21E-06	-1.47E-05	-1.57E-05	2.46E-07	-5.48E-06	2.54E-05	-2.80E-05
0.708	-3.13E-05	-5.67E-05	-7.91E-05	-4.16E-05	-2.77E-05	-1.83E-05	-3.36E-05	-3.45E-06	-1.58E-05	-1.61E-05	6.63E-07	-4.21E-06	2.16E-05	-3.65E-05
0.709	-2.82E-05	-5.60E-05	-0.000103444	-4.90E-05	-2.87E-05	-1.96E-05	-3.22E-05	-5.71E-06	-1.69E-05	-1.64E-05	1.13E-06	-3.72E-06	1.71E-05	-4.55E-05
0.71	-2.77E-05	-5.55E-05	-0.00012202	-6.01E-05	-2.87E-05	-2.03E-05	-2.91E-05	-7.63E-06	-1.78E-05	-1.71E-05	1.05E-06	-5.15E-06	1.47E-05	-5.15E-05
0.711	-2.83E-05	-5.64E-05	-0.000158079	-7.16E-05	-2.91E-05	-1.90E-05	-2.61E-05	-8.88E-06	-1.83E-05	-1.81E-05	1.17E-06	-7.36E-06	1.42E-05	-5.46E-05
0.712	-2.87E-05	-5.80E-05	-0.000200367	-8.33E-05	-3.04E-05	-1.77E-05	-2.50E-05	-9.47E-06	-1.89E-05	-1.94E-05	1.79E-06	-8.88E-06	1.38E-05	-5.57E-05
0.713	-2.80E-05	-5.81E-05	-0.00022127	-9.32E-05	-3.15E-05	-1.77E-05	-2.55E-05	-9.93E-06	-2.00E-05	-2.02E-05	2.19E-06	-8.46E-06	1.34E-05	-5.38E-05
0.714	-2.60E-05	-5.54E-05	-0.000216969	-9.87E-05	-3.17E-05	-1.87E-05	-2.67E-05	-9.19E-06	-2.13E-05	-1.99E-05	1.55E-06	-6.96E-06	1.35E-05	-4.98E-05
0.715	-2.33E-05	-5.15E-05	-0.000205079	-9.83E-05	-3.19E-05	-1.93E-05	-2.71E-05	-7.07E-06	-2.23E-05	-1.86E-05	4.72E-07	-5.93E-06	1.33E-05	-4.55E-05
0.716	-1.95E-05	-4.64E-05	-0.000212284	-9.28E-05	-3.24E-05	-1.99E-05	-2.60E-05	-5.24E-06	-2.28E-05	-1.69E-05	-4.21E-07	-5.28E-06	1.12E-05	-4.08E-05
0.717	-1.50E-05	-3.88E-05	-0.000253693	-8.13E-05	-3.19E-05	-2.04E-05	-2.40E-05	-4.85E-06	-2.22E-05	-1.57E-05	-2.23E-07	-3.98E-06	7.31E-06	-3.50E-05
0.718	-1.07E-05	-2.75E-05	-0.000312762	-5.95E-05	-3.18E-05	-2.02E-05	-2.33E-05	-5.06E-06	-2.14E-05	-1.58E-05	8.72E-07	-1.65E-06	4.51E-06	-2.82E-05
0.719	-6.39E-06	-1.29E-05	-0.000343939	-2.36E-05	-3.44E-05	-2.03E-05	-2.29E-05	-3.89E-06	-2.09E-05	-1.62E-05	2.48E-06	1.22E-06	3.80E-06	-2.29E-05
0.72	-2.27E-06	2.74E-06	-0.000307028	2.23E-05	-3.75E-05	-2.22E-05	-2.14E-05	-2.31E-06	-2.11E-05	-1.66E-05	3.97E-06	4.19E-06	3.22E-06	-2.07E-05
0.721	3.26E-07	1.38E-05	-0.000208722	6.10E-05	-3.96E-05	-2.46E-05	-1.90E-05	-9.36E-07	-2.18E-05	-1.74E-05	4.73E-06	6.83E-06	2.11E-06	-2.15E-05
0.722	1.52E-06	1.52E-05	-0.0001244	7.33E-05	-4.07E-05	-2.50E-05	-1.71E-05	-5.28E-07	-2.31E-05	-1.82E-05	4.03E-06	8.73E-06	1.61E-06	-2.46E-05
0.723	6.84E-07	9.91E-06	-0.000121048	5.56E-05	-4.10E-05	-2.47E-05	-1.68E-05	-1.49E-06	-2.43E-05	-1.83E-05	2.99E-06	9.91E-06	8.77E-07	-2.80E-05
0.724	-4.25E-06	2.49E-06	-0.000162853	2.16E-05	-4.27E-05	-2.57E-05	-1.87E-05	-2.39E-06	-2.44E-05	-1.78E-05	3.12E-06	1.06E-05	-2.64E-07	-2.96E-05
0.725	-1.04E-05	-4.09E-06	-0.00019254	-6.94E-06	-4.55E-05	-2.76E-05	-2.15E-05	-8.11E-07	-2.44E-05	-1.79E-05	3.30E-06	1.10E-05	-8.29E-07	-2.91E-05
0.726	-1.55E-05	-1.14E-05	-0.000228388	-2.00E-05	-4.73E-05	-2.87E-05	-2.16E-05	1.44E-06	-2.49E-05	-1.89E-05	3.33E-06	1.13E-05	-1.24E-06	-2.55E-05
0.727	-1.99E-05	-1.98E-05	-0.000268074	-2.82E-05	-4.73E-05	-2.91E-05	-1.91E-05	6.91E-07	-2.60E-05	-2.03E-05	2.89E-06	1.18E-05	-3.30E-06	-2.02E-05
0.728	-2.58E-05	-2.76E-05	-0.000201645	-4.02E-05	-4.71E-05	-2.93E-05	-1.81E-05	-6.42E-07	-2.64E-05	-2.13E-05	2.03E-06	1.28E-05	-6.43E-06	-1.50E-05
0.729	-3.43E-05	-3.53E-05	5.27E-05	-5.00E-05	-4.87E-05	-3.05E-05	-1.80E-05	-2.04E-06	-2.52E-05	-2.27E-05	1.39E-06	1.45E-05	-8.93E-06	-1.12E-05
0.73	-4.23E-05	-4.21E-05	0.000388795	-4.25E-05	-5.09E-05	-3.27E-05	-1.68E-05	-3.05E-06	-2.43E-05	-2.34E-05	1.27E-06	1.56E-05	-1.15E-05	-8.83E-06
0.731	-4.63E-05	-4.40E-05	0.000608432	-1.42E-05	-5.18E-05	-3.53E-05	-1.47E-05	-2.97E-06	-2.39E-05	-2.21E-05	2.20E-06	1.47E-05	-1.45E-05	-6.99E-06
0.732	-4.44E-05	-4.14E-05	0.00060192	1.58E-05	-5.34E-05	-3.82E-05	-1.33E-05	-3.39E-06	-2.36E-05	-2.06E-05	2.74E-06	1.39E-05	-1.75E-05	-6.73E-06
0.733	-3.96E-05	-4.02E-05	0.000455608	2.08E-05	-5.46E-05	-4.06E-05	-1.26E-05	-3.55E-06	-2.37E-05	-1.94E-05	2.72E-06	1.53E-05	-1.93E-05	-8.13E-06
0.734	-3.77E-05	-4.33E-05	0.000362199	-4.53E-06	-5.38E-05	-4.37E-05	-1.29E-05	-3.74E-06	-2.37E-05	-1.81E-05	2.05E-06	1.74E-05	-1.94E-05	-1.02E-05
0.735	-4.21E-05	-5.01E-05	0.000328617	-4.33E-05	-5.20E-05	-4.61E-05	-1.55E-05	-3.94E-06	-2.42E-05	-1.66E-05	1.10E-06	1.51E-05	-1.91E-05	-1.18E-05
0.736	-4.94E-05	-5.80E-05	0.00020477	-7.62E-05	-4.96E-05	-4.72E-05	-1.88E-05	-5.52E-06	-2.44E-05	-1.50E-05	7.58E-07	8.14E-06	-1.93E-05	-1.14E-05
0.737	-5.49E-05	-6.32E-05	-9.29E-06	-9.46E-05	-4.87E-05	-4.86E-05	-2.04E-05	-7.89E-06	-2.41E-05	-1.40E-05	1.17E-06	2.80E-06	-1.99E-05	-9.04E-06
0.738	-5.62E-05	-6.34E-05	-0.000200132	-0.000102012	-4.86E-05	-5.04E-05	-2.02E-05	-8.74E-06	-2.37E-05	-1.41E-05	2.14E-06	3.30E-06	-2.12E-05	-6.08E-06
0.739	-5.50E-05	-6.03E-05	-0.000333496	-0.000104389	-4.89E-05	-5.17E-05	-2.13E-05	-7.13E-06	-2.35E-05	-1.45E-05	3.01E-06	6.91E-06	-2.31E-05	-4.59E-06
0.74	-5.27E-05	-5.55E-05	-0.000439662	-0.000100129	-5.00E-05	-5.16E-05	-2.61E-05	-5.16E-06	-2.37E-05	-1.40E-05	3.82E-06	1.01E-05	-2.51E-05	-3.81E-06
0.741	-4.97E-05	-4.97E-05	-0.000496477	-8.74E-05	-5.23E-05	-5.15E-05	-3.16E-05	-4.70E-06	-2.43E-05	-1.36E-05	4.12E-06	1.21E-05	-2.65E-05	-2.73E-06
0.742	-4.64E-05	-4.50E-05	-0.000457942	-7.39E-05	-5.36E-05	-5.21E-05	-3.33E-05	-5.45E-06	-2.46E-05	-1.33E-05	4.30E-06	1.28E-05	-2.76E-05	-1.71E-06
0.743	-4.14E-05	-4.15E-05	-0.000349648	-6.88E-05	-5.26E-05	-5.33E-05	-3.07E-05	-7.15E-06	-2.48E-05	-1.28E-05	3.96E-06	1.19E-05	-2.82E-05	-6.96E-07
0.744	-3.39E-05	-3.96E-05	-0.000243199	-7.16E-05	-5.11E-05	-5.40E-05	-2.64E-05	-7.64E-06	-2.48E-05	-1.25E-05	2.79E-06	1.05E-05	-2.80E-05	8.19E-07
0.745	-2.40E-05	-3.87E-05	-0.000186282	-7.24E-05	-5.03E-05	-5.40E-05	-2.31E-05	-6.05E-06	-2.45E-05	-1.28E-05	1.27E-06	1.16E-05	-2.80E-05	2.66E-06
0.746	-1.46E-05	-3.74E-05	-0.000165605	-6.08E-05	-5.00E-05	-5.38E-05	-2.02E-05	-4.20E-06	-2.42E-05	-1.32E-05	2.40E-07	1.60E-05	-2.88E-05	3.57E-06
0.747	-9.02E-06	-3.59E-05	-0.000129684	-3.48E-05	-4.98E-05	-5.32E-05	-1.79E-05	-3.96E-06	-2.37E-05	-1.37E-05	-1.91E-07	2.21E-05	-3.06E-05	2.40E-06
0.748	-7.56E-06	-3.45E-05	-2.40E-05	-4.41E-06	-4.91E-05	-5.23E-05	-1.68E-05	-4.79E-06	-2.27E-05	-1.49E-05	-4.63E-07	2.62E-05	-3.34E-05	-8.48E-07
0.749	-8.75E-06	-3.44E-05	0.000115595	1.62E-05	-4.83E-05	-5.12E-05	-1.78E-05	-6.02E-06	-2.13E-05	-1.72E-05	-5.82E-07	2.58E-05	-3.59E-05	-4.92E-06
0.75	-1.12E-05	-3.67E-05	0.000179888	2.29E-05	-4.71E-05	-5.03E-05	-2.04E-05	-6.82E-06	-2.02E-05	-2.02E-05	-5.77E-07	1.92E-05	-3.64E-05	-7.88E-06
0.751	-1.57E-05	-4.12E-05	0.000130016	2.23E-05	-4.57E-05	-4.93E-05	-2.22E-05	-6.65E-06	-2.00E-05	-2.24E-05	-3.04E-07	8.13E-06	-3.39E-05	-6.95E-06
0.752	-2.09E-05	-4.76E-05	2.43E-05	1.64E-05	-4.46E-05	-4.81E-05	-2.21E-05	-7.15E-06	-2.11E-05	-2.11E-05	4.36E-07	-1.12E-06	-3.00E-05	-2.37E-06
0.753	-2.40E-05	-5.45E-05	-6.15E-05	2.63E-06	-4.43E-05	-4.63E-05	-2.19E-05	-8.37E-06	-2.23E-05	-1.66E-05	5.03E-07	-4.24E-06	-2.73E-05	2.98E-06
0.754	-2.60E-05	-5.93E-05	-8.96E-05	-1.60E-05	-4.58E-05	-4.57E-05	-2.09E-05	-8.30E-06	-2.21E-05	-1.11E-05	2.77E-07	-4.40E-06	-2.54E-05	5.80E-06
0.755	-2.75E-05	-6.02E-05	-0.000122501	-3.24E-05	-4.65E-05	-4.62E-05	-2.04E-05	-7.92E-06	-2.07E-05	-5.59E-06	8.87E-07	-5.67E-06	-2.30E-05	5.52E-06
0.756	-3.04E-05	-5.79E-05	-0.000189994	-3.76E-05	-4.52E-05	-4.59E-05	-2.20E-05	-8.24E-06	-1.99E-05	-3.20E-07	1.47E-06	-6.78E-06	-2.14E-05	3.71E-06
0.757	-3.43E-05	-5.42E-05	-0.00024945	-3.05E-05	-4.38E-05	-4.59E-05	-2.31E-05	-8.46E-06	-2.05E-05	3.14E-06	1.32E-06	-3.59E-06	-2.19E-05	8.59E-07
0.758	-3.69E-05	-5.09E-05	-0.00030147	-2.29E-05	-4.36E-05	-4.50E-05	-2.49E-05	-8.54E-06	-2.13E-05	4.42E-06	1.24E-06	6.58E-06	-2.38E-05	-4.52E-07
0.759	-3.50E-05	-4.92E-05	-0.000335838	-2.22E-05	-4.47E-05	-4.49E-05	-2.55E-05	-9.69E-06	-2.09E-05	5.17E-06	1.95E-06	2.27E-05	-2.58E-05	9.18E-07
0.76	-2.90E-05	-4.96E-05	-0.000301891	-2.52E-05	-4.56E-05	-4.42E-05	-2.45E-05	-1.09E-05	-2.03E-05	6.11E-06	2.74E-06	4.17E-05	-2.72E-05	3.69E-06
0.761	-2.29E-05	-5.01E-05	-0.000163395	-2.49E-05	-4.64E-05	-4.21E-05	-2.23E-05	-9.54E-06	-2.00E-05	8.07E-06	3.61E-06	6.04E-05	-2.82E-05	6.51E-06
0.762	-1.97E-05	-5.02E-05	-5.46E-06	-1.61E-05	-4.70E-05	-4.02E-05	-1.97E-05	-6.76E-06	-1.94E-05	1.09E-05	3.97E-06	7.56E-05	-2.96E-05	9.85E-06
0.763	-1.95E-05	-5.17E-05	5.38E-05	-3.42E-06	-4.77E-05	-3.87E-05	-1.76E-05	-6.07E-06	-1.90E-05	1.42E-05	3.38E-06	8.52E-05	-3.07E-05	1.51E-05
0.764	-2.14E-05	-5.45E-05	-1.29E-06	5.68E-07	-4.77E-05	-3.79E-05	-1.74E-05	-7.88E-06	-1.89E-05	1.71E-05	2.06E-06	9.05E-05	-3.05E-05	2.14E-05
0.765	-2.55E-05	-5.83E-05	-9.19E-05	-9.68E-06	-4.84E-05	-3.56E-05	-1.89E-05	-9.59E-06	-1.94E-05	1.96E-05	9.27E-07	9.18E-05	-2.92E-05	2.66E-05
0.766	-2.96E-05	-6.11E-05	-0.000153845	-2.44E-05	-5.01E-05	-3.27E-05	-2.00E-05	-8.87E-06	-2.02E-05	2.14E-05	4.91E-07	8.82E-05	-2.82E-05	2.99E-05
0.767	-3.29E-05	-6.15E-05	-0.000193967	-3.22E-05	-5.06E-05	-3.05E-05	-2.06E-05	-7.57E-06	-2.04E-05	2.16E-05	5.64E-07	8.02E-05	-2.79E-05	3.34E-05
0.768	-3.51E-05	-6.13E-05	-0.000225018	-3.55E-05	-4.89E-05	-3.00E-05	-2.08E-05	-8.31E-06	-2.00E-05	2.01E-05	1.43E-06	6.94E-05	-2.74E-05	3.80E-05
0.769	-3.56E-05	-6.25E-05	-0.000232299	-4.27E-05	-4.63E-05	-3.06E-05	-2.15E-05	-9.70E-06	-1.94E-05	1.81E-05	3.13E-06	5.83E-05	-2.66E-05	4.23E-05
0.77	-3.31E-05	-6.47E-05	-0.000200403	-5.37E-05	-4.45E-05	-3.18E-05	-2.21E-05	-9.66E-06	-1.91E-05	1.82E-05	4.00E-06	4.91E-05	-2.67E-05	4.49E-05
0.771	-2.98E-05	-6.67E-05	-0.000147327	-6.35E-05	-4.38E-05	-3.25E-05	-2.25E-05	-8.73E-06	-1.94E-05	1.96E-05	3.07E-06	4.22E-05	-2.86E-05	4.75E-05
0.772	-2.89E-05	-6.77E-05	-9.96E-05	-7.06E-05	-4.38E-05	-3.22E-05	-2.25E-05	-9.28E-06	-2.03E-05	1.99E-05	1.75E-06	3.50E-05	-3.04E-05	5.17E-05
0.773	-2.94E-05	-6.81E-05	-7.01E-05	-7.65E-05	-4.29E-05	-3.20E-05	-2.25E-05	-1.10E-05	-2.06E-05	1.89E-05	1.33E-06	2.75E-05	-2.96E-05	5.56E-05
0.774	-2.89E-05	-6.79E-05	-6.01E-05	-8.06E-05	-4.11E-05	-3.28E-05	-2.10E-05	-1.22E-05	-2.00E-05	1.88E-05	1.78E-06	2.17E-05	-2.49E-05	5.42E-05
0.775	-2.50E-05	-6.70E-05	-6.77E-05	-8.03E-05	-3.91E-05	-3.39E-05	-1.67E-05	-1.20E-05	-1.99E-05	1.94E-05	2.22E-06	1.67E-05	-1.88E-05	4.37E-05
0.776	-1.90E-05	-6.59E-05	-7.84E-05	-7.44E-05	-3.82E-05	-3.46E-05	-1.35E-05	-1.20E-05	-2.08E-05	1.92E-05	1.84E-06	1.05E-05	-1.41E-05	2.65E-05
0.777	-1.58E-05	-6.51E-05	-7.62E-05	-6.65E-05	-3.79E-05	-3.34E-05	-1.35E-05	-1.07E-05	-2.14E-05	1.80E-05	4.80E-07	3.75E-06	-9.47E-06	1.11E-05
0.778	-1.59E-05	-6.51E-05	-6.18E-05	-6.26E-05	-3.74E-05	-3.09E-05	-1.42E-05	-7.88E-06	-2.15E-05	1.72E-05	-1.11E-06	-2.34E-06	-3.50E-06	1.57E-06
0.779	-1.66E-05	-6.60E-05	-4.77E-05	-6.41E-05	-3.59E-05	-3.00E-05	-1.39E-05	-5.73E-06	-2.09E-05	1.87E-05	-1.53E-06	-7.16E-06	2.42E-06	-6.51E-06
0.78	-1.77E-05	-6.58E-05	-4.63E-05	-6.68E-05	-3.47E-05	-3.00E-05	-1.24E-05	-5.12E-06	-2.03E-05	2.00E-05	-1.02E-06	-1.09E-05	8.11E-06	-1.80E-05
0.781	-1.76E-05	-6.42E-05	-5.89E-05	-6.68E-05	-3.54E-05	-3.12E-05	-1.19E-05	-5.88E-06	-1.99E-05	1.81E-05	-4.43E-07	-1.34E-05	1.37E-05	-2.97E-05
0.782	-1.64E-05	-6.47E-05	-7.31E-05	-6.48E-05	-3.63E-05	-3.15E-05	-1.25E-05	-7.09E-06	-1.93E-05	1.49E-05	4.65E-07	-1.50E-05	2.08E-05	-3.58E-05
0.783	-1.53E-05	-6.62E-05	-8.35E-05	-6.86E-05	-3.57E-05	-3.08E-05	-1.37E-05	-8.21E-06	-1.87E-05	1.17E-05	6.13E-07	-1.64E-05	2.89E-05	-3.66E-05
0.784	-1.50E-05	-6.64E-05	-0.000102088	-7.75E-05	-3.36E-05	-2.87E-05	-1.54E-05	-8.43E-06	-1.82E-05	8.76E-06	-1.87E-07	-1.83E-05	3.48E-05	-3.64E-05
0.785	-1.47E-05	-6.59E-05	-0.000136185	-8.30E-05	-3.24E-05	-2.63E-05	-1.78E-05	-8.16E-06	-1.75E-05	7.29E-06	-1.06E-06	-2.12E-05	3.92E-05	-3.94E-05
0.786	-1.48E-05	-6.55E-05	-0.000179224	-8.34E-05	-3.15E-05	-2.58E-05	-2.07E-05	-7.62E-06	-1.63E-05	7.70E-06	-1.67E-06	-2.43E-05	3.95E-05	-4.67E-05
0.787	-1.44E-05	-6.57E-05	-0.000210162	-7.71E-05	-3.07E-05	-2.57E-05	-2.22E-05	-8.18E-06	-1.48E-05	8.31E-06	-1.71E-06	-2.62E-05	3.53E-05	-5.39E-05
0.788	-1.29E-05	-6.22E-05	-0.000225595	-6.29E-05	-3.09E-05	-2.47E-05	-2.31E-05	-9.96E-06	-1.37E-05	8.49E-06	-1.48E-06	-2.66E-05	2.73E-05	-5.75E-05
0.789	-1.17E-05	-5.42E-05	-0.000245024	-3.85E-05	-3.12E-05	-2.31E-05	-2.36E-05	-1.08E-05	-1.31E-05	8.38E-06	-1.71E-06	-2.65E-05	1.61E-05	-5.70E-05
0.79	-1.03E-05	-4.50E-05	-0.000272689	-9.75E-06	-3.15E-05	-2.21E-05	-2.43E-05	-1.13E-05	-1.27E-05	7.55E-06	-2.05E-06	-2.71E-05	6.03E-06	-5.28E-05
0.791	-8.69E-06	-3.86E-05	-0.000282129	1.17E-05	-3.08E-05	-2.20E-05	-2.43E-05	-1.21E-05	-1.25E-05	7.36E-06	-2.56E-06	-2.83E-05	2.58E-06	-4.59E-05
0.792	-7.51E-06	-3.50E-05	-0.000242282	2.12E-05	-3.00E-05	-2.27E-05	-2.38E-05	-1.37E-05	-1.25E-05	8.45E-06	-2.60E-06	-2.92E-05	6.79E-06	-3.84E-05
0.793	-8.26E-06	-3.34E-05	-0.000152682	2.03E-05	-2.97E-05	-2.36E-05	-2.35E-05	-1.47E-05	-1.18E-05	8.90E-06	-2.14E-06	-2.99E-05	1.38E-05	-3.29E-05
0.794	-1.19E-05	-3.49E-05	-4.56E-05	1.16E-05	-2.86E-05	-2.42E-05	-2.35E-05	-1.44E-05	-1.09E-05	7.64E-06	-1.89E-06	-3.09E-05	1.89E-05	-3.01E-05
0.795	-1.58E-05	-3.84E-05	3.97E-05	-2.14E-06	-2.66E-05	-2.50E-05	-2.31E-05	-1.29E-05	-1.08E-05	5.97E-06	-1.98E-06	-3.26E-05	2.08E-05	-2.84E-05
0.796	-1.83E-05	-4.30E-05	6.86E-05	-1.60E-05	-2.39E-05	-2.63E-05	-2.29E-05	-1.13E-05	-1.11E-05	5.78E-06	-2.12E-06	-3.38E-05	2.16E-05	-2.68E-05
0.797	-1.83E-05	-4.87E-05	1.51E-05	-2.82E-05	-2.17E-05	-2.85E-05	-2.28E-05	-9.88E-06	-1.13E-05	7.20E-06	-2.01E-06	-3.32E-05	2.13E-05	-2.45E-05
0.798	-1.77E-05	-5.64E-05	-0.000113417	-4.21E-05	-2.18E-05	-3.11E-05	-2.28E-05	-8.67E-06	-1.14E-05	8.82E-06	-2.03E-06	-3.16E-05	2.03E-05	-2.18E-05
0.799	-1.98E-05	-6.49E-05	-0.000261814	-5.83E-05	-2.37E-05	-3.30E-05	-2.21E-05	-9.81E-06	-1.20E-05	8.80E-06	-1.65E-06	-3.12E-05	1.99E-05	-2.00E-05
0.8	-2.45E-05	-7.28E-05	-0.000363772	-6.95E-05	-2.61E-05	-3.36E-05	-2.14E-05	-1.30E-05	-1.29E-05	7.05E-06	-7.28E-07	-3.17E-05	2.09E-05	-2.04E-05
0.801	-2.89E-05	-7.74E-05	-0.000354149	-7.10E-05	-2.83E-05	-3.46E-05	-2.17E-05	-1.57E-05	-1.39E-05	5.24E-06	-1.37E-07	-3.13E-05	2.15E-05	-2.28E-05
0.802	-3.08E-05	-7.78E-05	-0.000176235	-6.69E-05	-2.89E-05	-3.62E-05	-2.14E-05	-1.68E-05	-1.45E-05	4.64E-06	-5.95E-07	-3.02E-05	2.03E-05	-2.54E-05
0.803	-2.93E-05	-7.53E-05	0.000129066	-6.17E-05	-2.87E-05	-3.68E-05	-2.08E-05	-1.62E-05	-1.50E-05	5.55E-06	-1.23E-06	-2.87E-05	1.81E-05	-2.63E-05
0.804	-2.69E-05	-7.29E-05	0.000403499	-5.77E-05	-2.90E-05	-3.59E-05	-2.15E-05	-1.53E-05	-1.57E-05	7.24E-06	-1.52E-06	-2.74E-05	1.61E-05	-2.53E-05
0.805	-2.64E-05	-7.33E-05	0.000484393	-5.66E-05	-3.11E-05	-3.52E-05	-2.28E-05	-1.59E-05	-1.53E-05	8.74E-06	-1.42E-06	-2.72E-05	1.32E-05	-2.37E-05
0.806	-2.82E-05	-7.51E-05	0.000304123	-5.81E-05	-3.27E-05	-3.49E-05	-2.19E-05	-1.63E-05	-1.39E-05	9.71E-06	-1.27E-06	-2.86E-05	9.72E-06	-2.22E-05
0.807	-3.13E-05	-7.65E-05	3.08E-05	-5.85E-05	-3.17E-05	-3.33E-05	-1.98E-05	-1.57E-05	-1.36E-05	1.06E-05	-1.60E-06	-3.01E-05	7.87E-06	-1.96E-05
0.808	-3.24E-05	-7.50E-05	-4.03E-06	-5.29E-05	-3.16E-05	-3.24E-05	-1.88E-05	-1.61E-05	-1.38E-05	1.08E-05	-2.34E-06	-3.02E-05	8.19E-06	-1.69E-05
0.809	-3.19E-05	-7.07E-05	0.000181499	-4.33E-05	-3.28E-05	-3.20E-05	-1.76E-05	-1.62E-05	-1.38E-05	9.00E-06	-2.61E-06	-2.97E-05	8.90E-06	-1.37E-05
0.81	-3.09E-05	-6.65E-05	0.000273369	-3.57E-05	-3.29E-05	-3.12E-05	-1.66E-05	-1.64E-05	-1.35E-05	7.73E-06	-2.49E-06	-2.91E-05	9.43E-06	-8.44E-06
0.811	-2.90E-05	-6.21E-05	0.000144363	-3.21E-05	-3.28E-05	-3.13E-05	-1.73E-05	-1.78E-05	-1.26E-05	9.40E-06	-2.83E-06	-2.89E-05	9.03E-06	-3.33E-06
0.812	-2.68E-05	-5.95E-05	-8.65E-05	-3.28E-05	-3.15E-05	-3.10E-05	-1.85E-05	-1.82E-05	-1.26E-05	1.12E-05	-3.50E-06	-2.87E-05	6.79E-06	-2.14E-07
0.813	-2.56E-05	-6.11E-05	-0.000241662	-3.71E-05	-2.98E-05	-3.02E-05	-1.81E-05	-1.81E-05	-1.34E-05	1.16E-05	-4.14E-06	-2.85E-05	4.88E-06	1.50E-06
0.814	-2.59E-05	-6.44E-05	-0.000283274	-4.53E-05	-2.82E-05	-2.94E-05	-1.68E-05	-1.81E-05	-1.37E-05	1.19E-05	-4.92E-06	-2.85E-05	3.33E-06	2.72E-06
0.815	-2.66E-05	-6.59E-05	-0.000263708	-5.83E-05	-2.84E-05	-2.97E-05	-1.73E-05	-1.89E-05	-1.33E-05	1.24E-05	-5.61E-06	-2.79E-05	1.28E-06	4.15E-06
0.816	-2.68E-05	-6.54E-05	-0.000230012	-7.57E-05	-2.91E-05	-2.99E-05	-1.82E-05	-1.91E-05	-1.24E-05	1.25E-05	-5.71E-06	-2.67E-05	8.99E-07	5.87E-06
0.817	-2.67E-05	-6.46E-05	-0.000150346	-9.57E-05	-3.03E-05	-3.02E-05	-1.91E-05	-1.93E-05	-1.13E-05	1.21E-05	-5.41E-06	-2.62E-05	4.33E-06	8.04E-06
0.818	-2.51E-05	-6.22E-05	-2.14E-05	-0.000113518	-3.21E-05	-3.12E-05	-1.93E-05	-1.99E-05	-9.75E-06	1.17E-05	-5.49E-06	-2.69E-05	8.29E-06	1.04E-05
0.819	-2.14E-05	-5.54E-05	4.17E-05	-0.000123403	-3.43E-05	-3.25E-05	-1.81E-05	-1.98E-05	-8.44E-06	1.19E-05	-6.71E-06	-2.75E-05	1.01E-05	1.20E-05
0.82	-1.51E-05	-4.48E-05	-5.88E-05	-0.000123936	-3.67E-05	-3.32E-05	-1.61E-05	-1.83E-05	-7.32E-06	1.23E-05	-8.72E-06	-2.75E-05	1.06E-05	1.20E-05
0.821	-8.60E-06	-3.43E-05	-0.000289539	-0.000117177	-3.72E-05	-3.28E-05	-1.49E-05	-1.68E-05	-6.25E-06	1.20E-05	-9.94E-06	-2.63E-05	1.16E-05	1.14E-05
0.822	-3.46E-06	-2.69E-05	-0.00050399	-0.000103765	-3.70E-05	-3.19E-05	-1.53E-05	-1.67E-05	-5.19E-06	1.01E-05	-9.34E-06	-2.46E-05	1.29E-05	1.08E-05
0.823	3.93E-07	-2.17E-05	-0.000593654	-8.11E-05	-3.70E-05	-3.12E-05	-1.65E-05	-1.73E-05	-4.51E-06	7.92E-06	-8.26E-06	-2.41E-05	1.37E-05	9.35E-06
0.824	3.53E-06	-1.63E-05	-0.00055482	-4.60E-05	-3.66E-05	-3.09E-05	-1.68E-05	-1.84E-05	-4.98E-06	7.02E-06	-8.17E-06	-2.51E-05	1.36E-05	6.92E-06
0.825	5.58E-06	-9.96E-06	-0.000390028	5.85E-06	-3.56E-05	-3.05E-05	-1.55E-05	-1.88E-05	-5.98E-06	7.01E-06	-9.13E-06	-2.61E-05	1.31E-05	4.65E-06
0.826	5.93E-06	-5.03E-06	-4.59E-05	6.89E-05	-3.64E-05	-2.99E-05	-1.49E-05	-1.88E-05	-6.06E-06	7.03E-06	-1.01E-05	-2.64E-05	1.28E-05	3.31E-06
0.827	3.53E-06	-4.74E-06	0.000350309	0.000119149	-3.82E-05	-2.85E-05	-1.52E-05	-1.93E-05	-5.46E-06	7.80E-06	-1.04E-05	-2.60E-05	1.26E-05	2.47E-06
0.828	-4.63E-06	-1.12E-05	0.000447111	0.000135425	-3.92E-05	-2.73E-05	-1.63E-05	-1.97E-05	-5.43E-06	9.45E-06	-1.05E-05	-2.59E-05	1.22E-05	1.78E-06
0.829	-1.90E-05	-2.44E-05	0.000149722	0.000125834	-3.96E-05	-2.76E-05	-1.68E-05	-1.94E-05	-5.69E-06	1.09E-05	-1.10E-05	-2.58E-05	1.12E-05	5.49E-07
0.83	-3.51E-05	-4.12E-05	-0.000167841	0.0001098	-4.08E-05	-2.87E-05	-1.76E-05	-1.95E-05	-5.30E-06	1.08E-05	-1.11E-05	-2.46E-05	9.76E-06	-1.21E-06
0.831	-4.83E-05	-5.69E-05	-0.000147814	8.80E-05	-4.11E-05	-2.94E-05	-1.95E-05	-2.00E-05	-4.48E-06	9.34E-06	-1.06E-05	-2.30E-05	8.73E-06	-2.73E-06
0.832	-5.76E-05	-6.84E-05	0.000114262	6.18E-05	-4.02E-05	-2.95E-05	-2.07E-05	-1.87E-05	-4.36E-06	8.46E-06	-1.05E-05	-2.22E-05	8.79E-06	-3.52E-06
0.833	-6.24E-05	-7.40E-05	0.000278252	3.97E-05	-3.84E-05	-2.85E-05	-2.19E-05	-1.60E-05	-4.80E-06	8.49E-06	-1.06E-05	-2.21E-05	9.95E-06	-1.85E-06
0.834	-6.47E-05	-7.65E-05	0.000234131	1.84E-05	-3.66E-05	-2.74E-05	-2.24E-05	-1.42E-05	-4.92E-06	8.23E-06	-1.06E-05	-2.03E-05	1.23E-05	2.28E-06
0.835	-6.49E-05	-7.57E-05	0.000107427	-3.46E-07	-3.58E-05	-2.88E-05	-2.17E-05	-1.50E-05	-4.68E-06	7.08E-06	-1.08E-05	-1.84E-05	1.47E-05	6.13E-06
0.836	-6.19E-05	-7.11E-05	1.19E-05	-1.44E-05	-3.53E-05	-3.12E-05	-2.09E-05	-1.67E-05	-4.05E-06	5.83E-06	-1.04E-05	-1.88E-05	1.56E-05	7.64E-06
0.837	-5.78E-05	-6.64E-05	-4.71E-05	-2.79E-05	-3.50E-05	-3.27E-05	-2.22E-05	-1.79E-05	-3.24E-06	5.41E-06	-9.42E-06	-1.86E-05	1.36E-05	8.68E-06
0.838	-5.27E-05	-6.29E-05	-8.29E-05	-4.03E-05	-3.41E-05	-3.30E-05	-2.44E-05	-1.91E-05	-3.09E-06	5.44E-06	-9.17E-06	-1.77E-05	8.34E-06	1.05E-05
0.839	-4.66E-05	-6.02E-05	-0.000102021	-5.08E-05	-3.32E-05	-3.18E-05	-2.55E-05	-1.89E-05	-3.24E-06	4.91E-06	-9.71E-06	-1.66E-05	2.68E-06	1.23E-05
0.84	-4.18E-05	-5.74E-05	-0.000124647	-5.73E-05	-3.31E-05	-2.98E-05	-2.56E-05	-1.83E-05	-3.81E-06	3.75E-06	-9.68E-06	-1.58E-05	-1.05E-06	1.35E-05
0.841	-3.81E-05	-5.61E-05	-0.00014779	-5.93E-05	-3.49E-05	-2.87E-05	-2.52E-05	-1.75E-05	-4.44E-06	3.45E-06	-9.07E-06	-1.51E-05	-3.54E-06	1.39E-05
0.842	-3.29E-05	-5.56E-05	-0.000165122	-5.99E-05	-3.75E-05	-2.84E-05	-2.55E-05	-1.76E-05	-4.41E-06	4.80E-06	-8.78E-06	-1.40E-05	-7.32E-06	1.45E-05
0.843	-2.72E-05	-5.51E-05	-0.000168355	-6.28E-05	-3.74E-05	-2.74E-05	-2.69E-05	-1.79E-05	-4.02E-06	5.99E-06	-9.37E-06	-1.29E-05	-1.24E-05	1.43E-05
0.844	-2.32E-05	-5.38E-05	-0.000163047	-6.60E-05	-3.54E-05	-2.58E-05	-2.79E-05	-1.70E-05	-3.89E-06	4.67E-06	-1.04E-05	-1.23E-05	-1.56E-05	1.30E-05
0.845	-2.09E-05	-5.10E-05	-0.000152778	-6.63E-05	-3.41E-05	-2.44E-05	-2.75E-05	-1.63E-05	-4.04E-06	2.09E-06	-1.06E-05	-1.22E-05	-1.43E-05	1.15E-05
0.846	-1.99E-05	-4.84E-05	-0.000153535	-6.36E-05	-3.31E-05	-2.44E-05	-2.78E-05	-1.56E-05	-4.07E-06	1.06E-06	-1.03E-05	-1.22E-05	-9.25E-06	1.03E-05
0.847	-1.85E-05	-4.69E-05	-0.000177789	-6.09E-05	-3.19E-05	-2.53E-05	-2.84E-05	-1.53E-05	-4.41E-06	1.39E-06	-1.02E-05	-1.27E-05	-3.86E-06	8.96E-06
0.848	-1.61E-05	-4.64E-05	-0.000224691	-6.00E-05	-3.05E-05	-2.62E-05	-2.85E-05	-1.55E-05	-5.18E-06	2.14E-06	-1.01E-05	-1.24E-05	-1.10E-06	6.11E-06
0.849	-1.36E-05	-4.61E-05	-0.000273297	-6.15E-05	-3.02E-05	-2.66E-05	-2.86E-05	-1.51E-05	-5.93E-06	2.73E-06	-9.78E-06	-1.15E-05	-5.60E-07	2.41E-06
0.85	-1.25E-05	-4.51E-05	-0.000304517	-6.76E-05	-3.20E-05	-2.69E-05	-2.92E-05	-1.38E-05	-6.60E-06	2.80E-06	-8.95E-06	-1.04E-05	6.44E-07	1.67E-08
0.851	-1.18E-05	-4.32E-05	-0.000320721	-7.87E-05	-3.52E-05	-2.77E-05	-3.00E-05	-1.39E-05	-7.62E-06	3.36E-06	-7.21E-06	-9.41E-06	3.82E-06	6.02E-08
0.852	-1.05E-05	-4.31E-05	-0.000338799	-9.04E-05	-3.72E-05	-2.82E-05	-2.94E-05	-1.36E-05	-9.21E-06	5.27E-06	-5.83E-06	-8.12E-06	8.31E-06	1.17E-06
0.853	-9.22E-06	-4.48E-05	-0.00036553	-9.74E-05	-3.73E-05	-2.76E-05	-2.75E-05	-1.18E-05	-1.12E-05	8.34E-06	-5.52E-06	-6.80E-06	1.31E-05	8.14E-07
0.854	-8.21E-06	-4.54E-05	-0.000378974	-9.85E-05	-3.62E-05	-2.69E-05	-2.64E-05	-9.93E-06	-1.26E-05	1.16E-05	-5.22E-06	-5.32E-06	1.73E-05	-2.42E-06
0.855	-8.08E-06	-4.58E-05	-0.00033988	-9.56E-05	-3.50E-05	-2.65E-05	-2.78E-05	-8.89E-06	-1.28E-05	1.32E-05	-4.79E-06	-3.53E-06	2.02E-05	-8.09E-06
0.856	-8.57E-06	-4.66E-05	-0.000216437	-9.06E-05	-3.36E-05	-2.67E-05	-2.93E-05	-8.70E-06	-1.26E-05	1.26E-05	-4.56E-06	-1.88E-06	2.21E-05	-1.50E-05
0.857	-8.91E-06	-4.55E-05	6.14E-06	-8.06E-05	-3.30E-05	-2.84E-05	-2.93E-05	-9.75E-06	-1.35E-05	1.18E-05	-4.32E-06	-9.51E-07	2.41E-05	-2.13E-05
0.858	-9.93E-06	-4.09E-05	0.000281658	-5.90E-05	-3.39E-05	-3.10E-05	-2.81E-05	-1.12E-05	-1.57E-05	1.20E-05	-4.43E-06	-9.62E-07	2.52E-05	-2.47E-05
0.859	-1.16E-05	-3.64E-05	0.000429873	-3.17E-05	-3.44E-05	-3.37E-05	-2.89E-05	-1.05E-05	-1.78E-05	1.30E-05	-4.22E-06	-1.78E-06	2.38E-05	-2.59E-05
0.86	-1.26E-05	-3.53E-05	0.000311278	-1.35E-05	-3.46E-05	-3.65E-05	-3.22E-05	-9.92E-06	-1.83E-05	1.40E-05	-3.53E-06	-2.43E-06	2.31E-05	-2.68E-05
0.861	-1.21E-05	-3.60E-05	1.89E-05	-9.92E-06	-3.54E-05	-3.81E-05	-3.26E-05	-1.16E-05	-1.88E-05	1.44E-05	-3.44E-06	-1.89E-06	2.69E-05	-2.68E-05
0.862	-1.20E-05	-3.86E-05	-0.00018781	-1.85E-05	-3.62E-05	-3.86E-05	-3.09E-05	-1.31E-05	-2.03E-05	1.46E-05	-3.74E-06	-7.84E-07	3.25E-05	-2.54E-05
0.863	-1.46E-05	-4.33E-05	-0.000172984	-3.29E-05	-3.78E-05	-3.92E-05	-3.02E-05	-1.35E-05	-2.13E-05	1.51E-05	-3.34E-06	9.24E-07	3.57E-05	-2.29E-05
0.864	-1.70E-05	-4.74E-05	-5.21E-05	-4.78E-05	-3.85E-05	-3.87E-05	-2.98E-05	-1.25E-05	-2.16E-05	1.50E-05	-1.90E-06	2.73E-06	3.63E-05	-1.97E-05
0.865	-1.94E-05	-5.02E-05	6.45E-06	-6.15E-05	-3.77E-05	-3.85E-05	-2.93E-05	-1.13E-05	-2.15E-05	1.48E-05	-5.16E-07	3.65E-06	3.73E-05	-1.72E-05
0.866	-2.24E-05	-5.14E-05	-3.95E-05	-7.20E-05	-3.62E-05	-3.93E-05	-2.78E-05	-1.13E-05	-2.05E-05	1.58E-05	7.34E-07	3.30E-06	4.13E-05	-1.59E-05
0.867	-2.40E-05	-5.08E-05	-0.000109465	-7.86E-05	-3.47E-05	-3.91E-05	-2.79E-05	-1.11E-05	-1.91E-05	1.70E-05	1.69E-06	1.85E-06	4.44E-05	-1.43E-05
0.868	-2.22E-05	-4.99E-05	-0.000137367	-7.94E-05	-3.38E-05	-3.74E-05	-2.94E-05	-1.07E-05	-1.80E-05	1.75E-05	1.23E-06	1.27E-06	4.40E-05	-1.33E-05
0.869	-1.87E-05	-4.82E-05	-0.00011927	-7.51E-05	-3.34E-05	-3.61E-05	-3.09E-05	-1.09E-05	-1.69E-05	1.71E-05	6.81E-07	2.44E-06	4.21E-05	-1.53E-05
0.87	-1.53E-05	-4.65E-05	-9.72E-05	-6.77E-05	-3.42E-05	-3.66E-05	-3.11E-05	-1.13E-05	-1.54E-05	1.67E-05	7.67E-07	3.49E-06	3.84E-05	-1.95E-05
0.871	-1.27E-05	-4.60E-05	-0.00010167	-5.83E-05	-3.50E-05	-3.73E-05	-3.04E-05	-1.12E-05	-1.37E-05	1.70E-05	3.44E-07	3.66E-06	3.17E-05	-2.37E-05
0.872	-1.01E-05	-4.60E-05	-0.000120775	-4.29E-05	-3.54E-05	-3.64E-05	-3.02E-05	-1.09E-05	-1.26E-05	1.74E-05	-5.84E-07	3.57E-06	2.23E-05	-2.63E-05
0.873	-7.32E-06	-4.63E-05	-0.000128955	-1.99E-05	-3.53E-05	-3.37E-05	-3.08E-05	-9.82E-06	-1.18E-05	1.71E-05	-1.74E-06	3.84E-06	1.13E-05	-2.59E-05
0.874	-7.61E-06	-4.64E-05	-0.000120247	1.64E-06	-3.47E-05	-3.10E-05	-3.16E-05	-8.71E-06	-1.06E-05	1.70E-05	-2.33E-06	4.24E-06	-5.73E-07	-2.28E-05
0.875	-1.09E-05	-4.69E-05	-0.000114125	1.13E-05	-3.41E-05	-2.94E-05	-3.13E-05	-8.32E-06	-9.92E-06	1.79E-05	-2.30E-06	4.99E-06	-1.28E-05	-1.92E-05
0.876	-1.58E-05	-4.93E-05	-0.00012202	6.46E-06	-3.40E-05	-2.91E-05	-3.01E-05	-8.15E-06	-1.04E-05	1.93E-05	-1.86E-06	6.03E-06	-2.31E-05	-1.72E-05
0.877	-2.06E-05	-5.23E-05	-0.000140796	-7.69E-06	-3.40E-05	-2.94E-05	-2.84E-05	-8.36E-06	-1.16E-05	1.98E-05	-1.10E-06	6.49E-06	-2.93E-05	-1.72E-05
0.878	-2.52E-05	-5.35E-05	-0.000150582	-2.16E-05	-3.36E-05	-2.95E-05	-2.74E-05	-9.79E-06	-1.31E-05	1.89E-05	-9.90E-08	6.19E-06	-3.10E-05	-1.86E-05
0.879	-2.99E-05	-5.31E-05	-0.000139413	-2.77E-05	-3.30E-05	-2.91E-05	-2.71E-05	-1.13E-05	-1.52E-05	1.67E-05	2.90E-07	5.47E-06	-2.96E-05	-2.00E-05
0.88	-3.42E-05	-5.18E-05	-0.000111973	-2.78E-05	-3.27E-05	-2.97E-05	-2.72E-05	-1.16E-05	-1.79E-05	1.40E-05	-4.72E-07	4.96E-06	-2.74E-05	-1.83E-05
0.881	-3.72E-05	-5.08E-05	-8.79E-05	-2.78E-05	-3.33E-05	-3.18E-05	-2.71E-05	-1.17E-05	-2.11E-05	1.21E-05	-1.00E-06	5.31E-06	-2.62E-05	-1.37E-05
0.882	-3.85E-05	-4.97E-05	-8.27E-05	-3.02E-05	-3.46E-05	-3.38E-05	-2.70E-05	-1.25E-05	-2.48E-05	1.18E-05	-1.58E-06	6.26E-06	-2.58E-05	-1.01E-05
0.883	-3.74E-05	-4.84E-05	-9.83E-05	-3.37E-05	-3.44E-05	-3.57E-05	-2.63E-05	-1.17E-05	-2.77E-05	1.27E-05	-2.85E-06	6.63E-06	-2.40E-05	-9.37E-06
0.884	-3.43E-05	-4.71E-05	-0.000116002	-3.62E-05	-3.23E-05	-3.70E-05	-2.55E-05	-8.78E-06	-2.70E-05	1.34E-05	-3.39E-06	6.07E-06	-1.97E-05	-1.02E-05
0.885	-3.07E-05	-4.56E-05	-0.000120099	-3.91E-05	-3.14E-05	-3.63E-05	-2.42E-05	-6.73E-06	-2.24E-05	1.26E-05	-3.01E-06	5.36E-06	-1.59E-05	-1.21E-05
0.886	-2.89E-05	-4.51E-05	-0.000111818	-4.35E-05	-3.22E-05	-3.56E-05	-2.32E-05	-6.82E-06	-1.75E-05	1.01E-05	-2.93E-06	4.84E-06	-1.40E-05	-1.41E-05
0.887	-2.81E-05	-4.58E-05	-8.96E-05	-4.38E-05	-3.33E-05	-3.69E-05	-2.34E-05	-8.48E-06	-1.50E-05	7.73E-06	-3.16E-06	4.36E-06	-1.15E-05	-1.48E-05
0.888	-2.62E-05	-4.54E-05	-5.65E-05	-3.53E-05	-3.38E-05	-3.95E-05	-2.46E-05	-9.48E-06	-1.34E-05	7.07E-06	-2.85E-06	3.46E-06	-6.73E-06	-1.44E-05
0.889	-2.42E-05	-4.16E-05	-5.57E-05	-2.14E-05	-3.36E-05	-4.11E-05	-2.56E-05	-8.42E-06	-1.15E-05	7.37E-06	-7.91E-07	1.70E-06	-3.97E-06	-1.64E-05
0.89	-2.27E-05	-3.80E-05	-9.72E-05	-1.25E-05	-3.44E-05	-4.06E-05	-2.50E-05	-7.48E-06	-1.04E-05	7.42E-06	2.29E-06	3.50E-07	-7.39E-06	-2.19E-05
0.891	-2.17E-05	-3.88E-05	-0.000134947	-1.52E-05	-3.51E-05	-3.83E-05	-2.45E-05	-7.58E-06	-9.72E-06	7.49E-06	3.82E-06	8.58E-07	-1.48E-05	-2.78E-05
0.892	-2.14E-05	-4.26E-05	-0.000137096	-2.67E-05	-3.39E-05	-3.70E-05	-2.44E-05	-7.09E-06	-8.30E-06	7.32E-06	3.78E-06	2.41E-06	-2.03E-05	-3.02E-05
0.893	-2.10E-05	-4.61E-05	-9.45E-05	-3.93E-05	-3.29E-05	-3.73E-05	-2.39E-05	-6.64E-06	-2.53E-06	6.43E-06	2.40E-06	3.79E-06	-1.89E-05	-2.77E-05
0.894	-2.07E-05	-4.85E-05	-4.24E-05	-4.73E-05	-3.26E-05	-3.73E-05	-2.32E-05	-7.16E-06	9.79E-06	4.93E-06	2.55E-07	4.50E-06	-1.35E-05	-2.45E-05
0.895	-2.03E-05	-4.94E-05	-1.95E-05	-5.08E-05	-3.32E-05	-3.79E-05	-2.29E-05	-7.45E-06	2.49E-05	3.97E-06	-1.09E-06	4.98E-06	-1.05E-05	-2.29E-05
0.896	-1.98E-05	-4.82E-05	-3.39E-05	-5.15E-05	-3.39E-05	-3.83E-05	-2.38E-05	-6.76E-06	3.76E-05	4.36E-06	-2.24E-06	6.29E-06	-1.35E-05	-2.11E-05
0.897	-1.96E-05	-4.52E-05	-6.17E-05	-4.80E-05	-3.48E-05	-3.82E-05	-2.46E-05	-7.59E-06	4.61E-05	4.92E-06	-2.56E-06	7.43E-06	-1.89E-05	-1.59E-05
0.898	-1.96E-05	-4.25E-05	-8.03E-05	-3.99E-05	-3.53E-05	-3.80E-05	-2.44E-05	-1.08E-05	5.00E-05	5.38E-06	-1.70E-06	7.76E-06	-2.04E-05	-7.38E-06
0.899	-1.93E-05	-4.03E-05	-9.06E-05	-3.30E-05	-3.56E-05	-3.87E-05	-2.45E-05	-1.43E-05	4.86E-05	5.45E-06	-1.75E-07	6.88E-06	-1.60E-05	1.19E-06
0.9	-1.98E-05	-3.92E-05	-0.000104445	-3.10E-05	-3.56E-05	-3.96E-05	-2.37E-05	-1.66E-05	4.50E-05	4.41E-06	8.67E-07	5.35E-06	-7.58E-06	6.42E-06
0.901	-2.16E-05	-4.13E-05	-0.000126755	-3.18E-05	-3.55E-05	-4.05E-05	-2.26E-05	-1.94E-05	4.09E-05	2.43E-06	1.87E-06	4.08E-06	8.26E-07	8.41E-06
0.902	-2.41E-05	-4.58E-05	-0.000149998	-3.40E-05	-3.68E-05	-4.16E-05	-2.21E-05	-2.43E-05	3.11E-05	7.88E-07	3.20E-06	3.56E-06	7.14E-06	9.74E-06
0.903	-2.74E-05	-5.09E-05	-0.00016538	-3.91E-05	-3.86E-05	-4.32E-05	-2.26E-05	-2.77E-05	5.52E-06	3.32E-07	3.51E-06	3.25E-06	1.21E-05	1.09E-05
0.904	-3.10E-05	-5.49E-05	-0.000168019	-4.58E-05	-3.95E-05	-4.46E-05	-2.28E-05	-2.78E-05	-3.97E-05	4.63E-07	2.49E-06	1.87E-06	1.85E-05	1.03E-05
0.905	-3.37E-05	-5.68E-05	-0.000159811	-5.09E-05	-3.90E-05	-4.55E-05	-2.25E-05	-2.65E-05	-9.58E-05	-2.61E-07	7.78E-07	2.26E-07	2.76E-05	7.86E-06
0.906	-3.35E-05	-5.71E-05	-0.000151055	-5.48E-05	-3.73E-05	-4.53E-05	-2.23E-05	-2.47E-05	-0.000143865	-1.73E-06	-1.62E-07	-6.88E-07	3.87E-05	6.11E-06
0.907	-3.26E-05	-5.78E-05	-0.000154781	-5.83E-05	-3.59E-05	-4.37E-05	-2.20E-05	-2.23E-05	-0.000164557	-2.54E-06	-8.15E-08	-1.44E-06	4.93E-05	5.81E-06
0.908	-3.20E-05	-5.91E-05	-0.000163892	-5.79E-05	-3.62E-05	-4.08E-05	-2.13E-05	-1.98E-05	-0.0001534	-1.60E-06	4.29E-07	-2.23E-06	5.76E-05	6.77E-06
0.909	-3.13E-05	-6.11E-05	-0.000161662	-5.16E-05	-3.73E-05	-3.67E-05	-2.02E-05	-1.81E-05	-0.000122032	-1.44E-07	4.46E-07	-2.52E-06	6.40E-05	8.31E-06
0.91	-3.07E-05	-6.23E-05	-0.000146799	-4.57E-05	-3.73E-05	-3.28E-05	-1.94E-05	-1.76E-05	-8.38E-05	-1.37E-06	-1.80E-07	-3.10E-06	6.96E-05	9.85E-06
0.911	-2.94E-05	-6.26E-05	-0.000128599	-4.56E-05	-3.57E-05	-2.98E-05	-1.89E-05	-1.83E-05	-4.80E-05	-4.94E-06	-1.13E-06	-4.54E-06	7.25E-05	1.18E-05
0.912	-2.68E-05	-6.32E-05	-0.000107199	-4.94E-05	-3.49E-05	-2.72E-05	-1.82E-05	-1.86E-05	-2.32E-05	-6.98E-06	-1.32E-06	-6.36E-06	6.97E-05	1.39E-05
0.913	-2.54E-05	-6.38E-05	-8.70E-05	-5.03E-05	-3.62E-05	-2.61E-05	-1.71E-05	-1.96E-05	-1.47E-05	-6.11E-06	-1.46E-08	-6.83E-06	6.04E-05	1.16E-05
0.914	-2.57E-05	-6.44E-05	-8.26E-05	-4.54E-05	-3.86E-05	-2.64E-05	-1.68E-05	-2.01E-05	-1.66E-05	-4.22E-06	2.34E-06	-5.92E-06	4.79E-05	3.61E-06
0.915	-2.54E-05	-6.30E-05	-9.28E-05	-3.91E-05	-4.01E-05	-2.64E-05	-1.72E-05	-8.11E-06	-1.83E-05	-3.03E-06	4.26E-06	-4.38E-06	3.60E-05	-2.65E-06
0.916	-2.32E-05	-5.91E-05	-0.000103818	-3.54E-05	-4.10E-05	-2.59E-05	-1.80E-05	2.22E-05	-1.67E-05	-3.48E-06	3.93E-06	-4.18E-06	2.49E-05	-3.28E-06
0.917	-2.19E-05	-5.56E-05	-0.000121701	-3.21E-05	-4.30E-05	-2.84E-05	-1.90E-05	4.83E-05	-1.42E-05	-4.07E-06	2.98E-06	-4.23E-06	1.44E-05	-2.22E-06
0.918	-2.17E-05	-5.38E-05	-0.000151342	-2.60E-05	-4.39E-05	-3.10E-05	-1.94E-05	4.76E-05	-1.29E-05	-4.10E-06	2.89E-06	-3.46E-06	6.22E-06	-3.18E-06
0.919	-2.08E-05	-5.20E-05	-0.000178961	-1.98E-05	-4.41E-05	-3.12E-05	-1.90E-05	3.19E-05	-1.11E-05	-3.97E-06	2.57E-06	-3.35E-06	6.98E-08	-6.49E-06
0.92	-2.09E-05	-4.96E-05	-0.000192284	-1.66E-05	-4.34E-05	-3.09E-05	-1.79E-05	1.54E-05	-7.63E-06	-3.30E-06	2.73E-06	-3.90E-06	-3.29E-06	-1.01E-05
0.921	-2.07E-05	-4.89E-05	-0.000164283	-2.02E-05	-4.09E-05	-2.93E-05	-1.69E-05	-2.86E-06	-4.37E-06	-2.83E-06	3.13E-06	-4.44E-06	-2.55E-06	-1.31E-05
0.922	-2.07E-05	-4.98E-05	-4.20E-05	-2.92E-05	-3.91E-05	-2.82E-05	-1.72E-05	-1.63E-05	-2.17E-06	-2.38E-06	3.67E-06	-3.63E-06	-2.76E-06	-1.54E-05
0.923	-2.23E-05	-5.17E-05	0.000154955	-3.93E-05	-3.86E-05	-2.87E-05	-1.67E-05	-1.68E-05	6.27E-08	-2.16E-06	4.30E-06	-2.22E-06	-7.73E-06	-1.50E-05
0.924	-2.50E-05	-5.58E-05	0.000272069	-4.91E-05	-4.17E-05	-2.97E-05	-1.50E-05	-1.07E-05	2.42E-06	-2.22E-06	4.55E-06	-5.53E-07	-1.43E-05	-1.12E-05
0.925	-2.72E-05	-5.96E-05	0.000183259	-5.74E-05	-4.70E-05	-3.07E-05	-1.43E-05	-6.98E-06	3.41E-06	-2.40E-06	4.18E-06	6.81E-08	-1.84E-05	-8.66E-06
0.926	-2.81E-05	-6.07E-05	-1.31E-05	-6.26E-05	-5.02E-05	-3.06E-05	-1.54E-05	-7.51E-06	1.56E-06	-3.25E-06	3.90E-06	-4.25E-09	-2.11E-05	-1.03E-05
0.927	-2.75E-05	-6.04E-05	-0.000126719	-6.12E-05	-4.81E-05	-2.94E-05	-1.69E-05	-9.47E-06	-3.64E-06	-4.55E-06	4.37E-06	6.64E-08	-2.44E-05	-1.35E-05
0.928	-2.59E-05	-6.06E-05	-0.00011886	-5.21E-05	-4.11E-05	-2.83E-05	-1.71E-05	-9.60E-06	-9.86E-06	-5.46E-06	5.12E-06	4.15E-07	-2.63E-05	-1.53E-05
0.929	-2.48E-05	-6.17E-05	-7.24E-05	-3.84E-05	-3.12E-05	-2.79E-05	-1.71E-05	-9.01E-06	-1.44E-05	-4.91E-06	5.90E-06	9.60E-07	-2.34E-05	-1.72E-05
0.93	-2.56E-05	-6.39E-05	-4.96E-05	-2.71E-05	-2.17E-05	-2.73E-05	-1.68E-05	-9.36E-06	-1.72E-05	-2.83E-06	6.04E-06	1.25E-06	-1.60E-05	-2.25E-05
0.931	-2.69E-05	-6.64E-05	-4.51E-05	-2.32E-05	-1.57E-05	-2.71E-05	-1.66E-05	-1.07E-05	-1.92E-05	-1.57E-07	5.63E-06	9.17E-07	-6.55E-06	-2.94E-05
0.932	-2.71E-05	-6.81E-05	-3.82E-05	-2.56E-05	-1.43E-05	-2.83E-05	-1.68E-05	-1.15E-05	-2.09E-05	1.55E-06	4.88E-06	3.93E-08	5.65E-06	-3.21E-05
0.933	-2.63E-05	-6.85E-05	-2.92E-05	-2.91E-05	-1.62E-05	-2.95E-05	-1.71E-05	-1.06E-05	-2.36E-05	1.63E-06	4.38E-06	-9.29E-07	2.13E-05	-2.77E-05
0.934	-2.62E-05	-6.71E-05	-3.06E-05	-2.93E-05	-2.01E-05	-2.99E-05	-1.79E-05	-8.35E-06	-2.74E-05	9.05E-07	3.97E-06	-2.18E-06	3.58E-05	-2.13E-05
0.935	-2.67E-05	-6.31E-05	-4.57E-05	-2.61E-05	-2.47E-05	-2.99E-05	-1.90E-05	-6.94E-06	-3.14E-05	2.38E-07	4.06E-06	-3.34E-06	4.08E-05	-1.97E-05
0.936	-2.67E-05	-5.96E-05	-7.47E-05	-2.23E-05	-2.72E-05	-2.97E-05	-1.90E-05	-5.67E-06	-3.39E-05	-3.78E-07	5.49E-06	-4.79E-06	3.40E-05	-2.39E-05
0.937	-2.53E-05	-5.83E-05	-0.000119638	-2.14E-05	-2.84E-05	-2.99E-05	-1.87E-05	-1.79E-06	-3.14E-05	-9.10E-07	7.49E-06	-6.50E-06	2.53E-05	-2.96E-05
0.938	-2.29E-05	-5.89E-05	-0.000158584	-2.64E-05	-3.14E-05	-3.14E-05	-1.91E-05	4.65E-06	-1.68E-05	-9.47E-07	7.58E-06	-7.81E-06	2.61E-05	-3.33E-05
0.939	-2.19E-05	-5.90E-05	-0.000158524	-3.55E-05	-3.51E-05	-3.28E-05	-1.95E-05	1.28E-05	8.78E-06	-2.91E-07	6.53E-06	-8.83E-06	3.36E-05	-3.48E-05
0.94	-2.27E-05	-5.79E-05	-0.000137469	-4.38E-05	-3.54E-05	-3.31E-05	-2.05E-05	2.20E-05	3.05E-05	6.28E-07	6.16E-06	-9.47E-06	3.72E-05	-3.37E-05
0.941	-2.44E-05	-5.63E-05	-0.00016221	-4.64E-05	-3.52E-05	-3.32E-05	-2.11E-05	3.05E-05	4.05E-05	9.53E-07	4.97E-06	-8.72E-06	3.41E-05	-3.12E-05
0.942	-2.55E-05	-5.38E-05	-0.000273358	-4.07E-05	-3.61E-05	-3.24E-05	-2.09E-05	3.88E-05	4.39E-05	-2.97E-07	1.91E-06	-7.27E-06	2.92E-05	-3.10E-05
0.943	-2.62E-05	-5.09E-05	-0.000395365	-3.19E-05	-3.69E-05	-3.21E-05	-2.11E-05	4.61E-05	4.49E-05	-3.80E-06	-2.72E-07	-7.25E-06	2.88E-05	-3.05E-05
0.944	-2.59E-05	-4.83E-05	-0.000416057	-2.72E-05	-3.81E-05	-3.35E-05	-2.10E-05	5.41E-05	4.29E-05	-8.99E-06	-2.67E-07	-8.41E-06	3.37E-05	-2.58E-05
0.945	-2.42E-05	-4.64E-05	-0.000309857	-2.79E-05	-3.88E-05	-3.39E-05	-1.99E-05	6.61E-05	3.95E-05	-1.43E-05	-2.32E-07	-8.93E-06	3.93E-05	-2.00E-05
0.946	-2.22E-05	-4.48E-05	-0.00011588	-2.85E-05	-3.80E-05	-3.26E-05	-1.93E-05	7.99E-05	3.84E-05	-1.70E-05	-1.12E-06	-9.41E-06	4.30E-05	-1.62E-05
0.947	-2.06E-05	-4.30E-05	4.62E-05	-2.96E-05	-3.63E-05	-3.23E-05	-1.97E-05	9.64E-05	3.88E-05	-1.57E-05	-3.14E-06	-8.83E-06	4.12E-05	-1.33E-05
0.948	-2.16E-05	-4.33E-05	5.75E-05	-3.87E-05	-3.62E-05	-3.32E-05	-1.97E-05	0.000116195	3.58E-05	-1.21E-05	-4.91E-06	-8.34E-06	3.34E-05	-1.05E-05
0.949	-2.32E-05	-4.68E-05	-5.14E-05	-5.35E-05	-3.72E-05	-3.57E-05	-1.92E-05	0.000129853	2.65E-05	-8.31E-06	-6.12E-06	-8.80E-06	2.86E-05	-9.25E-06
0.95	-2.42E-05	-5.22E-05	-8.74E-05	-6.46E-05	-3.71E-05	-3.84E-05	-1.88E-05	0.000109796	1.37E-05	-5.52E-06	-7.27E-06	-8.39E-06	3.28E-05	-1.10E-05
0.951	-2.48E-05	-5.68E-05	4.10E-05	-6.83E-05	-3.67E-05	-4.02E-05	-1.93E-05	5.43E-05	3.42E-06	-5.45E-06	-7.98E-06	-7.45E-06	4.18E-05	-1.43E-05
0.952	-2.60E-05	-5.94E-05	0.000168528	-6.50E-05	-3.78E-05	-4.07E-05	-2.08E-05	6.59E-06	-6.09E-08	-7.13E-06	-6.97E-06	-7.18E-06	4.91E-05	-1.65E-05
0.953	-2.84E-05	-6.00E-05	0.000132213	-5.75E-05	-3.95E-05	-4.10E-05	-2.25E-05	-1.01E-05	-9.07E-07	-8.14E-06	-5.12E-06	-8.16E-06	5.02E-05	-1.71E-05
0.954	-3.07E-05	-5.97E-05	-8.20E-06	-4.92E-05	-4.05E-05	-4.13E-05	-2.40E-05	-3.07E-05	-1.05E-05	-7.50E-06	-4.51E-06	-9.43E-06	4.10E-05	-1.68E-05
0.955	-3.36E-05	-5.93E-05	-9.87E-05	-4.33E-05	-3.99E-05	-4.10E-05	-2.46E-05	-8.62E-05	-3.39E-05	-5.69E-06	-5.38E-06	-1.01E-05	1.92E-05	-1.63E-05
0.956	-3.54E-05	-5.87E-05	-9.25E-05	-4.15E-05	-3.93E-05	-4.13E-05	-2.56E-05	-0.0001457	-6.36E-05	-3.46E-06	-7.44E-06	-9.31E-06	-1.05E-05	-1.61E-05
0.957	-3.47E-05	-5.82E-05	-3.08E-05	-4.19E-05	-3.94E-05	-4.12E-05	-2.73E-05	-0.000151865	-8.60E-05	-1.20E-06	-8.95E-06	-8.43E-06	-3.94E-05	-1.63E-05
0.958	-3.22E-05	-5.89E-05	2.80E-05	-4.11E-05	-4.02E-05	-4.08E-05	-2.85E-05	-9.31E-05	-8.86E-05	3.35E-07	-7.94E-06	-8.20E-06	-6.08E-05	-1.73E-05
0.959	-2.98E-05	-6.11E-05	4.37E-05	-3.95E-05	-4.11E-05	-4.11E-05	-2.87E-05	-3.18E-05	-6.25E-05	1.18E-06	-5.08E-06	-8.24E-06	-7.28E-05	-1.90E-05
0.96	-2.91E-05	-6.37E-05	2.11E-05	-3.92E-05	-4.10E-05	-4.25E-05	-2.89E-05	-4.42E-05	-1.16E-05	1.42E-06	-2.70E-06	-8.25E-06	-7.69E-05	-1.96E-05
0.961	-2.97E-05	-6.46E-05	1.55E-05	-3.76E-05	-4.16E-05	-4.43E-05	-2.90E-05	-0.000143888	3.86E-05	1.03E-06	-1.66E-06	-8.53E-06	-7.57E-05	-1.88E-05
0.962	-2.93E-05	-6.17E-05	4.77E-05	-2.95E-05	-4.39E-05	-4.60E-05	-2.85E-05	-0.000279328	6.36E-05	3.65E-07	-1.66E-06	-9.08E-06	-7.01E-05	-1.78E-05
0.963	-2.83E-05	-5.59E-05	3.31E-05	-1.73E-05	-4.86E-05	-4.61E-05	-2.80E-05	-0.000363789	7.11E-05	-3.91E-07	-1.80E-06	-9.32E-06	-5.79E-05	-1.76E-05
0.964	-2.75E-05	-5.03E-05	-0.000116189	-1.17E-05	-5.37E-05	-4.51E-05	-2.64E-05	-0.00032204	8.13E-05	-5.20E-07	-1.32E-06	-8.93E-06	-3.83E-05	-1.70E-05
0.965	-2.43E-05	-4.72E-05	-0.000343682	-1.59E-05	-5.59E-05	-4.26E-05	-2.38E-05	-0.000180558	9.09E-05	4.54E-07	-5.46E-07	-8.95E-06	-1.97E-05	-1.53E-05
0.966	-1.77E-05	-4.47E-05	-0.000520534	-2.47E-05	-5.37E-05	-3.96E-05	-2.18E-05	-5.68E-05	9.14E-05	1.18E-06	2.19E-07	-9.76E-06	-8.31E-06	-1.34E-05
0.967	-1.04E-05	-4.02E-05	-0.000609658	-3.05E-05	-5.02E-05	-3.63E-05	-2.18E-05	-2.66E-05	9.68E-05	7.55E-07	4.83E-07	-1.04E-05	-1.10E-07	-1.20E-05
0.968	-3.51E-06	-3.45E-05	-0.000630756	-2.82E-05	-5.01E-05	-3.42E-05	-2.40E-05	-5.35E-05	0.000121993	-4.81E-07	-1.27E-07	-1.02E-05	8.77E-06	-1.05E-05
0.969	2.67E-06	-2.95E-05	-0.000502339	-2.07E-05	-5.11E-05	-3.53E-05	-2.59E-05	-6.07E-05	0.000146958	-1.69E-06	-4.68E-07	-9.14E-06	1.44E-05	-8.23E-06
0.97	6.15E-06	-2.63E-05	-9.25E-05	-1.33E-05	-5.02E-05	-3.68E-05	-2.64E-05	-3.64E-05	0.000104517	-2.95E-06	-9.10E-07	-8.20E-06	1.45E-05	-6.96E-06
0.971	5.45E-06	-2.86E-05	0.000431185	-1.20E-05	-4.98E-05	-3.77E-05	-2.66E-05	-2.57E-05	-1.14E-05	-4.27E-06	-1.84E-06	-7.61E-06	1.30E-05	-6.93E-06
0.972	-1.99E-07	-3.78E-05	0.00063875	-2.18E-05	-4.91E-05	-3.76E-05	-2.76E-05	-3.78E-05	-0.00010288	-5.54E-06	-2.33E-06	-6.81E-06	1.26E-05	-4.71E-06
0.973	-9.76E-06	-4.82E-05	0.000411	-3.01E-05	-4.70E-05	-3.51E-05	-2.72E-05	-3.69E-05	-0.000118132	-6.66E-06	-2.50E-06	-6.06E-06	1.24E-05	-1.70E-06
0.974	-2.08E-05	-5.56E-05	1.00E-04	-2.61E-05	-4.59E-05	-3.14E-05	-2.44E-05	-1.42E-05	-9.25E-05	-6.64E-06	-1.88E-06	-4.94E-06	1.19E-05	-2.28E-06
0.975	-3.11E-05	-6.08E-05	6.37E-05	-2.15E-05	-4.49E-05	-2.89E-05	-2.11E-05	6.34E-06	-8.00E-05	-5.37E-06	-7.73E-07	-3.34E-06	1.15E-05	-5.83E-06
0.976	-3.91E-05	-6.42E-05	0.000235519	-2.44E-05	-4.36E-05	-3.00E-05	-1.79E-05	9.25E-06	-8.59E-05	-4.17E-06	3.51E-07	-2.48E-06	1.10E-05	-9.42E-06
0.977	-4.70E-05	-6.57E-05	0.000269988	-3.24E-05	-4.14E-05	-3.19E-05	-1.71E-05	7.60E-06	-9.42E-05	-3.52E-06	1.62E-06	-2.24E-06	9.64E-06	-1.28E-05
0.978	-5.68E-05	-6.58E-05	5.75E-05	-4.20E-05	-3.83E-05	-3.12E-05	-1.71E-05	2.32E-05	-0.000112619	-2.93E-06	2.82E-06	-2.69E-06	8.83E-06	-1.70E-05
0.979	-6.47E-05	-6.62E-05	-0.000185797	-4.96E-05	-3.56E-05	-2.88E-05	-1.72E-05	5.54E-05	-0.000142753	-2.61E-06	3.63E-06	-3.06E-06	1.08E-05	-2.10E-05
0.98	-6.66E-05	-6.58E-05	-0.00027396	-5.35E-05	-3.27E-05	-2.59E-05	-1.75E-05	8.65E-05	-0.000162418	-2.64E-06	3.86E-06	-2.68E-06	1.50E-05	-2.35E-05
0.981	-6.34E-05	-6.38E-05	-0.000241047	-5.22E-05	-2.88E-05	-2.44E-05	-1.75E-05	0.000108502	-0.000152256	-2.74E-06	3.94E-06	-2.51E-06	1.67E-05	-2.35E-05
0.982	-5.79E-05	-6.02E-05	-0.000196982	-4.59E-05	-2.25E-05	-2.47E-05	-1.74E-05	0.000118464	-0.000118934	-1.95E-06	4.46E-06	-2.65E-06	1.33E-05	-2.14E-05
0.983	-5.09E-05	-5.66E-05	-0.000177183	-4.07E-05	-1.65E-05	-2.58E-05	-1.79E-05	0.000106696	-8.20E-05	-5.60E-07	5.56E-06	-2.04E-06	7.48E-06	-1.94E-05
0.984	-4.33E-05	-5.44E-05	-0.000165435	-4.17E-05	-1.23E-05	-2.69E-05	-2.01E-05	7.09E-05	-5.68E-05	6.83E-07	6.64E-06	-2.65E-07	2.96E-06	-1.92E-05
0.985	-3.58E-05	-5.33E-05	-0.000156192	-4.68E-05	-9.72E-06	-2.81E-05	-2.23E-05	3.02E-05	-4.07E-05	1.28E-06	7.27E-06	1.34E-06	1.66E-06	-1.94E-05
0.986	-2.95E-05	-5.20E-05	-0.000154822	-5.01E-05	-8.06E-06	-2.92E-05	-2.30E-05	1.37E-05	-2.53E-05	1.17E-06	7.93E-06	1.83E-06	2.82E-06	-1.88E-05
0.987	-2.56E-05	-5.02E-05	-0.000159652	-4.98E-05	-8.65E-06	-3.04E-05	-2.29E-05	3.10E-05	-8.03E-06	7.52E-07	9.08E-06	1.69E-06	4.57E-06	-1.78E-05
0.988	-2.33E-05	-4.89E-05	-0.000164038	-4.99E-05	-1.28E-05	-3.13E-05	-2.43E-05	6.62E-05	3.76E-06	1.07E-06	1.05E-05	2.90E-06	5.36E-06	-1.67E-05
0.989	-2.07E-05	-4.90E-05	-0.000167306	-5.46E-05	-1.84E-05	-3.24E-05	-2.68E-05	0.000106027	7.07E-06	2.47E-06	1.19E-05	6.73E-06	4.47E-06	-1.57E-05
0.99	-1.86E-05	-5.00E-05	-0.000171205	-6.22E-05	-2.33E-05	-3.58E-05	-2.90E-05	0.000138754	5.07E-06	3.28E-06	1.30E-05	1.06E-05	2.81E-06	-1.59E-05
0.991	-1.85E-05	-4.98E-05	-0.000173134	-6.95E-05	-2.72E-05	-4.09E-05	-3.03E-05	0.000116786	3.04E-06	2.59E-06	1.38E-05	1.15E-05	1.65E-06	-1.61E-05
0.992	-1.86E-05	-4.92E-05	-0.000170767	-7.57E-05	-2.99E-05	-4.58E-05	-3.18E-05	-1.19E-05	1.10E-05	1.04E-06	1.54E-05	1.01E-05	8.50E-07	-1.31E-05
0.993	-1.71E-05	-4.83E-05	-0.00016616	-8.02E-05	-3.04E-05	-4.95E-05	-3.35E-05	-0.000191354	2.60E-05	-1.03E-06	1.74E-05	8.20E-06	1.54E-06	-6.37E-06
0.994	-1.61E-05	-4.73E-05	-0.000162434	-8.35E-05	-3.09E-05	-5.03E-05	-3.42E-05	-0.000263368	2.04E-05	-3.40E-06	1.84E-05	6.19E-06	5.41E-06	8.51E-07
0.995	-1.54E-05	-4.65E-05	-0.000157784	-8.34E-05	-3.15E-05	-4.79E-05	-3.28E-05	-0.00016756	-1.43E-05	-5.11E-06	1.92E-05	4.65E-06	8.76E-06	5.38E-06
0.996	-1.57E-05	-4.62E-05	-0.000150817	-7.71E-05	-3.21E-05	-4.35E-05	-2.99E-05	-1.27E-05	-4.72E-05	-4.43E-06	2.08E-05	4.79E-06	6.46E-06	7.02E-06
0.997	-1.61E-05	-4.62E-05	-0.000145062	-6.40E-05	-3.13E-05	-4.02E-05	-2.84E-05	6.47E-05	-3.32E-05	-3.76E-06	2.21E-05	5.73E-06	3.69E-07	7.36E-06
0.998	-1.37E-05	-4.47E-05	-0.00014194	-4.61E-05	-2.94E-05	-3.81E-05	-2.81E-05	5.77E-05	1.77E-05	-4.52E-06	2.14E-05	5.87E-06	-3.35E-06	7.96E-06
0.999	-1.13E-05	-4.25E-05	-0.000141482	-3.01E-05	-2.73E-05	-3.59E-05	-2.80E-05	3.87E-05	3.73E-05	-4.45E-06	1.89E-05	4.38E-06	-7.97E-07	9.28E-06
1	-9.00E-06	-4.11E-05	-0.000140879	-1.77E-05	-2.43E-05	-3.46E-05	-2.66E-05	3.04E-05	7.13E-06	-3.79E-06	1.42E-05	1.47E-06	5.72E-06	1.07E-05
1.001	-7.42E-06	-4.06E-05	-0.000140469	-6.50E-06	-2.14E-05	-3.26E-05	-2.38E-05	2.95E-05	-4.86E-05	-3.56E-06	7.59E-06	-1.87E-06	1.01E-05	8.61E-06
1.002	-7.88E-06	-4.15E-05	-0.000147587	-1.62E-06	-1.90E-05	-3.01E-05	-2.11E-05	2.90E-05	-0.00011173	-4.72E-06	1.88E-06	-5.07E-06	1.06E-05	-1.25E-06
1.003	-9.62E-06	-4.26E-05	-0.000159302	-3.82E-06	-2.32E-05	-2.72E-05	-1.91E-05	3.13E-05	-0.000162081	-5.00E-06	-1.17E-06	-7.23E-06	1.23E-05	-1.67E-05
1.004	-1.16E-05	-4.30E-05	-0.000169697	-7.72E-06	-2.93E-05	-2.52E-05	-1.95E-05	2.27E-05	-0.00016749	-5.52E-06	-2.53E-06	-8.24E-06	1.78E-05	-2.93E-05
1.005	-1.36E-05	-4.30E-05	-0.000175052	-1.16E-05	-2.94E-05	-2.29E-05	-2.00E-05	1.86E-06	-0.000123761	-6.77E-06	-3.63E-06	-8.50E-06	2.43E-05	-3.22E-05
1.006	-1.49E-05	-4.32E-05	-0.000171063	-1.52E-05	-2.26E-05	-2.04E-05	-1.96E-05	-1.65E-05	-5.90E-05	-7.38E-06	-5.00E-06	-8.51E-06	2.73E-05	-2.96E-05
1.007	-1.47E-05	-4.26E-05	-0.000157086	-2.03E-05	-1.28E-05	-1.87E-05	-2.08E-05	-4.20E-05	2.39E-06	-6.40E-06	-7.22E-06	-8.27E-06	2.52E-05	-2.94E-05
1.008	-1.45E-05	-4.25E-05	-0.000139302	-2.82E-05	-7.45E-06	-1.71E-05	-2.35E-05	-8.62E-05	4.68E-05	-4.50E-06	-1.11E-05	-8.11E-06	1.79E-05	-3.25E-05
1.009	-1.42E-05	-4.35E-05	-0.000124206	-3.62E-05	-7.56E-06	-1.68E-05	-2.55E-05	-0.000144885	6.44E-05	-3.95E-06	-1.65E-05	-7.93E-06	5.40E-06	-3.45E-05
1.01	-1.34E-05	-4.43E-05	-0.000112017	-4.19E-05	-1.13E-05	-1.85E-05	-2.63E-05	-0.000187563	4.32E-05	-4.47E-06	-2.27E-05	-7.06E-06	-1.22E-05	-3.27E-05
1.011	-1.27E-05	-4.47E-05	-9.93E-05	-4.53E-05	-1.57E-05	-2.22E-05	-2.60E-05	-0.000173959	-1.78E-05	-5.29E-06	-2.95E-05	-5.98E-06	-3.26E-05	-2.91E-05
1.012	-1.35E-05	-4.46E-05	-8.42E-05	-4.87E-05	-2.00E-05	-2.67E-05	-2.46E-05	-9.98E-05	-9.37E-05	-5.36E-06	-3.69E-05	-5.89E-06	-5.18E-05	-2.55E-05
1.013	-1.57E-05	-4.49E-05	-6.93E-05	-5.62E-05	-2.45E-05	-3.25E-05	-2.25E-05	-2.46E-05	-0.000145823	-5.54E-06	-4.33E-05	-7.72E-06	-6.68E-05	-2.10E-05
1.014	-1.87E-05	-4.50E-05	-5.81E-05	-6.73E-05	-2.96E-05	-3.93E-05	-2.12E-05	6.57E-06	-0.0001603	-6.51E-06	-4.71E-05	-1.04E-05	-7.53E-05	-1.57E-05
1.015	-1.98E-05	-4.47E-05	-5.17E-05	-7.54E-05	-3.45E-05	-4.49E-05	-2.24E-05	8.68E-06	-0.000138392	-8.42E-06	-4.83E-05	-1.21E-05	-7.27E-05	-1.13E-05
1.016	-1.82E-05	-4.26E-05	-5.18E-05	-7.59E-05	-3.88E-05	-4.86E-05	-2.54E-05	1.40E-05	-7.38E-05	-9.75E-06	-4.69E-05	-1.16E-05	-5.70E-05	-9.16E-06
1.017	-1.63E-05	-3.91E-05	-6.30E-05	-6.85E-05	-4.31E-05	-5.17E-05	-2.75E-05	2.75E-05	2.09E-05	-1.05E-05	-4.28E-05	-1.05E-05	-3.49E-05	-8.59E-06
1.018	-1.57E-05	-3.49E-05	-8.71E-05	-5.53E-05	-4.75E-05	-5.41E-05	-2.77E-05	4.03E-05	0.000102197	-1.16E-05	-3.70E-05	-1.11E-05	-1.88E-05	-7.07E-06
1.019	-1.52E-05	-3.15E-05	-0.000112332	-3.89E-05	-5.09E-05	-5.58E-05	-2.92E-05	4.72E-05	0.00013747	-1.22E-05	-3.03E-05	-1.34E-05	-1.39E-05	-4.49E-06
1.02	-1.32E-05	-2.86E-05	-0.000112191	-2.31E-05	-5.16E-05	-6.40E-05	-3.16E-05	4.84E-05	0.000126357	-9.63E-06	-2.27E-05	-1.51E-05	-1.39E-05	-3.53E-06
1.021	-1.10E-05	-2.82E-05	-6.96E-05	-1.42E-05	-5.12E-05	-8.32E-05	-3.33E-05	4.46E-05	8.51E-05	-3.42E-06	-1.52E-05	-1.46E-05	-1.32E-05	-5.98E-06
1.022	-1.07E-05	-3.03E-05	-2.26E-05	-1.25E-05	-5.06E-05	-9.50E-05	-3.38E-05	3.67E-05	3.35E-05	3.89E-06	-9.43E-06	-1.32E-05	-1.00E-05	-1.01E-05
1.023	-1.32E-05	-3.32E-05	-5.03E-05	-1.43E-05	-5.10E-05	-8.10E-05	-3.34E-05	2.81E-05	-4.10E-06	1.10E-05	-3.97E-06	-1.26E-05	-3.30E-06	-1.20E-05
1.024	-1.79E-05	-3.72E-05	-0.000152495	-2.10E-05	-5.03E-05	-4.92E-05	-3.40E-05	2.24E-05	-4.65E-06	1.59E-05	3.60E-06	-1.34E-05	3.65E-06	-1.02E-05
1.025	-2.20E-05	-3.92E-05	-0.000248093	-3.05E-05	-4.98E-05	-1.86E-05	-3.50E-05	1.92E-05	1.95E-05	1.72E-05	1.29E-05	-1.50E-05	4.20E-06	-5.27E-06
1.026	-2.48E-05	-3.87E-05	-0.00029523	-3.64E-05	-4.99E-05	-2.12E-06	-3.41E-05	1.16E-05	4.11E-05	1.74E-05	2.21E-05	-1.62E-05	-2.95E-06	4.06E-07
1.027	-2.75E-05	-3.57E-05	-0.000300772	-3.11E-05	-4.76E-05	1.26E-06	-3.24E-05	7.10E-06	5.29E-05	1.83E-05	2.83E-05	-1.68E-05	-1.12E-05	4.58E-06
1.028	-2.94E-05	-3.03E-05	-0.000289251	-1.42E-05	-4.38E-05	-2.78E-06	-3.23E-05	1.85E-05	5.37E-05	2.04E-05	3.11E-05	-1.59E-05	-1.31E-05	6.21E-06
1.029	-2.98E-05	-2.51E-05	-0.000248876	1.54E-06	-3.93E-05	-9.11E-06	-3.25E-05	4.07E-05	4.67E-05	2.22E-05	3.18E-05	-1.44E-05	-9.20E-06	5.33E-06
1.03	-2.90E-05	-2.10E-05	-8.47E-05	7.42E-06	-3.45E-05	-1.50E-05	-3.21E-05	5.49E-05	3.29E-05	2.24E-05	3.21E-05	-1.24E-05	-3.34E-06	2.48E-06
1.031	-2.98E-05	-2.01E-05	0.000214771	-3.35E-07	-3.05E-05	-1.90E-05	-3.32E-05	5.37E-05	1.87E-05	2.19E-05	3.07E-05	-9.66E-06	1.81E-06	-2.46E-06
1.032	-3.24E-05	-2.46E-05	0.000454897	-1.76E-05	-2.82E-05	-2.02E-05	-3.45E-05	5.15E-05	1.40E-05	2.03E-05	2.65E-05	-7.55E-06	5.25E-06	-7.89E-06
1.033	-3.53E-05	-3.23E-05	0.0004412	-3.71E-05	-2.64E-05	-2.07E-05	-3.49E-05	6.10E-05	1.88E-05	1.67E-05	2.03E-05	-6.61E-06	7.25E-06	-1.25E-05
1.034	-3.71E-05	-3.97E-05	0.000160793	-5.77E-05	-2.59E-05	-2.13E-05	-3.52E-05	7.35E-05	2.10E-05	1.09E-05	1.40E-05	-6.82E-06	8.31E-06	-1.64E-05
1.035	-3.76E-05	-4.53E-05	-0.000206453	-7.84E-05	-2.59E-05	-2.17E-05	-3.44E-05	7.81E-05	8.43E-06	4.00E-06	9.11E-06	-7.13E-06	8.47E-06	-1.98E-05
1.036	-3.75E-05	-4.87E-05	-0.000415247	-9.95E-05	-2.39E-05	-2.09E-05	-3.39E-05	7.49E-05	-9.67E-06	-1.81E-06	4.50E-06	-7.08E-06	6.92E-06	-2.19E-05
1.037	-3.47E-05	-4.94E-05	-0.000416596	-0.000119842	-1.86E-05	-1.94E-05	-3.40E-05	7.10E-05	-6.18E-06	-5.23E-06	-1.15E-06	-6.79E-06	5.07E-06	-2.24E-05
1.038	-3.03E-05	-4.88E-05	-0.000374379	-0.000134479	-1.28E-05	-1.82E-05	-3.46E-05	7.08E-05	4.74E-05	-7.30E-06	-8.02E-06	-6.64E-06	4.06E-06	-2.17E-05
1.039	-2.58E-05	-4.82E-05	-0.000417728	-0.000137479	-1.03E-05	-1.85E-05	-3.51E-05	7.03E-05	0.000155062	-8.80E-06	-1.58E-05	-7.31E-06	3.56E-06	-1.86E-05
1.04	-2.15E-05	-4.72E-05	-0.00051794	-0.000127982	-1.09E-05	-1.98E-05	-3.48E-05	5.71E-05	0.000278301	-9.78E-06	-2.48E-05	-9.14E-06	3.39E-06	-1.27E-05
1.041	-1.81E-05	-4.60E-05	-0.00058028	-0.000109475	-1.21E-05	-2.12E-05	-3.45E-05	1.98E-05	0.000347437	-1.02E-05	-3.42E-05	-1.13E-05	4.30E-06	-6.18E-06
1.042	-1.71E-05	-4.57E-05	-0.000512038	-8.35E-05	-1.20E-05	-2.29E-05	-3.57E-05	-2.81E-05	0.000323391	-9.87E-06	-4.39E-05	-1.20E-05	6.44E-06	-1.44E-06
1.043	-1.77E-05	-4.39E-05	-0.000220875	-4.20E-05	-1.32E-05	-2.46E-05	-3.72E-05	-4.85E-05	0.000233043	-8.42E-06	-5.27E-05	-1.08E-05	8.04E-06	8.27E-07
1.044	-1.83E-05	-3.88E-05	0.000261719	1.94E-05	-1.70E-05	-2.52E-05	-3.91E-05	-3.55E-05	0.000128348	-5.57E-06	-5.91E-05	-8.64E-06	6.69E-06	1.66E-06
1.045	-1.98E-05	-3.39E-05	0.000668312	8.21E-05	-2.22E-05	-2.52E-05	-4.01E-05	-3.22E-05	3.56E-05	-2.41E-06	-6.32E-05	-7.23E-06	3.71E-06	2.72E-06
1.046	-2.48E-05	-3.44E-05	0.000758979	0.000118544	-2.79E-05	-2.36E-05	-3.90E-05	-5.52E-05	-3.62E-05	-1.43E-06	-6.61E-05	-7.65E-06	2.62E-06	4.12E-06
1.047	-3.25E-05	-4.10E-05	0.000647636	0.000119159	-3.54E-05	-2.00E-05	-3.80E-05	-5.64E-05	-8.15E-05	-3.42E-06	-6.74E-05	-9.78E-06	4.37E-06	4.62E-06
1.048	-4.13E-05	-5.17E-05	0.000546247	9.56E-05	-4.53E-05	-1.65E-05	-3.79E-05	-4.18E-06	-0.000103143	-6.60E-06	-6.72E-05	-1.14E-05	8.42E-06	3.15E-06
1.049	-5.01E-05	-6.39E-05	0.000380941	6.54E-05	-5.46E-05	-1.50E-05	-3.78E-05	4.69E-05	-0.000100293	-8.04E-06	-6.49E-05	-1.09E-05	1.14E-05	3.05E-06
1.05	-5.77E-05	-7.61E-05	2.54E-05	3.50E-05	-6.04E-05	-1.52E-05	-3.72E-05	3.57E-05	-6.60E-05	-7.08E-06	-5.98E-05	-1.03E-05	1.13E-05	7.78E-06
1.051	-6.40E-05	-8.35E-05	-0.000293506	9.93E-06	-6.40E-05	-1.51E-05	-3.61E-05	-2.23E-05	-1.46E-05	-5.51E-06	-5.32E-05	-9.82E-06	9.51E-06	1.34E-05
1.052	-6.87E-05	-8.45E-05	-0.000379514	-4.78E-06	-6.53E-05	-1.61E-05	-3.34E-05	-7.33E-05	2.65E-05	-3.19E-06	-4.55E-05	-8.06E-06	8.09E-06	1.68E-05
1.053	-7.02E-05	-8.43E-05	-0.000353287	-1.65E-05	-6.11E-05	-1.77E-05	-3.09E-05	-9.44E-05	4.40E-05	-1.15E-06	-3.66E-05	-5.73E-06	8.51E-06	1.74E-05
1.054	-6.89E-05	-8.52E-05	-0.00032018	-3.08E-05	-5.47E-05	-1.98E-05	-3.00E-05	-0.000103694	2.47E-05	-1.07E-06	-2.80E-05	-3.54E-06	1.04E-05	1.67E-05
1.055	-6.63E-05	-8.36E-05	-0.000306163	-4.54E-05	-5.06E-05	-2.33E-05	-2.88E-05	-0.000117088	-3.23E-05	-1.39E-06	-2.01E-05	-1.51E-06	1.18E-05	1.54E-05
1.056	-6.29E-05	-7.83E-05	-0.000283405	-5.49E-05	-4.89E-05	-3.01E-05	-2.72E-05	-0.000133331	-9.39E-05	4.14E-07	-1.24E-05	-1.91E-07	1.13E-05	1.23E-05
1.057	-5.87E-05	-7.43E-05	-0.000230517	-5.83E-05	-4.81E-05	-4.00E-05	-2.47E-05	-0.000137325	-0.000111914	5.23E-06	-2.35E-06	2.53E-07	1.03E-05	9.60E-06
1.058	-5.48E-05	-7.15E-05	-0.000149551	-5.91E-05	-4.72E-05	-4.93E-05	-2.31E-05	-0.000115479	-6.56E-05	1.17E-05	1.40E-05	9.48E-07	9.83E-06	8.79E-06
1.059	-5.12E-05	-7.11E-05	-7.03E-05	-6.08E-05	-4.48E-05	-5.53E-05	-2.23E-05	-8.26E-05	-2.58E-06	1.82E-05	3.87E-05	3.56E-06	8.11E-06	9.43E-06
1.06	-4.71E-05	-7.14E-05	-2.09E-05	-6.25E-05	-3.99E-05	-5.85E-05	-2.17E-05	-7.01E-05	2.70E-06	2.25E-05	6.99E-05	7.53E-06	4.23E-06	1.02E-05
1.061	-4.25E-05	-7.02E-05	5.33E-06	-6.16E-05	-3.48E-05	-5.96E-05	-2.18E-05	-8.77E-05	-6.93E-05	2.15E-05	0.000101097	1.01E-05	4.01E-07	9.37E-06
1.062	-3.84E-05	-6.74E-05	5.08E-05	-5.87E-05	-2.94E-05	-6.07E-05	-2.15E-05	-0.000112275	-0.0001762	1.74E-05	0.000125926	1.07E-05	-1.35E-06	6.76E-06
1.063	-3.47E-05	-6.29E-05	0.000141759	-5.59E-05	-2.09E-05	-6.75E-05	-2.21E-05	-0.000104322	-0.000268159	1.58E-05	0.000141407	1.09E-05	-6.67E-07	2.80E-06
1.064	-3.06E-05	-5.81E-05	0.000194101	-5.46E-05	-1.07E-05	-8.19E-05	-2.32E-05	-4.93E-05	-0.000317652	2.03E-05	0.000148323	1.26E-05	2.01E-06	-7.82E-07
1.065	-2.66E-05	-5.40E-05	0.000117124	-5.57E-05	-2.63E-06	-9.34E-05	-2.22E-05	2.18E-05	-0.000311193	2.99E-05	0.00014928	1.58E-05	5.39E-06	-3.32E-06
1.066	-2.22E-05	-5.21E-05	-5.30E-05	-5.84E-05	8.71E-07	-8.75E-05	-1.90E-05	6.62E-05	-0.000253259	4.12E-05	0.000147067	1.84E-05	7.03E-06	-5.15E-06
1.067	-1.82E-05	-5.11E-05	-0.000179676	-6.12E-05	-3.71E-07	-6.51E-05	-1.70E-05	5.73E-05	-0.000178926	5.07E-05	0.000143365	1.99E-05	5.61E-06	-7.25E-06
1.068	-1.65E-05	-5.11E-05	-0.000207073	-6.29E-05	-4.94E-06	-3.94E-05	-1.69E-05	-2.00E-06	-0.000137535	5.57E-05	0.000137681	2.06E-05	3.15E-06	-8.69E-06
1.069	-1.60E-05	-5.34E-05	-0.000190421	-6.31E-05	-8.50E-06	-2.70E-05	-1.71E-05	-6.85E-05	-0.000143693	5.57E-05	0.000127902	2.09E-05	2.67E-06	-7.27E-06
1.07	-1.51E-05	-5.96E-05	-0.000200602	-6.11E-05	-8.16E-06	-3.71E-05	-1.74E-05	-8.22E-05	-0.000171086	4.98E-05	0.000113695	2.15E-05	5.01E-06	-2.52E-06
1.071	-1.50E-05	-6.58E-05	-0.000240559	-5.85E-05	-4.61E-06	-5.76E-05	-1.80E-05	-3.23E-05	-0.000186186	3.85E-05	9.67E-05	2.26E-05	7.87E-06	2.59E-06
1.072	-1.59E-05	-6.95E-05	-0.00026799	-5.95E-05	-5.07E-06	-6.32E-05	-1.91E-05	3.49E-05	-0.000172293	2.55E-05	7.82E-05	2.27E-05	9.35E-06	5.57E-06
1.073	-1.93E-05	-7.49E-05	-0.000232481	-6.34E-05	-1.64E-05	-4.61E-05	-2.07E-05	6.28E-05	-0.000137786	1.55E-05	5.85E-05	2.11E-05	1.03E-05	6.31E-06
1.074	-2.28E-05	-8.59E-05	-0.000115254	-6.54E-05	-3.52E-05	-2.02E-05	-2.19E-05	2.71E-05	-0.000106587	1.08E-05	3.76E-05	1.74E-05	1.18E-05	5.60E-06
1.075	-2.39E-05	-9.64E-05	1.78E-05	-6.43E-05	-5.67E-05	-3.25E-06	-2.14E-05	-4.79E-05	-8.89E-05	6.30E-06	1.49E-05	1.18E-05	1.40E-05	3.65E-06
1.076	-2.39E-05	-9.19E-05	3.68E-05	-6.15E-05	-7.59E-05	-3.51E-06	-1.93E-05	-0.00010651	-7.76E-05	-2.81E-06	-1.02E-05	6.13E-06	1.50E-05	1.40E-06
1.077	-2.08E-05	-6.31E-05	-8.86E-05	-5.74E-05	-8.92E-05	-1.98E-05	-1.84E-05	-0.000107526	-6.28E-05	-1.39E-05	-3.93E-05	1.91E-06	1.32E-05	-3.29E-07
1.078	-1.70E-05	-2.99E-05	-0.000262603	-5.21E-05	-9.36E-05	-4.50E-05	-1.92E-05	-5.44E-05	-4.49E-05	-2.08E-05	-7.07E-05	-9.99E-07	9.85E-06	-2.44E-06
1.079	-1.52E-05	-2.05E-05	-0.00039797	-4.68E-05	-9.09E-05	-7.01E-05	-1.94E-05	1.87E-05	-2.82E-05	-2.14E-05	-0.000100287	-2.80E-06	7.43E-06	-6.11E-06
1.08	-1.46E-05	-2.73E-05	-0.000450784	-4.41E-05	-8.52E-05	-8.55E-05	-2.12E-05	7.62E-05	-1.45E-05	-2.20E-05	-0.000126318	-3.79E-06	7.14E-06	-1.02E-05
1.081	-1.50E-05	-3.24E-05	-0.000432115	-4.04E-05	-6.03E-05	-8.60E-05	-2.38E-05	0.00010174	-4.74E-06	-2.69E-05	-0.000148052	-3.44E-06	6.52E-06	-1.37E-05
1.082	-1.48E-05	-2.97E-05	-0.000361669	-3.25E-05	8.64E-06	-7.61E-05	-2.60E-05	9.00E-05	2.24E-06	-3.46E-05	-0.000167152	-3.04E-06	4.05E-06	-1.62E-05
1.083	-1.29E-05	-2.30E-05	-0.000227851	-2.87E-05	7.94E-05	-6.23E-05	-2.71E-05	4.46E-05	6.43E-06	-4.25E-05	-0.000183284	-3.84E-06	1.09E-06	-1.80E-05
1.084	-1.11E-05	-1.77E-05	-8.12E-06	-3.79E-05	7.90E-05	-4.84E-05	-2.70E-05	-2.75E-05	9.12E-06	-4.86E-05	-0.000194288	-5.87E-06	-5.10E-07	-1.95E-05
1.085	-9.68E-06	-1.66E-05	0.000222739	-5.82E-05	7.51E-06	-3.38E-05	-2.62E-05	-0.000117007	1.08E-05	-5.29E-05	-0.000197468	-8.76E-06	-5.83E-07	-2.13E-05
1.086	-8.94E-06	-2.29E-05	0.000320153	-7.93E-05	-8.46E-05	-1.87E-05	-2.49E-05	-0.000187711	1.25E-05	-5.59E-05	-0.0001925	-1.23E-05	7.72E-07	-2.41E-05
1.087	-1.02E-05	-3.48E-05	0.000250697	-9.45E-05	-0.000150254	-4.81E-06	-2.26E-05	-0.000214464	1.44E-05	-5.57E-05	-0.000181868	-1.62E-05	2.87E-06	-2.55E-05
1.088	-1.41E-05	-4.82E-05	0.000124829	-0.000104629	-0.000176112	4.36E-06	-1.83E-05	-0.000204799	1.76E-05	-5.29E-05	-0.00016921	-1.87E-05	4.01E-06	-2.46E-05
1.089	-1.90E-05	-6.03E-05	8.77E-05	-0.000115026	-0.000166776	7.75E-06	-1.46E-05	-0.000159783	2.35E-05	-5.09E-05	-0.000156475	-2.03E-05	4.45E-06	-2.34E-05
1.09	-2.10E-05	-6.77E-05	0.000157369	-0.000124452	-0.000134021	8.04E-06	-1.23E-05	-8.40E-05	3.11E-05	-5.17E-05	-0.000142639	-2.16E-05	5.37E-06	-2.23E-05
1.091	-1.83E-05	-7.01E-05	0.000177997	-0.000116037	-9.49E-05	7.49E-06	-1.13E-05	-9.22E-06	3.75E-05	-5.37E-05	-0.000126838	-2.24E-05	7.13E-06	-2.08E-05
1.092	-1.32E-05	-7.05E-05	2.95E-05	-7.49E-05	-6.26E-05	5.77E-06	-1.04E-05	3.20E-05	3.92E-05	-5.51E-05	-0.000110029	-2.23E-05	9.06E-06	-1.89E-05
1.093	-8.91E-06	-7.27E-05	-0.000196916	-1.13E-05	-4.26E-05	7.10E-07	-9.86E-06	4.09E-05	3.71E-05	-5.52E-05	-9.44E-05	-2.16E-05	1.03E-05	-1.75E-05
1.094	-5.06E-06	-7.77E-05	-0.000326237	5.13E-05	-3.21E-05	-6.78E-06	-1.03E-05	3.99E-05	3.36E-05	-5.34E-05	-8.08E-05	-2.06E-05	1.01E-05	-1.68E-05
1.095	-1.20E-06	-7.87E-05	-0.000303952	0.000101912	-2.68E-05	-1.34E-05	-1.10E-05	4.34E-05	3.14E-05	-5.06E-05	-6.81E-05	-1.95E-05	9.57E-06	-1.65E-05
1.096	4.53E-07	-6.25E-05	-0.000193412	0.000130697	-2.24E-05	-1.80E-05	-1.05E-05	5.28E-05	3.03E-05	-4.86E-05	-5.37E-05	-1.86E-05	9.38E-06	-1.73E-05
1.097	-2.25E-06	-2.99E-05	-7.60E-05	0.000124004	-1.86E-05	-2.09E-05	-9.10E-06	6.26E-05	2.97E-05	-4.71E-05	-3.76E-05	-1.83E-05	9.07E-06	-1.88E-05
1.098	-6.95E-06	-6.19E-06	1.08E-05	8.34E-05	-1.59E-05	-2.25E-05	-6.92E-06	6.50E-05	2.92E-05	-4.40E-05	-2.21E-05	-1.81E-05	9.11E-06	-1.81E-05
1.099	-9.20E-06	-7.60E-06	8.73E-05	3.12E-05	-1.69E-05	-2.57E-05	-3.26E-06	5.47E-05	2.91E-05	-4.03E-05	-8.24E-06	-1.76E-05	1.05E-05	-1.53E-05
1.1	-8.53E-06	-2.11E-05	0.000186851	-9.64E-06	-1.95E-05	-3.32E-05	-9.42E-08	3.66E-05	2.83E-05	-3.69E-05	4.81E-06	-1.67E-05	1.25E-05	-1.34E-05
1.101	-8.23E-06	-3.19E-05	0.000257177	-4.03E-05	-2.15E-05	-4.18E-05	6.01E-07	2.48E-05	2.77E-05	-3.36E-05	1.77E-05	-1.55E-05	1.45E-05	-1.27E-05
1.102	-1.32E-05	-4.03E-05	7.82E-05	-6.99E-05	-2.24E-05	-4.63E-05	-1.03E-06	2.38E-05	2.81E-05	-2.93E-05	3.04E-05	-1.36E-05	1.70E-05	-1.17E-05
1.103	-2.26E-05	-4.77E-05	-0.000423847	-8.78E-05	-2.22E-05	-4.64E-05	-4.22E-06	1.99E-05	2.93E-05	-2.43E-05	4.20E-05	-1.04E-05	1.95E-05	-1.02E-05
1.104	-3.26E-05	-5.18E-05	-0.000839001	-8.40E-05	-2.04E-05	-4.69E-05	-7.83E-06	6.00E-06	3.17E-05	-1.90E-05	5.15E-05	-6.84E-06	2.14E-05	-8.30E-06
1.105	-3.63E-05	-5.04E-05	-0.00080787	-6.64E-05	-1.84E-05	-4.65E-05	-9.90E-06	-1.98E-06	4.08E-05	-1.38E-05	5.95E-05	-5.39E-06	2.21E-05	-7.83E-06
1.106	-3.41E-05	-4.43E-05	-0.000573632	-5.01E-05	-1.44E-05	-4.36E-05	-1.14E-05	6.86E-06	6.35E-05	-8.97E-06	6.75E-05	-6.17E-06	2.06E-05	-9.62E-06
1.107	-3.12E-05	-3.71E-05	-0.000356947	-4.02E-05	-1.05E-05	-4.09E-05	-1.43E-05	2.30E-05	9.09E-05	-4.47E-06	7.69E-05	-6.29E-06	1.62E-05	-1.10E-05
1.108	-3.00E-05	-3.36E-05	-0.000128899	-3.48E-05	-1.20E-05	-3.81E-05	-1.68E-05	3.65E-05	0.000103612	3.78E-07	8.91E-05	-4.30E-06	1.22E-05	-1.05E-05
1.109	-3.13E-05	-3.53E-05	-4.34E-05	-3.31E-05	-1.85E-05	-3.52E-05	-1.89E-05	4.46E-05	9.02E-05	5.86E-06	0.000103227	-1.32E-06	1.16E-05	-8.85E-06
1.11	-3.13E-05	-4.05E-05	-0.000182011	-3.40E-05	-2.66E-05	-3.06E-05	-2.08E-05	4.73E-05	5.00E-05	1.10E-05	0.000115874	1.33E-09	1.14E-05	-6.74E-06
1.111	-3.12E-05	-4.77E-05	-0.000359678	-3.61E-05	-3.40E-05	-2.67E-05	-2.18E-05	4.05E-05	-3.62E-06	1.53E-05	0.000126834	6.77E-07	9.20E-06	-4.85E-06
1.112	-3.16E-05	-5.68E-05	-0.000277157	-3.53E-05	-4.03E-05	-2.57E-05	-2.26E-05	3.20E-05	-4.43E-05	1.93E-05	0.000136976	2.03E-06	4.51E-06	-4.36E-06
1.113	-3.38E-05	-6.65E-05	9.85E-05	-3.21E-05	-4.47E-05	-3.26E-05	-2.29E-05	3.44E-05	-4.01E-05	2.38E-05	0.000145029	2.71E-06	-7.90E-07	-5.01E-06
1.114	-3.92E-05	-7.53E-05	0.000462757	-3.07E-05	-4.79E-05	-5.39E-05	-2.13E-05	4.27E-05	1.67E-05	2.73E-05	0.000149163	2.70E-06	-3.68E-06	-6.05E-06
1.115	-4.57E-05	-8.07E-05	0.000531103	-3.20E-05	-4.90E-05	-7.51E-05	-1.86E-05	4.53E-05	8.73E-05	2.93E-05	0.00014946	2.97E-06	-3.53E-06	-6.90E-06
1.116	-5.06E-05	-8.27E-05	0.000321172	-3.36E-05	-4.80E-05	-6.94E-05	-1.65E-05	4.20E-05	0.000119297	3.14E-05	0.000146931	4.18E-06	-2.16E-06	-7.32E-06
1.117	-5.34E-05	-8.44E-05	4.18E-06	-3.48E-05	-4.50E-05	-3.69E-05	-1.50E-05	3.90E-05	9.83E-05	3.55E-05	0.000141348	6.42E-06	-1.61E-06	-7.95E-06
1.118	-5.37E-05	-8.84E-05	-0.000254831	-3.63E-05	-4.29E-05	-9.56E-07	-1.40E-05	3.87E-05	4.95E-05	4.08E-05	0.000132474	9.39E-06	-1.17E-06	-8.87E-06
1.119	-5.14E-05	-9.42E-05	-0.000297065	-4.18E-05	-4.23E-05	2.22E-05	-1.29E-05	3.95E-05	1.22E-06	4.48E-05	0.000120409	1.20E-05	2.62E-06	-9.87E-06
1.12	-4.81E-05	-9.98E-05	-0.000131451	-5.24E-05	-4.25E-05	3.24E-05	-1.16E-05	3.61E-05	-3.35E-05	4.66E-05	0.000105244	1.36E-05	1.11E-05	-1.20E-05
1.121	-4.45E-05	-0.000101966	6.04E-05	-6.08E-05	-4.51E-05	3.60E-05	-1.11E-05	2.21E-05	-4.82E-05	4.65E-05	8.69E-05	1.42E-05	2.03E-05	-1.54E-05
1.122	-4.13E-05	-9.59E-05	9.72E-05	-6.15E-05	-4.52E-05	3.55E-05	-1.12E-05	-7.63E-06	-3.53E-05	4.49E-05	6.63E-05	1.35E-05	2.50E-05	-1.78E-05
1.123	-3.90E-05	-8.18E-05	-1.70E-05	-5.75E-05	-2.58E-05	2.96E-05	-1.20E-05	-4.70E-05	-4.09E-07	4.22E-05	4.59E-05	1.22E-05	2.27E-05	-1.85E-05
1.124	-3.74E-05	-7.08E-05	-0.000158267	-5.30E-05	1.87E-05	1.64E-05	-1.49E-05	-7.99E-05	3.39E-05	3.91E-05	2.58E-05	1.16E-05	1.58E-05	-1.94E-05
1.125	-3.44E-05	-7.43E-05	-0.0001986	-4.96E-05	5.85E-05	-4.05E-06	-1.91E-05	-9.38E-05	4.62E-05	3.55E-05	6.05E-06	1.16E-05	9.60E-06	-1.99E-05
1.126	-2.98E-05	-8.32E-05	-0.000106233	-4.97E-05	6.23E-05	-3.06E-05	-2.12E-05	-9.07E-05	2.99E-05	3.06E-05	-1.13E-05	1.15E-05	7.23E-06	-1.73E-05
1.127	-2.49E-05	-8.32E-05	6.68E-05	-5.73E-05	3.44E-05	-5.67E-05	-2.21E-05	-8.10E-05	-1.34E-05	2.36E-05	-2.56E-05	1.13E-05	8.08E-06	-1.27E-05
1.128	-2.16E-05	-8.10E-05	0.00017506	-7.39E-05	4.60E-07	-7.58E-05	-2.33E-05	-6.98E-05	-6.91E-05	1.54E-05	-3.92E-05	1.16E-05	1.05E-05	-1.01E-05
1.129	-2.06E-05	-8.80E-05	8.60E-05	-9.59E-05	-2.07E-05	-8.88E-05	-2.36E-05	-4.76E-05	-0.000114597	8.49E-06	-5.43E-05	1.15E-05	1.14E-05	-1.15E-05
1.13	-2.07E-05	-9.91E-05	-0.000145641	-0.000113705	-2.50E-05	-0.000101915	-2.26E-05	-5.79E-06	-0.000135867	7.50E-06	-7.10E-05	1.11E-05	9.40E-06	-1.40E-05
1.131	-2.04E-05	-0.000105942	-0.000329083	-0.00011564	-2.61E-05	-0.000119178	-1.99E-05	4.41E-05	-0.000126849	1.31E-05	-8.73E-05	1.19E-05	7.63E-06	-1.38E-05
1.132	-1.97E-05	-0.000110278	-0.000370424	-9.88E-05	-3.65E-05	-0.000130516	-1.83E-05	6.77E-05	-9.68E-05	1.93E-05	-0.000100318	1.32E-05	7.69E-06	-1.29E-05
1.133	-1.92E-05	-0.000118708	-0.000380294	-7.45E-05	-5.21E-05	-0.000133184	-1.78E-05	4.64E-05	-6.86E-05	2.25E-05	-0.00010805	1.48E-05	7.68E-06	-1.30E-05
1.134	-1.88E-05	-0.00011836	-0.000453315	-5.21E-05	-5.84E-05	-0.000135908	-1.61E-05	-3.76E-06	-5.12E-05	2.12E-05	-0.000110397	1.56E-05	6.67E-06	-1.39E-05
1.135	-1.71E-05	-8.64E-05	-0.000530086	-3.04E-05	-4.43E-05	-0.000126705	-1.46E-05	-5.03E-05	-4.10E-05	1.81E-05	-0.000108255	1.43E-05	5.90E-06	-1.68E-05
1.136	-1.37E-05	-3.47E-05	-0.000494875	-9.02E-06	-1.91E-05	-9.43E-05	-1.52E-05	-6.54E-05	-3.23E-05	1.94E-05	-0.000102974	1.19E-05	5.90E-06	-2.06E-05
1.137	-1.01E-05	-7.71E-06	-0.000275929	6.21E-06	-3.47E-06	-5.09E-05	-1.76E-05	-5.48E-05	-2.23E-05	2.29E-05	-9.33E-05	8.33E-06	7.31E-06	-2.38E-05
1.138	-8.36E-06	-4.14E-05	2.92E-05	6.47E-06	-3.78E-06	-1.45E-05	-1.90E-05	-3.87E-05	-2.02E-05	2.19E-05	-7.98E-05	4.69E-06	1.02E-05	-2.56E-05
1.139	-7.93E-06	-0.000128154	0.000226686	-1.78E-06	-1.49E-05	5.23E-06	-2.13E-05	-2.95E-05	-2.70E-05	1.78E-05	-6.48E-05	2.50E-06	1.31E-05	-2.63E-05
1.14	-7.05E-06	-0.000231343	0.000237736	-2.64E-06	-3.11E-05	1.81E-06	-2.26E-05	-2.38E-05	-3.14E-05	1.84E-05	-5.03E-05	9.33E-07	1.42E-05	-2.66E-05
1.141	-6.61E-06	-0.000306483	0.000128549	5.48E-06	-4.60E-05	-2.46E-05	-2.09E-05	-1.76E-05	-3.00E-05	2.34E-05	-3.77E-05	-1.31E-06	1.26E-05	-2.67E-05
1.142	-8.23E-06	-0.000310299	5.35E-06	8.23E-06	-5.14E-05	-5.76E-05	-1.62E-05	-1.05E-05	-2.97E-05	2.56E-05	-2.69E-05	-3.61E-06	9.99E-06	-2.70E-05
1.143	-1.21E-05	-0.000248891	-7.65E-05	-4.33E-07	-4.54E-05	-7.89E-05	-1.03E-05	-4.83E-06	-3.76E-05	2.17E-05	-1.88E-05	-5.12E-06	7.99E-06	-2.68E-05
1.144	-1.48E-05	-0.000198086	-0.000150965	-1.39E-05	-2.31E-05	-8.81E-05	-4.02E-06	-1.59E-06	-5.05E-05	1.42E-05	-1.23E-05	-5.70E-06	7.28E-06	-2.65E-05
1.145	-1.67E-05	-0.000203224	-0.000262449	-2.59E-05	4.03E-05	-9.94E-05	2.69E-06	-3.20E-07	-5.79E-05	7.97E-06	-6.56E-06	-5.34E-06	7.67E-06	-2.65E-05
1.146	-2.17E-05	-0.000213368	-0.000264122	-3.58E-05	0.000143816	-0.000119612	7.67E-06	-5.27E-07	-5.64E-05	5.45E-06	4.57E-07	-4.01E-06	8.50E-06	-2.67E-05
1.147	-3.10E-05	-0.000143357	3.69E-05	-4.83E-05	0.000226522	-0.000138879	8.80E-06	-4.53E-07	-5.16E-05	5.82E-06	1.21E-05	-7.56E-07	9.24E-06	-2.57E-05
1.148	-4.17E-05	4.29E-05	0.000541927	-6.35E-05	0.000230411	-0.000142684	6.05E-06	-4.03E-07	-4.79E-05	7.51E-06	3.18E-05	3.12E-06	9.17E-06	-2.21E-05
1.149	-5.07E-05	0.000276054	0.000801772	-7.34E-05	0.000172514	-0.000125479	2.05E-06	-3.10E-07	-4.47E-05	1.22E-05	5.91E-05	5.57E-06	8.73E-06	-1.69E-05
1.15	-5.61E-05	0.000430828	0.000513022	-6.77E-05	9.82E-05	-8.87E-05	-1.21E-06	-6.91E-07	-4.16E-05	2.10E-05	9.01E-05	7.03E-06	8.72E-06	-1.23E-05
1.151	-5.63E-05	0.000461172	-5.68E-05	-5.10E-05	1.38E-07	-4.06E-05	-3.27E-06	-1.23E-06	-3.76E-05	2.91E-05	0.00012004	9.32E-06	8.90E-06	-9.34E-06
1.152	-5.41E-05	0.000432464	-0.000404277	-3.59E-05	-0.000132922	1.63E-06	-5.74E-06	-2.26E-06	-3.21E-05	2.79E-05	0.000144928	1.13E-05	8.03E-06	-7.96E-06
1.153	-5.29E-05	0.000399923	-0.000417878	-2.63E-05	-0.000263536	2.24E-05	-8.28E-06	-3.74E-06	-2.51E-05	1.69E-05	0.000162928	1.12E-05	6.06E-06	-7.92E-06
1.154	-5.28E-05	0.000367273	-0.000332949	-1.87E-05	-0.00035044	2.14E-05	-1.04E-05	-5.39E-06	-1.95E-05	4.80E-06	0.000175016	1.04E-05	4.63E-06	-7.99E-06
1.155	-5.39E-05	0.000331158	-0.000298717	-1.31E-05	-0.000380619	5.41E-06	-1.31E-05	-5.02E-06	-1.64E-05	4.44E-07	0.000181898	9.99E-06	4.96E-06	-7.41E-06
1.156	-5.42E-05	0.000273541	-0.000284439	-1.38E-05	-0.000362475	-2.38E-05	-1.82E-05	-4.63E-06	-1.41E-05	4.49E-06	0.000181933	9.94E-06	5.48E-06	-7.30E-06
1.157	-5.10E-05	0.000191336	-0.000244261	-2.39E-05	-0.000312404	-5.97E-05	-2.34E-05	-5.76E-06	-1.17E-05	7.64E-06	0.000176147	9.68E-06	4.24E-06	-7.74E-06
1.158	-4.69E-05	0.000110597	-0.00018645	-3.89E-05	-0.000250373	-8.87E-05	-2.64E-05	-6.12E-06	-9.61E-06	2.29E-06	0.000165369	8.61E-06	2.11E-06	-8.12E-06
1.159	-4.29E-05	5.26E-05	-0.000118708	-4.79E-05	-0.000196863	-9.19E-05	-2.95E-05	-4.88E-06	-7.23E-06	-8.91E-06	0.000148439	6.26E-06	2.02E-06	-9.35E-06
1.16	-3.90E-05	1.21E-05	-4.55E-05	-4.71E-05	-0.000157424	-5.73E-05	-3.28E-05	-2.89E-06	-3.48E-06	-1.96E-05	0.000126413	3.51E-06	3.16E-06	-1.11E-05
1.161	-3.48E-05	-2.32E-05	3.06E-05	-3.98E-05	-0.000124138	5.49E-06	-3.24E-05	-5.85E-07	1.00E-06	-2.38E-05	0.000102302	3.38E-07	3.32E-06	-1.27E-05
1.162	-3.15E-05	-5.22E-05	6.69E-05	-2.71E-05	-9.84E-05	7.19E-05	-2.72E-05	3.40E-06	5.55E-06	-2.28E-05	8.07E-05	-3.45E-06	3.66E-06	-1.25E-05
1.163	-2.77E-05	-7.68E-05	8.43E-06	-1.60E-05	-8.31E-05	0.000118139	-2.05E-05	7.35E-06	9.49E-06	-2.16E-05	6.30E-05	-7.67E-06	5.22E-06	-8.48E-06
1.164	-2.20E-05	-9.59E-05	-9.25E-05	-2.08E-05	-7.74E-05	0.000139174	-1.50E-05	9.51E-06	1.21E-05	-2.11E-05	4.82E-05	-1.21E-05	7.40E-06	-3.65E-06
1.165	-1.63E-05	-0.000112375	-0.000122775	-4.20E-05	-7.23E-05	0.000133869	-1.05E-05	8.71E-06	1.40E-05	-2.11E-05	3.56E-05	-1.65E-05	9.51E-06	-2.89E-06
1.166	-1.05E-05	-0.000127634	-7.15E-05	-6.84E-05	-6.12E-05	0.000106285	-6.90E-06	5.30E-06	1.52E-05	-1.95E-05	2.54E-05	-2.08E-05	1.09E-05	-1.09E-05
1.167	-5.23E-06	-0.000140246	-2.04E-05	-9.39E-05	-4.57E-05	7.35E-05	-4.80E-06	2.32E-06	1.58E-05	-1.44E-05	1.71E-05	-2.43E-05	1.16E-05	-2.63E-05
1.168	-5.82E-07	-0.000146967	-3.58E-05	-0.000114561	-3.09E-05	5.11E-05	-3.67E-06	3.53E-07	1.64E-05	-4.92E-06	8.03E-06	-2.63E-05	1.24E-05	-4.06E-05
1.169	3.37E-06	-0.000148273	-9.06E-05	-0.000117161	-2.01E-05	3.92E-05	-3.23E-06	-3.86E-07	1.69E-05	8.82E-06	-7.06E-06	-2.67E-05	1.39E-05	-4.86E-05
1.17	5.98E-06	-0.000146944	-0.000133735	-8.70E-05	-1.26E-05	2.77E-05	-3.79E-06	3.20E-07	1.49E-05	2.44E-05	-3.12E-05	-2.60E-05	1.52E-05	-5.21E-05
1.171	7.23E-06	-0.000141593	-0.000170322	-3.26E-05	-8.88E-06	8.26E-06	-6.48E-06	6.23E-07	1.07E-05	3.50E-05	-6.15E-05	-2.39E-05	1.52E-05	-5.45E-05
1.172	6.28E-06	-0.000133622	-0.000245113	1.91E-05	-3.87E-06	-2.05E-05	-1.14E-05	-1.57E-06	1.14E-05	3.62E-05	-9.38E-05	-2.13E-05	1.39E-05	-5.68E-05
1.173	2.90E-06	-0.00012582	-0.000349818	4.90E-05	6.06E-06	-5.44E-05	-1.71E-05	-6.02E-06	2.65E-05	2.92E-05	-0.000126063	-1.86E-05	1.24E-05	-5.90E-05
1.174	-2.20E-06	-0.000122844	-0.000439941	5.70E-05	1.99E-05	-8.97E-05	-2.27E-05	-9.75E-06	5.60E-05	1.91E-05	-0.00015737	-1.51E-05	1.14E-05	-6.17E-05
1.175	-8.17E-06	-0.000125225	-0.000500984	5.19E-05	2.83E-05	-0.000117497	-2.81E-05	-1.12E-05	8.63E-05	1.55E-05	-0.00018534	-9.76E-06	1.10E-05	-6.42E-05
1.176	-1.41E-05	-0.000132128	-0.000495031	3.81E-05	2.59E-05	-0.000134264	-3.30E-05	-1.17E-05	0.00010074	2.63E-05	-0.000207917	-3.69E-06	1.05E-05	-6.47E-05
1.177	-2.10E-05	-0.000139649	-0.000350998	1.46E-05	1.65E-05	-0.000141307	-3.73E-05	-1.33E-05	9.02E-05	4.54E-05	-0.000224693	4.91E-07	9.67E-06	-6.22E-05
1.178	-3.00E-05	-0.000148288	-4.15E-05	-1.97E-05	8.54E-06	-0.000137235	-4.14E-05	-1.53E-05	5.68E-05	5.26E-05	-0.000237721	1.80E-06	9.35E-06	-5.65E-05
1.179	-4.07E-05	-0.000158605	0.000395893	-5.62E-05	4.78E-06	-0.000118397	-4.50E-05	-1.68E-05	1.19E-05	3.72E-05	-0.000248637	7.59E-07	9.29E-06	-4.96E-05
1.18	-5.08E-05	-0.000167531	0.000800128	-8.08E-05	5.18E-06	-9.09E-05	-4.83E-05	-1.73E-05	-3.35E-05	1.21E-05	-0.000257265	-2.71E-06	8.91E-06	-4.38E-05
1.181	-5.72E-05	-0.000169098	0.000889213	-8.56E-05	9.56E-06	-6.38E-05	-5.25E-05	-1.74E-05	-7.09E-05	-1.05E-05	-0.000262856	-7.97E-06	9.04E-06	-3.77E-05
1.182	-5.78E-05	-0.000164716	0.000565671	-7.47E-05	2.18E-05	-4.18E-05	-5.59E-05	-1.82E-05	-9.26E-05	-3.40E-05	-0.000264497	-1.23E-05	1.04E-05	-3.11E-05
1.183	-5.25E-05	-0.000167544	0.000115256	-6.16E-05	4.37E-05	-2.51E-05	-5.78E-05	-2.21E-05	-9.46E-05	-5.93E-05	-0.000260678	-1.41E-05	1.10E-05	-2.69E-05
1.184	-4.40E-05	-0.000195189	-0.000126135	-5.70E-05	6.29E-05	-1.59E-05	-5.95E-05	-2.97E-05	-8.05E-05	-7.66E-05	-0.000252325	-1.38E-05	1.00E-05	-2.55E-05
1.185	-3.50E-05	-0.00024752	-0.000159786	-5.97E-05	7.08E-05	-1.84E-05	-6.01E-05	-3.85E-05	-5.25E-05	-7.79E-05	-0.000240105	-1.13E-05	8.73E-06	-2.60E-05
1.186	-2.65E-05	-0.000290759	-0.000144196	-6.43E-05	6.98E-05	-3.00E-05	-5.99E-05	-5.18E-05	-1.47E-05	-6.77E-05	-0.000220951	-7.93E-06	8.39E-06	-2.92E-05
1.187	-1.98E-05	-0.000315915	-0.000161869	-6.53E-05	5.58E-05	-5.07E-05	-5.86E-05	-7.85E-05	1.68E-05	-5.62E-05	-0.000191778	-5.02E-06	9.17E-06	-3.29E-05
1.188	-1.46E-05	-0.000354487	-0.00023484	-6.13E-05	2.76E-05	-7.75E-05	-5.68E-05	-0.00010058	2.36E-05	-4.80E-05	-0.000155618	-4.57E-06	9.40E-06	-3.46E-05
1.189	-1.17E-05	-0.000413451	-0.000311468	-5.76E-05	-9.79E-07	-9.49E-05	-5.54E-05	-8.62E-05	6.23E-06	-3.83E-05	-0.00012011	-8.12E-06	7.84E-06	-3.48E-05
1.19	-1.14E-05	-0.000464289	-0.000304867	-5.66E-05	-1.83E-05	-9.45E-05	-5.40E-05	-5.02E-05	-1.61E-05	-2.09E-05	-8.85E-05	-1.43E-05	5.47E-06	-3.37E-05
1.191	-1.38E-05	-0.000464704	-0.000235278	-5.67E-05	-2.11E-05	-8.40E-05	-5.21E-05	-2.34E-05	-3.24E-05	1.24E-06	-6.01E-05	-2.10E-05	5.05E-06	-3.13E-05
1.192	-1.66E-05	-0.000368991	-0.000180634	-5.55E-05	-1.64E-05	-7.69E-05	-4.93E-05	-1.37E-05	-4.70E-05	1.64E-05	-3.36E-05	-2.53E-05	9.06E-06	-2.73E-05
1.193	-1.85E-05	-0.000160371	-0.000178881	-5.47E-05	-1.28E-05	-7.28E-05	-4.64E-05	-1.61E-05	-6.66E-05	1.48E-05	-1.18E-05	-2.74E-05	1.46E-05	-2.11E-05
1.194	-1.84E-05	0.000107158	-0.000218916	-5.55E-05	-1.21E-05	-5.52E-05	-4.42E-05	-2.37E-05	-8.60E-05	-2.74E-06	3.31E-06	-2.73E-05	1.62E-05	-1.53E-05
1.195	-1.39E-05	0.000314604	-0.000254347	-5.66E-05	-1.18E-05	-1.26E-05	-4.34E-05	-3.01E-05	-9.34E-05	-2.64E-05	1.15E-05	-2.62E-05	1.43E-05	-1.21E-05
1.196	-6.20E-06	0.000379263	-0.000252863	-5.51E-05	-1.06E-05	5.08E-05	-4.44E-05	-2.99E-05	-8.17E-05	-4.22E-05	1.53E-05	-2.49E-05	1.24E-05	-1.14E-05
1.197	2.38E-06	0.000352942	-0.000221708	-5.29E-05	-1.05E-05	0.000112717	-4.62E-05	-2.37E-05	-5.71E-05	-4.17E-05	1.73E-05	-2.33E-05	1.27E-05	-1.10E-05
1.198	1.16E-05	0.000330318	-0.000191608	-5.34E-05	-1.41E-05	0.000155257	-4.70E-05	-1.55E-05	-3.72E-05	-2.87E-05	1.82E-05	-2.04E-05	1.46E-05	-7.94E-06
1.199	2.15E-05	0.000320486	-0.000173983	-5.64E-05	-2.20E-05	0.000175248	-4.49E-05	-8.92E-06	-2.92E-05	-1.31E-05	1.76E-05	-1.56E-05	1.59E-05	-2.47E-06
1.2	2.89E-05	0.00028492	-0.00016572	-5.89E-05	-3.23E-05	0.000176087	-4.15E-05	-4.06E-06	-2.73E-05	-7.46E-07	1.59E-05	-9.67E-06	1.51E-05	2.46E-06
1.201	3.07E-05	0.000227423	-0.000158358	-5.79E-05	-4.35E-05	0.000159478	-3.86E-05	-1.59E-06	-2.54E-05	8.87E-06	1.62E-05	-4.64E-06	1.38E-05	5.58E-06
1.202	2.82E-05	0.000177011	-0.000152936	-5.53E-05	-5.56E-05	0.000129064	-3.46E-05	-2.52E-07	-2.49E-05	1.58E-05	2.13E-05	-3.81E-06	1.41E-05	8.19E-06
1.203	2.41E-05	0.000134764	-0.000153016	-5.57E-05	-6.81E-05	9.09E-05	-2.74E-05	2.82E-06	-2.64E-05	1.92E-05	3.21E-05	-7.31E-06	1.56E-05	1.14E-05
1.204	1.63E-05	9.35E-05	-0.000159248	-6.09E-05	-7.74E-05	5.21E-05	-1.84E-05	6.66E-06	-2.63E-05	2.01E-05	4.58E-05	-1.17E-05	1.71E-05	1.45E-05
1.205	2.42E-06	5.43E-05	-0.000163576	-6.42E-05	-8.07E-05	1.84E-05	-1.12E-05	8.41E-06	-1.91E-05	2.03E-05	5.96E-05	-1.29E-05	1.85E-05	1.62E-05
1.206	-1.12E-05	2.20E-05	-0.000160556	-5.84E-05	-7.94E-05	-4.69E-06	-6.35E-06	9.00E-06	-7.13E-06	1.86E-05	7.14E-05	-1.04E-05	1.95E-05	1.66E-05
1.207	-1.57E-05	-1.30E-06	-0.000151778	-4.26E-05	-7.50E-05	-1.86E-05	-2.72E-06	1.08E-05	9.86E-07	1.31E-05	8.19E-05	-7.63E-06	1.93E-05	1.59E-05
1.208	-1.16E-05	-1.69E-05	-0.000136122	-2.37E-05	-6.92E-05	-3.63E-05	2.90E-07	1.38E-05	8.21E-08	6.25E-06	9.32E-05	-6.83E-06	1.85E-05	1.58E-05
1.209	-4.69E-06	-3.02E-05	-0.000115275	-1.21E-05	-6.39E-05	-6.69E-05	2.55E-06	1.51E-05	-4.88E-06	9.50E-07	0.000104943	-7.22E-06	1.92E-05	1.68E-05
1.21	-7.98E-07	-4.19E-05	-0.000104421	-1.27E-05	-5.99E-05	-0.000102746	4.40E-06	1.06E-05	-3.88E-06	-9.80E-06	0.000114397	-8.05E-06	2.05E-05	1.78E-05
1.211	-3.27E-06	-4.89E-05	-0.000116534	-2.09E-05	-5.70E-05	-0.000132862	5.26E-06	2.42E-06	8.68E-06	-2.97E-05	0.000120371	-9.59E-06	1.88E-05	1.86E-05
1.212	-1.39E-05	-5.16E-05	-0.00013996	-3.37E-05	-5.46E-05	-0.000151403	5.48E-06	-3.16E-06	2.63E-05	-4.80E-05	0.000123632	-1.15E-05	1.32E-05	2.00E-05
1.213	-2.94E-05	-5.40E-05	-0.000148697	-4.90E-05	-3.90E-05	-0.00015188	3.65E-06	-5.17E-06	3.18E-05	-5.29E-05	0.00012399	-1.09E-05	7.25E-06	2.08E-05
1.214	-3.64E-05	-6.04E-05	-0.000134081	-5.76E-05	5.31E-06	-0.000140326	6.09E-07	-6.75E-06	1.90E-05	-4.31E-05	0.000123245	-6.96E-06	4.40E-06	1.92E-05
1.215	-3.31E-05	-6.97E-05	-0.000117715	-5.30E-05	4.86E-05	-0.000125818	-2.24E-06	-9.82E-06	-5.40E-06	-2.08E-05	0.000122179	-2.99E-06	3.70E-06	1.86E-05
1.216	-2.52E-05	-7.97E-05	-0.000113764	-4.01E-05	6.57E-05	-0.000108429	-5.73E-06	-1.36E-05	-3.26E-05	9.98E-06	0.000119828	-1.97E-06	1.95E-06	1.85E-05
1.217	-1.22E-05	-9.24E-05	-9.95E-05	-2.67E-05	0.00011951	-9.83E-05	-8.88E-06	-1.71E-05	-5.22E-05	4.30E-05	0.000115788	-2.05E-06	7.45E-08	1.59E-05
1.218	6.80E-07	-0.000110034	-4.55E-05	-1.96E-05	0.000213127	-0.000123574	-1.24E-05	-2.18E-05	-5.89E-05	7.12E-05	0.000109343	-9.87E-07	6.16E-07	1.27E-05
1.219	8.37E-06	-0.000130355	3.23E-05	-2.52E-05	0.000202603	-0.000171366	-1.47E-05	-2.78E-05	-5.37E-05	8.23E-05	0.000102115	2.36E-07	2.61E-06	1.42E-05
1.22	1.16E-05	-0.000151536	6.23E-05	-3.69E-05	4.74E-05	-0.000173043	-1.52E-05	-3.61E-05	-4.09E-05	7.16E-05	9.61E-05	-2.81E-07	3.07E-06	2.23E-05
1.221	1.21E-05	-0.00017379	9.35E-06	-4.35E-05	-0.000149099	-0.000106569	-1.38E-05	-4.96E-05	-2.55E-05	4.45E-05	9.11E-05	-2.18E-06	7.62E-07	3.02E-05
1.222	1.01E-05	-0.000191427	-6.53E-05	-4.04E-05	-0.000306778	-2.04E-05	-1.16E-05	-6.34E-05	-1.61E-05	7.08E-06	8.63E-05	-2.27E-06	-1.86E-06	3.25E-05
1.223	6.08E-06	-0.000195897	-0.000114792	-3.01E-05	-0.000400223	3.26E-05	-1.04E-05	-6.29E-05	-1.91E-05	-2.59E-05	8.01E-05	3.27E-07	-2.85E-06	3.11E-05
1.224	2.24E-06	-0.000180983	-0.000155609	-1.51E-05	-0.000430121	3.82E-05	-1.01E-05	-4.45E-05	-3.01E-05	-3.48E-05	7.17E-05	4.95E-06	-2.24E-06	3.11E-05
1.225	-1.04E-08	-0.000143764	-0.000210463	2.41E-06	-0.000397284	1.75E-05	-1.08E-05	-2.14E-05	-4.19E-05	-1.46E-05	6.13E-05	1.13E-05	-8.96E-07	3.37E-05
1.226	-8.91E-08	-0.000102395	-0.000267842	1.57E-05	-0.000322093	-3.34E-06	-1.26E-05	-6.67E-06	-5.13E-05	1.43E-05	4.94E-05	1.87E-05	-8.23E-07	3.66E-05
1.227	1.59E-06	-7.92E-05	-0.000304662	1.72E-05	-0.000236814	-1.31E-05	-1.70E-05	-2.94E-06	-5.70E-05	2.21E-05	3.68E-05	2.44E-05	-3.18E-06	3.85E-05
1.228	4.42E-06	-7.03E-05	-0.000321281	6.35E-06	-0.000167876	-1.67E-05	-2.31E-05	-6.76E-06	-5.53E-05	4.56E-06	2.56E-05	2.61E-05	-6.29E-06	3.87E-05
1.229	7.36E-06	-5.72E-05	-0.000336448	-1.03E-05	-0.000121863	-2.22E-05	-3.02E-05	-1.29E-05	-4.48E-05	-1.33E-05	1.74E-05	2.34E-05	-7.94E-06	3.67E-05
1.23	1.04E-05	-4.32E-05	-0.000350972	-2.80E-05	-9.16E-05	-3.47E-05	-3.73E-05	-1.64E-05	-2.72E-05	-1.55E-05	1.19E-05	1.79E-05	-8.91E-06	3.22E-05
1.231	1.63E-05	-4.53E-05	-0.000292847	-4.51E-05	-6.87E-05	-5.12E-05	-4.43E-05	-1.55E-05	-7.72E-06	-1.12E-05	8.64E-06	1.25E-05	-1.01E-05	2.60E-05
1.232	2.60E-05	-6.04E-05	-4.36E-05	-5.88E-05	-4.92E-05	-6.38E-05	-5.05E-05	-1.38E-05	7.88E-06	-1.07E-05	6.44E-06	1.05E-05	-1.05E-05	2.07E-05
1.233	3.16E-05	-7.34E-05	0.000362176	-6.37E-05	-3.68E-05	-6.88E-05	-5.38E-05	-1.33E-05	1.86E-05	-1.13E-05	4.42E-06	1.39E-05	-1.01E-05	1.99E-05
1.234	2.67E-05	-8.09E-05	0.000645511	-5.75E-05	-3.06E-05	-7.26E-05	-5.17E-05	-1.18E-05	2.85E-05	-3.08E-06	3.57E-06	2.30E-05	-1.12E-05	2.34E-05
1.235	1.39E-05	-8.72E-05	0.000596331	-4.45E-05	-2.43E-05	-7.92E-05	-4.29E-05	-9.00E-06	3.89E-05	2.43E-05	4.95E-06	3.73E-05	-1.34E-05	2.78E-05
1.236	-2.05E-06	-9.54E-05	0.000325744	-3.20E-05	-1.27E-05	-8.85E-05	-3.13E-05	-5.82E-06	4.62E-05	7.33E-05	7.94E-06	5.27E-05	-1.44E-05	3.14E-05
1.237	-1.96E-05	-0.000105027	8.81E-05	-2.50E-05	5.68E-06	-9.72E-05	-2.06E-05	-1.56E-06	4.78E-05	0.000133636	1.08E-05	6.29E-05	-1.40E-05	3.43E-05
1.238	-3.51E-05	-0.000113412	-3.15E-06	-2.41E-05	3.27E-05	-9.95E-05	-1.30E-05	2.68E-06	4.50E-05	0.000184324	1.17E-05	6.73E-05	-1.45E-05	3.53E-05
1.239	-4.63E-05	-0.000115535	-1.81E-05	-2.75E-05	6.99E-05	-9.87E-05	-9.28E-06	4.76E-06	4.10E-05	0.000204979	1.04E-05	7.08E-05	-1.75E-05	3.45E-05
1.24	-5.05E-05	-0.000111883	-3.77E-05	-3.33E-05	0.000147826	-0.000101327	-1.23E-05	3.70E-06	3.78E-05	0.000187403	8.68E-06	7.36E-05	-2.10E-05	3.23E-05
1.241	-4.77E-05	-0.000110201	-6.44E-05	-4.14E-05	0.000261537	-0.000110553	-2.19E-05	-9.61E-07	3.25E-05	0.000148939	8.81E-06	7.47E-05	-2.32E-05	2.91E-05
1.242	-4.71E-05	-0.000111015	-7.81E-05	-5.01E-05	0.000301269	-0.000118005	-2.97E-05	-6.10E-06	2.12E-05	0.000116462	1.12E-05	7.42E-05	-2.42E-05	2.67E-05
1.243	-5.31E-05	-0.000108761	-7.84E-05	-5.52E-05	0.000216147	-0.000110314	-3.39E-05	-9.50E-06	3.46E-06	0.000103897	1.41E-05	7.24E-05	-2.42E-05	2.58E-05
1.244	-6.03E-05	-0.000102957	-7.50E-05	-5.25E-05	7.06E-05	-8.81E-05	-3.70E-05	-1.13E-05	-1.60E-05	0.000107427	1.51E-05	7.11E-05	-2.48E-05	2.57E-05
1.245	-6.00E-05	-9.75E-05	-7.51E-05	-4.54E-05	-7.09E-05	-6.33E-05	-3.75E-05	-1.21E-05	-2.83E-05	0.000109833	1.44E-05	7.07E-05	-2.58E-05	2.59E-05
1.246	-5.22E-05	-9.14E-05	-7.96E-05	-3.75E-05	-0.00016912	-4.40E-05	-3.58E-05	-1.35E-05	-3.08E-05	0.000105299	1.42E-05	7.14E-05	-2.56E-05	2.61E-05
1.247	-4.34E-05	-8.37E-05	-8.80E-05	-2.95E-05	-0.000211423	-2.92E-05	-3.52E-05	-1.55E-05	-2.79E-05	9.53E-05	1.43E-05	7.13E-05	-2.41E-05	2.68E-05
1.248	-3.50E-05	-7.66E-05	-0.000101009	-2.08E-05	-0.000198497	-1.69E-05	-3.50E-05	-1.55E-05	-2.46E-05	8.08E-05	1.37E-05	6.56E-05	-2.22E-05	2.87E-05
1.249	-2.81E-05	-7.09E-05	-0.000117479	-1.26E-05	-0.000153704	-6.42E-06	-3.34E-05	-1.46E-05	-2.27E-05	6.50E-05	1.36E-05	5.41E-05	-2.08E-05	3.08E-05
1.25	-2.67E-05	-6.63E-05	-0.000135416	-9.82E-06	-0.000105279	1.40E-06	-3.01E-05	-1.35E-05	-2.34E-05	5.26E-05	1.50E-05	4.16E-05	-2.07E-05	3.17E-05
1.251	-2.83E-05	-6.48E-05	-0.00015092	-1.42E-05	-6.88E-05	5.75E-06	-2.67E-05	-1.05E-05	-2.65E-05	4.38E-05	1.80E-05	3.20E-05	-2.17E-05	3.20E-05
1.252	-2.54E-05	-6.44E-05	-0.000160231	-2.34E-05	-4.47E-05	5.53E-06	-2.66E-05	-6.84E-06	-2.92E-05	3.32E-05	2.16E-05	2.47E-05	-2.30E-05	3.24E-05
1.253	-1.59E-05	-6.23E-05	-0.00016146	-3.27E-05	-2.91E-05	5.70E-07	-2.88E-05	-4.06E-06	-2.78E-05	1.91E-05	2.37E-05	1.90E-05	-2.38E-05	3.11E-05
1.254	-3.47E-06	-5.87E-05	-0.000158798	-4.08E-05	-2.39E-05	-2.81E-06	-3.18E-05	-1.77E-06	-2.17E-05	7.00E-06	2.34E-05	1.55E-05	-2.31E-05	2.74E-05
1.255	9.12E-06	-5.68E-05	-0.000159209	-4.55E-05	-3.16E-05	5.88E-06	-3.46E-05	-7.64E-07	-1.33E-05	2.90E-06	2.13E-05	1.39E-05	-2.08E-05	2.26E-05
1.256	1.93E-05	-5.82E-05	-0.000164384	-4.64E-05	-3.82E-05	3.06E-05	-3.77E-05	-1.45E-06	-6.56E-06	4.18E-06	1.86E-05	1.20E-05	-1.86E-05	1.79E-05
1.257	2.56E-05	-6.07E-05	-0.000164668	-4.66E-05	-7.27E-06	5.36E-05	-4.10E-05	-1.40E-06	-1.73E-06	3.71E-06	1.71E-05	7.98E-06	-1.74E-05	1.38E-05
1.258	3.06E-05	-6.24E-05	-0.00015344	-4.82E-05	5.43E-05	5.09E-05	-4.45E-05	2.21E-08	5.92E-06	-3.26E-06	1.71E-05	2.89E-06	-1.61E-05	1.17E-05
1.259	3.90E-05	-6.63E-05	-0.000137727	-5.15E-05	8.76E-05	2.50E-05	-4.75E-05	4.20E-07	2.12E-05	-1.39E-05	1.84E-05	-7.60E-07	-1.41E-05	1.13E-05
1.26	4.82E-05	-7.21E-05	-0.000126888	-5.55E-05	6.45E-05	-8.93E-06	-5.07E-05	-1.29E-06	4.29E-05	-2.33E-05	2.16E-05	-1.83E-06	-1.17E-05	1.12E-05
1.261	5.20E-05	-7.18E-05	-0.000120777	-5.90E-05	1.65E-05	-4.40E-05	-5.23E-05	-3.69E-06	6.18E-05	-2.65E-05	2.78E-05	-1.99E-06	-9.81E-06	1.02E-05
1.262	5.00E-05	-6.25E-05	-0.000113408	-6.08E-05	-2.67E-05	-6.93E-05	-5.06E-05	-4.98E-06	6.88E-05	-2.21E-05	3.55E-05	-3.37E-06	-8.10E-06	8.39E-06
1.263	4.72E-05	-4.68E-05	-0.000103124	-6.21E-05	-5.47E-05	-6.65E-05	-4.73E-05	-3.38E-06	6.23E-05	-1.44E-05	4.16E-05	-6.69E-06	-5.71E-06	8.81E-06
1.264	4.31E-05	-3.17E-05	-9.60E-05	-6.70E-05	-6.41E-05	-2.78E-05	-4.38E-05	-1.42E-06	4.44E-05	-8.55E-06	4.46E-05	-1.06E-05	-3.00E-06	1.40E-05
1.265	3.37E-05	-3.03E-05	-9.69E-05	-7.48E-05	-5.46E-05	2.68E-05	-4.07E-05	-7.15E-07	1.56E-05	-8.52E-06	4.38E-05	-1.36E-05	4.42E-07	2.03E-05
1.266	2.06E-05	-5.10E-05	-0.000104278	-7.81E-05	-3.64E-05	6.89E-05	-4.02E-05	-7.73E-07	-2.71E-05	-2.29E-05	4.10E-05	-1.60E-05	4.56E-06	2.28E-05
1.267	6.95E-06	-7.10E-05	-0.000110324	-7.38E-05	-2.13E-05	7.78E-05	-4.50E-05	-3.63E-06	-8.12E-05	-5.42E-05	3.88E-05	-1.83E-05	8.16E-06	2.24E-05
1.268	-5.58E-06	-6.52E-05	-0.000111884	-6.59E-05	-1.37E-05	6.37E-05	-5.02E-05	-8.39E-06	-0.000137423	-9.14E-05	3.50E-05	-1.95E-05	1.07E-05	2.46E-05
1.269	-1.90E-05	-4.19E-05	-0.000112592	-5.79E-05	-1.43E-05	4.55E-05	-5.07E-05	-1.18E-05	-0.000178663	-0.000120179	2.69E-05	-2.02E-05	1.19E-05	2.77E-05
1.27	-3.79E-05	-2.20E-05	-0.00011047	-5.19E-05	-2.81E-05	2.29E-05	-4.73E-05	-1.10E-05	-0.000182624	-0.00013057	1.49E-05	-2.07E-05	1.22E-05	2.78E-05
1.271	-5.53E-05	-1.42E-05	-0.000104561	-4.95E-05	-5.50E-05	1.60E-06	-4.21E-05	-5.58E-06	-0.000146495	-0.000117971	-1.82E-07	-1.83E-05	1.26E-05	2.69E-05
1.272	-5.80E-05	-1.22E-05	-9.95E-05	-4.97E-05	-7.92E-05	-1.26E-05	-3.55E-05	3.22E-06	-9.35E-05	-8.65E-05	-1.76E-05	-1.59E-05	1.22E-05	2.59E-05
1.273	-4.54E-05	-1.55E-05	-9.87E-05	-5.07E-05	-8.34E-05	-1.95E-05	-2.68E-05	1.20E-05	-5.49E-05	-5.49E-05	-3.41E-05	-1.67E-05	1.19E-05	2.60E-05
1.274	-2.92E-05	-2.95E-05	-0.000100791	-5.15E-05	-6.37E-05	-2.54E-05	-1.81E-05	1.78E-05	-3.86E-05	-3.85E-05	-5.04E-05	-1.97E-05	1.39E-05	2.86E-05
1.275	-2.08E-05	-3.79E-05	-0.000104524	-5.35E-05	-2.45E-05	-3.08E-05	-1.10E-05	2.08E-05	-3.41E-05	-3.47E-05	-6.86E-05	-2.25E-05	1.89E-05	3.31E-05
1.276	-2.70E-05	-1.00E-05	-0.00010819	-5.50E-05	1.80E-05	-3.59E-05	-3.82E-06	2.27E-05	-3.16E-05	-3.32E-05	-8.79E-05	-2.34E-05	2.31E-05	3.60E-05
1.277	-4.30E-05	4.58E-05	-0.000113102	-5.47E-05	4.43E-05	-4.42E-05	2.64E-06	2.51E-05	-2.92E-05	-3.13E-05	-0.000105508	-2.33E-05	2.32E-05	3.65E-05
1.278	-5.85E-05	7.72E-05	-0.000119706	-5.28E-05	5.07E-05	-5.97E-05	6.28E-06	2.75E-05	-2.79E-05	-3.31E-05	-0.000119663	-2.41E-05	2.11E-05	3.73E-05
1.279	-6.55E-05	5.84E-05	-0.000125038	-4.91E-05	4.32E-05	-8.26E-05	7.41E-06	2.94E-05	-2.48E-05	-4.05E-05	-0.000130289	-2.64E-05	1.89E-05	3.89E-05
1.28	-5.94E-05	1.27E-05	-0.000128707	-4.35E-05	3.04E-05	-0.000107554	7.67E-06	3.09E-05	-1.80E-05	-4.98E-05	-0.000138603	-2.96E-05	1.66E-05	3.98E-05
1.281	-4.54E-05	-3.26E-05	-0.000132437	-3.66E-05	2.04E-05	-0.000122412	7.20E-06	3.23E-05	-9.71E-06	-5.80E-05	-0.000146022	-3.27E-05	1.54E-05	3.93E-05
1.282	-3.59E-05	-6.66E-05	-0.000136003	-3.16E-05	3.13E-05	-0.000114412	5.79E-06	3.25E-05	-5.09E-06	-6.64E-05	-0.000151951	-3.52E-05	1.76E-05	3.86E-05
1.283	-3.84E-05	-8.44E-05	-0.000138552	-2.96E-05	8.21E-05	-8.27E-05	3.62E-06	3.12E-05	-6.26E-06	-7.40E-05	-0.000155102	-3.77E-05	2.21E-05	3.98E-05
1.284	-5.21E-05	-8.26E-05	-0.000140271	-2.82E-05	0.000156163	-4.53E-05	1.82E-06	2.91E-05	-1.21E-05	-7.62E-05	-0.000154035	-4.03E-05	2.42E-05	4.55E-05
1.285	-7.56E-05	-5.10E-05	-0.000140391	-2.45E-05	0.000192233	-5.41E-05	1.17E-06	2.64E-05	-1.81E-05	-6.94E-05	-0.000148018	-4.26E-05	2.13E-05	5.46E-05
1.286	-0.000104222	1.67E-05	-0.000138137	-2.13E-05	0.000155995	-0.000155373	2.17E-06	2.39E-05	-2.22E-05	-5.44E-05	-0.000138236	-4.43E-05	1.66E-05	6.17E-05
1.287	-0.000128035	8.71E-05	-0.000134236	-2.25E-05	7.08E-05	-0.000296776	5.24E-06	2.21E-05	-2.53E-05	-3.31E-05	-0.000126596	-4.47E-05	1.44E-05	6.23E-05
1.288	-0.000139968	0.000125011	-0.000130613	-2.77E-05	-2.18E-05	-0.000340753	8.74E-06	1.86E-05	-2.96E-05	-7.64E-06	-0.000112754	-4.29E-05	1.58E-05	5.90E-05
1.289	-0.000139868	0.000139294	-0.00012754	-3.27E-05	-9.37E-05	-0.000228202	1.02E-05	1.31E-05	-3.34E-05	1.58E-05	-9.68E-05	-3.85E-05	1.93E-05	5.72E-05
1.29	-0.00012682	0.000129758	-0.000125261	-3.73E-05	-0.000130857	-1.71E-05	1.01E-05	8.43E-06	-3.32E-05	2.88E-05	-7.99E-05	-3.39E-05	2.26E-05	5.69E-05
1.291	-9.99E-05	7.22E-05	-0.000123438	-4.05E-05	-0.000126307	0.000192794	9.36E-06	4.85E-06	-2.88E-05	2.69E-05	-6.37E-05	-3.15E-05	2.49E-05	5.44E-05
1.292	-6.10E-05	-1.90E-05	-0.000119892	-4.00E-05	-9.09E-05	0.000301201	7.07E-06	-1.03E-06	-2.39E-05	1.12E-05	-4.87E-05	-3.14E-05	2.45E-05	5.02E-05
1.293	-1.36E-05	-9.80E-05	-0.000112517	-3.62E-05	-6.23E-05	0.000279665	4.29E-06	-7.99E-06	-1.93E-05	-1.13E-05	-3.50E-05	-3.51E-05	1.88E-05	4.48E-05
1.294	3.51E-05	-0.000137935	-0.000101725	-3.06E-05	-7.19E-05	0.000197057	4.40E-06	-1.41E-05	-1.51E-05	-2.87E-05	-2.48E-05	-4.30E-05	8.09E-06	3.58E-05
1.295	8.83E-05	-0.000152552	-9.12E-05	-2.41E-05	-9.66E-05	0.000124867	3.79E-06	-2.02E-05	-1.12E-05	-3.46E-05	-1.58E-05	-4.91E-05	-1.67E-06	2.46E-05
1.296	0.000135436	-0.000159191	-8.05E-05	-1.69E-05	-9.56E-05	6.78E-05	-5.96E-07	-2.58E-05	-7.00E-06	-3.19E-05	-6.43E-06	-4.92E-05	-6.26E-06	1.41E-05
1.297	0.000149748	-0.000156609	-6.94E-05	-8.87E-06	-6.34E-05	1.90E-06	-5.00E-06	-3.18E-05	-4.31E-06	-2.57E-05	8.14E-07	-4.55E-05	-9.15E-06	4.49E-06
1.298	0.000126512	-0.000114706	-5.97E-05	-8.63E-07	-3.14E-05	-6.98E-05	-1.06E-05	-3.76E-05	-1.82E-06	-2.77E-05	6.12E-06	-4.32E-05	-1.31E-05	-6.77E-06
1.299	7.32E-05	1.60E-05	-5.50E-05	4.31E-06	-2.30E-05	-0.000130913	-1.56E-05	-4.40E-05	6.49E-07	-4.25E-05	1.13E-05	-4.39E-05	-1.95E-05	-2.18E-05
1.3	2.85E-06	0.000181103	-5.52E-05	5.85E-06	-3.60E-05	-0.0001777	-1.85E-05	-5.01E-05	3.22E-06	-6.21E-05	1.75E-05	-4.61E-05	-2.74E-05	-3.69E-05
1.301	-6.29E-05	0.000249258	-5.66E-05	2.90E-06	-6.48E-05	-0.000207676	-1.61E-05	-5.44E-05	5.09E-06	-7.34E-05	2.42E-05	-4.85E-05	-3.31E-05	-4.74E-05
1.302	-0.000110657	0.000192539	-5.82E-05	-3.77E-06	-9.82E-05	-0.000221733	-6.60E-06	-5.63E-05	7.15E-06	-6.76E-05	3.05E-05	-4.93E-05	-3.53E-05	-5.24E-05
1.303	-0.000150344	9.88E-05	-5.71E-05	-9.13E-06	-0.00012592	-0.000219347	5.97E-06	-5.67E-05	1.14E-05	-4.43E-05	3.55E-05	-4.59E-05	-3.46E-05	-5.65E-05
1.304	-0.000189477	3.46E-05	-5.32E-05	-1.12E-05	-0.000139517	-0.000194974	1.56E-05	-5.67E-05	1.71E-05	-1.13E-05	4.00E-05	-3.81E-05	-3.20E-05	-6.61E-05
1.305	-0.000222614	-2.00E-06	-5.00E-05	-1.11E-05	-0.000135631	-0.000148991	1.91E-05	-5.67E-05	2.28E-05	1.87E-05	4.69E-05	-2.92E-05	-2.87E-05	-8.20E-05
1.306	-0.00023968	-2.99E-05	-4.89E-05	-1.06E-05	-0.00011714	-0.000101174	1.75E-05	-5.66E-05	2.84E-05	3.94E-05	5.75E-05	-2.21E-05	-2.53E-05	-9.79E-05
1.307	-0.00023082	-5.49E-05	-4.68E-05	-8.69E-06	-9.17E-05	-7.38E-05	1.27E-05	-5.58E-05	3.52E-05	4.94E-05	6.87E-05	-1.63E-05	-2.27E-05	-0.000108552
1.308	-0.000194909	-7.45E-05	-4.08E-05	-7.71E-06	-6.98E-05	-6.63E-05	9.12E-06	-5.45E-05	4.42E-05	5.10E-05	7.67E-05	-1.02E-05	-2.19E-05	-0.00011549
1.309	-0.000142682	-8.89E-05	-3.21E-05	-9.78E-06	-5.74E-05	-6.54E-05	8.26E-06	-5.40E-05	5.50E-05	5.00E-05	8.13E-05	-4.57E-06	-2.18E-05	-0.000122031
1.31	-9.38E-05	-9.86E-05	-2.46E-05	-1.37E-05	-5.33E-05	-6.56E-05	9.61E-06	-5.63E-05	6.45E-05	5.43E-05	8.34E-05	-6.72E-07	-2.15E-05	-0.000131095
1.311	-6.18E-05	-0.000109825	-1.96E-05	-1.69E-05	-5.15E-05	-6.78E-05	9.89E-06	-6.03E-05	6.96E-05	6.33E-05	8.37E-05	1.19E-06	-2.22E-05	-0.000144238
1.312	-5.12E-05	-0.000126343	-1.70E-05	-1.75E-05	-4.96E-05	-6.72E-05	7.04E-06	-6.40E-05	6.98E-05	6.89E-05	8.17E-05	1.81E-06	-2.71E-05	-0.00016119
1.313	-5.49E-05	-0.000135885	-1.99E-05	-1.70E-05	-4.51E-05	-5.82E-05	-4.45E-07	-6.54E-05	6.68E-05	6.76E-05	7.66E-05	2.16E-06	-3.68E-05	-0.000179235
1.314	-6.08E-05	-0.000123684	-2.94E-05	-1.76E-05	-3.55E-05	-4.07E-05	-1.08E-05	-6.35E-05	6.29E-05	6.03E-05	6.77E-05	2.49E-06	-4.64E-05	-0.000194934
1.315	-5.93E-05	-0.00010069	-4.13E-05	-2.08E-05	-2.17E-05	-1.88E-05	-2.11E-05	-6.00E-05	5.87E-05	4.37E-05	5.86E-05	2.66E-06	-5.21E-05	-0.000206069
1.316	-5.14E-05	-8.97E-05	-5.05E-05	-2.60E-05	-9.50E-06	1.78E-06	-3.03E-05	-5.79E-05	5.17E-05	2.34E-05	5.37E-05	1.68E-06	-5.67E-05	-0.000218748
1.317	-4.42E-05	-0.000101067	-5.75E-05	-3.10E-05	-2.12E-06	1.59E-05	-3.86E-05	-5.66E-05	4.00E-05	1.26E-05	5.17E-05	-1.20E-06	-6.34E-05	-0.00024418
1.318	-4.25E-05	-0.000132292	-6.82E-05	-3.43E-05	-2.54E-07	2.19E-05	-4.59E-05	-5.45E-05	2.41E-05	1.25E-05	4.92E-05	-5.35E-06	-7.28E-05	-0.000283402
1.319	-4.41E-05	-0.00017183	-8.20E-05	-3.65E-05	-1.29E-06	2.19E-05	-5.20E-05	-5.25E-05	5.71E-06	1.11E-05	4.49E-05	-9.08E-06	-8.22E-05	-0.000328044
1.32	-4.59E-05	-0.000205593	-9.90E-05	-4.01E-05	-5.56E-06	1.96E-05	-5.68E-05	-5.13E-05	-1.13E-05	-1.34E-07	4.03E-05	-1.14E-05	-8.75E-05	-0.00036864
1.321	-4.58E-05	-0.000229808	-0.00012025	-4.55E-05	-1.17E-05	1.83E-05	-5.91E-05	-5.00E-05	-2.43E-05	-1.45E-05	3.60E-05	-1.30E-05	-8.86E-05	-0.00039353
1.322	-4.48E-05	-0.000260615	-0.000143196	-4.93E-05	-1.64E-05	2.00E-05	-6.19E-05	-4.93E-05	-3.68E-05	-2.72E-05	3.20E-05	-1.36E-05	-8.56E-05	-0.00040227
1.323	-4.48E-05	-0.00030225	-0.000163367	-5.13E-05	-2.10E-05	2.26E-05	-6.44E-05	-4.81E-05	-5.00E-05	-4.85E-05	2.87E-05	-1.27E-05	-7.86E-05	-0.000399236
1.324	-4.56E-05	-0.000318968	-0.000176208	-5.28E-05	-2.52E-05	2.27E-05	-6.38E-05	-4.44E-05	-5.89E-05	-8.29E-05	2.57E-05	-1.27E-05	-7.04E-05	-0.000383911
1.325	-4.53E-05	-0.000275048	-0.00018375	-5.48E-05	-2.97E-05	2.26E-05	-6.42E-05	-3.81E-05	-6.17E-05	-0.000116734	2.15E-05	-1.50E-05	-6.34E-05	-0.000356804
1.326	-4.33E-05	-0.000177639	-0.000191193	-5.75E-05	-3.33E-05	2.37E-05	-6.57E-05	-3.00E-05	-5.94E-05	-0.000135898	1.46E-05	-1.85E-05	-5.63E-05	-0.00031872
1.327	-4.14E-05	-7.99E-05	-0.000199963	-5.95E-05	-3.49E-05	2.46E-05	-6.70E-05	-2.24E-05	-5.53E-05	-0.00013658	5.71E-06	-2.05E-05	-4.77E-05	-0.00027743
1.328	-4.08E-05	5.36E-06	-0.000205863	-6.03E-05	-3.41E-05	2.40E-05	-6.74E-05	-2.47E-05	-5.35E-05	-0.0001214	-3.06E-06	-1.92E-05	-3.92E-05	-0.0002359
1.329	-4.26E-05	9.09E-05	-0.000208878	-5.93E-05	-3.30E-05	2.05E-05	-6.64E-05	-4.53E-05	-5.37E-05	-9.44E-05	-1.20E-05	-1.59E-05	-3.22E-05	-0.000193918
1.33	-4.40E-05	0.00013773	-0.00020903	-5.54E-05	-3.24E-05	1.08E-05	-6.54E-05	-6.81E-05	-5.33E-05	-6.40E-05	-2.02E-05	-1.25E-05	-2.50E-05	-0.000150641
1.331	-4.60E-05	0.00013224	-0.000206377	-5.11E-05	-3.18E-05	-5.78E-06	-6.38E-05	-6.75E-05	-5.01E-05	-4.05E-05	-2.61E-05	-9.20E-06	-1.72E-05	-0.000106017
1.332	-4.95E-05	8.94E-05	-0.000201283	-4.91E-05	-3.13E-05	-1.99E-05	-6.06E-05	-4.58E-05	-4.26E-05	-3.30E-05	-2.88E-05	-5.97E-06	-1.02E-05	-6.09E-05
1.333	-5.26E-05	2.40E-05	-0.000195039	-5.01E-05	-3.19E-05	-2.29E-05	-5.94E-05	-2.59E-05	-3.21E-05	-4.53E-05	-2.83E-05	-4.73E-06	-4.01E-06	-1.74E-05
1.334	-5.20E-05	-2.96E-05	-0.000189503	-5.28E-05	-3.21E-05	-1.60E-05	-7.16E-05	-1.88E-05	-2.04E-05	-7.20E-05	-2.64E-05	-6.94E-06	1.68E-06	2.17E-05
1.335	-4.88E-05	-2.56E-05	-0.00018425	-5.67E-05	-3.11E-05	-6.71E-06	-0.000102938	-1.82E-05	-9.78E-06	-0.000102078	-2.58E-05	-1.23E-05	6.11E-06	5.83E-05
1.336	-4.51E-05	3.90E-05	-0.000178314	-6.12E-05	-2.99E-05	2.59E-06	-0.000139659	-1.67E-05	-4.04E-06	-0.00012268	-2.79E-05	-1.97E-05	9.11E-06	9.35E-05
1.337	-3.87E-05	0.000100652	-0.000170676	-6.54E-05	-2.94E-05	1.12E-05	-0.000155091	-1.42E-05	-5.25E-06	-0.000124873	-3.03E-05	-2.66E-05	1.15E-05	0.000125264
1.338	-2.83E-05	9.16E-05	-0.000161221	-6.69E-05	-3.06E-05	3.65E-06	-0.000139274	-1.36E-05	-9.24E-06	-0.000110055	-3.02E-05	-2.85E-05	1.46E-05	0.000150606
1.339	-1.95E-05	1.82E-05	-0.000148537	-6.40E-05	-3.19E-05	-4.38E-05	-0.000101106	-1.49E-05	-1.00E-05	-8.97E-05	-2.78E-05	-2.46E-05	1.96E-05	0.000171185
1.34	-1.94E-05	-8.05E-05	-0.000132822	-5.89E-05	-2.98E-05	-0.000118565	-5.37E-05	-1.27E-05	-8.10E-06	-7.23E-05	-2.50E-05	-1.90E-05	2.71E-05	0.000190536
1.341	-2.78E-05	-0.000189448	-0.000115862	-5.39E-05	-1.45E-05	-0.000166757	-7.89E-06	-5.36E-06	-7.22E-06	-5.78E-05	-2.30E-05	-1.61E-05	3.76E-05	0.000210674
1.342	-4.09E-05	-0.000267115	-0.000101054	-4.97E-05	1.17E-05	-0.000157032	2.76E-05	2.16E-06	-8.18E-06	-4.45E-05	-2.09E-05	-1.53E-05	4.99E-05	0.000229638
1.343	-5.69E-05	-0.000274027	-8.97E-05	-4.75E-05	1.33E-05	-9.85E-05	4.66E-05	5.17E-06	-9.51E-06	-3.44E-05	-1.80E-05	-1.42E-05	6.12E-05	0.000245535
1.344	-7.48E-05	-0.000249764	-8.19E-05	-4.71E-05	-3.26E-05	-1.23E-05	5.08E-05	3.83E-06	-1.09E-05	-2.88E-05	-1.53E-05	-1.33E-05	6.90E-05	0.000257238
1.345	-8.87E-05	-0.000255565	-7.51E-05	-4.69E-05	-9.99E-05	8.62E-05	4.58E-05	1.77E-06	-1.35E-05	-2.59E-05	-1.29E-05	-1.53E-05	7.32E-05	0.000263515
1.346	-9.50E-05	-0.000284833	-6.51E-05	-4.51E-05	-0.000150347	0.000207043	3.44E-05	2.11E-06	-1.80E-05	-2.20E-05	-1.10E-05	-1.95E-05	7.52E-05	0.000263262
1.347	-9.82E-05	-0.000284852	-5.31E-05	-4.05E-05	-0.000163339	0.000350306	1.69E-05	4.99E-06	-2.33E-05	-1.52E-05	-9.11E-06	-2.37E-05	7.66E-05	0.000257141
1.348	-9.85E-05	-0.000210065	-4.40E-05	-3.48E-05	-0.000142389	0.000419845	1.01E-06	9.08E-06	-2.82E-05	-8.80E-06	-6.70E-06	-2.70E-05	7.88E-05	0.000245419
1.349	-9.91E-05	-6.42E-05	-4.03E-05	-3.06E-05	-0.000101198	0.000362294	-7.19E-06	1.14E-05	-2.99E-05	-1.67E-06	-3.88E-06	-2.83E-05	8.29E-05	0.00023253
1.35	-9.69E-05	9.18E-05	-3.99E-05	-2.75E-05	-5.65E-05	0.000244343	-7.50E-06	1.16E-05	-2.74E-05	6.14E-06	-1.55E-06	-2.84E-05	8.71E-05	0.000225572
1.351	-7.57E-05	0.000196943	-4.03E-05	-2.73E-05	-1.95E-05	0.00012494	-3.13E-07	1.34E-05	-2.20E-05	1.06E-05	-1.37E-07	-2.84E-05	8.89E-05	0.000222468
1.352	-3.73E-05	0.00026288	-4.11E-05	-3.14E-05	8.26E-06	3.53E-05	8.00E-06	1.53E-05	-1.36E-05	1.26E-05	1.05E-06	-2.86E-05	8.96E-05	0.000218231
1.353	-6.60E-07	0.000327051	-3.93E-05	-3.83E-05	2.77E-05	-2.80E-05	1.31E-05	1.54E-05	-4.33E-06	1.49E-05	2.40E-06	-2.96E-05	9.06E-05	0.000211395
1.354	2.26E-05	0.0003599	-3.38E-05	-4.22E-05	3.72E-05	-7.13E-05	8.88E-06	1.50E-05	2.01E-06	2.03E-05	4.05E-06	-3.11E-05	9.17E-05	0.000203456
1.355	3.68E-05	0.000318455	-2.79E-05	-4.07E-05	2.97E-05	-0.000102368	-4.11E-06	1.51E-05	5.13E-06	2.77E-05	4.79E-06	-3.23E-05	9.22E-05	0.000194333
1.356	4.51E-05	0.000231359	-2.44E-05	-3.64E-05	5.17E-06	-0.000118294	-1.76E-05	1.65E-05	7.12E-06	3.45E-05	4.84E-06	-3.40E-05	9.19E-05	0.000183438
1.357	5.22E-05	0.000143884	-2.38E-05	-3.15E-05	-2.63E-05	-0.000118932	-2.49E-05	1.71E-05	7.65E-06	3.97E-05	4.89E-06	-3.72E-05	9.04E-05	0.000171111
1.358	5.97E-05	6.65E-05	-2.33E-05	-3.15E-05	-5.60E-05	-0.000119692	-2.40E-05	1.75E-05	6.50E-06	4.46E-05	5.31E-06	-4.14E-05	8.83E-05	0.000157192
1.359	6.57E-05	-9.16E-06	-2.30E-05	-3.96E-05	-8.26E-05	-0.000132069	-2.13E-05	1.94E-05	6.14E-06	4.99E-05	5.79E-06	-4.48E-05	8.72E-05	0.000143133
1.36	7.03E-05	-5.11E-05	-2.39E-05	-5.32E-05	-0.000107565	-0.000156981	-2.23E-05	2.26E-05	7.98E-06	5.40E-05	5.63E-06	-4.74E-05	8.91E-05	0.000132273
1.361	6.81E-05	-1.75E-05	-2.59E-05	-6.53E-05	-0.000131013	-0.000180776	-2.79E-05	2.56E-05	1.01E-05	5.53E-05	5.23E-06	-5.05E-05	9.44E-05	0.000126404
1.362	5.43E-05	4.31E-05	-2.73E-05	-7.11E-05	-0.00014868	-0.000197347	-3.56E-05	2.85E-05	1.04E-05	5.39E-05	4.64E-06	-5.48E-05	0.000101548	0.000125061
1.363	3.38E-05	3.86E-05	-2.74E-05	-6.86E-05	-0.000156897	-0.000203468	-4.30E-05	3.02E-05	9.11E-06	5.27E-05	3.98E-06	-6.04E-05	0.000106282	0.000126062
1.364	1.86E-05	-3.80E-05	-2.75E-05	-5.60E-05	-0.000155964	-0.000201337	-4.78E-05	2.92E-05	7.98E-06	5.48E-05	3.00E-06	-6.56E-05	0.000105879	0.000125187
1.365	1.19E-05	-0.000119257	-2.76E-05	-2.81E-05	-0.000150278	-0.000189728	-5.04E-05	2.80E-05	6.96E-06	6.16E-05	1.30E-06	-6.90E-05	0.000101534	0.000118699
1.366	1.18E-06	-0.000163155	-2.83E-05	1.82E-05	-0.00014318	-0.00017351	-5.01E-05	2.82E-05	5.08E-06	7.24E-05	-9.94E-07	-7.07E-05	9.58E-05	0.000106711
1.367	-2.53E-05	-0.000164222	-3.15E-05	7.78E-05	-0.000136722	-0.00015599	-4.70E-05	2.86E-05	3.26E-06	8.41E-05	-2.66E-06	-7.27E-05	9.19E-05	9.34E-05
1.368	-5.69E-05	-0.000119918	-3.86E-05	0.000140801	-0.000132938	-0.000141163	-4.19E-05	2.85E-05	3.14E-06	9.14E-05	-3.14E-06	-7.70E-05	9.20E-05	8.48E-05
1.369	-7.33E-05	-4.30E-05	-4.74E-05	0.00017752	-0.000128991	-0.000132182	-3.48E-05	3.10E-05	5.86E-06	9.12E-05	-2.79E-06	-8.33E-05	9.45E-05	8.34E-05
1.37	-6.64E-05	1.09E-05	-5.62E-05	0.000144992	-0.000118261	-0.000130289	-2.78E-05	3.36E-05	1.29E-05	8.54E-05	-2.74E-06	-8.93E-05	9.59E-05	8.52E-05
1.371	-4.70E-05	2.06E-05	-6.42E-05	4.57E-05	-9.84E-05	-0.000127313	-2.39E-05	3.36E-05	2.31E-05	7.92E-05	-3.72E-06	-9.19E-05	9.45E-05	8.31E-05
1.372	-2.91E-05	-1.37E-06	-7.25E-05	-6.97E-05	-7.21E-05	-0.000114839	-2.21E-05	3.34E-05	2.97E-05	7.47E-05	-4.15E-06	-9.07E-05	8.98E-05	7.29E-05
1.373	-1.42E-05	-5.81E-05	-8.07E-05	-0.000159061	-4.76E-05	-9.43E-05	-2.32E-05	3.47E-05	2.75E-05	7.13E-05	-3.77E-06	-8.71E-05	8.55E-05	5.87E-05
1.374	1.38E-06	-0.000141628	-8.72E-05	-0.000207079	-2.97E-05	-7.22E-05	-2.82E-05	3.59E-05	1.85E-05	6.83E-05	-3.47E-06	-8.44E-05	8.66E-05	4.58E-05
1.375	1.02E-05	-0.000218844	-9.20E-05	-0.000205214	-1.52E-05	-5.49E-05	-3.47E-05	3.23E-05	7.95E-06	6.33E-05	-3.70E-06	-8.50E-05	9.29E-05	3.21E-05
1.376	1.06E-05	-0.000282595	-9.43E-05	-0.000140897	3.79E-06	-4.45E-05	-3.96E-05	2.50E-05	4.24E-07	5.61E-05	-4.34E-06	-8.60E-05	9.99E-05	1.45E-05
1.377	1.38E-05	-0.000332356	-9.48E-05	-3.85E-05	2.47E-05	-3.81E-05	-4.34E-05	1.97E-05	-4.29E-06	4.99E-05	-5.17E-06	-8.41E-05	0.000104356	-3.80E-06
1.378	2.47E-05	-0.000348075	-9.31E-05	3.76E-05	4.00E-05	-3.56E-05	-4.65E-05	2.22E-05	-8.80E-06	4.52E-05	-5.96E-06	-8.17E-05	0.000103638	-1.89E-05
1.379	4.65E-05	-0.000322354	-9.06E-05	6.15E-05	4.82E-05	-3.67E-05	-4.76E-05	3.54E-05	-9.98E-06	4.03E-05	-5.61E-06	-8.07E-05	9.67E-05	-3.33E-05
1.38	7.07E-05	-0.000245077	-8.89E-05	6.44E-05	4.88E-05	-3.62E-05	-4.75E-05	5.30E-05	-2.85E-06	3.78E-05	-4.93E-06	-8.04E-05	8.38E-05	-4.95E-05
1.381	7.74E-05	-0.000146964	-8.63E-05	8.56E-05	4.66E-05	-3.40E-05	-4.69E-05	6.72E-05	1.46E-05	4.12E-05	-4.56E-06	-7.90E-05	6.65E-05	-6.61E-05
1.382	6.48E-05	-8.98E-05	-8.22E-05	0.000148424	4.34E-05	-2.92E-05	-4.72E-05	7.71E-05	3.35E-05	5.00E-05	-4.63E-06	-7.54E-05	4.45E-05	-8.02E-05
1.383	5.17E-05	-9.00E-05	-7.91E-05	0.000281448	4.14E-05	-2.34E-05	-4.78E-05	8.37E-05	3.92E-05	6.00E-05	-5.08E-06	-7.11E-05	1.82E-05	-9.08E-05
1.384	3.75E-05	-0.000107644	-7.88E-05	0.00050941	3.91E-05	-1.85E-05	-4.92E-05	8.54E-05	2.88E-05	6.85E-05	-5.39E-06	-6.69E-05	-8.58E-06	-0.000100094
1.385	5.58E-06	-0.000113369	-7.98E-05	0.000761753	3.58E-05	-2.18E-05	-5.13E-05	8.00E-05	9.89E-06	7.49E-05	-5.98E-06	-6.28E-05	-3.54E-05	-0.000109457
1.386	-3.71E-05	-0.00011011	-8.09E-05	0.000864141	3.35E-05	-3.59E-05	-5.20E-05	6.94E-05	-1.11E-05	7.88E-05	-6.74E-06	-5.84E-05	-6.24E-05	-0.000117516
1.387	-6.08E-05	-0.000103463	-8.22E-05	0.000681942	3.72E-05	-4.98E-05	-5.08E-05	5.85E-05	-2.93E-05	7.95E-05	-7.40E-06	-5.40E-05	-8.67E-05	-0.000122894
1.388	-5.44E-05	-8.26E-05	-8.36E-05	0.000261503	5.92E-05	-4.69E-05	-4.94E-05	4.70E-05	-4.16E-05	7.76E-05	-7.97E-06	-4.98E-05	-0.000104666	-0.000126842
1.389	-4.13E-05	-3.39E-05	-8.51E-05	-0.000219861	0.000110114	-2.69E-05	-4.92E-05	3.34E-05	-5.36E-05	7.55E-05	-8.65E-06	-4.56E-05	-0.000114147	-0.000131634
1.39	-4.37E-05	7.66E-06	-8.47E-05	-0.00061098	0.000173021	-2.12E-06	-4.86E-05	1.76E-05	-7.59E-05	7.43E-05	-9.15E-06	-4.06E-05	-0.000115593	-0.000136977
1.391	-5.26E-05	-1.83E-05	-8.19E-05	-0.000859137	0.000194482	1.57E-05	-4.60E-05	1.25E-06	-0.000106076	7.39E-05	-9.45E-06	-3.49E-05	-0.000112161	-0.00014014
1.392	-4.53E-05	-0.000118852	-7.75E-05	-0.000972965	0.000134945	2.11E-05	-4.31E-05	-1.52E-05	-0.000124584	7.26E-05	-9.97E-06	-2.96E-05	-0.000108038	-0.000139954
1.393	-2.34E-05	-0.000236238	-7.23E-05	-0.00098029	1.99E-05	1.51E-05	-4.14E-05	-3.68E-05	-0.000119637	6.89E-05	-1.04E-05	-2.48E-05	-0.000102839	-0.000137798
1.394	-6.94E-06	-0.000302301	-6.73E-05	-0.00092254	-8.47E-05	4.95E-06	-3.95E-05	-7.30E-05	-0.000101662	6.35E-05	-9.85E-06	-1.95E-05	-9.02E-05	-0.000135183
1.395	-7.35E-06	-0.000297075	-6.38E-05	-0.000832797	-0.000133723	-4.25E-06	-3.66E-05	-0.000117938	-8.74E-05	5.81E-05	-8.73E-06	-1.31E-05	-6.63E-05	-0.000132534
1.396	-2.09E-05	-0.000199946	-5.98E-05	-0.000726832	-0.000127329	-1.51E-05	-3.34E-05	-0.000146205	-8.26E-05	5.32E-05	-8.35E-06	-6.26E-06	-3.55E-05	-0.000130797
1.397	-4.16E-05	5.50E-05	-5.49E-05	-0.000611968	-9.80E-05	-3.04E-05	-3.13E-05	-0.000156708	-7.75E-05	4.82E-05	-8.72E-06	-6.12E-07	-5.76E-06	-0.000129866
1.398	-6.02E-05	0.00039402	-5.54E-05	-0.000491064	-7.32E-05	-4.85E-05	-2.92E-05	-0.000172662	-6.01E-05	4.21E-05	-8.99E-06	2.31E-06	1.88E-05	-0.000127838
1.399	-6.71E-05	0.00057257	-6.46E-05	-0.00036782	-5.96E-05	-5.81E-05	-2.60E-05	-0.000181023	-3.19E-05	3.61E-05	-8.08E-06	4.68E-06	3.72E-05	-0.000123481
1.4	-6.50E-05	0.000497618	-7.68E-05	-0.000248191	-4.78E-05	-5.06E-05	-2.39E-05	-0.000164705	-3.23E-06	3.18E-05	-6.11E-06	1.00E-05	4.78E-05	-0.000118372
1.401	-5.98E-05	0.000335501	-9.09E-05	-0.000134552	-3.29E-05	-3.32E-05	-2.14E-05	-0.000153198	1.82E-05	3.02E-05	-5.01E-06	1.84E-05	5.17E-05	-0.000115599
1.402	-5.80E-05	0.000229479	-0.00010463	-3.89E-05	-2.26E-05	-1.69E-05	-1.75E-05	-0.000155991	2.45E-05	3.10E-05	-5.84E-06	2.54E-05	4.98E-05	-0.000114285
1.403	-5.89E-05	0.000160395	-0.000109562	3.79E-05	-2.01E-05	-6.57E-06	-1.43E-05	-0.000147698	1.64E-05	3.09E-05	-7.97E-06	3.00E-05	4.34E-05	-0.000111256
1.404	-5.48E-05	0.00010517	-0.000105756	9.35E-05	-2.22E-05	-4.74E-06	-1.09E-05	-0.000120625	6.18E-06	2.83E-05	-1.00E-05	3.35E-05	3.52E-05	-0.000106545
1.405	-4.42E-05	7.47E-05	-9.89E-05	0.000116067	-2.17E-05	-9.37E-06	-6.85E-06	-8.58E-05	9.32E-07	2.46E-05	-1.07E-05	3.56E-05	2.90E-05	-0.000103028
1.406	-2.83E-05	5.21E-05	-9.30E-05	0.000118818	-1.59E-05	-1.49E-05	-2.55E-06	-5.59E-05	7.49E-07	2.30E-05	-1.04E-05	3.99E-05	2.58E-05	-0.000101035
1.407	-1.22E-05	2.81E-05	-9.27E-05	0.000130157	-8.96E-06	-1.90E-05	2.15E-06	-4.15E-05	9.30E-07	2.40E-05	-9.63E-06	4.70E-05	2.48E-05	-9.76E-05
1.408	-4.58E-07	-6.61E-07	-9.61E-05	0.000177151	-7.37E-07	-1.96E-05	8.02E-06	-3.66E-05	3.55E-07	2.56E-05	-8.61E-06	5.38E-05	2.91E-05	-9.10E-05
1.409	4.20E-06	-2.08E-05	-9.94E-05	0.000235726	5.72E-06	-1.71E-05	1.41E-05	-3.30E-05	1.06E-06	2.68E-05	-7.39E-06	5.88E-05	3.84E-05	-8.40E-05
1.41	4.07E-06	-3.00E-05	-0.000102555	0.000253809	4.85E-06	-2.17E-05	1.98E-05	-2.88E-05	3.44E-06	2.63E-05	-6.97E-06	6.19E-05	4.72E-05	-7.83E-05
1.411	3.90E-06	-4.83E-05	-0.000104695	0.000219848	-3.86E-06	-3.93E-05	2.54E-05	-2.39E-05	4.76E-06	2.38E-05	-7.64E-06	6.40E-05	4.99E-05	-7.21E-05
1.412	4.66E-06	-8.29E-05	-0.000105865	0.000168332	-1.53E-05	-6.15E-05	2.88E-05	-1.95E-05	3.84E-06	1.96E-05	-8.43E-06	6.43E-05	4.80E-05	-6.45E-05
1.413	6.20E-06	-0.00011812	-0.000108632	0.0001259	-2.48E-05	-7.37E-05	2.99E-05	-1.57E-05	3.79E-06	1.50E-05	-8.85E-06	6.33E-05	4.59E-05	-5.62E-05
1.414	6.49E-06	-0.000138918	-0.000114332	9.10E-05	-3.25E-05	-6.87E-05	2.99E-05	-1.29E-05	5.53E-06	1.08E-05	-8.52E-06	6.21E-05	4.30E-05	-4.83E-05
1.415	5.68E-06	-0.000150235	-0.000120989	6.01E-05	-4.01E-05	-4.31E-05	2.99E-05	-1.08E-05	5.87E-06	6.39E-06	-7.86E-06	6.14E-05	3.71E-05	-4.11E-05
1.416	4.58E-06	-0.000158608	-0.000126008	3.59E-05	-4.82E-05	-2.12E-06	2.87E-05	-9.30E-06	2.28E-06	3.00E-07	-7.84E-06	6.10E-05	2.97E-05	-3.39E-05
1.417	3.77E-06	-0.00016808	-0.000127906	2.34E-05	-5.35E-05	4.10E-05	2.53E-05	-7.57E-06	-2.84E-06	-7.21E-06	-8.35E-06	6.09E-05	2.28E-05	-2.66E-05
1.418	2.10E-06	-0.000175326	-0.000127377	1.91E-05	-5.52E-05	7.17E-05	2.08E-05	-7.35E-06	-7.15E-06	-1.36E-05	-8.40E-06	6.09E-05	1.62E-05	-1.99E-05
1.419	-3.06E-07	-0.00017945	-0.000126538	1.93E-05	-5.34E-05	8.34E-05	1.69E-05	-8.13E-06	-1.00E-05	-1.67E-05	-7.66E-06	6.05E-05	1.03E-05	-1.36E-05
1.42	-2.89E-06	-0.000179058	-0.000126577	2.13E-05	-4.93E-05	7.89E-05	1.46E-05	-7.61E-06	-1.21E-05	-1.77E-05	-6.26E-06	5.91E-05	4.14E-06	-7.85E-06
1.421	-4.35E-06	-0.000177024	-0.000126486	2.41E-05	-4.54E-05	6.31E-05	1.41E-05	-6.43E-06	-1.25E-05	-1.86E-05	-5.05E-06	5.68E-05	-2.03E-06	-2.24E-06
1.422	-4.94E-06	-0.000174804	-0.000126108	2.44E-05	-4.44E-05	4.01E-05	1.49E-05	-6.68E-06	-8.98E-06	-1.95E-05	-4.79E-06	5.51E-05	-4.32E-06	3.37E-06
1.423	-6.14E-06	-0.0001739	-0.000125443	2.39E-05	-4.58E-05	1.43E-05	1.63E-05	-6.09E-06	-1.90E-06	-1.97E-05	-5.12E-06	5.46E-05	4.04E-07	7.36E-06
1.424	-7.66E-06	-0.000171041	-0.000126751	2.73E-05	-4.90E-05	-9.94E-06	1.81E-05	-5.25E-06	5.40E-06	-1.93E-05	-5.66E-06	5.42E-05	1.09E-05	9.13E-06
1.425	-8.37E-06	-0.000167524	-0.000130544	3.01E-05	-5.51E-05	-2.88E-05	2.06E-05	-6.01E-06	1.09E-05	-1.90E-05	-5.20E-06	5.27E-05	2.61E-05	9.44E-06
1.426	-8.91E-06	-0.000166932	-0.000131629	2.22E-05	-6.50E-05	-3.81E-05	2.19E-05	-6.80E-06	1.42E-05	-1.94E-05	-3.11E-06	5.09E-05	4.65E-05	8.28E-06
1.427	-1.04E-05	-0.000169133	-0.000129582	7.72E-06	-7.65E-05	-4.07E-05	2.11E-05	-6.01E-06	1.38E-05	-2.09E-05	-1.56E-06	4.99E-05	7.13E-05	5.06E-06
1.428	-1.21E-05	-0.000182021	-0.00012783	-1.64E-06	-8.48E-05	-4.43E-05	1.83E-05	-3.39E-06	8.16E-06	-2.31E-05	-1.95E-06	4.88E-05	9.73E-05	2.34E-06
1.429	-1.35E-05	-0.000216501	-0.000126141	-7.35E-07	-8.63E-05	-5.25E-05	1.46E-05	-9.92E-07	-3.26E-06	-2.42E-05	-3.22E-06	4.75E-05	0.000116993	1.78E-06
1.43	-1.38E-05	-0.000252727	-0.000123617	6.88E-06	-8.37E-05	-6.19E-05	1.15E-05	-1.12E-07	-1.64E-05	-2.47E-05	-3.72E-06	4.67E-05	0.000127352	2.26E-06
1.431	-1.32E-05	-0.000253783	-0.000120369	1.07E-05	-7.92E-05	-6.80E-05	8.17E-06	-1.13E-06	-2.42E-05	-2.49E-05	-3.52E-06	4.64E-05	0.00013228	2.92E-06
1.432	-1.35E-05	-0.0002183	-0.00011939	8.28E-06	-7.23E-05	-6.83E-05	5.13E-06	-7.68E-07	-2.22E-05	-2.44E-05	-3.69E-06	4.71E-05	0.00013159	1.90E-06
1.433	-1.36E-05	-0.000170518	-0.000118864	6.15E-08	-6.69E-05	-6.42E-05	1.20E-06	1.07E-06	-1.57E-05	-2.37E-05	-3.56E-06	4.88E-05	0.000119614	-1.66E-06
1.434	-1.50E-05	-0.000121685	-0.000116129	-9.58E-06	-6.38E-05	-5.60E-05	-2.59E-06	2.73E-06	-1.68E-05	-2.31E-05	-2.85E-06	5.02E-05	8.88E-05	-5.99E-06
1.435	-1.68E-05	-6.80E-05	-0.000112937	-1.55E-05	-6.14E-05	-4.76E-05	-6.69E-06	4.56E-06	-2.70E-05	-2.24E-05	-1.52E-06	5.06E-05	4.00E-05	-7.45E-06
1.436	-1.75E-05	-3.43E-05	-0.000110163	-1.57E-05	-5.75E-05	-4.25E-05	-1.14E-05	4.99E-06	-3.75E-05	-2.18E-05	-6.04E-07	5.07E-05	-2.00E-05	-5.42E-06
1.437	-1.98E-05	-5.84E-05	-0.000109361	-1.28E-05	-5.28E-05	-3.98E-05	-1.60E-05	4.69E-06	-4.17E-05	-2.12E-05	-6.08E-07	5.06E-05	-8.15E-05	-1.70E-06
1.438	-2.24E-05	-0.000135477	-0.000108579	-9.94E-06	-4.92E-05	-3.82E-05	-1.94E-05	4.37E-06	-3.99E-05	-2.08E-05	-7.64E-07	5.01E-05	-0.000131282	1.72E-06
1.439	-2.29E-05	-0.000199223	-0.000106224	-8.75E-06	-4.61E-05	-3.74E-05	-2.13E-05	5.36E-06	-3.68E-05	-2.10E-05	-3.95E-07	4.96E-05	-0.000159226	3.95E-06
1.44	-2.00E-05	-0.000198574	-0.000104357	-9.01E-06	-4.28E-05	-3.88E-05	-2.20E-05	6.56E-06	-3.88E-05	-2.21E-05	1.37E-07	4.85E-05	-0.00016388	5.15E-06
1.441	-1.72E-05	-0.000182284	-0.000104354	-9.70E-06	-4.15E-05	-4.08E-05	-2.31E-05	5.52E-06	-4.72E-05	-2.31E-05	2.55E-07	4.64E-05	-0.000150146	6.62E-06
1.442	-1.74E-05	-0.000222141	-0.000106081	-1.10E-05	-4.28E-05	-4.28E-05	-2.53E-05	4.45E-06	-5.21E-05	-2.31E-05	5.26E-07	4.37E-05	-0.000124069	8.56E-06
1.443	-1.97E-05	-0.000297841	-0.000108852	-1.45E-05	-4.53E-05	-4.38E-05	-2.75E-05	4.51E-06	-4.78E-05	-2.24E-05	1.17E-06	4.02E-05	-9.34E-05	8.58E-06
1.444	-2.29E-05	-0.000337419	-0.000110931	-2.01E-05	-4.79E-05	-4.38E-05	-3.00E-05	4.64E-06	-3.92E-05	-2.23E-05	2.70E-06	3.62E-05	-6.36E-05	6.34E-06
1.445	-2.62E-05	-0.000295366	-0.000110987	-2.46E-05	-5.06E-05	-4.17E-05	-3.25E-05	3.23E-06	-3.42E-05	-2.25E-05	4.33E-06	3.26E-05	-4.05E-05	4.33E-06
1.446	-2.94E-05	-0.000168953	-0.00010895	-2.69E-05	-5.34E-05	-3.92E-05	-3.53E-05	7.99E-07	-3.64E-05	-2.23E-05	5.07E-06	2.93E-05	-2.88E-05	4.50E-06
1.447	-3.24E-05	1.85E-05	-0.000106306	-2.79E-05	-5.45E-05	-3.80E-05	-3.81E-05	-3.32E-07	-4.32E-05	-2.24E-05	5.25E-06	2.53E-05	-2.85E-05	5.47E-06
1.448	-3.42E-05	0.000237114	-0.000104361	-2.93E-05	-5.41E-05	-3.81E-05	-4.04E-05	2.10E-07	-4.71E-05	-2.25E-05	5.67E-06	2.18E-05	-3.39E-05	5.68E-06
1.449	-3.44E-05	0.000404018	-0.000103588	-3.15E-05	-5.46E-05	-3.84E-05	-4.18E-05	8.48E-07	-3.99E-05	-2.17E-05	6.14E-06	1.94E-05	-3.88E-05	4.14E-06
1.45	-3.37E-05	0.000415479	-0.000105423	-3.55E-05	-5.59E-05	-3.84E-05	-4.31E-05	5.91E-07	-1.99E-05	-2.01E-05	6.83E-06	1.66E-05	-3.94E-05	1.85E-06
1.451	-3.37E-05	0.000307528	-0.000109955	-4.12E-05	-5.71E-05	-3.96E-05	-4.30E-05	-1.15E-06	2.71E-06	-1.82E-05	7.57E-06	1.28E-05	-3.43E-05	-8.58E-08
1.452	-3.42E-05	0.000218197	-0.000112461	-4.71E-05	-5.65E-05	-4.10E-05	-4.11E-05	-3.68E-06	1.59E-05	-1.66E-05	7.80E-06	8.78E-06	-2.50E-05	-7.82E-07
1.453	-3.37E-05	0.000194652	-0.000110551	-5.18E-05	-5.44E-05	-4.17E-05	-3.87E-05	-6.40E-06	1.70E-05	-1.63E-05	8.15E-06	5.42E-06	-1.41E-05	-1.33E-07
1.454	-3.22E-05	0.000184016	-0.000107692	-5.41E-05	-5.11E-05	-4.13E-05	-3.83E-05	-8.36E-06	8.46E-06	-1.69E-05	9.45E-06	2.34E-06	-2.20E-06	9.81E-07
1.455	-3.06E-05	0.000148579	-0.000106939	-5.49E-05	-4.82E-05	-4.07E-05	-4.08E-05	-9.91E-06	-1.00E-05	-1.61E-05	1.18E-05	-1.80E-06	7.95E-06	1.38E-06
1.456	-2.97E-05	0.000103904	-0.000107449	-5.52E-05	-4.86E-05	-4.16E-05	-4.22E-05	-9.92E-06	-3.03E-05	-1.44E-05	1.35E-05	-7.97E-06	9.13E-06	-5.19E-07
1.457	-2.93E-05	7.24E-05	-0.000106484	-5.50E-05	-4.91E-05	-4.31E-05	-4.23E-05	-8.54E-06	-3.80E-05	-1.27E-05	1.27E-05	-1.38E-05	1.09E-06	-3.05E-06
1.458	-2.84E-05	4.94E-05	-0.000103736	-5.54E-05	-4.78E-05	-4.40E-05	-4.38E-05	-8.26E-06	-3.62E-05	-1.00E-05	1.06E-05	-1.70E-05	-8.07E-06	-3.25E-06
1.459	-2.77E-05	2.85E-05	-0.000101307	-5.68E-05	-4.55E-05	-4.50E-05	-4.65E-05	-7.98E-06	-3.65E-05	-6.37E-06	9.03E-06	-1.92E-05	-1.29E-05	-3.25E-06
1.46	-2.83E-05	9.21E-06	-9.98E-05	-5.80E-05	-4.35E-05	-4.58E-05	-4.84E-05	-8.18E-06	-3.54E-05	-2.14E-06	7.94E-06	-2.13E-05	-1.10E-05	-4.69E-06
1.461	-5.74E-05	-0.000178905	-9.01E-05	0.000108412	3.83E-05	-5.28E-05	-7.80E-05	0.000128235	-2.27E-05	4.43E-06	-2.93E-05	-1.73E-05	3.04E-05	3.23E-05
1.462	-5.22E-05	-0.000177373	-9.24E-05	0.000106318	1.98E-05	-8.56E-05	-7.06E-05	0.000141298	-2.36E-05	-7.42E-07	-1.86E-05	-2.21E-05	2.56E-05	2.94E-05
1.463	-2.82E-05	-0.000204452	-9.50E-05	0.000108001	5.73E-06	-0.000102554	-5.73E-05	0.000145348	-2.35E-05	-1.77E-05	-5.55E-06	-3.00E-05	1.66E-05	2.59E-05
1.464	3.09E-06	-0.00024027	-9.49E-05	0.000114991	-2.19E-06	-9.71E-05	-4.39E-05	0.000130372	-2.34E-05	-3.67E-05	8.75E-06	-3.69E-05	4.85E-06	2.25E-05
1.465	1.86E-05	-0.000243999	-9.31E-05	0.000112807	-8.48E-07	-7.54E-05	-3.53E-05	6.76E-05	-2.19E-05	-4.74E-05	2.15E-05	-3.88E-05	-4.23E-06	1.82E-05
1.466	1.65E-05	-0.00024479	-9.33E-05	9.30E-05	7.97E-06	-6.43E-05	-3.16E-05	-8.92E-05	-2.05E-05	-4.76E-05	3.10E-05	-3.71E-05	-6.80E-06	1.38E-05
1.467	9.64E-06	-0.000282074	-9.54E-05	5.70E-05	1.58E-05	-5.78E-05	-2.87E-05	-0.000316562	-2.12E-05	-3.82E-05	3.87E-05	-3.50E-05	-3.72E-06	1.13E-05
1.468	5.28E-06	-0.000302958	-9.70E-05	3.05E-05	1.71E-05	-1.63E-05	-2.52E-05	-0.0004954	-2.53E-05	-2.27E-05	4.59E-05	-3.31E-05	2.58E-06	1.14E-05
1.469	7.91E-07	-0.000278421	-9.61E-05	6.77E-05	1.50E-05	4.67E-05	-2.23E-05	-0.000482101	-2.95E-05	-4.10E-06	5.18E-05	-2.81E-05	7.58E-06	1.21E-05
1.47	-2.71E-06	-0.000244471	-9.89E-05	0.000206379	1.87E-05	8.77E-05	-1.83E-05	-0.000261966	-2.74E-05	1.62E-05	5.45E-05	-1.95E-05	7.82E-06	9.76E-06
1.471	-7.36E-06	-0.000229597	-0.000102416	0.00036997	3.38E-05	8.10E-05	-1.46E-05	-5.88E-05	-2.22E-05	2.62E-05	5.43E-05	-1.24E-05	3.44E-06	4.16E-06
1.472	-1.70E-05	-0.000228038	-0.000101237	0.000447634	5.81E-05	3.95E-05	-1.16E-05	1.21E-05	-2.07E-05	1.58E-05	5.33E-05	-8.89E-06	5.27E-07	-1.54E-06
1.473	-2.47E-05	-0.000222096	-0.000100041	0.000411126	7.68E-05	-4.75E-06	-1.09E-05	2.47E-05	-2.22E-05	-8.88E-06	5.27E-05	-7.91E-06	1.37E-06	-4.74E-06
1.474	-2.04E-05	-0.000215921	-0.000100978	0.000278872	8.17E-05	-4.30E-05	-9.86E-06	-9.17E-06	-2.44E-05	-3.55E-05	5.22E-05	-7.13E-06	8.28E-07	-9.15E-06
1.475	-1.01E-05	-0.000221012	-0.000103747	9.71E-05	6.91E-05	-7.06E-05	-6.55E-06	-8.65E-05	-2.55E-05	-5.01E-05	5.04E-05	-5.70E-06	-1.04E-06	-1.85E-05
1.476	-4.55E-06	-0.000239704	-0.000105883	-9.97E-05	4.15E-05	-8.93E-05	-3.16E-06	-0.00017811	-2.74E-05	-5.31E-05	4.82E-05	-5.47E-06	-1.23E-06	-2.88E-05
1.477	-4.41E-06	-0.000253181	-0.00010629	-0.000270494	6.14E-06	-0.00010346	-6.36E-07	-0.000212615	-3.07E-05	-4.65E-05	4.55E-05	-6.16E-06	4.27E-06	-3.90E-05
1.478	-8.33E-06	-0.000239067	-0.000104445	-0.000383507	-3.20E-05	-0.00011739	-6.39E-07	-0.000164464	-3.21E-05	-3.13E-05	4.29E-05	-7.15E-06	1.48E-05	-4.75E-05
1.479	-1.32E-05	-0.00020913	-0.000105556	-0.000430743	-6.74E-05	-0.000127218	-4.36E-07	-7.48E-05	-3.24E-05	-1.46E-05	4.14E-05	-9.02E-06	2.38E-05	-5.39E-05
1.48	-1.98E-05	-0.000183161	-0.000108555	-0.000418452	-9.59E-05	-0.000132956	3.28E-07	-5.63E-06	-3.20E-05	-2.34E-06	4.16E-05	-1.20E-05	2.91E-05	-6.06E-05
1.481	-2.36E-05	-0.000162617	-0.000109075	-0.000355225	-0.000113835	-0.000135395	1.35E-06	1.96E-05	-3.01E-05	4.76E-06	4.25E-05	-1.43E-05	3.38E-05	-6.70E-05
1.482	-2.50E-05	-0.000124662	-0.000107118	-0.000251167	-0.000123206	-0.000131246	2.73E-06	1.74E-05	-2.67E-05	1.21E-05	4.20E-05	-1.46E-05	4.02E-05	-7.09E-05
1.483	-2.39E-05	-5.83E-05	-0.000104693	-0.000142142	-0.000127028	-0.000118915	6.09E-06	3.01E-07	-2.40E-05	2.16E-05	4.03E-05	-1.28E-05	4.67E-05	-7.20E-05
1.484	-2.30E-05	4.60E-06	-0.000103928	-6.59E-05	-0.000125581	-9.86E-05	1.08E-05	-1.71E-05	-2.25E-05	3.06E-05	3.83E-05	-1.06E-05	5.31E-05	-7.15E-05
1.485	-2.30E-05	3.48E-05	-0.000106045	-3.60E-05	-0.000116023	-7.69E-05	1.41E-05	-2.18E-05	-2.08E-05	3.70E-05	3.58E-05	-1.00E-05	5.93E-05	-7.09E-05
1.486	-2.42E-05	3.96E-05	-0.000111225	-2.58E-05	-9.87E-05	-5.86E-05	1.43E-05	-7.31E-06	-1.84E-05	4.35E-05	3.22E-05	-1.09E-05	6.47E-05	-7.24E-05
1.487	-2.54E-05	3.00E-05	-0.000114546	-1.07E-05	-7.96E-05	-4.66E-05	1.19E-05	1.76E-05	-1.58E-05	5.17E-05	2.91E-05	-1.15E-05	6.81E-05	-7.58E-05
1.488	-2.54E-05	7.42E-06	-0.000113157	1.50E-05	-6.56E-05	-3.85E-05	1.09E-05	5.69E-05	-1.38E-05	5.86E-05	2.83E-05	-1.20E-05	7.06E-05	-7.99E-05
1.489	-2.45E-05	-2.86E-05	-0.000108322	3.81E-05	-5.66E-05	-3.41E-05	1.21E-05	9.87E-05	-1.28E-05	5.88E-05	2.99E-05	-1.49E-05	7.00E-05	-8.36E-05
1.49	-2.39E-05	-6.47E-05	-0.000104752	5.17E-05	-4.82E-05	-3.48E-05	1.41E-05	0.000117624	-1.23E-05	5.33E-05	3.19E-05	-1.99E-05	6.30E-05	-8.63E-05
1.491	-2.52E-05	-8.20E-05	-0.000105348	4.96E-05	-3.63E-05	-3.85E-05	1.59E-05	0.00010262	-1.18E-05	4.58E-05	3.24E-05	-2.57E-05	4.90E-05	-8.78E-05
1.492	-2.92E-05	-6.90E-05	-0.000107497	2.58E-05	-2.26E-05	-3.92E-05	1.80E-05	8.19E-05	-1.18E-05	3.78E-05	3.10E-05	-3.13E-05	3.03E-05	-8.83E-05
1.493	-3.65E-05	-4.23E-05	-0.000107046	-1.99E-05	-1.20E-05	-3.86E-05	1.97E-05	8.03E-05	-1.26E-05	3.35E-05	2.81E-05	-3.54E-05	9.30E-06	-8.95E-05
1.494	-4.11E-05	-2.50E-05	-0.000105091	-7.24E-05	-3.45E-06	-3.82E-05	2.03E-05	9.43E-05	-1.48E-05	3.50E-05	2.35E-05	-3.69E-05	-1.16E-05	-9.16E-05
1.495	-4.16E-05	-2.90E-05	-0.000103811	-0.000106595	4.66E-06	-3.38E-05	1.85E-05	0.000105173	-1.63E-05	3.53E-05	1.85E-05	-3.43E-05	-3.01E-05	-9.41E-05
1.496	-4.40E-05	-4.11E-05	-0.00010309	-0.000112553	1.06E-05	-2.17E-05	1.55E-05	0.000109001	-1.58E-05	2.58E-05	1.45E-05	-2.80E-05	-4.26E-05	-9.67E-05
1.497	-5.00E-05	-3.39E-05	-0.000102502	-9.06E-05	1.39E-05	-1.14E-05	1.27E-05	0.000105414	-1.41E-05	8.12E-06	1.32E-05	-1.90E-05	-4.81E-05	-9.67E-05
1.498	-5.43E-05	-1.16E-05	-0.000100224	-2.93E-05	1.14E-05	-1.51E-05	1.07E-05	9.42E-05	-1.12E-05	-5.87E-06	1.37E-05	-1.04E-05	-5.27E-05	-9.51E-05
1.499	-5.66E-05	3.09E-06	-9.74E-05	6.72E-05	6.78E-06	-2.53E-05	9.04E-06	6.69E-05	-5.99E-06	-1.24E-05	1.25E-05	-2.62E-06	-5.95E-05	-9.34E-05
1.5	-5.75E-05	7.34E-06	-9.50E-05	0.000149165	2.79E-06	-3.02E-05	5.01E-06	2.40E-06	-6.03E-07	-1.79E-05	1.08E-05	5.37E-06	-6.08E-05	-9.14E-05
1.501	-5.50E-05	8.16E-07	-9.18E-05	0.000169115	-4.02E-06	-2.76E-05	1.18E-06	-9.02E-05	1.89E-06	-2.06E-05	1.06E-05	1.14E-05	-4.97E-05	-8.91E-05
1.502	-5.07E-05	-1.48E-05	-8.80E-05	0.000125751	-1.12E-05	-2.41E-05	-5.91E-07	-0.000140805	4.13E-06	-1.37E-05	1.09E-05	1.62E-05	-3.26E-05	-8.68E-05
1.503	-4.77E-05	-2.34E-05	-8.32E-05	6.15E-05	-2.01E-05	-2.31E-05	-2.58E-06	-9.19E-05	1.26E-05	2.83E-06	9.43E-06	1.80E-05	-1.81E-05	-8.39E-05
1.504	-4.68E-05	-1.41E-05	-7.94E-05	2.13E-05	-2.83E-05	-2.46E-05	-4.60E-06	-2.83E-06	2.69E-05	1.90E-05	6.08E-06	1.85E-05	-9.84E-06	-8.00E-05
1.505	-4.74E-05	1.35E-07	-7.63E-05	-5.31E-06	-3.44E-05	-2.90E-05	-7.75E-06	4.97E-05	3.89E-05	2.51E-05	3.12E-06	1.85E-05	-7.67E-06	-7.58E-05
1.506	-4.92E-05	-2.47E-05	-7.40E-05	-4.10E-05	-3.96E-05	-3.59E-05	-9.83E-06	5.61E-05	4.38E-05	1.95E-05	1.31E-06	1.83E-05	-8.14E-06	-7.11E-05
1.507	-5.07E-05	-0.00010054	-7.39E-05	-5.65E-05	-4.34E-05	-4.04E-05	-1.09E-05	3.55E-05	4.51E-05	1.22E-05	1.82E-06	1.85E-05	-8.29E-06	-6.60E-05
1.508	-5.11E-05	-0.000189809	-7.51E-05	-2.37E-05	-4.42E-05	-4.03E-05	-1.26E-05	-5.28E-06	4.83E-05	1.11E-05	2.77E-06	1.75E-05	-8.07E-06	-6.21E-05
1.509	-5.10E-05	-0.000279509	-7.73E-05	3.96E-05	-4.22E-05	-3.69E-05	-1.49E-05	-3.66E-05	5.12E-05	1.46E-05	2.18E-06	1.59E-05	-8.04E-06	-6.10E-05
1.51	-5.08E-05	-0.000382649	-8.09E-05	7.71E-05	-4.07E-05	-3.17E-05	-1.73E-05	-2.62E-05	4.55E-05	1.81E-05	3.66E-07	1.49E-05	-8.22E-06	-6.30E-05
1.511	-5.11E-05	-0.000492139	-8.65E-05	5.21E-05	-4.17E-05	-2.73E-05	-1.97E-05	2.79E-06	2.51E-05	1.78E-05	-1.35E-06	1.56E-05	-6.60E-06	-6.76E-05
1.512	-5.41E-05	-0.000558501	-9.17E-05	-3.62E-05	-4.41E-05	-2.45E-05	-2.25E-05	5.48E-06	-5.19E-06	1.19E-05	-2.07E-06	1.55E-05	-1.31E-07	-7.29E-05
1.513	-5.62E-05	-0.000489931	-9.40E-05	-0.000160935	-4.49E-05	-2.32E-05	-2.44E-05	-1.59E-05	-3.22E-05	-3.84E-07	-1.90E-06	1.24E-05	1.26E-05	-7.53E-05
1.514	-5.33E-05	-0.000266842	-8.98E-05	-0.00028339	-4.53E-05	-2.39E-05	-2.62E-05	-2.38E-05	-4.43E-05	-1.86E-05	-1.65E-06	7.02E-06	2.87E-05	-7.39E-05
1.515	-4.50E-05	-4.04E-05	-7.88E-05	-0.000355016	-4.53E-05	-2.64E-05	-2.80E-05	-9.15E-06	-4.12E-05	-3.88E-05	-2.40E-06	3.49E-06	4.04E-05	-7.13E-05
1.516	-3.38E-05	4.22E-05	-6.81E-05	-0.000334521	-4.36E-05	-2.88E-05	-3.06E-05	5.28E-06	-3.08E-05	-4.87E-05	-3.45E-06	3.66E-06	4.31E-05	-6.92E-05
1.517	-2.61E-05	9.45E-05	-6.39E-05	-0.000244263	-4.15E-05	-2.99E-05	-3.21E-05	3.61E-06	-1.87E-05	-4.15E-05	-3.87E-06	6.23E-06	4.10E-05	-6.71E-05
1.518	-2.55E-05	0.000233595	-6.68E-05	-0.000156631	-4.20E-05	-3.00E-05	-3.26E-05	-1.73E-05	-9.27E-06	-2.49E-05	-4.08E-06	9.84E-06	3.97E-05	-6.53E-05
1.519	-2.81E-05	0.000283313	-7.59E-05	-0.000122179	-4.23E-05	-2.83E-05	-3.20E-05	-5.69E-05	-5.02E-06	-9.77E-06	-4.38E-06	1.29E-05	3.99E-05	-6.47E-05
1.52	-2.90E-05	0.000198708	-8.55E-05	-0.000145768	-4.07E-05	-3.22E-05	-3.10E-05	-8.93E-05	-3.70E-06	-1.03E-06	-4.71E-06	1.40E-05	3.88E-05	-6.45E-05
1.521	-1.77E-05	0.000181774	-9.15E-05	-0.00020463	-3.93E-05	-5.47E-05	-3.00E-05	-7.87E-05	-4.53E-06	2.65E-06	-4.94E-06	1.51E-05	3.27E-05	-6.11E-05
1.522	1.48E-05	0.000188703	-9.68E-05	-0.000266794	-3.92E-05	-9.26E-05	-2.85E-05	-3.60E-05	-7.92E-06	3.25E-06	-4.36E-06	1.79E-05	2.18E-05	-5.39E-05
1.523	4.87E-05	6.92E-05	-0.000100657	-0.00030689	-3.87E-05	-0.000116025	-2.77E-05	-1.71E-06	-1.27E-05	6.39E-07	-4.37E-06	2.21E-05	1.13E-05	-4.68E-05
1.524	4.56E-05	-0.000143824	-9.86E-05	-0.0003104	-3.85E-05	-0.000109107	-2.88E-05	7.65E-06	-1.83E-05	-4.36E-06	-4.50E-06	2.51E-05	6.65E-06	-4.19E-05
1.525	8.48E-06	-0.000201811	-8.40E-05	-0.000282586	-3.92E-05	-8.58E-05	-3.00E-05	3.18E-06	-2.69E-05	-7.98E-06	-5.19E-06	2.20E-05	7.80E-06	-3.99E-05
1.526	-1.57E-05	-2.75E-05	-6.62E-05	-0.000238922	-3.83E-05	-5.44E-05	-2.97E-05	9.28E-07	-3.55E-05	-8.65E-06	-5.98E-06	1.48E-05	9.48E-06	-3.91E-05
1.527	-2.16E-05	5.26E-05	-6.10E-05	-0.000197002	-3.82E-05	-1.78E-05	-3.02E-05	1.90E-06	-3.83E-05	-1.03E-05	-6.15E-06	9.86E-06	1.19E-05	-3.65E-05
1.528	-4.49E-05	6.69E-05	-6.77E-05	-0.000164335	-3.95E-05	1.85E-05	-3.04E-05	3.61E-06	-3.56E-05	-1.21E-05	-7.17E-06	1.01E-05	1.77E-05	-3.32E-05
1.529	-9.04E-05	0.000230895	-7.60E-05	-0.000122524	-4.20E-05	4.58E-05	-3.01E-05	4.14E-06	-2.95E-05	-9.55E-06	-8.31E-06	1.46E-05	2.22E-05	-3.05E-05
1.53	-0.000112606	0.000343747	-8.18E-05	-6.31E-05	-4.53E-05	6.03E-05	-3.00E-05	2.64E-06	-2.24E-05	-3.85E-06	-8.78E-06	1.84E-05	2.25E-05	-2.79E-05
1.531	-7.26E-05	0.000212453	-8.70E-05	-6.07E-06	-4.83E-05	6.46E-05	-2.97E-05	3.61E-06	-1.35E-05	-1.54E-07	-9.10E-06	1.79E-05	2.02E-05	-2.53E-05
1.532	-1.20E-05	4.47E-05	-8.98E-05	3.36E-05	-5.18E-05	6.18E-05	-2.76E-05	7.88E-06	-2.73E-06	-1.28E-06	-9.25E-06	1.49E-05	1.90E-05	-2.27E-05
1.533	-3.94E-06	7.13E-05	-9.31E-05	4.90E-05	-5.44E-05	5.59E-05	-2.54E-05	1.17E-05	4.72E-06	-5.21E-06	-9.12E-06	1.11E-05	1.87E-05	-2.05E-05
1.534	-5.81E-05	0.000190537	-9.93E-05	4.17E-05	-5.75E-05	4.87E-05	-2.42E-05	1.17E-05	5.85E-06	-1.03E-05	-9.93E-06	5.58E-06	1.81E-05	-1.88E-05
1.535	-0.000119023	0.000245042	-0.000104905	2.98E-05	-5.97E-05	4.07E-05	-2.48E-05	9.47E-06	3.54E-06	-1.53E-05	-1.08E-05	-8.24E-07	1.52E-05	-1.72E-05
1.536	-0.000144183	0.000243927	-0.000107794	3.39E-05	-6.08E-05	3.14E-05	-2.73E-05	8.03E-06	1.46E-06	-1.87E-05	-1.05E-05	-6.12E-06	7.75E-06	-1.53E-05
1.537	-0.000143004	0.0002453	-0.000105478	4.92E-05	-5.97E-05	2.22E-05	-2.92E-05	1.03E-05	5.03E-07	-1.91E-05	-9.49E-06	-9.09E-06	-2.09E-06	-1.16E-05
1.538	-0.00013716	0.000262075	-9.94E-05	6.42E-05	-5.63E-05	1.47E-05	-2.99E-05	1.36E-05	5.57E-08	-1.76E-05	-9.18E-06	-9.74E-06	-7.70E-06	-6.15E-06
1.539	-0.000137116	0.000261172	-9.31E-05	8.18E-05	-5.28E-05	1.05E-05	-3.05E-05	1.49E-05	-1.06E-06	-1.64E-05	-9.77E-06	-9.48E-06	-4.23E-06	-1.89E-06
1.54	-0.000145819	0.000190076	-9.01E-05	0.000108482	-5.04E-05	8.20E-06	-3.21E-05	1.83E-05	-3.87E-07	-1.69E-05	-1.01E-05	-9.33E-06	6.07E-06	-7.19E-07
1.541	-0.000158105	6.45E-05	-9.03E-05	0.000139023	-4.79E-05	5.33E-06	-3.21E-05	2.74E-05	4.81E-06	-1.77E-05	-9.76E-06	-9.71E-06	1.58E-05	2.52E-07
1.542	-0.000156148	-5.13E-05	-9.24E-05	0.000154359	-4.46E-05	1.63E-06	-3.08E-05	4.21E-05	1.24E-05	-1.71E-05	-9.43E-06	-1.04E-05	1.71E-05	4.23E-06
1.543	-0.000120763	-0.000107619	-9.53E-05	0.000143149	-4.22E-05	-1.65E-06	-2.91E-05	5.82E-05	1.82E-05	-1.62E-05	-9.21E-06	-1.14E-05	1.17E-05	9.29E-06
1.544	-6.27E-05	-0.000114278	-9.66E-05	0.000117539	-3.96E-05	-4.99E-06	-2.80E-05	7.08E-05	2.25E-05	-1.58E-05	-8.71E-06	-1.18E-05	7.25E-06	1.17E-05
1.545	-1.80E-05	-0.000121103	-9.57E-05	9.60E-05	-3.75E-05	-9.31E-06	-2.61E-05	8.11E-05	3.03E-05	-1.57E-05	-8.27E-06	-1.10E-05	7.63E-06	1.10E-05
1.546	-8.15E-06	-0.000145747	-9.50E-05	7.98E-05	-3.44E-05	-1.59E-05	-2.60E-05	0.000104874	4.37E-05	-1.56E-05	-8.63E-06	-1.00E-05	1.52E-05	9.35E-06
1.547	-2.00E-05	-0.000169867	-9.71E-05	6.30E-05	-3.17E-05	-2.50E-05	-2.85E-05	0.000164405	4.91E-05	-1.50E-05	-9.08E-06	-9.65E-06	3.05E-05	9.23E-06
1.548	-1.79E-05	-0.000187771	-9.99E-05	4.53E-05	-3.12E-05	-3.53E-05	-2.98E-05	0.000256236	2.84E-05	-1.42E-05	-8.63E-06	-9.82E-06	4.75E-05	1.21E-05
1.549	9.51E-06	-0.000197903	-0.000103356	3.37E-05	-3.25E-05	-4.63E-05	-3.02E-05	0.000303132	-8.00E-06	-1.27E-05	-7.77E-06	-9.98E-06	5.77E-05	1.52E-05
1.55	3.45E-05	-0.000199546	-0.000105759	3.44E-05	-3.43E-05	-5.80E-05	-2.99E-05	0.000227563	-3.10E-05	-1.13E-05	-7.98E-06	-1.01E-05	5.77E-05	1.70E-05
1.551	3.85E-05	-0.000199589	-0.000105989	4.24E-05	-3.37E-05	-6.47E-05	-3.15E-05	0.000108798	-3.11E-05	-1.09E-05	-7.85E-06	-1.14E-05	4.89E-05	2.00E-05
1.552	3.07E-05	-0.000210221	-0.000106925	4.76E-05	-3.14E-05	-6.30E-05	-3.33E-05	0.000107992	-2.12E-05	-1.06E-05	-7.23E-06	-1.17E-05	3.07E-05	2.41E-05
1.553	2.84E-05	-0.00024243	-0.000107676	5.31E-05	-3.02E-05	-5.74E-05	-3.17E-05	0.000193184	-1.39E-05	-9.29E-06	-7.11E-06	-1.11E-05	6.60E-06	2.85E-05
1.554	3.27E-05	-0.000281419	-0.000107764	6.79E-05	-2.78E-05	-5.15E-05	-3.10E-05	0.000250526	-1.77E-05	-6.80E-06	-7.74E-06	-1.00E-05	-1.86E-05	3.02E-05
1.555	3.18E-05	-0.000302631	-0.000105918	8.64E-05	-2.72E-05	-4.92E-05	-3.09E-05	0.000266454	-4.23E-05	-4.68E-06	-8.42E-06	-8.46E-06	-3.99E-05	2.80E-05
1.556	2.66E-05	-0.000305765	-0.000103057	9.32E-05	-3.02E-05	-4.80E-05	-2.95E-05	0.000249226	-8.91E-05	-3.25E-06	-7.66E-06	-7.70E-06	-5.50E-05	2.43E-05
1.557	2.02E-05	-0.000308808	-0.000100694	8.10E-05	-3.18E-05	-4.74E-05	-2.88E-05	0.000203985	-0.000142056	-2.28E-06	-7.46E-06	-7.72E-06	-6.76E-05	2.02E-05
1.558	1.61E-05	-0.000300578	-9.99E-05	5.12E-05	-3.08E-05	-4.94E-05	-2.89E-05	6.11E-05	-0.000169071	-1.40E-06	-7.79E-06	-8.26E-06	-7.54E-05	1.82E-05
1.559	1.59E-05	-0.000224763	-0.000100165	1.02E-05	-3.11E-05	-5.19E-05	-3.04E-05	-0.00026179	-0.000159834	-1.10E-07	-7.31E-06	-7.30E-06	-7.47E-05	1.87E-05
1.56	1.58E-05	-8.60E-05	-9.99E-05	-3.06E-05	-3.31E-05	-5.55E-05	-3.27E-05	-0.000686083	-0.000135041	7.15E-07	-5.95E-06	-6.42E-06	-6.42E-05	2.14E-05
1.561	1.37E-05	1.91E-05	-0.000100165	-6.20E-05	-3.38E-05	-5.92E-05	-3.46E-05	-0.000975981	-0.000112105	3.94E-07	-4.84E-06	-6.91E-06	-4.59E-05	2.35E-05
1.562	1.13E-05	4.33E-05	-9.93E-05	-8.17E-05	-3.30E-05	-6.05E-05	-3.47E-05	-0.000992914	-9.54E-05	-1.62E-07	-4.87E-06	-7.88E-06	-2.24E-05	2.36E-05
1.563	9.37E-06	1.50E-05	-9.82E-05	-9.13E-05	-3.09E-05	-5.77E-05	-3.32E-05	-0.000789183	-7.54E-05	6.42E-07	-5.35E-06	-7.78E-06	4.14E-06	2.17E-05
1.564	7.37E-06	-1.97E-05	-9.59E-05	-9.29E-05	-2.95E-05	-5.25E-05	-3.05E-05	-0.000512655	-4.51E-05	2.81E-06	-5.54E-06	-6.37E-06	2.76E-05	1.98E-05
1.565	5.50E-06	-6.42E-05	-9.33E-05	-8.48E-05	-2.83E-05	-4.87E-05	-2.81E-05	-0.000290794	-1.15E-05	4.68E-06	-5.79E-06	-4.41E-06	4.19E-05	1.85E-05
1.566	3.01E-06	-0.000150914	-9.13E-05	-6.62E-05	-2.75E-05	-4.83E-05	-2.67E-05	-0.000158434	5.81E-06	6.12E-06	-5.95E-06	-2.75E-06	4.39E-05	1.67E-05
1.567	-3.23E-07	-0.000254588	-9.01E-05	-4.23E-05	-2.63E-05	-5.10E-05	-2.57E-05	-9.57E-05	-4.11E-06	7.71E-06	-5.14E-06	-2.60E-06	3.34E-05	1.44E-05
1.568	-3.78E-06	-0.000287783	-8.99E-05	-2.30E-05	-2.40E-05	-5.36E-05	-2.52E-05	-6.23E-05	-3.26E-05	9.14E-06	-4.30E-06	-3.46E-06	1.37E-05	1.21E-05
1.569	-5.89E-06	-0.000233201	-9.04E-05	-1.74E-05	-2.23E-05	-5.39E-05	-2.52E-05	-3.88E-05	-6.10E-05	1.00E-05	-4.37E-06	-4.01E-06	-8.14E-06	9.26E-06
1.57	-7.71E-06	-0.000162662	-9.12E-05	-2.74E-05	-2.28E-05	-5.28E-05	-2.54E-05	-3.32E-05	-7.20E-05	1.01E-05	-4.47E-06	-3.84E-06	-2.64E-05	4.69E-06
1.571	-9.87E-06	-0.000125847	-9.15E-05	-4.67E-05	-2.40E-05	-5.29E-05	-2.63E-05	-6.94E-05	-6.47E-05	9.18E-06	-4.14E-06	-3.67E-06	-3.93E-05	-4.58E-07
1.572	-1.14E-05	-0.000116837	-9.19E-05	-6.63E-05	-2.52E-05	-5.45E-05	-2.81E-05	-0.000135461	-5.00E-05	8.36E-06	-3.80E-06	-2.59E-06	-4.53E-05	-4.40E-06
1.573	-9.87E-06	-0.000110882	-9.21E-05	-8.39E-05	-2.62E-05	-5.67E-05	-2.71E-05	-0.000171827	-3.49E-05	8.06E-06	-3.32E-06	-7.39E-07	-4.24E-05	-6.41E-06
1.574	-7.91E-06	-0.000102547	-9.25E-05	-9.20E-05	-2.87E-05	-5.79E-05	-2.46E-05	-0.000126787	-1.99E-05	7.08E-06	-2.97E-06	1.11E-06	-3.29E-05	-8.47E-06
1.575	-1.02E-05	-9.36E-05	-9.28E-05	-7.13E-05	-3.27E-05	-5.67E-05	-2.46E-05	-3.27E-05	-7.78E-06	7.12E-06	-3.48E-06	2.70E-06	-2.16E-05	-9.43E-06
1.576	-1.74E-05	-8.65E-05	-9.39E-05	-2.53E-05	-3.51E-05	-5.49E-05	-2.58E-05	4.06E-05	-1.05E-06	7.86E-06	-4.33E-06	3.34E-06	-9.51E-06	-8.18E-06
1.577	-2.40E-05	-7.91E-05	-9.58E-05	2.17E-05	-3.53E-05	-5.40E-05	-2.71E-05	5.43E-05	1.33E-06	7.17E-06	-4.53E-06	4.10E-06	2.81E-06	-6.50E-06
1.578	-2.62E-05	-7.22E-05	-9.78E-05	5.15E-05	-3.57E-05	-5.30E-05	-2.73E-05	2.04E-05	1.09E-06	7.09E-06	-3.31E-06	5.10E-06	1.19E-05	-4.94E-06
1.579	-2.69E-05	-6.58E-05	-9.97E-05	5.04E-05	-3.66E-05	-5.25E-05	-2.71E-05	2.99E-06	-2.62E-07	7.58E-06	-2.29E-06	3.94E-06	1.09E-05	-5.18E-06
1.58	-2.63E-05	-6.08E-05	-0.000101526	3.13E-05	-3.46E-05	-5.19E-05	-2.65E-05	4.64E-05	1.56E-07	7.52E-06	-2.05E-06	1.92E-06	3.70E-06	-6.66E-06
1.581	-2.37E-05	-5.89E-05	-0.000100965	2.58E-05	-3.07E-05	-4.97E-05	-2.48E-05	0.000109224	1.75E-06	8.06E-06	-2.09E-06	5.33E-07	2.87E-08	-5.59E-06
1.582	-2.08E-05	-5.60E-05	-0.000100199	3.65E-05	-2.83E-05	-4.89E-05	-2.35E-05	0.000132576	4.14E-06	8.74E-06	-3.29E-06	1.97E-07	1.98E-06	-3.57E-06
1.583	-1.83E-05	-4.95E-05	-9.95E-05	3.14E-05	-2.92E-05	-5.04E-05	-2.29E-05	0.000110658	6.57E-06	8.70E-06	-3.54E-06	6.21E-07	7.97E-06	-1.73E-06
1.584	-1.86E-05	-4.79E-05	-0.000102312	-1.70E-05	-3.13E-05	-5.20E-05	-2.39E-05	5.63E-05	8.00E-06	7.68E-06	-3.50E-06	5.60E-07	1.09E-05	-2.99E-08
1.585	-1.93E-05	-5.48E-05	-0.000105575	-0.00010917	-3.27E-05	-5.15E-05	-2.54E-05	-2.94E-05	8.73E-06	6.16E-06	-3.56E-06	-6.20E-07	8.73E-06	9.31E-07
1.586	-1.79E-05	-5.81E-05	-0.000106334	-0.000226909	-3.44E-05	-5.06E-05	-2.60E-05	-0.000102283	1.00E-05	4.64E-06	-3.30E-06	-1.32E-06	5.11E-06	1.96E-06
1.587	-1.82E-05	-4.96E-05	-0.000105782	-0.000340922	-3.67E-05	-5.03E-05	-2.60E-05	-8.12E-05	1.32E-05	4.09E-06	-3.39E-06	-1.39E-06	3.25E-06	3.00E-06
1.588	-2.12E-05	-4.07E-05	-0.000105107	-0.000423805	-3.87E-05	-5.18E-05	-2.53E-05	1.02E-05	1.63E-05	4.57E-06	-3.85E-06	-1.90E-06	5.14E-06	1.92E-06
1.589	-2.39E-05	-4.39E-05	-0.000106671	-0.000453282	-4.02E-05	-5.27E-05	-2.50E-05	7.18E-05	1.72E-05	4.45E-06	-4.23E-06	-3.03E-06	8.80E-06	-2.45E-06
1.59	-2.44E-05	-5.23E-05	-0.000107643	-0.000407697	-4.13E-05	-5.12E-05	-2.49E-05	7.17E-05	1.61E-05	3.96E-06	-4.46E-06	-5.64E-06	1.20E-05	-7.30E-06
1.591	-2.39E-05	-4.70E-05	-0.000108137	-0.000293682	-4.07E-05	-4.80E-05	-2.42E-05	6.36E-05	1.59E-05	3.79E-06	-4.68E-06	-8.89E-06	1.35E-05	-8.85E-06
1.592	-2.29E-05	-1.82E-05	-0.000108067	-0.000160716	-3.97E-05	-4.57E-05	-2.33E-05	8.03E-05	1.78E-05	3.11E-06	-3.76E-06	-1.13E-05	1.36E-05	-6.41E-06
1.593	-2.46E-05	1.32E-05	-0.000107869	-5.82E-05	-3.94E-05	-4.51E-05	-2.21E-05	0.00010336	2.02E-05	1.75E-06	-2.68E-06	-1.19E-05	1.30E-05	-3.01E-06
1.594	-2.75E-05	2.72E-05	-0.000107227	-7.51E-06	-3.99E-05	-4.42E-05	-2.06E-05	0.000117438	2.09E-05	1.31E-06	-2.39E-06	-1.16E-05	1.37E-05	-4.62E-07
1.595	-2.80E-05	3.63E-05	-0.000106571	-6.69E-06	-4.10E-05	-4.28E-05	-1.88E-05	0.000129753	1.98E-05	2.34E-06	-2.93E-06	-1.11E-05	1.73E-05	2.07E-07
1.596	-2.57E-05	4.62E-05	-0.000105939	-3.66E-05	-4.26E-05	-4.12E-05	-1.65E-05	0.00014169	1.80E-05	2.09E-06	-3.18E-06	-1.11E-05	2.09E-05	-2.93E-07
1.597	-2.51E-05	4.41E-05	-0.000104797	-7.38E-05	-4.48E-05	-4.05E-05	-1.52E-05	0.000135928	1.71E-05	-7.50E-07	-2.99E-06	-1.15E-05	1.95E-05	-8.75E-07
1.598	-2.70E-05	3.01E-05	-0.00010296	-0.00010709	-4.61E-05	-3.94E-05	-1.53E-05	9.89E-05	1.80E-05	-2.25E-06	-2.15E-06	-1.14E-05	1.42E-05	-1.96E-06
1.599	-2.68E-05	1.61E-05	-0.000102316	-0.000136492	-4.65E-05	-3.68E-05	-1.64E-05	4.51E-05	1.94E-05	-4.00E-07	-1.12E-06	-1.01E-05	9.94E-06	-3.29E-06
1.6	-2.01E-05	7.83E-06	-0.000101472	-0.000153233	-4.62E-05	-3.45E-05	-1.68E-05	1.02E-05	1.99E-05	1.85E-06	-1.15E-06	-8.22E-06	1.03E-05	-3.97E-06
1.601	-2.51E-06	3.90E-06	-9.96E-05	-0.000137939	-4.62E-05	-3.39E-05	-1.65E-05	1.42E-05	1.95E-05	1.77E-06	-1.44E-06	-6.98E-06	1.38E-05	-5.05E-06
1.602	1.86E-05	5.16E-06	-9.73E-05	-8.95E-05	-4.65E-05	-3.33E-05	-1.64E-05	4.55E-05	1.92E-05	-8.53E-07	-9.13E-07	-7.38E-06	1.47E-05	-5.93E-06
1.603	2.49E-05	8.09E-06	-9.69E-05	-3.67E-05	-4.41E-05	-3.29E-05	-1.57E-05	7.32E-05	1.97E-05	-3.13E-06	-6.79E-07	-8.26E-06	1.35E-05	-5.71E-06
1.604	1.56E-05	5.95E-06	-9.77E-05	3.76E-06	-4.03E-05	-3.26E-05	-1.35E-05	8.15E-05	1.78E-05	-3.66E-06	-1.41E-06	-7.74E-06	1.57E-05	-6.29E-06
1.605	1.37E-06	-6.44E-06	-9.71E-05	3.69E-05	-3.70E-05	-3.20E-05	-1.20E-05	8.15E-05	1.20E-05	-3.44E-06	-3.20E-06	-6.74E-06	2.35E-05	-6.60E-06
1.606	-1.30E-05	-2.13E-05	-9.64E-05	6.45E-05	-3.55E-05	-3.03E-05	-1.27E-05	8.45E-05	5.37E-06	-3.68E-06	-4.02E-06	-6.83E-06	2.92E-05	-5.57E-06
1.607	-3.11E-05	-2.25E-05	-9.58E-05	8.48E-05	-3.64E-05	-2.86E-05	-1.26E-05	8.69E-05	-1.49E-06	-4.23E-06	-2.97E-06	-7.42E-06	2.73E-05	-4.04E-06
1.608	-5.42E-05	-1.93E-05	-9.37E-05	9.13E-05	-3.62E-05	-2.88E-05	-1.38E-05	8.68E-05	-7.18E-06	-3.43E-06	-2.36E-06	-7.71E-06	2.30E-05	-2.09E-06
1.609	-7.45E-05	-2.77E-05	-9.00E-05	8.30E-05	-3.58E-05	-2.96E-05	-1.47E-05	8.66E-05	-1.01E-05	-2.42E-06	-3.27E-06	-7.48E-06	2.26E-05	-6.83E-07
1.61	-9.10E-05	-4.35E-05	-8.57E-05	7.13E-05	-3.56E-05	-2.89E-05	-1.42E-05	8.18E-05	-1.17E-05	-1.71E-06	-4.72E-06	-7.13E-06	2.76E-05	8.41E-07
1.611	-0.000107197	-5.41E-05	-8.21E-05	6.06E-05	-3.51E-05	-2.78E-05	-1.54E-05	6.60E-05	-1.48E-05	-1.69E-06	-5.22E-06	-6.32E-06	3.03E-05	1.09E-06
1.612	-0.000118636	-4.46E-05	-8.02E-05	5.07E-05	-3.47E-05	-2.84E-05	-1.65E-05	3.49E-05	-2.01E-05	-1.80E-06	-5.23E-06	-4.99E-06	2.88E-05	2.54E-07
1.613	-0.000110407	-1.99E-05	-7.80E-05	4.21E-05	-3.39E-05	-2.77E-05	-1.72E-05	-8.24E-06	-2.55E-05	-2.57E-06	-3.63E-06	-4.63E-06	2.76E-05	-9.35E-07
1.614	-9.19E-05	2.80E-06	-7.54E-05	3.96E-05	-3.51E-05	-2.65E-05	-1.67E-05	-5.44E-05	-2.92E-05	-4.83E-06	-2.74E-06	-5.25E-06	2.95E-05	-2.75E-06
1.615	-8.54E-05	1.31E-05	-7.01E-05	4.38E-05	-3.63E-05	-2.65E-05	-1.66E-05	-8.84E-05	-3.02E-05	-6.54E-06	-3.14E-06	-5.65E-06	3.56E-05	-6.16E-06
1.616	-8.12E-05	1.42E-05	-6.09E-05	4.99E-05	-3.59E-05	-2.72E-05	-1.68E-05	-7.55E-05	-2.91E-05	-7.01E-06	-4.14E-06	-5.03E-06	4.42E-05	-1.03E-05
1.617	-6.18E-05	-1.67E-06	-5.27E-05	5.24E-05	-3.54E-05	-2.75E-05	-1.63E-05	-1.31E-05	-2.63E-05	-6.68E-06	-4.90E-06	-4.48E-06	5.14E-05	-1.28E-05
1.618	-3.14E-05	-3.16E-05	-4.97E-05	4.61E-05	-3.63E-05	-2.84E-05	-1.64E-05	4.41E-05	-2.19E-05	-7.58E-06	-4.40E-06	-4.70E-06	4.97E-05	-1.62E-05
1.619	1.01E-06	-4.44E-05	-5.05E-05	2.76E-05	-3.61E-05	-2.94E-05	-1.78E-05	5.86E-05	-1.86E-05	-8.55E-06	-3.53E-06	-4.68E-06	3.83E-05	-2.09E-05
1.62	2.50E-05	-3.14E-05	-5.40E-05	1.43E-06	-3.29E-05	-2.99E-05	-1.85E-05	4.50E-05	-1.69E-05	-7.47E-06	-3.07E-06	-3.25E-06	2.46E-05	-2.55E-05
1.621	2.45E-05	-1.90E-05	-6.16E-05	-2.08E-05	-3.02E-05	-3.01E-05	-1.72E-05	3.05E-05	-1.29E-05	-5.42E-06	-3.63E-06	-1.57E-06	1.79E-05	-2.79E-05
1.622	2.44E-06	-2.82E-05	-7.02E-05	-3.32E-05	-3.00E-05	-3.12E-05	-1.65E-05	2.18E-05	-3.90E-06	-5.03E-06	-3.54E-06	-6.12E-07	2.05E-05	-2.90E-05
1.623	-1.93E-05	-4.64E-05	-7.69E-05	-3.81E-05	-3.06E-05	-3.34E-05	-1.66E-05	1.25E-05	5.24E-06	-6.20E-06	-2.67E-06	-9.35E-07	2.85E-05	-2.97E-05
1.624	-2.98E-05	-5.81E-05	-8.24E-05	-4.41E-05	-3.08E-05	-3.54E-05	-1.73E-05	-3.16E-06	7.47E-06	-6.27E-06	-1.90E-06	-1.63E-06	3.61E-05	-2.96E-05
1.625	-3.36E-05	-6.71E-05	-8.58E-05	-4.95E-05	-3.14E-05	-3.68E-05	-1.80E-05	-3.31E-05	3.98E-07	-5.02E-06	-2.06E-06	-7.80E-07	3.69E-05	-2.75E-05
1.626	-3.26E-05	-8.12E-05	-8.53E-05	-4.52E-05	-3.08E-05	-3.80E-05	-1.95E-05	-7.97E-05	-1.18E-05	-3.99E-06	-2.54E-06	1.17E-06	2.94E-05	-2.47E-05
1.627	-2.93E-05	-9.26E-05	-8.41E-05	-3.09E-05	-2.88E-05	-3.94E-05	-2.18E-05	-0.000124779	-2.21E-05	-4.21E-06	-3.65E-06	2.22E-06	2.09E-05	-2.33E-05
1.628	-2.92E-05	-0.000103305	-8.38E-05	-1.81E-05	-2.82E-05	-4.06E-05	-2.33E-05	-0.000146516	-2.44E-05	-4.68E-06	-5.07E-06	2.39E-06	1.78E-05	-2.27E-05
1.629	-3.48E-05	-0.000114494	-8.38E-05	-1.37E-05	-2.76E-05	-4.18E-05	-2.45E-05	-0.000147844	-1.84E-05	-3.53E-06	-5.11E-06	3.00E-06	2.03E-05	-2.02E-05
1.63	-4.51E-05	-9.53E-05	-8.43E-05	-1.86E-05	-2.75E-05	-4.14E-05	-2.70E-05	-0.000106484	-9.90E-06	-1.31E-06	-3.42E-06	3.61E-06	2.70E-05	-1.52E-05
1.631	-5.13E-05	-6.37E-05	-8.42E-05	-2.66E-05	-2.87E-05	-4.06E-05	-2.85E-05	-1.25E-05	-2.02E-06	-5.81E-08	-2.73E-06	5.22E-06	2.76E-05	-8.59E-06
1.632	-4.51E-05	-6.06E-05	-8.73E-05	-2.87E-05	-2.87E-05	-4.17E-05	-2.75E-05	5.32E-05	4.82E-06	-3.68E-07	-3.50E-06	6.99E-06	1.59E-05	-2.01E-07
1.633	-3.03E-05	-5.89E-05	-9.29E-05	-2.53E-05	-2.98E-05	-4.14E-05	-2.62E-05	4.51E-05	6.69E-06	-1.39E-06	-4.58E-06	7.48E-06	2.50E-06	8.21E-06
1.634	-1.61E-05	-5.45E-05	-9.70E-05	-2.28E-05	-3.04E-05	-4.04E-05	-2.75E-05	2.12E-05	1.84E-06	-1.68E-06	-4.66E-06	8.84E-06	-2.71E-06	1.61E-05
1.635	-6.81E-06	-6.04E-05	-9.86E-05	-2.61E-05	-3.06E-05	-4.22E-05	-2.95E-05	1.81E-05	-6.28E-06	-1.78E-06	-2.50E-06	1.13E-05	-3.46E-06	2.22E-05
1.636	-2.36E-06	-8.06E-05	-9.89E-05	-3.45E-05	-2.96E-05	-4.32E-05	-2.92E-05	2.70E-05	-1.44E-05	-4.97E-07	-8.70E-07	1.33E-05	-5.83E-06	2.76E-05
1.637	-4.31E-06	-0.000109661	-9.91E-05	-4.54E-05	-2.95E-05	-4.33E-05	-2.76E-05	3.54E-05	-2.01E-05	1.48E-06	-1.56E-06	1.33E-05	-1.14E-05	3.50E-05
1.638	-9.41E-06	-0.000132962	-9.88E-05	-5.20E-05	-3.07E-05	-4.21E-05	-2.55E-05	3.09E-05	-2.35E-05	2.66E-06	-3.40E-06	1.16E-05	-1.86E-05	4.14E-05
1.639	-1.14E-05	-0.000129068	-9.77E-05	-5.38E-05	-3.02E-05	-3.95E-05	-2.44E-05	1.06E-05	-2.26E-05	4.00E-06	-3.35E-06	1.02E-05	-2.43E-05	4.18E-05
1.64	-1.11E-05	-8.68E-05	-9.69E-05	-5.33E-05	-2.86E-05	-3.82E-05	-2.50E-05	-2.02E-05	-1.83E-05	4.06E-06	-2.78E-06	9.78E-06	-2.65E-05	3.56E-05
1.641	-1.22E-05	-5.43E-05	-9.64E-05	-5.10E-05	-2.79E-05	-3.67E-05	-2.48E-05	-2.94E-05	-1.79E-05	3.12E-06	-2.99E-06	1.05E-05	-2.78E-05	2.71E-05
1.642	-1.31E-05	-7.74E-05	-9.56E-05	-4.78E-05	-2.83E-05	-3.50E-05	-2.31E-05	8.58E-06	-2.68E-05	3.44E-06	-3.17E-06	1.14E-05	-2.82E-05	1.94E-05
1.643	-1.08E-05	-0.000108663	-9.70E-05	-4.59E-05	-2.81E-05	-3.49E-05	-2.18E-05	7.42E-05	-4.17E-05	5.45E-06	-2.73E-06	1.19E-05	-2.65E-05	1.06E-05
1.644	-7.47E-06	-8.23E-05	-0.000100134	-4.78E-05	-2.89E-05	-3.52E-05	-2.14E-05	0.000125385	-5.33E-05	6.68E-06	-1.85E-06	1.12E-05	-2.13E-05	1.33E-06
1.645	-8.11E-06	-2.20E-05	-0.000102361	-5.05E-05	-3.00E-05	-3.55E-05	-2.07E-05	0.000141907	-5.75E-05	7.02E-06	-1.69E-06	1.00E-05	-1.27E-05	-5.28E-06
1.646	-1.11E-05	4.66E-05	-0.000101106	-4.95E-05	-3.17E-05	-3.67E-05	-2.10E-05	0.000120551	-5.59E-05	8.13E-06	-1.62E-06	8.99E-06	-2.97E-06	-7.16E-06
1.647	-1.24E-05	9.63E-05	-9.84E-05	-4.37E-05	-3.25E-05	-3.81E-05	-2.28E-05	4.77E-05	-4.90E-05	9.60E-06	-1.51E-06	8.63E-06	4.74E-06	-4.21E-06
1.648	-1.24E-05	9.91E-05	-9.64E-05	-3.45E-05	-3.30E-05	-3.86E-05	-2.44E-05	-6.98E-05	-3.57E-05	9.62E-06	-1.63E-06	8.78E-06	8.11E-06	1.79E-06
1.649	-1.28E-05	7.20E-05	-9.53E-05	-2.61E-05	-3.38E-05	-3.82E-05	-2.40E-05	-0.000156647	-2.12E-05	8.90E-06	-1.57E-06	8.34E-06	8.40E-06	8.38E-06
1.65	-1.33E-05	4.48E-05	-9.61E-05	-2.42E-05	-3.37E-05	-3.72E-05	-2.25E-05	-0.000138857	-8.39E-06	8.72E-06	-1.27E-06	6.69E-06	8.62E-06	1.39E-05
1.651	-1.21E-05	2.18E-05	-9.79E-05	-2.69E-05	-3.30E-05	-3.67E-05	-2.30E-05	-5.88E-05	7.99E-06	7.99E-06	-1.49E-06	5.01E-06	1.20E-05	1.70E-05
1.652	-1.03E-05	-7.55E-07	-9.87E-05	-2.76E-05	-3.32E-05	-3.79E-05	-2.47E-05	-2.62E-05	3.16E-05	7.13E-06	-1.46E-06	4.34E-06	1.83E-05	1.96E-05
1.653	-1.03E-05	-2.11E-05	-9.78E-05	-2.45E-05	-3.40E-05	-4.06E-05	-2.66E-05	-8.48E-05	5.59E-05	7.02E-06	-1.16E-06	4.38E-06	2.21E-05	2.44E-05
1.654	-1.27E-05	-3.50E-05	-9.70E-05	-2.24E-05	-3.60E-05	-4.27E-05	-2.69E-05	-0.000170774	7.00E-05	7.30E-06	-9.89E-07	4.35E-06	1.77E-05	3.02E-05
1.655	-1.64E-05	-4.27E-05	-9.58E-05	-2.63E-05	-3.83E-05	-4.30E-05	-2.59E-05	-0.000200602	6.78E-05	7.70E-06	-8.16E-07	4.62E-06	1.12E-05	3.48E-05
1.656	-1.82E-05	-4.81E-05	-9.42E-05	-3.38E-05	-3.69E-05	-4.15E-05	-2.44E-05	-0.000155165	4.81E-05	9.32E-06	-4.52E-07	6.31E-06	1.29E-05	3.80E-05
1.657	-1.67E-05	-5.24E-05	-9.32E-05	-4.18E-05	-3.63E-05	-3.92E-05	-2.28E-05	-0.000101419	1.58E-05	1.08E-05	4.04E-07	7.44E-06	1.90E-05	3.78E-05
1.658	-1.51E-05	-5.71E-05	-9.28E-05	-4.91E-05	-3.59E-05	-3.70E-05	-2.23E-05	-0.00013368	-1.81E-05	1.12E-05	1.01E-06	6.89E-06	2.29E-05	3.45E-05
1.659	-1.76E-05	-6.19E-05	-9.20E-05	-5.71E-05	-3.29E-05	-3.52E-05	-2.32E-05	-0.000211059	-5.20E-05	1.07E-05	3.24E-07	5.37E-06	2.89E-05	3.03E-05
1.66	-2.56E-05	-6.84E-05	-9.14E-05	-6.19E-05	-3.10E-05	-3.37E-05	-2.42E-05	-0.000192248	-8.32E-05	9.43E-06	-8.61E-07	3.52E-06	3.58E-05	2.54E-05
1.661	-3.13E-05	-7.25E-05	-9.23E-05	-6.61E-05	-3.09E-05	-3.10E-05	-2.47E-05	-0.000103697	-0.000104088	8.13E-06	-1.07E-06	1.89E-06	4.12E-05	2.18E-05
1.662	-3.02E-05	-7.51E-05	-9.27E-05	-7.70E-05	-3.21E-05	-2.83E-05	-2.58E-05	-6.38E-05	-0.000109861	7.09E-06	-5.89E-10	1.63E-06	4.50E-05	1.93E-05
1.663	-2.56E-05	-7.69E-05	-9.33E-05	-8.95E-05	-3.32E-05	-2.62E-05	-2.77E-05	-6.64E-05	-0.000104806	6.27E-06	1.02E-06	6.90E-07	4.20E-05	1.52E-05
1.664	-2.03E-05	-7.86E-05	-9.40E-05	-9.47E-05	-3.27E-05	-2.60E-05	-2.73E-05	-4.73E-05	-0.000104031	6.00E-06	1.05E-06	-1.23E-06	3.32E-05	1.11E-05
1.665	-1.95E-05	-7.97E-05	-9.36E-05	-8.84E-05	-3.17E-05	-2.71E-05	-2.51E-05	4.04E-06	-0.000102765	6.19E-06	4.76E-07	-3.05E-06	1.88E-05	8.32E-06
1.666	-2.19E-05	-8.20E-05	-9.29E-05	-7.12E-05	-3.19E-05	-2.73E-05	-2.32E-05	4.81E-05	-9.25E-05	5.89E-06	1.37E-08	-5.21E-06	4.01E-06	5.86E-06
1.667	-2.34E-05	-8.56E-05	-9.23E-05	-4.48E-05	-3.27E-05	-2.79E-05	-2.40E-05	8.47E-05	-7.59E-05	5.12E-06	2.25E-07	-6.73E-06	-7.80E-06	4.53E-06
1.668	-2.44E-05	-9.07E-05	-9.24E-05	-1.62E-05	-3.24E-05	-2.84E-05	-2.56E-05	0.000121354	-6.40E-05	4.58E-06	5.46E-08	-7.72E-06	-1.84E-05	3.29E-06
1.669	-2.57E-05	-9.59E-05	-9.45E-05	5.99E-06	-3.30E-05	-2.77E-05	-2.64E-05	0.00014692	-5.77E-05	4.72E-06	-6.03E-07	-7.77E-06	-2.70E-05	1.03E-06
1.67	-2.67E-05	-0.000100503	-9.50E-05	2.08E-05	-3.35E-05	-2.73E-05	-2.54E-05	0.000143784	-4.80E-05	4.86E-06	-9.32E-07	-7.98E-06	-2.88E-05	-4.29E-07
1.671	-2.69E-05	-0.000101767	-9.33E-05	5.25E-05	-3.41E-05	-2.86E-05	-2.39E-05	0.000109298	-3.45E-05	4.35E-06	-5.32E-07	-9.50E-06	-1.89E-05	2.66E-07
1.672	-2.63E-05	-9.57E-05	-9.09E-05	0.00011365	-3.44E-05	-3.09E-05	-2.32E-05	6.90E-05	-2.33E-05	3.91E-06	2.45E-07	-1.26E-05	-1.06E-06	1.85E-06
1.673	-2.55E-05	-7.35E-05	-8.90E-05	0.000162131	-3.53E-05	-3.31E-05	-2.28E-05	3.73E-05	-1.83E-05	4.84E-06	1.21E-06	-1.52E-05	1.92E-05	3.48E-06
1.674	-2.60E-05	-4.54E-05	-8.79E-05	0.000147507	-3.70E-05	-3.34E-05	-2.26E-05	1.28E-05	-1.61E-05	6.07E-06	1.71E-06	-1.62E-05	3.69E-05	4.13E-06
1.675	-2.66E-05	-4.05E-05	-8.76E-05	6.56E-05	-3.74E-05	-3.27E-05	-2.26E-05	-1.67E-05	-1.40E-05	6.54E-06	1.04E-06	-1.65E-05	4.89E-05	2.27E-06
1.676	-2.54E-05	-5.43E-05	-8.84E-05	-4.47E-05	-3.64E-05	-3.27E-05	-2.36E-05	-8.15E-05	-1.09E-05	6.55E-06	-2.80E-07	-1.68E-05	5.29E-05	-1.68E-06
1.677	-2.35E-05	-6.38E-05	-8.94E-05	-0.000145533	-3.58E-05	-3.33E-05	-2.47E-05	-0.000187868	-9.80E-06	6.59E-06	-9.63E-07	-1.66E-05	5.14E-05	-6.24E-06
1.678	-2.20E-05	-6.45E-05	-9.05E-05	-0.000223976	-3.66E-05	-3.34E-05	-2.62E-05	-0.000247801	-1.02E-05	7.11E-06	-5.34E-07	-1.61E-05	4.88E-05	-1.05E-05
1.679	-1.36E-05	-6.26E-05	-9.08E-05	-0.000277272	-3.65E-05	-3.43E-05	-2.73E-05	-0.000198482	-1.03E-05	8.41E-06	-4.76E-07	-1.56E-05	4.68E-05	-1.19E-05
1.68	2.96E-06	-5.96E-05	-9.09E-05	-0.000292346	-3.61E-05	-3.57E-05	-2.83E-05	-0.000103089	-9.65E-06	9.26E-06	-1.20E-06	-1.55E-05	4.50E-05	-9.82E-06
1.681	1.47E-05	-5.57E-05	-9.16E-05	-0.000259705	-3.65E-05	-3.57E-05	-2.71E-05	-3.29E-05	-7.98E-06	9.08E-06	-1.46E-06	-1.68E-05	4.59E-05	-6.89E-06
1.682	1.40E-05	-5.36E-05	-9.31E-05	-0.000200624	-3.66E-05	-3.50E-05	-2.54E-05	5.29E-06	-4.31E-06	8.46E-06	-3.38E-07	-1.97E-05	5.07E-05	-2.83E-06
1.683	6.57E-06	-5.66E-05	-9.43E-05	-0.000144979	-3.60E-05	-3.41E-05	-2.57E-05	2.34E-05	6.17E-07	7.98E-06	1.06E-06	-2.19E-05	5.22E-05	2.69E-06
1.684	-3.33E-06	-6.18E-05	-9.57E-05	-0.000102929	-3.66E-05	-3.26E-05	-2.65E-05	4.06E-05	4.89E-06	9.10E-06	8.70E-07	-2.20E-05	4.32E-05	9.26E-06
1.685	-1.80E-05	-6.41E-05	-9.69E-05	-7.37E-05	-3.81E-05	-3.25E-05	-2.59E-05	5.94E-05	6.60E-06	1.02E-05	-3.64E-07	-2.24E-05	2.81E-05	1.68E-05
1.686	-4.22E-05	-6.14E-05	-9.71E-05	-5.37E-05	-3.92E-05	-3.12E-05	-2.47E-05	7.25E-05	5.40E-06	9.71E-06	-1.95E-06	-2.26E-05	1.07E-05	2.39E-05
1.687	-6.47E-05	-5.77E-05	-9.69E-05	-3.94E-05	-3.98E-05	-2.77E-05	-2.46E-05	7.06E-05	4.54E-06	9.46E-06	-2.09E-06	-2.19E-05	-2.08E-06	2.86E-05
1.688	-7.89E-05	-5.68E-05	-9.61E-05	-2.18E-05	-3.95E-05	-2.39E-05	-2.57E-05	5.56E-05	4.30E-06	1.09E-05	-7.94E-07	-2.12E-05	-5.12E-06	3.12E-05
1.689	-8.80E-05	-5.89E-05	-9.50E-05	-7.59E-06	-3.72E-05	-2.38E-05	-2.68E-05	3.97E-05	3.91E-06	1.19E-05	-3.08E-07	-1.98E-05	-8.54E-06	3.06E-05
1.69	-9.40E-05	-6.28E-05	-9.51E-05	-4.98E-06	-3.41E-05	-2.49E-05	-2.57E-05	2.93E-05	3.62E-06	1.14E-05	-9.28E-07	-1.79E-05	-1.84E-05	2.44E-05
1.691	-9.38E-05	-6.48E-05	-9.37E-05	-7.95E-06	-3.33E-05	-2.42E-05	-2.52E-05	2.58E-05	3.51E-06	1.07E-05	-1.93E-06	-1.68E-05	-3.53E-05	1.57E-05
1.692	-7.37E-05	-6.36E-05	-9.16E-05	-1.17E-05	-3.48E-05	-2.39E-05	-2.66E-05	2.31E-05	3.74E-06	9.20E-06	-1.44E-06	-1.72E-05	-5.07E-05	8.33E-06
1.693	-3.87E-05	-6.18E-05	-9.08E-05	-1.21E-05	-3.57E-05	-2.15E-05	-2.62E-05	2.10E-05	4.09E-06	7.07E-06	-3.47E-07	-1.77E-05	-5.88E-05	3.45E-06
1.694	-9.86E-06	-5.88E-05	-8.98E-05	-1.26E-05	-3.59E-05	-2.03E-05	-2.61E-05	1.75E-05	4.28E-06	4.82E-06	-6.45E-07	-1.88E-05	-5.92E-05	7.99E-07
1.695	2.38E-06	-5.47E-05	-8.95E-05	-1.38E-05	-3.59E-05	-1.94E-05	-2.55E-05	1.67E-05	5.11E-06	3.36E-06	-2.61E-06	-1.91E-05	-5.51E-05	7.07E-07
1.696	1.91E-06	-5.24E-05	-8.96E-05	-1.54E-05	-3.59E-05	-1.92E-05	-2.45E-05	1.74E-05	6.15E-06	2.78E-06	-3.10E-06	-1.85E-05	-5.23E-05	2.42E-06
1.697	2.38E-07	-5.16E-05	-9.09E-05	-1.49E-05	-3.50E-05	-1.98E-05	-2.39E-05	1.74E-05	6.55E-06	2.34E-06	-2.41E-06	-1.79E-05	-5.05E-05	4.23E-06
1.698	4.93E-07	-5.25E-05	-9.38E-05	-1.48E-05	-3.37E-05	-2.11E-05	-2.35E-05	1.52E-05	6.23E-06	2.42E-06	-2.45E-06	-1.70E-05	-4.42E-05	4.53E-06
1.699	-3.77E-06	-5.35E-05	-9.59E-05	-1.62E-05	-3.43E-05	-2.24E-05	-2.38E-05	1.32E-05	5.41E-06	2.82E-06	-2.58E-06	-1.60E-05	-2.96E-05	3.41E-06
1.7	-1.13E-05	-5.35E-05	-9.66E-05	-1.87E-05	-3.57E-05	-2.36E-05	-2.52E-05	1.27E-05	4.38E-06	2.95E-06	-2.23E-06	-1.60E-05	-1.19E-05	4.27E-06
1.701	-1.90E-05	-5.33E-05	-9.76E-05	-2.05E-05	-3.67E-05	-2.50E-05	-2.68E-05	1.28E-05	3.89E-06	3.46E-06	-1.25E-06	-1.67E-05	1.52E-06	8.63E-06
1.702	-2.60E-05	-5.40E-05	-9.85E-05	-2.02E-05	-3.68E-05	-2.66E-05	-2.62E-05	1.14E-05	3.62E-06	4.89E-06	-1.34E-07	-1.68E-05	9.32E-06	1.46E-05
1.703	-3.22E-05	-5.44E-05	-9.81E-05	-1.99E-05	-3.70E-05	-2.85E-05	-2.47E-05	7.95E-06	2.15E-06	5.61E-06	8.68E-07	-1.65E-05	1.66E-05	1.87E-05
1.704	-3.57E-05	-5.34E-05	-9.70E-05	-2.03E-05	-3.82E-05	-2.86E-05	-2.47E-05	5.10E-06	-1.74E-06	4.78E-06	1.00E-06	-1.67E-05	2.77E-05	2.00E-05
1.705	-3.67E-05	-5.18E-05	-9.72E-05	-2.15E-05	-3.90E-05	-2.82E-05	-2.59E-05	4.23E-06	-6.66E-06	3.75E-06	1.05E-06	-1.76E-05	3.98E-05	1.83E-05
1.706	-3.39E-05	-5.01E-05	-9.72E-05	-2.07E-05	-3.83E-05	-2.76E-05	-2.55E-05	4.35E-06	-1.06E-05	3.08E-06	1.08E-06	-1.77E-05	4.57E-05	1.49E-05
1.707	-2.74E-05	-5.05E-05	-9.62E-05	-2.01E-05	-3.80E-05	-2.86E-05	-2.42E-05	3.77E-06	-1.26E-05	2.21E-06	9.22E-07	-1.70E-05	4.17E-05	1.14E-05
1.708	-2.31E-05	-5.14E-05	-9.69E-05	-2.25E-05	-3.87E-05	-3.02E-05	-2.17E-05	4.33E-06	-1.26E-05	6.28E-07	8.72E-07	-1.63E-05	2.95E-05	7.79E-06
1.709	-2.18E-05	-5.18E-05	-9.83E-05	-2.53E-05	-3.91E-05	-3.03E-05	-2.00E-05	4.26E-06	-1.02E-05	2.32E-08	4.95E-07	-1.59E-05	1.20E-05	1.53E-06
1.71	-2.07E-05	-5.00E-05	-9.69E-05	-2.60E-05	-3.87E-05	-2.92E-05	-2.04E-05	3.23E-06	-6.27E-06	7.82E-07	-3.96E-07	-1.69E-05	-8.66E-06	-8.06E-06
1.711	-2.16E-05	-4.69E-05	-9.45E-05	-2.59E-05	-3.80E-05	-2.95E-05	-2.17E-05	5.83E-07	-4.25E-06	7.61E-07	-9.37E-08	-1.93E-05	-2.87E-05	-1.80E-05
1.712	-2.32E-05	-4.59E-05	-9.19E-05	-2.46E-05	-3.91E-05	-2.90E-05	-2.19E-05	-1.60E-06	-4.76E-06	-8.69E-07	5.16E-07	-2.12E-05	-4.54E-05	-2.46E-05
1.713	-2.42E-05	-4.61E-05	-9.15E-05	-2.44E-05	-4.05E-05	-2.74E-05	-2.12E-05	-3.89E-06	-5.22E-06	-3.29E-06	1.03E-06	-2.22E-05	-5.84E-05	-2.77E-05
1.714	-2.58E-05	-4.49E-05	-9.28E-05	-2.56E-05	-4.07E-05	-2.89E-05	-2.16E-05	-5.75E-06	-5.44E-06	-4.21E-06	1.29E-06	-2.24E-05	-6.58E-05	-2.91E-05
1.715	-2.59E-05	-4.40E-05	-9.40E-05	-2.60E-05	-3.96E-05	-2.99E-05	-2.19E-05	-5.62E-06	-5.60E-06	-2.90E-06	8.44E-08	-2.15E-05	-7.41E-05	-3.05E-05
1.716	-2.61E-05	-4.55E-05	-9.45E-05	-2.67E-05	-3.84E-05	-3.08E-05	-2.22E-05	-6.25E-06	-5.61E-06	-1.63E-06	-1.46E-06	-2.03E-05	-8.56E-05	-3.15E-05
1.717	-2.78E-05	-4.66E-05	-9.47E-05	-2.92E-05	-3.80E-05	-3.14E-05	-2.40E-05	-7.80E-06	-5.88E-06	-2.11E-06	-2.41E-06	-1.90E-05	-8.89E-05	-3.18E-05
1.718	-2.78E-05	-4.75E-05	-9.60E-05	-3.24E-05	-3.73E-05	-3.10E-05	-2.46E-05	-9.42E-06	-5.85E-06	-3.74E-06	-1.84E-06	-1.82E-05	-7.54E-05	-3.19E-05
1.719	-2.65E-05	-4.86E-05	-9.67E-05	-3.40E-05	-3.62E-05	-3.22E-05	-2.46E-05	-1.06E-05	-5.90E-06	-4.99E-06	-4.96E-07	-1.80E-05	-4.93E-05	-3.42E-05
1.72	-2.63E-05	-4.90E-05	-9.83E-05	-3.34E-05	-3.59E-05	-3.25E-05	-2.48E-05	-1.16E-05	-5.66E-06	-4.28E-06	-1.53E-07	-1.77E-05	-2.58E-05	-3.84E-05
1.721	-2.55E-05	-4.83E-05	-9.76E-05	-3.33E-05	-3.55E-05	-3.26E-05	-2.36E-05	-1.17E-05	-5.53E-06	-2.95E-06	-1.25E-06	-1.65E-05	-1.23E-05	-4.21E-05
1.722	-2.65E-05	-4.72E-05	-9.62E-05	-3.43E-05	-3.49E-05	-3.26E-05	-2.21E-05	-1.25E-05	-5.19E-06	-2.35E-06	-1.87E-06	-1.45E-05	-5.19E-06	-4.30E-05
1.723	-2.65E-05	-4.78E-05	-9.70E-05	-3.63E-05	-3.48E-05	-3.26E-05	-2.04E-05	-1.42E-05	-4.84E-06	-3.44E-06	-1.40E-06	-1.31E-05	1.42E-06	-3.83E-05
1.724	-2.55E-05	-4.77E-05	-9.78E-05	-3.76E-05	-3.54E-05	-3.32E-05	-1.92E-05	-1.54E-05	-5.38E-06	-5.97E-06	-1.25E-06	-1.15E-05	9.35E-06	-2.86E-05
1.725	-2.52E-05	-4.75E-05	-9.90E-05	-3.82E-05	-3.68E-05	-3.41E-05	-1.81E-05	-1.56E-05	-6.31E-06	-7.32E-06	-1.89E-06	-1.01E-05	1.33E-05	-1.77E-05
1.726	-2.51E-05	-4.81E-05	-0.00010036	-3.89E-05	-3.85E-05	-3.44E-05	-1.80E-05	-1.58E-05	-6.39E-06	-6.87E-06	-2.27E-06	-9.71E-06	1.10E-05	-1.03E-05
1.727	-2.60E-05	-4.86E-05	-0.000100716	-3.87E-05	-3.90E-05	-3.51E-05	-1.81E-05	-1.75E-05	-5.40E-06	-5.56E-06	-1.79E-06	-1.02E-05	4.56E-06	-7.92E-06
1.728	-2.71E-05	-4.85E-05	-9.89E-05	-3.83E-05	-3.89E-05	-3.58E-05	-1.80E-05	-1.98E-05	-5.67E-06	-5.48E-06	-5.46E-07	-1.04E-05	-3.00E-06	-8.85E-06
1.729	-2.68E-05	-4.82E-05	-9.70E-05	-3.85E-05	-3.97E-05	-3.55E-05	-1.79E-05	-2.14E-05	-7.55E-06	-6.48E-06	7.78E-07	-1.00E-05	-1.07E-05	-1.08E-05
1.73	-2.56E-05	-4.85E-05	-9.56E-05	-3.89E-05	-4.10E-05	-3.59E-05	-1.80E-05	-2.15E-05	-9.06E-06	-7.60E-06	4.82E-07	-9.79E-06	-1.67E-05	-1.11E-05
1.731	-2.56E-05	-4.71E-05	-9.42E-05	-3.98E-05	-4.15E-05	-3.75E-05	-1.75E-05	-2.05E-05	-9.40E-06	-8.66E-06	-1.65E-06	-1.04E-05	-2.05E-05	-9.43E-06
1.732	-2.64E-05	-4.49E-05	-9.34E-05	-4.22E-05	-4.06E-05	-3.82E-05	-1.67E-05	-1.90E-05	-9.00E-06	-8.99E-06	-3.52E-06	-1.13E-05	-2.49E-05	-7.63E-06
1.733	-2.65E-05	-4.44E-05	-9.21E-05	-4.31E-05	-3.97E-05	-3.73E-05	-1.69E-05	-1.86E-05	-8.78E-06	-8.11E-06	-3.88E-06	-1.14E-05	-3.01E-05	-4.96E-06
1.734	-2.56E-05	-4.47E-05	-9.12E-05	-4.29E-05	-3.89E-05	-3.79E-05	-1.68E-05	-1.89E-05	-9.46E-06	-6.89E-06	-3.99E-06	-1.04E-05	-3.46E-05	-1.78E-06
1.735	-2.50E-05	-4.38E-05	-9.15E-05	-4.32E-05	-3.66E-05	-3.94E-05	-1.65E-05	-1.87E-05	-9.55E-06	-5.20E-06	-4.69E-06	-8.58E-06	-3.66E-05	-1.07E-06
1.736	-2.47E-05	-4.35E-05	-9.19E-05	-4.40E-05	-3.53E-05	-4.19E-05	-1.71E-05	-1.89E-05	-8.96E-06	-3.74E-06	-5.08E-06	-7.08E-06	-3.47E-05	-2.79E-06
1.737	-2.45E-05	-4.40E-05	-9.28E-05	-4.39E-05	-3.59E-05	-4.53E-05	-1.78E-05	-1.93E-05	-9.35E-06	-3.88E-06	-4.19E-06	-7.23E-06	-2.70E-05	-3.91E-06
1.738	-2.32E-05	-4.59E-05	-9.37E-05	-4.34E-05	-3.71E-05	-4.72E-05	-1.76E-05	-1.91E-05	-1.10E-05	-4.46E-06	-2.61E-06	-8.99E-06	-1.58E-05	-2.82E-06
1.739	-2.22E-05	-4.67E-05	-9.30E-05	-4.32E-05	-3.68E-05	-4.86E-05	-1.56E-05	-2.00E-05	-1.23E-05	-4.73E-06	-1.57E-06	-1.04E-05	-2.73E-06	3.51E-07
1.74	-2.40E-05	-4.50E-05	-9.19E-05	-4.34E-05	-3.53E-05	-4.77E-05	-1.37E-05	-2.08E-05	-1.24E-05	-4.00E-06	-1.07E-06	-7.83E-06	7.39E-06	4.58E-06
1.741	-2.59E-05	-4.44E-05	-9.15E-05	-4.35E-05	-3.52E-05	-4.55E-05	-1.33E-05	-2.06E-05	-1.26E-05	-2.46E-06	-2.01E-06	-4.51E-06	3.53E-06	9.26E-06
1.742	-2.57E-05	-4.48E-05	-9.08E-05	-4.37E-05	-3.55E-05	-4.50E-05	-1.24E-05	-1.99E-05	-1.31E-05	-1.79E-06	-3.69E-06	-4.90E-06	-8.49E-06	1.57E-05
1.743	-2.69E-05	-4.64E-05	-8.91E-05	-4.34E-05	-3.58E-05	-4.57E-05	-1.27E-05	-1.93E-05	-1.33E-05	-2.40E-06	-4.96E-06	-5.43E-06	-1.36E-05	2.50E-05
1.744	-2.73E-05	-4.86E-05	-8.90E-05	-4.42E-05	-3.46E-05	-4.61E-05	-1.16E-05	-1.84E-05	-1.32E-05	-2.19E-06	-5.63E-06	-5.12E-06	-9.52E-06	3.70E-05
1.745	-2.58E-05	-4.79E-05	-8.90E-05	-4.48E-05	-3.28E-05	-4.59E-05	-1.00E-05	-1.80E-05	-1.30E-05	-2.94E-07	-4.90E-06	-2.23E-06	1.46E-06	4.86E-05
1.746	-2.43E-05	-4.75E-05	-8.98E-05	-4.32E-05	-3.43E-05	-4.48E-05	-9.76E-06	-1.93E-05	-1.17E-05	1.70E-06	-4.38E-06	6.89E-07	1.46E-05	5.71E-05
1.747	-2.34E-05	-4.77E-05	-8.96E-05	-4.18E-05	-3.62E-05	-4.30E-05	-1.01E-05	-2.07E-05	-1.04E-05	2.28E-06	-4.18E-06	1.33E-06	2.34E-05	6.32E-05
1.748	-2.24E-05	-4.76E-05	-8.84E-05	-4.16E-05	-3.54E-05	-4.23E-05	-1.12E-05	-2.12E-05	-1.01E-05	2.07E-06	-4.01E-06	5.83E-07	3.04E-05	6.90E-05
1.749	-1.85E-05	-4.84E-05	-8.88E-05	-4.28E-05	-3.49E-05	-4.19E-05	-1.21E-05	-2.15E-05	-1.08E-05	1.74E-06	-3.49E-06	1.38E-06	4.07E-05	7.45E-05
1.75	-1.06E-05	-5.04E-05	-8.89E-05	-4.33E-05	-3.58E-05	-4.20E-05	-1.31E-05	-2.12E-05	-1.15E-05	1.09E-06	-2.83E-06	4.60E-06	4.66E-05	7.83E-05
1.751	-4.64E-06	-5.17E-05	-8.92E-05	-4.29E-05	-3.77E-05	-4.16E-05	-1.51E-05	-2.04E-05	-1.21E-05	3.23E-07	-2.85E-06	7.13E-06	4.07E-05	8.00E-05
1.752	-7.71E-06	-5.23E-05	-8.91E-05	-4.21E-05	-3.99E-05	-4.16E-05	-1.68E-05	-2.11E-05	-1.25E-05	7.79E-07	-3.70E-06	7.73E-06	3.16E-05	7.96E-05
1.753	-1.69E-05	-5.33E-05	-8.87E-05	-4.20E-05	-4.09E-05	-4.21E-05	-1.74E-05	-2.23E-05	-1.23E-05	2.27E-06	-4.58E-06	6.89E-06	3.23E-05	7.67E-05
1.754	-2.53E-05	-5.45E-05	-8.83E-05	-4.19E-05	-4.13E-05	-4.16E-05	-1.86E-05	-2.27E-05	-1.23E-05	4.03E-06	-4.38E-06	6.93E-06	4.39E-05	7.12E-05
1.755	-2.84E-05	-5.59E-05	-8.88E-05	-4.10E-05	-4.13E-05	-4.05E-05	-2.09E-05	-2.09E-05	-1.23E-05	5.42E-06	-3.10E-06	7.13E-06	5.70E-05	6.45E-05
1.756	-2.70E-05	-5.64E-05	-8.94E-05	-3.89E-05	-4.11E-05	-3.97E-05	-2.35E-05	-1.83E-05	-1.25E-05	5.85E-06	-1.66E-06	6.58E-06	6.40E-05	5.81E-05
1.757	-2.19E-05	-5.60E-05	-8.97E-05	-3.79E-05	-3.99E-05	-3.90E-05	-2.41E-05	-1.72E-05	-1.26E-05	5.84E-06	-1.50E-06	5.76E-06	5.96E-05	5.47E-05
1.758	-1.39E-05	-5.55E-05	-9.06E-05	-3.78E-05	-3.80E-05	-3.72E-05	-2.34E-05	-1.81E-05	-1.29E-05	5.02E-06	-2.27E-06	5.78E-06	4.53E-05	5.57E-05
1.759	-3.78E-06	-5.59E-05	-9.28E-05	-3.75E-05	-3.75E-05	-3.48E-05	-2.42E-05	-1.80E-05	-1.31E-05	3.12E-06	-2.71E-06	5.73E-06	3.54E-05	5.89E-05
1.76	4.47E-06	-5.54E-05	-9.52E-05	-3.78E-05	-3.75E-05	-3.24E-05	-2.64E-05	-1.76E-05	-1.30E-05	2.42E-06	-2.16E-06	6.89E-06	3.71E-05	6.08E-05
1.761	4.93E-06	-5.57E-05	-9.52E-05	-3.82E-05	-3.75E-05	-3.14E-05	-2.88E-05	-1.77E-05	-1.23E-05	4.76E-06	-1.85E-06	1.01E-05	3.54E-05	5.74E-05
1.762	5.18E-06	-5.73E-05	-9.42E-05	-3.90E-05	-3.56E-05	-3.16E-05	-3.00E-05	-1.62E-05	-1.11E-05	8.45E-06	-1.70E-06	1.26E-05	1.72E-05	4.72E-05
1.763	2.10E-05	-5.80E-05	-9.45E-05	-3.88E-05	-3.17E-05	-3.25E-05	-3.05E-05	-1.48E-05	-1.09E-05	1.12E-05	-8.52E-07	1.32E-05	-1.16E-05	3.32E-05
1.764	3.80E-05	-5.66E-05	-9.47E-05	-3.84E-05	-3.00E-05	-3.25E-05	-3.12E-05	-1.47E-05	-1.19E-05	1.18E-05	1.50E-07	1.29E-05	-4.01E-05	2.09E-05
1.765	2.26E-05	-5.42E-05	-9.33E-05	-3.87E-05	-3.08E-05	-3.20E-05	-3.12E-05	-1.41E-05	-1.23E-05	1.14E-05	4.33E-07	1.23E-05	-6.26E-05	1.28E-05
1.766	-2.26E-05	-5.16E-05	-9.16E-05	-3.82E-05	-3.18E-05	-3.24E-05	-3.07E-05	-1.18E-05	-1.17E-05	1.10E-05	-1.83E-07	1.19E-05	-7.39E-05	6.87E-06
1.767	-6.63E-05	-5.12E-05	-9.12E-05	-3.83E-05	-3.25E-05	-3.27E-05	-3.10E-05	-1.17E-05	-1.07E-05	1.18E-05	-5.82E-07	1.29E-05	-7.20E-05	1.69E-06
1.768	-8.84E-05	-5.15E-05	-9.19E-05	-3.91E-05	-3.26E-05	-3.25E-05	-3.19E-05	-1.33E-05	-1.05E-05	1.31E-05	-4.44E-07	1.29E-05	-6.05E-05	-1.26E-06
1.769	-9.69E-05	-5.15E-05	-9.26E-05	-3.94E-05	-3.35E-05	-3.19E-05	-3.29E-05	-1.40E-05	-9.88E-06	1.46E-05	-1.30E-06	1.23E-05	-3.99E-05	-4.60E-07
1.77	-9.89E-05	-5.21E-05	-9.29E-05	-3.80E-05	-3.41E-05	-3.02E-05	-3.39E-05	-1.36E-05	-8.68E-06	1.52E-05	-1.85E-06	1.31E-05	-1.66E-05	5.29E-06
1.771	-9.52E-05	-5.20E-05	-9.65E-05	-3.63E-05	-3.40E-05	-2.98E-05	-3.34E-05	-1.34E-05	-9.28E-06	1.50E-05	-2.03E-06	1.40E-05	-5.04E-06	1.37E-05
1.772	-8.92E-05	-5.03E-05	-9.86E-05	-3.68E-05	-3.50E-05	-2.99E-05	-3.28E-05	-1.34E-05	-1.05E-05	1.57E-05	-2.25E-06	1.35E-05	-9.13E-06	1.90E-05
1.773	-7.91E-05	-4.78E-05	-9.75E-05	-3.89E-05	-3.57E-05	-2.83E-05	-3.21E-05	-1.35E-05	-1.15E-05	1.66E-05	-1.91E-06	1.18E-05	-1.76E-05	1.87E-05
1.774	-6.42E-05	-4.70E-05	-9.59E-05	-3.95E-05	-3.48E-05	-2.72E-05	-3.26E-05	-1.30E-05	-1.20E-05	1.76E-05	-1.87E-06	1.14E-05	-1.72E-05	1.50E-05
1.775	-4.28E-05	-4.70E-05	-9.29E-05	-3.75E-05	-3.38E-05	-2.80E-05	-3.39E-05	-1.35E-05	-1.26E-05	1.83E-05	-2.39E-06	1.21E-05	-7.90E-06	7.03E-06
1.776	-2.09E-05	-4.89E-05	-9.17E-05	-3.64E-05	-3.40E-05	-2.86E-05	-3.51E-05	-1.45E-05	-1.39E-05	1.87E-05	-3.64E-06	1.22E-05	-4.20E-07	-7.02E-06
1.777	-4.71E-06	-5.09E-05	-9.30E-05	-3.73E-05	-3.38E-05	-2.95E-05	-3.62E-05	-1.53E-05	-1.53E-05	1.84E-05	-4.53E-06	1.10E-05	-2.00E-06	-2.37E-05
1.778	2.61E-06	-5.28E-05	-9.52E-05	-3.86E-05	-3.33E-05	-3.22E-05	-3.50E-05	-1.56E-05	-1.67E-05	1.79E-05	-4.96E-06	1.00E-05	-8.52E-06	-3.74E-05
1.779	4.01E-06	-5.41E-05	-9.64E-05	-3.93E-05	-3.26E-05	-3.48E-05	-3.34E-05	-1.60E-05	-1.79E-05	1.69E-05	-5.48E-06	9.95E-06	-1.47E-05	-4.55E-05
1.78	3.19E-06	-5.35E-05	-9.71E-05	-3.90E-05	-3.31E-05	-3.54E-05	-3.21E-05	-1.65E-05	-1.81E-05	1.53E-05	-6.11E-06	9.86E-06	-1.76E-05	-4.97E-05
1.781	2.30E-06	-5.17E-05	-9.62E-05	-3.89E-05	-3.40E-05	-3.38E-05	-3.09E-05	-1.59E-05	-1.76E-05	1.32E-05	-5.56E-06	1.00E-05	-1.50E-05	-5.13E-05
1.782	1.45E-06	-5.03E-05	-9.45E-05	-3.93E-05	-3.36E-05	-3.29E-05	-2.91E-05	-1.47E-05	-1.67E-05	1.16E-05	-4.04E-06	9.84E-06	-7.28E-06	-4.93E-05
1.783	-3.81E-06	-5.09E-05	-9.23E-05	-3.90E-05	-3.22E-05	-3.34E-05	-2.75E-05	-1.37E-05	-1.63E-05	1.10E-05	-2.56E-06	9.09E-06	1.38E-06	-4.49E-05
1.784	-1.39E-05	-5.06E-05	-9.02E-05	-3.89E-05	-3.09E-05	-3.37E-05	-2.68E-05	-1.34E-05	-1.63E-05	1.09E-05	-1.17E-06	7.52E-06	4.62E-06	-4.13E-05
1.785	-2.27E-05	-4.85E-05	-8.94E-05	-3.94E-05	-3.00E-05	-3.31E-05	-2.60E-05	-1.22E-05	-1.64E-05	1.01E-05	2.27E-07	6.44E-06	2.79E-06	-3.98E-05
1.786	-2.42E-05	-4.76E-05	-8.97E-05	-4.00E-05	-2.91E-05	-3.29E-05	-2.58E-05	-1.14E-05	-1.61E-05	8.71E-06	1.41E-06	5.71E-06	2.58E-06	-4.08E-05
1.787	-2.47E-05	-4.83E-05	-8.87E-05	-3.97E-05	-3.00E-05	-3.38E-05	-2.58E-05	-1.12E-05	-1.53E-05	8.10E-06	1.22E-06	5.45E-06	6.34E-06	-4.48E-05
1.788	-2.99E-05	-4.77E-05	-8.73E-05	-3.91E-05	-3.04E-05	-3.35E-05	-2.51E-05	-1.18E-05	-1.53E-05	7.46E-06	-4.28E-07	6.11E-06	9.21E-06	-4.95E-05
1.789	-3.36E-05	-4.79E-05	-8.67E-05	-4.06E-05	-2.88E-05	-3.11E-05	-2.42E-05	-1.24E-05	-1.55E-05	5.79E-06	-2.26E-06	7.33E-06	7.89E-06	-5.14E-05
1.79	-2.79E-05	-4.88E-05	-8.57E-05	-4.28E-05	-2.86E-05	-2.86E-05	-2.23E-05	-1.23E-05	-1.44E-05	4.21E-06	-2.82E-06	8.24E-06	2.31E-06	-5.09E-05
1.791	-2.15E-05	-4.87E-05	-8.48E-05	-4.36E-05	-3.09E-05	-2.62E-05	-2.07E-05	-1.11E-05	-1.22E-05	3.51E-06	-2.21E-06	9.13E-06	-4.63E-06	-5.18E-05
1.792	-2.10E-05	-4.99E-05	-8.44E-05	-4.46E-05	-3.02E-05	-2.57E-05	-2.00E-05	-9.82E-06	-1.10E-05	3.09E-06	-1.84E-06	8.89E-06	-1.31E-05	-5.54E-05
1.793	-2.24E-05	-5.01E-05	-8.42E-05	-4.44E-05	-2.85E-05	-2.72E-05	-1.91E-05	-9.69E-06	-1.16E-05	3.12E-06	-1.71E-06	7.27E-06	-2.41E-05	-5.95E-05
1.794	-2.42E-05	-4.94E-05	-8.38E-05	-4.61E-05	-2.67E-05	-2.72E-05	-1.92E-05	-9.77E-06	-1.19E-05	4.86E-06	-2.19E-06	6.89E-06	-3.19E-05	-5.98E-05
1.795	-2.48E-05	-4.99E-05	-8.14E-05	-4.99E-05	-2.55E-05	-2.82E-05	-1.91E-05	-9.19E-06	-1.17E-05	6.50E-06	-3.64E-06	8.34E-06	-3.22E-05	-5.90E-05
1.796	-2.13E-05	-5.01E-05	-7.71E-05	-5.23E-05	-2.71E-05	-2.82E-05	-1.99E-05	-8.74E-06	-1.19E-05	6.77E-06	-3.34E-06	9.93E-06	-2.53E-05	-6.05E-05
1.797	-1.82E-05	-5.14E-05	-7.64E-05	-5.38E-05	-2.86E-05	-2.72E-05	-2.05E-05	-8.76E-06	-1.14E-05	7.06E-06	-2.48E-06	1.05E-05	-1.52E-05	-5.96E-05
1.798	-1.69E-05	-5.28E-05	-8.57E-05	-5.41E-05	-2.85E-05	-2.73E-05	-2.00E-05	-8.70E-06	-1.04E-05	7.72E-06	-3.06E-06	1.10E-05	-1.04E-05	-5.68E-05
1.799	-1.59E-05	-5.34E-05	-9.99E-05	-5.32E-05	-2.71E-05	-2.58E-05	-2.02E-05	-9.42E-06	-1.01E-05	8.50E-06	-3.96E-06	1.23E-05	-1.45E-05	-5.46E-05
1.8	-1.65E-05	-5.47E-05	-0.000108504	-5.09E-05	-2.82E-05	-2.38E-05	-1.99E-05	-1.06E-05	-1.04E-05	6.73E-06	-4.87E-06	1.20E-05	-2.40E-05	-5.44E-05
1.801	-1.78E-05	-5.58E-05	-0.000111323	-5.03E-05	-3.01E-05	-2.39E-05	-1.83E-05	-1.11E-05	-9.86E-06	4.33E-06	-5.42E-06	1.11E-05	-3.44E-05	-5.50E-05
1.802	-1.91E-05	-5.73E-05	-0.000112159	-5.16E-05	-3.29E-05	-2.54E-05	-1.70E-05	-1.14E-05	-9.26E-06	4.20E-06	-5.84E-06	1.21E-05	-4.44E-05	-5.61E-05
1.803	-1.89E-05	-5.77E-05	-0.000115025	-5.24E-05	-3.47E-05	-2.55E-05	-1.66E-05	-1.18E-05	-9.52E-06	6.35E-06	-5.23E-06	1.35E-05	-5.50E-05	-5.77E-05
1.804	-1.80E-05	-5.71E-05	-0.000118286	-5.14E-05	-3.52E-05	-2.55E-05	-1.75E-05	-1.17E-05	-1.03E-05	8.67E-06	-4.33E-06	1.33E-05	-6.48E-05	-5.88E-05
1.805	-1.74E-05	-5.57E-05	-0.000120407	-4.74E-05	-3.53E-05	-2.65E-05	-1.92E-05	-1.12E-05	-1.07E-05	7.89E-06	-4.13E-06	1.21E-05	-7.10E-05	-5.87E-05
1.806	-1.76E-05	-5.48E-05	-0.000123999	-4.14E-05	-3.52E-05	-2.79E-05	-1.94E-05	-9.76E-06	-1.03E-05	5.60E-06	-4.92E-06	1.17E-05	-7.21E-05	-5.75E-05
1.807	-1.75E-05	-5.27E-05	-0.000128187	-3.23E-05	-3.59E-05	-2.93E-05	-1.69E-05	-9.39E-06	-9.30E-06	4.51E-06	-5.89E-06	1.20E-05	-6.91E-05	-5.70E-05
1.808	-1.69E-05	-4.94E-05	-0.000129484	-2.23E-05	-3.73E-05	-2.98E-05	-1.57E-05	-9.96E-06	-8.63E-06	5.55E-06	-5.33E-06	1.31E-05	-6.38E-05	-5.68E-05
1.809	-1.64E-05	-4.75E-05	-0.000122737	-1.73E-05	-3.91E-05	-2.93E-05	-1.64E-05	-1.07E-05	-8.14E-06	7.11E-06	-4.23E-06	1.36E-05	-5.61E-05	-5.66E-05
1.81	-1.65E-05	-4.69E-05	-0.000103978	-1.81E-05	-3.96E-05	-2.77E-05	-1.60E-05	-1.13E-05	-7.99E-06	7.34E-06	-3.52E-06	1.34E-05	-4.39E-05	-5.72E-05
1.811	-1.72E-05	-4.64E-05	-7.61E-05	-2.21E-05	-3.93E-05	-2.76E-05	-1.50E-05	-1.15E-05	-8.42E-06	5.60E-06	-3.78E-06	1.40E-05	-2.46E-05	-5.79E-05
1.812	-2.00E-05	-4.59E-05	-4.89E-05	-2.69E-05	-3.87E-05	-3.00E-05	-1.39E-05	-1.10E-05	-9.07E-06	2.57E-06	-4.26E-06	1.58E-05	1.43E-06	-5.79E-05
1.813	-2.39E-05	-4.65E-05	-2.92E-05	-2.95E-05	-3.83E-05	-3.10E-05	-1.23E-05	-1.09E-05	-9.63E-06	3.64E-07	-4.09E-06	1.65E-05	2.91E-05	-5.75E-05
1.814	-2.72E-05	-4.79E-05	-2.20E-05	-2.73E-05	-3.74E-05	-2.96E-05	-1.11E-05	-1.25E-05	-9.34E-06	8.17E-07	-3.61E-06	1.64E-05	4.71E-05	-5.61E-05
1.815	-2.86E-05	-5.01E-05	-3.14E-05	-2.17E-05	-3.61E-05	-2.87E-05	-1.16E-05	-1.36E-05	-9.13E-06	2.45E-06	-3.96E-06	1.66E-05	4.38E-05	-5.52E-05
1.816	-2.88E-05	-5.06E-05	-4.79E-05	-1.82E-05	-3.53E-05	-2.89E-05	-1.39E-05	-1.31E-05	-1.00E-05	2.95E-06	-4.56E-06	1.65E-05	2.48E-05	-5.54E-05
1.817	-2.91E-05	-5.08E-05	-5.92E-05	-2.05E-05	-3.67E-05	-2.97E-05	-1.69E-05	-1.24E-05	-1.09E-05	3.27E-06	-4.14E-06	1.53E-05	1.02E-05	-5.43E-05
1.818	-2.85E-05	-5.13E-05	-5.93E-05	-2.33E-05	-3.78E-05	-2.90E-05	-1.71E-05	-1.24E-05	-1.09E-05	4.52E-06	-2.98E-06	1.40E-05	6.82E-06	-5.23E-05
1.819	-2.72E-05	-5.17E-05	-5.84E-05	-2.24E-05	-3.81E-05	-2.84E-05	-1.58E-05	-1.24E-05	-1.04E-05	5.75E-06	-2.94E-06	1.36E-05	8.49E-06	-5.08E-05
1.82	-2.49E-05	-5.14E-05	-7.66E-05	-1.73E-05	-3.84E-05	-2.86E-05	-1.40E-05	-1.24E-05	-9.64E-06	5.81E-06	-3.53E-06	1.42E-05	8.90E-06	-5.05E-05
1.821	-2.37E-05	-5.03E-05	-0.000106687	-1.10E-05	-3.82E-05	-2.79E-05	-1.28E-05	-1.03E-05	-8.43E-06	5.22E-06	-2.84E-06	1.48E-05	7.62E-06	-4.96E-05
1.822	-2.50E-05	-4.99E-05	-0.000116637	-8.46E-06	-3.78E-05	-2.63E-05	-1.35E-05	-9.36E-06	-8.73E-06	5.71E-06	-8.83E-07	1.45E-05	1.31E-05	-4.82E-05
1.823	-2.38E-05	-5.04E-05	-0.000114882	-7.93E-06	-3.81E-05	-2.46E-05	-1.59E-05	-1.00E-05	-9.66E-06	6.48E-06	9.51E-07	1.34E-05	2.21E-05	-4.74E-05
1.824	-1.95E-05	-5.15E-05	-0.000129992	-8.57E-06	-3.91E-05	-2.45E-05	-1.76E-05	-9.52E-06	-8.98E-06	6.06E-06	4.92E-07	1.26E-05	1.68E-05	-4.80E-05
1.825	-1.68E-05	-5.18E-05	-0.000154743	-1.18E-05	-4.14E-05	-2.54E-05	-1.73E-05	-8.97E-06	-7.63E-06	4.77E-06	-6.62E-07	1.33E-05	-6.19E-06	-5.15E-05
1.826	-1.82E-05	-5.07E-05	-0.000166917	-1.54E-05	-4.20E-05	-2.69E-05	-1.75E-05	-8.17E-06	-6.11E-06	4.38E-06	-9.36E-07	1.36E-05	-2.34E-05	-5.80E-05
1.827	-2.21E-05	-5.25E-05	-0.000154274	-1.74E-05	-4.27E-05	-2.72E-05	-1.79E-05	-1.02E-05	-6.00E-06	4.83E-06	-9.22E-07	1.31E-05	-1.82E-05	-6.80E-05
1.828	-2.50E-05	-5.51E-05	-0.000130391	-1.78E-05	-4.43E-05	-2.80E-05	-1.93E-05	-1.20E-05	-6.35E-06	4.62E-06	-6.15E-07	1.31E-05	2.93E-06	-7.60E-05
1.829	-2.74E-05	-5.51E-05	-0.000111069	-1.78E-05	-4.53E-05	-2.88E-05	-2.22E-05	-1.16E-05	-6.74E-06	3.60E-06	7.05E-08	1.37E-05	2.33E-05	-7.70E-05
1.83	-2.93E-05	-5.34E-05	-0.000106049	-2.03E-05	-4.65E-05	-2.93E-05	-2.38E-05	-1.07E-05	-6.73E-06	1.69E-06	1.26E-06	1.43E-05	3.12E-05	-7.34E-05
1.831	-3.07E-05	-5.23E-05	-0.000109702	-2.52E-05	-4.69E-05	-3.06E-05	-2.56E-05	-1.07E-05	-7.01E-06	1.01E-06	2.37E-06	1.49E-05	2.89E-05	-6.97E-05
1.832	-3.14E-05	-5.19E-05	-0.00011134	-3.06E-05	-4.81E-05	-3.23E-05	-2.81E-05	-1.19E-05	-8.58E-06	2.31E-06	2.69E-06	1.59E-05	2.65E-05	-6.78E-05
1.833	-3.06E-05	-5.21E-05	-0.000105213	-3.75E-05	-4.86E-05	-3.44E-05	-2.99E-05	-1.21E-05	-1.01E-05	4.12E-06	1.92E-06	1.81E-05	3.29E-05	-6.68E-05
1.834	-2.91E-05	-5.33E-05	-8.84E-05	-4.58E-05	-4.82E-05	-3.52E-05	-3.00E-05	-1.13E-05	-1.14E-05	4.51E-06	5.50E-07	2.02E-05	4.47E-05	-6.57E-05
1.835	-2.76E-05	-5.41E-05	-6.72E-05	-5.33E-05	-4.70E-05	-3.58E-05	-3.06E-05	-1.18E-05	-1.24E-05	4.43E-06	-4.99E-07	2.18E-05	5.49E-05	-6.33E-05
1.836	-2.77E-05	-5.53E-05	-4.32E-05	-5.81E-05	-4.62E-05	-3.65E-05	-3.12E-05	-1.36E-05	-1.34E-05	5.24E-06	-6.65E-07	2.36E-05	5.94E-05	-5.94E-05
1.837	-2.91E-05	-5.62E-05	-2.11E-05	-6.10E-05	-4.49E-05	-3.62E-05	-3.12E-05	-1.43E-05	-1.33E-05	5.92E-06	-2.37E-07	2.43E-05	5.71E-05	-5.47E-05
1.838	-3.05E-05	-5.62E-05	-1.25E-05	-6.22E-05	-4.34E-05	-3.50E-05	-3.10E-05	-1.43E-05	-1.29E-05	6.60E-06	3.56E-08	2.36E-05	5.39E-05	-5.16E-05
1.839	-3.01E-05	-5.69E-05	-2.40E-05	-6.20E-05	-4.14E-05	-3.42E-05	-3.02E-05	-1.37E-05	-1.27E-05	6.77E-06	7.76E-08	2.21E-05	5.43E-05	-4.95E-05
1.84	-2.80E-05	-5.80E-05	-4.70E-05	-6.17E-05	-3.94E-05	-3.41E-05	-2.96E-05	-1.36E-05	-1.29E-05	5.26E-06	-2.27E-08	2.02E-05	5.47E-05	-4.69E-05
1.841	-2.57E-05	-5.70E-05	-7.34E-05	-5.95E-05	-3.89E-05	-3.44E-05	-3.01E-05	-1.30E-05	-1.28E-05	3.28E-06	3.07E-07	1.94E-05	5.26E-05	-4.39E-05
1.842	-2.40E-05	-5.57E-05	-9.39E-05	-5.71E-05	-3.79E-05	-3.46E-05	-3.04E-05	-1.22E-05	-1.24E-05	3.05E-06	5.03E-07	1.97E-05	5.17E-05	-4.16E-05
1.843	-2.32E-05	-5.57E-05	-0.000101728	-5.71E-05	-3.63E-05	-3.58E-05	-2.91E-05	-1.12E-05	-1.19E-05	3.51E-06	3.07E-07	2.05E-05	5.51E-05	-3.88E-05
1.844	-2.26E-05	-5.67E-05	-9.91E-05	-5.77E-05	-3.45E-05	-3.69E-05	-2.79E-05	-1.09E-05	-1.05E-05	3.41E-06	2.33E-07	2.17E-05	6.39E-05	-3.33E-05
1.845	-2.32E-05	-5.60E-05	-9.59E-05	-5.76E-05	-3.19E-05	-3.61E-05	-2.73E-05	-1.04E-05	-8.32E-06	2.57E-06	4.23E-07	2.12E-05	7.28E-05	-2.75E-05
1.846	-2.47E-05	-5.45E-05	-9.71E-05	-5.64E-05	-3.01E-05	-3.65E-05	-2.83E-05	-8.84E-06	-7.10E-06	1.53E-06	3.90E-07	1.80E-05	7.71E-05	-2.46E-05
1.847	-2.58E-05	-5.40E-05	-9.78E-05	-5.34E-05	-3.09E-05	-3.76E-05	-2.79E-05	-8.36E-06	-7.17E-06	9.14E-07	1.07E-09	1.51E-05	7.73E-05	-2.40E-05
1.848	-2.69E-05	-5.44E-05	-9.73E-05	-5.28E-05	-3.36E-05	-3.74E-05	-2.70E-05	-8.69E-06	-7.79E-06	5.18E-07	-8.12E-07	1.43E-05	6.38E-05	-2.27E-05
1.849	-2.82E-05	-5.42E-05	-9.92E-05	-5.32E-05	-3.57E-05	-3.69E-05	-2.73E-05	-9.80E-06	-8.75E-06	-2.88E-07	-1.54E-06	1.27E-05	2.46E-05	-2.06E-05
1.85	-2.69E-05	-5.40E-05	-0.000101002	-5.35E-05	-3.55E-05	-3.67E-05	-2.63E-05	-9.97E-06	-9.46E-06	1.25E-07	-1.72E-06	9.73E-06	-1.66E-05	-2.04E-05
1.851	-2.58E-05	-5.53E-05	-0.000100959	-5.28E-05	-3.27E-05	-3.75E-05	-2.59E-05	-8.62E-06	-9.60E-06	3.00E-06	-2.03E-06	8.84E-06	-1.99E-05	-1.85E-05
1.852	-2.50E-05	-5.61E-05	-9.79E-05	-5.36E-05	-3.12E-05	-3.81E-05	-2.52E-05	-7.44E-06	-1.02E-05	5.25E-06	-1.87E-06	8.76E-06	1.02E-05	-1.27E-05
1.853	-2.34E-05	-5.51E-05	-8.92E-05	-5.47E-05	-3.27E-05	-3.82E-05	-2.67E-05	-6.29E-06	-1.09E-05	6.52E-06	-2.18E-06	7.57E-06	3.76E-05	-6.16E-06
1.854	-2.19E-05	-5.38E-05	-8.46E-05	-5.54E-05	-3.47E-05	-4.04E-05	-2.88E-05	-7.08E-06	-1.09E-05	6.74E-06	-2.93E-06	5.93E-06	4.53E-05	-3.19E-06
1.855	-2.22E-05	-5.32E-05	-8.97E-05	-5.67E-05	-3.67E-05	-4.10E-05	-2.81E-05	-9.87E-06	-1.18E-05	6.26E-06	-3.20E-06	4.08E-06	4.01E-05	-5.07E-06
1.856	-2.42E-05	-5.24E-05	-9.64E-05	-5.58E-05	-3.76E-05	-3.97E-05	-2.80E-05	-1.19E-05	-1.26E-05	7.02E-06	-2.14E-06	3.14E-06	3.30E-05	-9.51E-06
1.857	-2.47E-05	-5.24E-05	-9.97E-05	-5.44E-05	-3.80E-05	-3.93E-05	-2.92E-05	-1.24E-05	-1.32E-05	8.48E-06	-6.28E-07	2.83E-06	2.82E-05	-1.41E-05
1.858	-2.60E-05	-5.24E-05	-0.000104561	-5.26E-05	-3.87E-05	-3.99E-05	-3.19E-05	-1.21E-05	-1.36E-05	1.04E-05	-6.31E-07	2.70E-06	2.67E-05	-1.56E-05
1.859	-2.55E-05	-5.25E-05	-0.000110684	-5.24E-05	-4.08E-05	-4.13E-05	-3.33E-05	-1.21E-05	-1.46E-05	1.18E-05	-1.40E-06	2.42E-06	2.62E-05	-1.58E-05
1.86	-2.39E-05	-5.32E-05	-0.00011589	-5.18E-05	-4.19E-05	-4.25E-05	-3.30E-05	-1.32E-05	-1.66E-05	1.16E-05	-2.31E-06	2.13E-06	2.43E-05	-1.74E-05
1.861	-2.28E-05	-5.25E-05	-0.000121273	-4.93E-05	-4.23E-05	-4.47E-05	-3.12E-05	-1.42E-05	-1.83E-05	9.77E-06	-2.83E-06	1.85E-06	2.18E-05	-2.27E-05
1.862	-2.10E-05	-4.98E-05	-0.000127701	-4.49E-05	-4.31E-05	-4.68E-05	-2.98E-05	-1.44E-05	-1.88E-05	8.04E-06	-2.80E-06	2.23E-06	2.00E-05	-3.18E-05
1.863	-1.88E-05	-4.72E-05	-0.000137564	-3.86E-05	-4.38E-05	-4.69E-05	-2.90E-05	-1.45E-05	-1.85E-05	7.70E-06	-2.62E-06	3.31E-06	1.88E-05	-4.03E-05
1.864	-1.82E-05	-4.64E-05	-0.000154907	-3.34E-05	-4.29E-05	-4.56E-05	-2.85E-05	-1.51E-05	-1.80E-05	8.07E-06	-2.64E-06	4.53E-06	1.86E-05	-4.42E-05
1.865	-1.95E-05	-4.69E-05	-0.000176434	-3.21E-05	-4.10E-05	-4.41E-05	-2.82E-05	-1.62E-05	-1.76E-05	7.44E-06	-2.87E-06	5.29E-06	2.16E-05	-4.38E-05
1.866	-1.98E-05	-4.80E-05	-0.000197563	-3.22E-05	-4.05E-05	-4.25E-05	-2.69E-05	-1.50E-05	-1.74E-05	5.43E-06	-3.03E-06	4.55E-06	2.72E-05	-4.14E-05
1.867	-1.80E-05	-4.72E-05	-0.00022004	-3.01E-05	-4.18E-05	-4.23E-05	-2.61E-05	-1.26E-05	-1.69E-05	2.95E-06	-2.89E-06	2.35E-06	3.12E-05	-3.75E-05
1.868	-1.51E-05	-4.48E-05	-0.000247282	-2.51E-05	-4.19E-05	-4.29E-05	-2.65E-05	-1.27E-05	-1.65E-05	1.74E-06	-2.36E-06	4.99E-07	3.00E-05	-3.16E-05
1.869	-1.35E-05	-4.32E-05	-0.000287036	-1.85E-05	-4.11E-05	-4.23E-05	-2.70E-05	-1.47E-05	-1.72E-05	1.34E-06	-1.49E-06	2.27E-07	2.26E-05	-2.40E-05
1.87	-1.44E-05	-4.08E-05	-0.000338593	-1.34E-05	-4.19E-05	-4.25E-05	-2.60E-05	-1.61E-05	-1.79E-05	7.21E-08	-1.09E-06	3.90E-07	1.38E-05	-1.59E-05
1.871	-1.65E-05	-3.96E-05	-0.000367066	-1.33E-05	-4.18E-05	-4.33E-05	-2.59E-05	-1.53E-05	-1.75E-05	-9.74E-07	-1.44E-06	3.56E-08	1.48E-05	-8.20E-06
1.872	-1.73E-05	-4.06E-05	-0.000320703	-2.11E-05	-3.99E-05	-4.25E-05	-2.71E-05	-1.43E-05	-1.61E-05	-4.05E-07	-1.47E-06	-5.80E-07	2.87E-05	-2.04E-06
1.873	-1.99E-05	-4.38E-05	-0.000163079	-3.19E-05	-3.68E-05	-4.16E-05	-2.72E-05	-1.45E-05	-1.50E-05	1.05E-06	-5.84E-07	-1.35E-06	4.34E-05	3.25E-06
1.874	-2.35E-05	-4.64E-05	3.69E-05	-3.77E-05	-3.44E-05	-4.23E-05	-2.60E-05	-1.33E-05	-1.54E-05	2.59E-06	1.45E-07	-3.40E-06	4.61E-05	7.09E-06
1.875	-2.57E-05	-4.63E-05	0.000213506	-3.81E-05	-3.55E-05	-4.26E-05	-2.57E-05	-1.08E-05	-1.48E-05	3.32E-06	4.49E-07	-6.08E-06	3.23E-05	1.00E-05
1.876	-2.75E-05	-4.79E-05	0.000409096	-3.99E-05	-3.78E-05	-4.18E-05	-2.49E-05	-1.01E-05	-1.34E-05	1.79E-06	5.46E-07	-9.33E-06	1.02E-05	1.33E-05
1.877	-2.95E-05	-5.17E-05	0.000511112	-4.40E-05	-3.74E-05	-4.16E-05	-2.48E-05	-1.11E-05	-1.22E-05	1.11E-06	8.45E-07	-1.31E-05	-9.68E-07	1.76E-05
1.878	-3.19E-05	-5.45E-05	0.000364569	-4.82E-05	-3.67E-05	-4.07E-05	-2.50E-05	-1.10E-05	-1.08E-05	1.26E-06	7.35E-07	-1.57E-05	2.32E-06	2.29E-05
1.879	-3.32E-05	-5.85E-05	9.92E-05	-5.20E-05	-3.75E-05	-4.09E-05	-2.33E-05	-1.06E-05	-1.03E-05	6.40E-07	3.50E-08	-1.61E-05	4.05E-06	2.79E-05
1.88	-3.29E-05	-6.09E-05	-6.53E-05	-5.27E-05	-3.76E-05	-4.03E-05	-2.41E-05	-1.10E-05	-1.05E-05	-4.90E-07	-1.74E-07	-1.65E-05	-2.49E-06	3.26E-05
1.881	-3.36E-05	-6.31E-05	-0.000104952	-5.22E-05	-3.75E-05	-3.94E-05	-2.42E-05	-1.20E-05	-1.14E-05	-3.34E-06	-2.89E-07	-1.84E-05	-6.80E-06	3.57E-05
1.882	-3.60E-05	-6.57E-05	-9.98E-05	-5.40E-05	-3.77E-05	-3.90E-05	-2.21E-05	-1.27E-05	-1.29E-05	-6.78E-06	2.86E-07	-2.06E-05	-1.73E-06	3.66E-05
1.883	-3.78E-05	-6.62E-05	-9.55E-05	-5.63E-05	-3.67E-05	-3.85E-05	-2.03E-05	-1.37E-05	-1.43E-05	-9.38E-06	1.08E-06	-2.30E-05	1.26E-05	3.61E-05
1.884	-3.73E-05	-6.55E-05	-9.32E-05	-5.45E-05	-3.59E-05	-3.80E-05	-1.98E-05	-1.39E-05	-1.44E-05	-1.12E-05	1.36E-06	-2.47E-05	2.93E-05	3.61E-05
1.885	-3.54E-05	-6.30E-05	-9.65E-05	-4.92E-05	-3.58E-05	-3.61E-05	-1.98E-05	-1.27E-05	-1.35E-05	-1.19E-05	7.18E-07	-2.63E-05	3.61E-05	3.64E-05
1.886	-3.23E-05	-6.05E-05	-0.000108597	-4.08E-05	-3.76E-05	-3.47E-05	-1.94E-05	-1.15E-05	-1.36E-05	-1.12E-05	1.76E-07	-2.80E-05	2.68E-05	3.52E-05
1.887	-2.85E-05	-5.86E-05	-0.000124633	-3.10E-05	-3.89E-05	-3.34E-05	-1.98E-05	-1.10E-05	-1.33E-05	-1.03E-05	-3.67E-07	-3.08E-05	1.12E-05	3.12E-05
1.888	-2.45E-05	-5.68E-05	-0.000145786	-2.37E-05	-3.83E-05	-3.34E-05	-2.02E-05	-1.18E-05	-1.28E-05	-1.03E-05	-1.27E-06	-3.41E-05	1.18E-05	2.48E-05
1.889	-2.12E-05	-5.43E-05	-0.000171439	-1.87E-05	-3.66E-05	-3.33E-05	-1.93E-05	-1.31E-05	-1.27E-05	-1.02E-05	-2.01E-06	-3.64E-05	3.62E-05	1.78E-05
1.89	-1.97E-05	-5.23E-05	-0.000203046	-1.53E-05	-3.66E-05	-3.15E-05	-1.82E-05	-1.33E-05	-1.37E-05	-9.80E-06	-2.55E-06	-3.79E-05	6.55E-05	1.24E-05
1.891	-2.12E-05	-5.09E-05	-0.000232663	-1.55E-05	-3.86E-05	-2.86E-05	-1.79E-05	-1.20E-05	-1.50E-05	-9.35E-06	-3.03E-06	-3.87E-05	6.81E-05	9.67E-06
1.892	-2.43E-05	-5.03E-05	-0.000244249	-2.03E-05	-4.00E-05	-2.75E-05	-1.80E-05	-1.10E-05	-1.61E-05	-8.43E-06	-3.67E-06	-3.97E-05	3.27E-05	8.79E-06
1.893	-2.76E-05	-5.08E-05	-0.000206863	-2.52E-05	-4.11E-05	-2.83E-05	-1.71E-05	-9.84E-06	-1.65E-05	-7.08E-06	-3.94E-06	-4.09E-05	-8.83E-06	8.65E-06
1.894	-3.04E-05	-5.20E-05	-0.000104442	-2.53E-05	-4.21E-05	-2.98E-05	-1.51E-05	-8.58E-06	-1.62E-05	-6.19E-06	-4.11E-06	-4.24E-05	-1.23E-05	8.88E-06
1.895	-3.15E-05	-5.22E-05	3.29E-05	-1.98E-05	-4.20E-05	-3.02E-05	-1.44E-05	-8.25E-06	-1.57E-05	-5.61E-06	-4.83E-06	-4.36E-05	2.73E-05	1.02E-05
1.896	-3.16E-05	-5.11E-05	0.000116761	-1.47E-05	-3.95E-05	-3.14E-05	-1.41E-05	-8.39E-06	-1.54E-05	-5.61E-06	-5.66E-06	-4.47E-05	7.82E-05	1.32E-05
1.897	-3.21E-05	-5.18E-05	7.12E-05	-1.70E-05	-3.71E-05	-3.34E-05	-1.27E-05	-7.61E-06	-1.53E-05	-6.10E-06	-4.76E-06	-4.63E-05	0.000106354	1.74E-05
1.898	-3.53E-05	-5.63E-05	-8.66E-05	-2.47E-05	-3.78E-05	-3.44E-05	-1.30E-05	-7.14E-06	-1.56E-05	-5.62E-06	-3.26E-06	-4.93E-05	9.67E-05	1.88E-05
1.899	-3.74E-05	-6.12E-05	-0.000238858	-3.11E-05	-4.06E-05	-3.48E-05	-1.45E-05	-6.87E-06	-1.62E-05	-4.17E-06	-2.85E-06	-5.28E-05	5.98E-05	1.66E-05
1.9	-3.49E-05	-6.37E-05	-0.0002831	-3.55E-05	-4.07E-05	-3.57E-05	-1.50E-05	-5.96E-06	-1.55E-05	-2.47E-06	-3.25E-06	-5.51E-05	1.10E-05	1.09E-05
1.901	-2.91E-05	-6.30E-05	-0.000247248	-3.89E-05	-4.06E-05	-3.70E-05	-1.57E-05	-5.53E-06	-1.41E-05	-1.24E-06	-4.46E-06	-5.60E-05	-2.89E-05	3.26E-06
1.902	-2.54E-05	-6.15E-05	-0.000204647	-4.33E-05	-4.12E-05	-3.82E-05	-1.69E-05	-5.83E-06	-1.25E-05	-1.00E-06	-5.55E-06	-5.49E-05	-4.61E-05	-3.01E-06
1.903	-2.34E-05	-6.19E-05	-0.000178211	-4.71E-05	-4.29E-05	-4.15E-05	-1.83E-05	-5.88E-06	-1.13E-05	-1.92E-06	-5.79E-06	-5.41E-05	-5.43E-05	-9.38E-06
1.904	-2.05E-05	-5.92E-05	-0.000160285	-4.69E-05	-4.50E-05	-4.22E-05	-1.90E-05	-6.89E-06	-1.30E-05	-4.84E-06	-5.92E-06	-5.61E-05	-6.02E-05	-1.61E-05
1.905	-1.74E-05	-5.49E-05	-0.000145878	-4.80E-05	-4.49E-05	-3.98E-05	-1.96E-05	-7.12E-06	-1.55E-05	-7.38E-06	-5.12E-06	-5.89E-05	-5.07E-05	-2.08E-05
1.906	-1.46E-05	-5.37E-05	-0.000139928	-5.08E-05	-4.18E-05	-3.91E-05	-2.03E-05	-5.13E-06	-1.55E-05	-7.50E-06	-4.89E-06	-6.11E-05	-2.04E-05	-2.41E-05
1.907	-1.23E-05	-5.37E-05	-0.000138928	-5.25E-05	-3.94E-05	-4.20E-05	-2.14E-05	-3.53E-06	-1.47E-05	-7.23E-06	-5.46E-06	-6.18E-05	1.25E-05	-2.80E-05
1.908	-1.13E-05	-5.35E-05	-0.000142374	-5.38E-05	-3.94E-05	-4.52E-05	-2.13E-05	-4.45E-06	-1.47E-05	-7.45E-06	-5.50E-06	-6.12E-05	2.53E-05	-3.01E-05
1.909	-1.15E-05	-5.31E-05	-0.000147529	-5.33E-05	-3.88E-05	-4.68E-05	-2.04E-05	-6.35E-06	-1.60E-05	-6.96E-06	-5.77E-06	-6.04E-05	7.29E-06	-2.95E-05
1.91	-1.18E-05	-5.31E-05	-0.000150132	-5.18E-05	-3.79E-05	-4.84E-05	-2.02E-05	-7.06E-06	-1.80E-05	-5.92E-06	-6.25E-06	-6.01E-05	-2.33E-05	-2.81E-05
1.911	-1.25E-05	-5.23E-05	-0.000148327	-5.07E-05	-3.70E-05	-4.96E-05	-2.02E-05	-5.98E-06	-1.96E-05	-5.45E-06	-6.40E-06	-5.96E-05	-4.00E-05	-2.69E-05
1.912	-1.35E-05	-5.10E-05	-0.000141291	-4.86E-05	-3.72E-05	-4.97E-05	-2.09E-05	-4.61E-06	-1.96E-05	-5.11E-06	-5.49E-06	-5.72E-05	-4.33E-05	-2.71E-05
1.913	-1.31E-05	-4.94E-05	-0.000134234	-4.48E-05	-3.79E-05	-5.03E-05	-2.06E-05	-4.76E-06	-1.95E-05	-4.70E-06	-4.72E-06	-5.42E-05	-4.57E-05	-2.84E-05
1.914	-1.27E-05	-4.98E-05	-0.000125005	-3.98E-05	-3.85E-05	-5.26E-05	-2.02E-05	-5.42E-06	-2.00E-05	-4.47E-06	-4.98E-06	-5.00E-05	-5.16E-05	-3.02E-05
1.915	-1.31E-05	-5.22E-05	-9.80E-05	-3.60E-05	-3.84E-05	-5.47E-05	-1.98E-05	-6.52E-06	-2.06E-05	-3.87E-06	-5.54E-06	-4.38E-05	-5.46E-05	-3.00E-05
1.916	-1.33E-05	-5.30E-05	-4.57E-05	-3.26E-05	-3.81E-05	-5.56E-05	-1.96E-05	-6.98E-06	-2.12E-05	-2.44E-06	-4.82E-06	-3.65E-05	-4.94E-05	-2.73E-05
1.917	-1.43E-05	-5.26E-05	-4.24E-06	-3.11E-05	-3.68E-05	-5.52E-05	-1.96E-05	-6.63E-06	-2.16E-05	-1.55E-08	-3.21E-06	-2.95E-05	-3.50E-05	-2.51E-05
1.918	-1.55E-05	-5.22E-05	-4.38E-06	-3.31E-05	-3.48E-05	-5.54E-05	-2.13E-05	-5.72E-06	-2.14E-05	3.05E-06	-2.10E-06	-2.32E-05	-1.42E-05	-2.56E-05
1.919	-1.66E-05	-5.31E-05	-3.53E-05	-3.77E-05	-3.26E-05	-5.74E-05	-2.27E-05	-5.81E-06	-2.12E-05	5.52E-06	-2.05E-06	-1.69E-05	6.10E-06	-2.81E-05
1.92	-1.73E-05	-5.39E-05	-6.40E-05	-4.30E-05	-3.16E-05	-5.95E-05	-2.10E-05	-6.11E-06	-2.26E-05	6.10E-06	-2.66E-06	-1.08E-05	1.97E-05	-2.97E-05
1.921	-1.80E-05	-5.45E-05	-7.57E-05	-4.66E-05	-3.12E-05	-5.98E-05	-1.86E-05	-6.20E-06	-2.51E-05	3.82E-06	-3.00E-06	-8.06E-06	2.96E-05	-2.92E-05
1.922	-1.80E-05	-5.52E-05	-7.40E-05	-4.80E-05	-3.03E-05	-5.86E-05	-1.85E-05	-6.06E-06	-2.70E-05	-1.47E-06	-2.63E-06	-1.13E-05	4.02E-05	-2.96E-05
1.923	-1.85E-05	-5.56E-05	-7.16E-05	-4.92E-05	-3.02E-05	-5.74E-05	-2.05E-05	-7.09E-06	-2.73E-05	-6.80E-06	-2.63E-06	-1.73E-05	4.74E-05	-3.25E-05
1.924	-1.93E-05	-5.53E-05	-7.28E-05	-5.12E-05	-3.10E-05	-5.70E-05	-2.10E-05	-8.49E-06	-2.67E-05	-9.75E-06	-2.75E-06	-2.25E-05	4.14E-05	-3.58E-05
1.925	-1.96E-05	-5.55E-05	-7.67E-05	-5.26E-05	-3.13E-05	-5.81E-05	-2.04E-05	-8.96E-06	-2.66E-05	-1.08E-05	-1.90E-06	-2.68E-05	1.28E-05	-3.78E-05
1.926	-1.93E-05	-5.52E-05	-8.08E-05	-5.14E-05	-2.97E-05	-5.91E-05	-2.10E-05	-9.02E-06	-2.69E-05	-1.04E-05	-1.43E-06	-3.14E-05	-2.55E-05	-3.73E-05
1.927	-1.90E-05	-5.41E-05	-8.13E-05	-5.03E-05	-2.74E-05	-5.70E-05	-2.24E-05	-7.83E-06	-2.69E-05	-1.04E-05	-9.33E-07	-3.59E-05	-4.60E-05	-3.51E-05
1.928	-1.98E-05	-5.16E-05	-8.54E-05	-4.95E-05	-2.47E-05	-5.42E-05	-2.14E-05	-7.06E-06	-2.67E-05	-1.01E-05	-3.29E-07	-3.92E-05	-4.23E-05	-3.34E-05
1.929	-1.87E-05	-5.06E-05	-9.29E-05	-4.65E-05	-2.28E-05	-5.24E-05	-1.88E-05	-7.32E-06	-2.64E-05	-6.89E-06	6.20E-08	-4.07E-05	-3.07E-05	-3.07E-05
1.93	-1.72E-05	-4.92E-05	-9.47E-05	-4.35E-05	-2.07E-05	-4.97E-05	-1.69E-05	-6.66E-06	-2.60E-05	-3.00E-06	-7.97E-07	-4.21E-05	-3.24E-05	-2.83E-05
1.931	-1.66E-05	-4.83E-05	-8.64E-05	-4.52E-05	-2.03E-05	-4.59E-05	-1.73E-05	-6.70E-06	-2.56E-05	-2.31E-06	-2.04E-06	-4.36E-05	-4.42E-05	-3.04E-05
1.932	-1.73E-05	-5.02E-05	-7.13E-05	-5.02E-05	-2.08E-05	-4.29E-05	-1.90E-05	-8.23E-06	-2.50E-05	-4.36E-06	-2.54E-06	-4.38E-05	-5.03E-05	-3.46E-05
1.933	-1.91E-05	-5.10E-05	-6.04E-05	-5.48E-05	-1.98E-05	-4.13E-05	-1.89E-05	-6.98E-06	-2.46E-05	-7.18E-06	-3.46E-06	-4.24E-05	-4.39E-05	-3.81E-05
1.934	-1.97E-05	-5.17E-05	-6.81E-05	-5.67E-05	-1.94E-05	-3.93E-05	-1.87E-05	-5.76E-06	-2.48E-05	-9.68E-06	-3.05E-06	-3.99E-05	-2.64E-05	-3.96E-05
1.935	-1.94E-05	-5.16E-05	-8.57E-05	-5.36E-05	-1.89E-05	-3.79E-05	-1.93E-05	-5.80E-06	-2.60E-05	-1.12E-05	-2.29E-06	-3.88E-05	-1.22E-05	-4.11E-05
1.936	-1.85E-05	-5.08E-05	-9.73E-05	-4.58E-05	-1.88E-05	-3.68E-05	-2.02E-05	-5.23E-06	-2.69E-05	-1.17E-05	-1.40E-06	-3.94E-05	-6.69E-06	-4.32E-05
1.937	-1.79E-05	-4.91E-05	-9.90E-05	-3.47E-05	-1.89E-05	-3.55E-05	-2.12E-05	-6.58E-06	-2.66E-05	-1.11E-05	-5.70E-07	-3.94E-05	-3.33E-06	-4.68E-05
1.938	-1.92E-05	-4.94E-05	-9.53E-05	-2.63E-05	-1.76E-05	-3.41E-05	-1.97E-05	-9.63E-06	-2.61E-05	-1.06E-05	-6.34E-07	-3.79E-05	4.08E-06	-4.91E-05
1.939	-2.19E-05	-5.00E-05	-9.27E-05	-2.18E-05	-1.83E-05	-3.33E-05	-1.95E-05	-1.14E-05	-2.66E-05	-1.03E-05	-9.95E-07	-3.58E-05	1.37E-05	-4.78E-05
1.94	-2.44E-05	-4.93E-05	-9.42E-05	-1.96E-05	-2.06E-05	-3.19E-05	-2.01E-05	-1.21E-05	-2.79E-05	-1.13E-05	-1.20E-06	-3.36E-05	2.22E-05	-4.40E-05
1.941	-2.68E-05	-4.90E-05	-9.98E-05	-1.92E-05	-2.30E-05	-3.06E-05	-2.05E-05	-1.21E-05	-2.86E-05	-1.29E-05	-1.14E-06	-3.19E-05	2.77E-05	-3.88E-05
1.942	-2.87E-05	-4.96E-05	-9.88E-05	-1.98E-05	-2.47E-05	-2.94E-05	-2.08E-05	-1.09E-05	-2.88E-05	-1.31E-05	-1.28E-06	-3.11E-05	2.68E-05	-3.31E-05
1.943	-2.93E-05	-4.98E-05	-8.12E-05	-2.12E-05	-2.47E-05	-2.85E-05	-2.08E-05	-9.39E-06	-2.80E-05	-1.15E-05	-1.63E-06	-3.04E-05	1.80E-05	-2.68E-05
1.944	-2.84E-05	-4.84E-05	-5.86E-05	-1.96E-05	-2.46E-05	-2.88E-05	-1.97E-05	-9.34E-06	-2.74E-05	-9.52E-06	-2.19E-06	-3.04E-05	5.20E-06	-2.16E-05
1.945	-2.77E-05	-4.57E-05	-5.88E-05	-1.38E-05	-2.47E-05	-2.90E-05	-1.80E-05	-1.08E-05	-2.75E-05	-9.05E-06	-1.79E-06	-3.12E-05	-2.72E-06	-1.70E-05
1.946	-2.77E-05	-4.30E-05	-8.95E-05	-9.45E-06	-2.56E-05	-2.87E-05	-1.82E-05	-1.15E-05	-2.73E-05	-9.74E-06	-8.83E-07	-3.30E-05	-1.11E-06	-1.16E-05
1.947	-2.77E-05	-4.22E-05	-0.000129014	-8.50E-06	-2.70E-05	-2.77E-05	-1.90E-05	-1.13E-05	-2.69E-05	-1.01E-05	-1.00E-08	-3.54E-05	7.44E-06	-5.19E-06
1.948	-2.82E-05	-4.27E-05	-0.000149765	-4.23E-06	-2.86E-05	-2.73E-05	-1.89E-05	-1.17E-05	-2.66E-05	-8.83E-06	1.05E-06	-3.82E-05	1.69E-05	-9.19E-07
1.949	-3.03E-05	-4.35E-05	-0.000144745	2.15E-06	-2.93E-05	-2.68E-05	-1.80E-05	-1.20E-05	-2.69E-05	-7.07E-06	1.99E-06	-4.04E-05	2.58E-05	5.80E-07
1.95	-3.39E-05	-4.45E-05	-0.000130111	1.91E-06	-2.98E-05	-2.61E-05	-1.90E-05	-1.22E-05	-2.69E-05	-6.04E-06	1.22E-06	-4.12E-05	3.31E-05	1.57E-08
1.951	-3.80E-05	-4.70E-05	-0.000117404	-5.99E-06	-2.97E-05	-2.59E-05	-2.16E-05	-1.17E-05	-2.60E-05	-6.51E-06	-7.18E-07	-4.10E-05	3.79E-05	-2.88E-06
1.952	-4.11E-05	-4.73E-05	-0.000104878	-1.39E-05	-2.85E-05	-2.59E-05	-2.32E-05	-1.03E-05	-2.47E-05	-6.89E-06	-2.03E-06	-4.12E-05	4.15E-05	-7.02E-06
1.953	-4.04E-05	-4.52E-05	-8.40E-05	-1.86E-05	-2.73E-05	-2.43E-05	-2.43E-05	-9.22E-06	-2.32E-05	-5.59E-06	-1.48E-06	-4.23E-05	4.24E-05	-9.91E-06
1.954	-3.71E-05	-4.54E-05	-5.70E-05	-2.69E-05	-2.71E-05	-2.20E-05	-2.58E-05	-8.99E-06	-2.25E-05	-4.01E-06	3.24E-07	-4.38E-05	3.68E-05	-1.15E-05
1.955	-3.30E-05	-4.82E-05	-4.43E-05	-4.03E-05	-2.73E-05	-1.93E-05	-2.47E-05	-9.70E-06	-2.29E-05	-4.34E-06	9.23E-07	-4.38E-05	3.29E-05	-1.34E-05
1.956	-2.93E-05	-4.90E-05	-4.82E-05	-5.07E-05	-2.80E-05	-1.71E-05	-2.54E-05	-9.22E-06	-2.33E-05	-6.44E-06	5.03E-07	-4.20E-05	3.59E-05	-1.27E-05
1.957	-2.73E-05	-4.79E-05	-4.90E-05	-5.34E-05	-2.92E-05	-1.63E-05	-2.72E-05	-9.72E-06	-2.36E-05	-8.09E-06	1.28E-06	-4.10E-05	3.33E-05	-9.34E-06
1.958	-2.62E-05	-4.88E-05	-5.24E-05	-5.43E-05	-2.92E-05	-1.71E-05	-2.74E-05	-1.11E-05	-2.40E-05	-8.39E-06	2.28E-06	-4.06E-05	1.61E-05	-5.30E-06
1.959	-2.52E-05	-5.05E-05	-7.27E-05	-5.64E-05	-3.02E-05	-1.76E-05	-2.69E-05	-1.00E-05	-2.40E-05	-8.25E-06	1.85E-06	-3.86E-05	-5.06E-06	3.33E-07
1.96	-2.66E-05	-5.14E-05	-0.000113564	-5.40E-05	-3.02E-05	-1.69E-05	-2.68E-05	-9.65E-06	-2.34E-05	-8.22E-06	1.04E-06	-3.55E-05	-1.32E-05	5.62E-06
1.961	-2.83E-05	-5.00E-05	-0.00015776	-4.70E-05	-2.84E-05	-1.45E-05	-2.74E-05	-1.07E-05	-2.23E-05	-9.11E-06	3.17E-08	-3.35E-05	-4.64E-06	7.51E-06
1.962	-2.76E-05	-4.92E-05	-0.000170644	-4.26E-05	-2.83E-05	-1.41E-05	-2.66E-05	-1.11E-05	-2.09E-05	-1.03E-05	-8.21E-07	-3.30E-05	7.25E-06	6.73E-06
1.963	-2.55E-05	-5.07E-05	-0.000142917	-4.17E-05	-2.94E-05	-1.46E-05	-2.70E-05	-1.10E-05	-1.98E-05	-9.95E-06	-6.04E-07	-3.32E-05	8.28E-06	4.85E-06
1.964	-2.36E-05	-5.10E-05	-9.40E-05	-3.77E-05	-3.14E-05	-1.39E-05	-2.66E-05	-1.19E-05	-1.85E-05	-9.24E-06	-4.84E-07	-3.29E-05	-4.27E-06	-8.21E-07
1.965	-2.29E-05	-4.96E-05	-3.91E-05	-3.11E-05	-3.45E-05	-1.26E-05	-2.67E-05	-1.35E-05	-1.69E-05	-9.17E-06	-1.18E-06	-3.27E-05	-2.53E-05	-7.72E-06
1.966	-2.24E-05	-4.76E-05	1.84E-05	-2.54E-05	-3.66E-05	-1.04E-05	-2.76E-05	-1.45E-05	-1.65E-05	-9.31E-06	-2.18E-06	-3.36E-05	-4.75E-05	-1.09E-05
1.967	-2.32E-05	-4.76E-05	6.14E-05	-2.33E-05	-3.82E-05	-9.53E-06	-2.75E-05	-1.47E-05	-1.66E-05	-8.68E-06	-3.21E-06	-3.58E-05	-6.47E-05	-1.16E-05
1.968	-2.48E-05	-4.99E-05	6.36E-05	-2.55E-05	-3.96E-05	-9.27E-06	-2.69E-05	-1.54E-05	-1.66E-05	-6.67E-06	-3.12E-06	-3.84E-05	-6.98E-05	-1.01E-05
1.969	-2.77E-05	-5.25E-05	1.37E-05	-3.03E-05	-3.91E-05	-1.09E-05	-2.62E-05	-1.63E-05	-1.60E-05	-4.81E-06	-2.50E-06	-3.98E-05	-6.02E-05	-6.00E-06
1.97	-3.03E-05	-5.56E-05	-5.88E-05	-3.58E-05	-3.72E-05	-1.26E-05	-2.69E-05	-1.74E-05	-1.57E-05	-4.27E-06	-2.18E-06	-3.95E-05	-3.83E-05	-2.39E-07
1.971	-3.17E-05	-5.94E-05	-0.000112899	-3.99E-05	-3.57E-05	-1.24E-05	-2.89E-05	-1.78E-05	-1.58E-05	-4.18E-06	-2.19E-06	-3.90E-05	-1.52E-05	4.69E-06
1.972	-3.32E-05	-6.13E-05	-0.000133602	-4.19E-05	-3.55E-05	-1.11E-05	-2.97E-05	-1.76E-05	-1.54E-05	-3.01E-06	-2.24E-06	-3.82E-05	-2.61E-06	8.20E-06
1.973	-3.39E-05	-5.97E-05	-0.000136578	-4.14E-05	-3.61E-05	-1.14E-05	-2.88E-05	-1.74E-05	-1.39E-05	2.01E-07	-2.29E-06	-3.61E-05	9.18E-07	1.07E-05
1.974	-3.17E-05	-5.77E-05	-0.000141283	-4.01E-05	-3.64E-05	-1.20E-05	-2.80E-05	-1.68E-05	-1.28E-05	4.69E-06	-2.38E-06	-3.26E-05	5.39E-06	1.23E-05
1.975	-2.72E-05	-5.66E-05	-0.000152533	-4.08E-05	-3.61E-05	-1.12E-05	-2.83E-05	-1.41E-05	-1.30E-05	8.06E-06	-2.78E-06	-2.81E-05	1.46E-05	1.36E-05
1.976	-2.14E-05	-5.51E-05	-0.000166898	-4.51E-05	-3.66E-05	-1.10E-05	-2.95E-05	-1.14E-05	-1.30E-05	8.60E-06	-2.84E-06	-2.41E-05	2.34E-05	1.62E-05
1.977	-1.63E-05	-5.41E-05	-0.000175541	-5.10E-05	-3.74E-05	-1.15E-05	-2.87E-05	-1.11E-05	-1.24E-05	5.49E-06	-2.45E-06	-2.17E-05	2.71E-05	2.09E-05
1.978	-1.39E-05	-5.31E-05	-0.000170728	-5.48E-05	-3.78E-05	-1.29E-05	-2.79E-05	-1.09E-05	-1.29E-05	-6.29E-07	-2.13E-06	-2.17E-05	2.44E-05	2.64E-05
1.979	-1.20E-05	-5.12E-05	-0.000155647	-5.22E-05	-3.80E-05	-1.38E-05	-2.89E-05	-1.04E-05	-1.44E-05	-5.90E-06	-1.58E-06	-2.28E-05	9.46E-06	2.90E-05
1.98	-1.17E-05	-4.81E-05	-0.000140979	-4.50E-05	-3.84E-05	-1.31E-05	-3.08E-05	-9.24E-06	-1.65E-05	-7.56E-06	-1.74E-06	-2.18E-05	-2.00E-05	2.96E-05
1.981	-1.29E-05	-4.62E-05	-0.000130806	-4.02E-05	-4.04E-05	-1.55E-05	-3.10E-05	-9.55E-06	-1.76E-05	-6.12E-06	-2.89E-06	-2.03E-05	-4.69E-05	3.19E-05
1.982	-1.47E-05	-4.73E-05	-0.000123411	-4.04E-05	-4.20E-05	-1.95E-05	-3.08E-05	-9.88E-06	-1.70E-05	-3.34E-06	-3.56E-06	-2.00E-05	-5.17E-05	3.61E-05
1.983	-1.54E-05	-4.93E-05	-0.000114857	-3.92E-05	-4.14E-05	-2.21E-05	-3.37E-05	-8.54E-06	-1.58E-05	-4.92E-07	-3.09E-06	-1.99E-05	-3.34E-05	3.84E-05
1.984	-1.65E-05	-4.99E-05	-0.000115127	-3.48E-05	-3.91E-05	-2.22E-05	-3.41E-05	-8.29E-06	-1.51E-05	7.16E-07	-2.84E-06	-1.95E-05	-1.54E-05	3.75E-05
1.985	-1.90E-05	-5.06E-05	-0.000103413	-3.42E-05	-3.78E-05	-2.00E-05	-3.38E-05	-7.47E-06	-1.49E-05	7.25E-07	-2.62E-06	-1.74E-05	-1.32E-05	3.76E-05
1.986	-2.19E-05	-5.17E-05	-4.61E-05	-3.53E-05	-3.71E-05	-1.93E-05	-3.40E-05	-6.82E-06	-1.43E-05	3.12E-07	-2.22E-06	-1.58E-05	-1.81E-05	3.87E-05
1.987	-2.73E-05	-5.35E-05	1.70E-05	-3.24E-05	-3.75E-05	-1.91E-05	-3.29E-05	-8.15E-06	-1.47E-05	-1.87E-06	-3.00E-06	-1.52E-05	-1.64E-05	3.57E-05
1.988	-3.13E-05	-5.51E-05	3.08E-05	-2.56E-05	-3.97E-05	-1.83E-05	-3.17E-05	-9.05E-06	-1.49E-05	-3.53E-06	-4.45E-06	-1.52E-05	-3.42E-06	2.92E-05
1.989	-3.57E-05	-5.62E-05	-5.04E-06	-2.36E-05	-3.90E-05	-1.64E-05	-3.03E-05	-1.01E-05	-1.35E-05	-2.60E-06	-5.33E-06	-1.59E-05	1.20E-05	2.38E-05
1.99	-3.95E-05	-5.92E-05	-6.24E-05	-3.16E-05	-3.58E-05	-1.53E-05	-2.89E-05	-1.04E-05	-1.24E-05	9.34E-08	-4.75E-06	-1.53E-05	2.54E-05	2.08E-05
1.991	-3.87E-05	-6.28E-05	-0.00011939	-4.22E-05	-3.23E-05	-1.59E-05	-2.77E-05	-1.00E-05	-1.22E-05	1.24E-06	-2.87E-06	-1.41E-05	3.59E-05	1.82E-05
1.992	-3.39E-05	-6.60E-05	-0.000151562	-5.01E-05	-3.16E-05	-1.61E-05	-2.76E-05	-9.20E-06	-1.19E-05	1.02E-06	-1.71E-06	-1.27E-05	4.35E-05	1.41E-05
1.993	-2.91E-05	-6.75E-05	-0.000142312	-5.34E-05	-3.22E-05	-1.61E-05	-2.77E-05	-8.85E-06	-1.15E-05	1.14E-06	-2.12E-06	-1.14E-05	4.61E-05	1.07E-05
1.994	-2.73E-05	-6.68E-05	-9.30E-05	-5.28E-05	-3.47E-05	-1.81E-05	-2.85E-05	-9.28E-06	-1.19E-05	1.14E-06	-3.26E-06	-1.14E-05	4.05E-05	8.70E-06
1.995	-2.73E-05	-6.55E-05	-4.33E-06	-5.17E-05	-3.78E-05	-2.01E-05	-2.90E-05	-9.50E-06	-1.22E-05	1.06E-06	-4.39E-06	-1.24E-05	2.77E-05	6.20E-06
1.996	-2.80E-05	-6.42E-05	9.90E-05	-5.29E-05	-3.92E-05	-2.02E-05	-2.82E-05	-1.03E-05	-1.19E-05	6.75E-07	-4.53E-06	-1.22E-05	1.15E-05	3.20E-06
1.997	-2.86E-05	-6.20E-05	0.000142104	-5.38E-05	-3.94E-05	-2.08E-05	-2.70E-05	-1.10E-05	-1.08E-05	9.86E-07	-3.56E-06	-1.00E-05	-3.71E-06	1.69E-06
1.998	-2.88E-05	-5.99E-05	8.13E-05	-5.27E-05	-3.94E-05	-2.36E-05	-2.65E-05	-1.11E-05	-1.02E-05	2.17E-06	-3.21E-06	-7.88E-06	-1.84E-05	1.81E-06
1.999	-2.83E-05	-5.89E-05	-3.42E-05	-4.97E-05	-3.93E-05	-2.73E-05	-2.64E-05	-1.14E-05	-1.06E-05	2.94E-06	-3.73E-06	-7.27E-06	-3.15E-05	1.00E-06
[truncated: 29,241 more rows]
